# Supplementary material for: Physicochemical Drivers of Microbial Community Structure in Sediments of Lake Hazen, Nunavut, Canada
Source: Front Microbiol. 2018 Jun 5;9:1138. doi: 10.3389/fmicb.2018.01138 (PMC5996194; doi:10.3389/fmicb.2018.01138)
Supplement: Supplementary file 2 [file Data_Sheet_2.ZIP]

Archive with 23 entries (23 files):
- Data_analysis_scripts.R
- FAPROTAX_Hazen.txt
- MOBIO_contaminants.csv
- README.txt
- Spring_2014_2015_OTU_func_association.csv
- Spring_2014_2015_OTU_tax_table.csv
- Spring_2014_2015_Sequence_handling_shell_script.txt
- Spring_2014_Lake_Hazen_Deep_Hole_Geochemistry.xlsx
- Spring_2014_Lake_Hazen_Snowgoose_Bay_Geochemistry.xlsx
- Spring_2015_Lake_Hazen_Deep_Hole_Geochemistry.xlsx
- Spring_2015_Lake_Hazen_Johns_Island_Geochemistry.xlsx
- Spring_2015_Lake_Hazen_Snowgoose_Bay_Geochemistry.xlsx
- Spring_2015_Skeleton_Lake_Geochemistry.xlsx
- Summer_2015_archaea_OTU_func_association.csv
- Summer_2015_archaea_OTU_tax_table.csv
- Summer_2015_arch_Sequence_handling_shell_script.txt
- Summer_2015_bacteria_OTU_func_association.csv
- Summer_2015_bacteria_OTU_tax_table.csv
- Summer_2015_bact_Sequence_handling_shell_script.txt
- Summer_2015_Pond1_Geochemistry.xlsx
- Summer_2015_Skeleton_Lake_Geochemistry.xlsx
- swarm_construct_otu_table.R
- uc_to_OTU_table.R
