# Supplementary material for: Physicochemical Drivers of Microbial Community Structure in Sediments of Lake Hazen, Nunavut, Canada
Source: Front Microbiol. 2018 Jun 5;9:1138. doi: 10.3389/fmicb.2018.01138 (PMC5996194; doi:10.3389/fmicb.2018.01138)
Supplement: Supplementary file 2 [file Data_Sheet_2.ZIP › FAPROTAX_Hazen.txt]

# FAPROTAX: Functional Annotation of Prokaryotic Taxa
# Version: 1.0 (September 16, 2016)
# Copyright (c) 2016, Stilianos Louca
#
#
#
# LICENSE AGREEMENT
# - - - - - - - - -
# All rights reserved.
# Use and redistributions of the FAPROTAX database, including any associated 
# software, with or without modification, are permitted provided that the 
# following conditions are met:
#
#    * Redistributions must retain the above copyright notice, this list of 
#      conditions and the following disclaimer in the database itself, as well 
#      as in documentation and/or other materials provided with the distribution.
#    * Neither the name of the original author (Stilianos Louca), nor the names 
#      of its contributors may be used to endorse or promote products derived 
#      from FAPROTAX without specific prior written permission.
#    * If the FAPROTAX database or any associated software has been modified from 
#      its original version, this needs to be clearly indicated in any redistribution 
#      and in any publication using the modified version.
#
# THE FAPROTAX DATABASE, INCLUDING ANY ASSOCIATED SOFTWARE, IS PROVIDED BY THE 
# COPYRIGHT HOLDERS AND CONTRIBUTORS "AS IS" AND ANY EXPRESS OR IMPLIED WARRANTIES, 
# INCLUDING, BUT NOT LIMITED TO, THE IMPLIED WARRANTIES OF MERCHANTABILITY AND FITNESS
# FOR A PARTICULAR PURPOSE ARE DISCLAIMED. IN NO EVENT SHALL THE COPYRIGHT OWNER OR 
# CONTRIBUTORS BE LIABLE FOR ANY DIRECT, INDIRECT, INCIDENTAL, SPECIAL, EXEMPLARY, 
# OR CONSEQUENTIAL DAMAGES (INCLUDING, BUT NOT LIMITED TO, PROCUREMENT OF SUBSTITUTE 
# GOODS OR SERVICES; LOSS OF USE, DATA, OR PROFITS; OR BUSINESS INTERRUPTION) HOWEVER 
# CAUSED AND ON ANY THEORY OF LIABILITY, WHETHER IN CONTRACT, STRICT LIABILITY, OR TORT 
# (INCLUDING NEGLIGENCE OR OTHERWISE) ARISING IN ANY WAY OUT OF THE USE OF FAPROTAX, 
# EVEN IF ADVISED OF THE POSSIBILITY OF SUCH DAMAGE.
#
#
# 
# Instructions for editing this database
# - - - - - - - - - - - - - - - - - - - - -
# Specify functional groups based on taxon names.
# Each group begins with a group name, followed by a list of taxons affiliated with that group ('member taxons', one member per line).
# Groups are separated by at least one blank or pure-whitespace line.
# Member taxons can be enclosed in quotes.
# Comments are prefixed with '#' and will be ignored. Use comments to provide literature references for functional affiliations.
#
# Each member is specified as a list of descending taxonomic levels (typically 2 or 3), separated by an asterisk (*).
#    For example "*Escherichia*Coli*" or "*Proteobacteria*Nitrosomonas*" or "*Bacteria*Nitrosomonas*europaea*".
#    The prefixed and suffixed asterisks indicate that there may be higher or lower taxonomic levels that haven't been included in the member name.
#    Be as general as possible, but as specific as needed to ensure the validity of the functional affiliations.
#    For example, if all Nitrosomonas but not all Proteobacteria oxidize ammonia, then add *Proteobacteria*Nitrosomonas* instead of *Proteobacteria*, and instead of just *Proteobacteria*Nitrosomonas*europaea*.
#
# Taxon names are case-insensitive.
# Overlaps between groups are allowed.
# Duplicate entries within a group are allowed (and will be ignored).
# Prefixed or trailing whitespace is ignored, unless enclosed in quotes.
# Group names should not contain whitespace characters (e.g. tabs).
#
# Set operations between functional groups are also supported:
#    Adding previously defined groups to a new group (e.g. for group nesting) is done using the prefix 'add_group:'
#        For example, the group 'mammal_pathogens' may include 'add_group:human_pathogens' and 'add_group:cattle_pathogens'
#    Similarly, to subtract previously defined groups from a new group (set difference), use the prefix 'subtract_group:'
#    To form the intersection of a group with a previously defined group, use the prefix 'intersect_group:'
#        For example, the group 'hydrogenotrophic_methanogens' may be defined by the two operations 'add_group:hydrogenotrophy' and 'intersect_group:methanogens'.
#    The order of set operations matters, because a set operation applies to group definitions until the point of the set operation.
#        For example, the group 'obligate_aerobic' may include 'add_group:aerobic' and then 'subtract_group:anaerobic'.
#        Similarly, the group 'obligate_aerobic_and_others' may start with 'add_group:aerobic', then 'subtract_group:anaerobic', and then list additional members not affected by the set operations.
#
# Group names may be appended by an optional semicolon-separated list of metadata entries, which is separated by the group name by whitespace
#	These metadata may be included in the generated function tables, but they do not unfluence which OTU/taxon is assigned to which function.
# 	Each metadata entry should be of the format <key>:<value>, where <value> is a comma-separated list of values (whitespace is ignored)
#	For example, methanogenesis may be appended by "carbon:yes; anaerobic:yes; elements:C,H"

#edits made to file:
#Removed *Burkholderiales*bacterium*                # Pathosystems Resource Integration Centre (PATRIC). Genome ID: 469610.4, NCBI Taxon ID: 469610, Disease: Pneumonia (in human_pathogens_all and human_pathogens_pneumonia since this matches with all Burkholderiales "unknown bacterium" entries in SILVA)
#Revised *Stenotrophomonas* -> *Stenotrophomonas*maltophilia*								# DOI:10.1128/CMR.00019-11 (in human_pathogens_all)
#Revised *Coxiellaceae*Coxiella* -> *Coxiella*burnetii*                 #DOI: 10.1111/j.1462-5822.2007.00901.x (in human_pathogens_all)
#Removed *Moraxellaceae*Moraxella*							# Garrity, Brenner, Krieg and Staley (2005) Bergey's Manual of Systematic Bacteriology, vol. 2 (too general - *Moraxella*Acinetobacter* already exists in human_pathogens_all)
#Removed human_pathogens and all subcategories (A check was performed with them included and none of the marked species were deemed potentially dangerous, so the category was removed)
						


methanotrophy	elements:C,H; main_element:C; electron_donor:C; electron_acceptor:variable; aerobic:variable; exclusively_prokaryotic:yes; light_dependent:no
# - - - - - - - - - - - - - - - - - - - - - - - - - - - - - - - - - - - - - - - - - - - - - - - - - - - - - - - - - - - - - - - - - - - - - - - - - - - - - - - - - - - - -
*Archaea*ANME-2D*									# DOI:10.1038/nature12375
*Methanoperedens*nitroreducens*						# DOI:10.1038/nature12375
*Methylococcaceae*									# DOI:10.1007/0-387-30745-1_15
*Methylocystaceae*									# DOI:10.1007/0-387-30745-1_15
*Methylocystis*										# DOI:10.1099/ijs.0.64541-0  and  Falkow (2006) - The Prokaryotes: A Handbook on the Biology of Bacteria, Volume 5, chapter 3.1.14, ISBN: 9780387254951
*Methylocella*										# DOI:10.1038/ismej.2010.190  and  Schmidt (2012) - Topics in Ecological and Environmental Microbiology, ISBN: 9780123838797
*Methylomirabilis*									# DOI:10.1128/JB.05816-11
*Methylocapsa*										# DOI:10.1099/00207713-52-1-251  and  DOI:10.1007/s00203-001-0362-6  and  DOI:10.1099/ijs.0.020149-0  and Schmidt (2012) - Topics in Ecological and Environmental Microbiology, part II, Metabolism and Behavior of Diverse Microbes, ISBN: 9780123838797
*Methylomonas*										# Goldberg and Rokem (2013) - Biology of Methylotrophs, ISBN: 9781483100418
*Methylovarius*										# Goldberg and Rokem (2013) - Biology of Methylotrophs, ISBN: 9781483100418
*Methylosineae*										# Goldberg and Rokem (2013) - Biology of Methylotrophs, ISBN: 9781483100418
*Methylococcus*										# Goldberg and Rokem (2013) - Biology of Methylotrophs, ISBN: 9781483100418
*Methylomicrobium*									# Falkow (2006) - The Prokaryotes: A Handbook on the Biology of Bacteria, Volume 5, chapter 3.1.14, ISBN: 9780387254951
*Methylocaldum*										# Falkow (2006) - The Prokaryotes: A Handbook on the Biology of Bacteria, Volume 5, chapter 3.1.14, ISBN: 9780387254951
*Methylothermus*thermalis*							# Anitori (2012) - Extremophiles: Microbiology and Biotechnology, ISBN: 9781904455981
*Methylogaea*										# DOI:10.1111/1462-2920.12149
*Methylomarinum*vadi*								# DOI:10.1099/ijs.0.040568-0
*Methylomarinum*									# DOI:10.1099/ijs.0.040568-0
*Methylacidiphilum*fumariolicum*					# DOI:10.1099/mic.0.036061-0
*Methylovulum*										# DOI:10.1099/mic.0.036061-0
*Methylosphaera*									# Schmidt (2012) - Topics in Ecological and Environmental Microbiology, ISBN: 9780123838797
*Methylosarcina*									# Schmidt (2012) - Topics in Ecological and Environmental Microbiology, ISBN: 9780123838797
*Methylothermus*									# Schmidt (2012) - Topics in Ecological and Environmental Microbiology, part II, Metabolism and Behavior of Diverse Microbes, ISBN: 9780123838797
*Methylohalobius* 									# Schmidt (2012) - Topics in Ecological and Environmental Microbiology, part II, Metabolism and Behavior of Diverse Microbes, ISBN: 9780123838797
*Methylosoma*										# Schmidt (2012) - Topics in Ecological and Environmental Microbiology, part II, Metabolism and Behavior of Diverse Microbes, ISBN: 9780123838797
*Acidimethylosilex*									# Schmidt (2012) - Topics in Ecological and Environmental Microbiology, part II, Metabolism and Behavior of Diverse Microbes, ISBN: 9780123838797
*Crenothrix*										# Schmidt (2012) - Topics in Ecological and Environmental Microbiology, part II, Metabolism and Behavior of Diverse Microbes, ISBN: 9780123838797
*Clonothrix*										# Schmidt (2012) - Topics in Ecological and Environmental Microbiology, part II, Metabolism and Behavior of Diverse Microbes, ISBN: 9780123838797
*Methylokorus*										# Schmidt (2012) - Topics in Ecological and Environmental Microbiology, part II, Metabolism and Behavior of Diverse Microbes, ISBN: 9780123838797
*Methylacidiphilum*									# Anitori (2012) - Extremophiles: Microbiology and Biotechnology, ISBN: 9781904455981
*Methylothermus*thermalis*							# Anitori (2012) - Extremophiles: Microbiology and Biotechnology, ISBN: 9781904455981
*Methylomarinovum*caldicuralii*						# DOI:10.1099/ijs.0.058172-0
*Methylothermaceae*									# DOI:10.1099/ijs.0.058172-0
*Methylacidiphilum*infernorum*						# DOI:10.1186/1745-6150-3-26
*Methylokorus*infernorum*							# DOI:10.1038/nature06411
*Acidimethylosilex*fumarolicum*						# DOI:10.1038/nature06222
*Methyloacida*kamchatkensis*						# DOI:10.1073/pnas.0704162105 
*Methylomirabilis*oxyfera*							# DOI:10.1128/AEM.02099-12
*Methanoperedens*nitroreducens*						# DOI:10.1038/nature12375
*Methylocystis*parvus*								# DOI:10.1111/j.1758-2229.2009.00069.x
*Methylosinus*trichosporium*						# DOI:10.1128/JB.01144-10
*Methylocapsa*aurea*								# DOI:10.1099/ijs.0.020149-0
*Methylocapsa*acidophila*							# DOI:10.1007/s00203-001-0362-6
*Methylocapsa*acidiphila*							# DOI:10.1099/00207713-52-1-251
*Methyloferula*stellata*							# DOI:10.1099/ijs.0.028118-0
*Methyloferula*										# DOI:10.1099/ijs.0.028118-0  and  DOI:10.1111/1462-2920.12149
*Methylomonas*Methanica*							# Murrell and Dalton (2013) - Methane and Methanol Utilizers, ISBN: 9781489923387
*Methylomonas*albus*								# Murrell and Dalton (2013) - Methane and Methanol Utilizers, ISBN: 9781489923387
*Methylococcus*mobilis*								# Murrell and Dalton (2013) - Methane and Methanol Utilizers, ISBN: 9781489923387
*Methylococcus*capsulatus*							# Murrell and Dalton (2013) - Methane and Methanol Utilizers, ISBN: 9781489923387
*Methylobacter*										# Falkow (2006) - The Prokaryotes: A Handbook on the Biology of Bacteria, Volume 5, chapter 3.1.14, ISBN: 9780387254951
*Methylosphaera*hansonii*							# Falkow (2006) - The Prokaryotes: A Handbook on the Biology of Bacteria, Volume 5, chapter 3.1.14, ISBN: 9780387254951
*Methylosinus*										# Falkow (2006) - The Prokaryotes: A Handbook on the Biology of Bacteria, Volume 5, chapter 3.1.14, ISBN: 9780387254951
*Methylomonas*										# Falkow (2006) - The Prokaryotes: A Handbook on the Biology of Bacteria, Volume 5, chapter 3.1.14, ISBN: 9780387254951
*Bacillus*methanicus*								# Murrell and Dalton (2013) - Methane and Methanol Utilizers, ISBN: 9781489923387
*Methanomonas*methanicus*							# Murrell and Dalton (2013) - Methane and Methanol Utilizers, ISBN: 9781489923387
*Pseudomonas*methanica*								# Murrell and Dalton (2013) - Methane and Methanol Utilizers, ISBN: 9781489923387
*Methyloglobulus*morosus*							# DOI:10.1016/j.syapm.2014.02.001
*Gammaproteobacteria*Methylococcales*				# DOI:10.1007/0-387-28022-7_7  and  DOI:10.1371/journal.pone.0072627


acetoclastic_methanogenesis		elements:C,H; main_element:C; electron_donor:none; electron_acceptor:none; aerobic:no; exclusively_prokaryotic:yes; light_dependent:no
# - - - - - - - - - - - - - - - - - - - - - - - - - - - - - - - - - - - - - - - - - - - - - - - - - - - - - - - - - - - - - - - - - - - - - - - - - - - - - - - - - - - - -
*Methanosarcina*barkeri*							# Garrity, Brenner, Krieg and Staley (2001) Bergey's Manual of Systematic Bacteriology, vol. 1
*Methanosarcina*acetivorans*						# Garrity, Brenner, Krieg and Staley (2001) Bergey's Manual of Systematic Bacteriology, vol. 1
*Methanosarcina*thermophila*						# Garrity, Brenner, Krieg and Staley (2001) Bergey's Manual of Systematic Bacteriology, vol. 1
*Methanosarcina*vacuolata*							# Garrity, Brenner, Krieg and Staley (2001) Bergey's Manual of Systematic Bacteriology, vol. 1
*Methanosarcinales*Methanosaetaceae*				# Garrity, Brenner, Krieg and Staley (2001) Bergey's Manual of Systematic Bacteriology, vol. 1;  Dworkin and Falkow (2006) - The Prokaryotes: Vol. 3: Archaea. Bacteria: Firmicutes, Actinomycetes, chapter 12, ISBN: 9780387254937, DOI:10.1007/0-387-30743-5_12


methanogenesis_by_disproportionation_of_methyl_groups		elements:C,H; main_element:C; electron_donor:none; electron_acceptor:none; aerobic:no; exclusively_prokaryotic:yes; light_dependent:no
# - - - - - - - - - - - - - - - - - - - - - - - - - - - - - - - - - - - - - - - - - - - - - - - - - - - - - - - - - - - - - - - - - - - - - - - - - - - - - - - - - - - - -
*Methanosarcinales*Methanosarcinaceae*				# Garrity, Brenner, Krieg and Staley (2001) Bergey's Manual of Systematic Bacteriology, vol. 1;  Dworkin and Falkow (2006) - The Prokaryotes: Vol. 3: Archaea. Bacteria: Firmicutes, Actinomycetes, chapter 12, ISBN: 9780387254937, DOI:10.1007/0-387-30743-5_12


methanogenesis_using_formate		elements:C; main_element:C; electron_donor:C; electron_acceptor:C; aerobic:no; exclusively_prokaryotic:yes; light_dependent:no
# formate is split internally into CO2 and H2, from which methaner is subsequently formed [DOI:10.1038/nrmicro1931]
# - - - - - - - - - - - - - - - - - - - - - - - - - - - - - - - - - - - - - - - - - - - - - - - - - - - - - - - - - - - - - - - - - - - - - - - - - - - - - - - - - - - - -
*Methanococcales*Methanococcus*						# Dworkin and Falkow (2006) - The Prokaryotes: Vol. 3: Archaea. Bacteria: Firmicutes, Actinomycetes, chapter 13, ISBN: 9780387254937, DOI:10.1007/0-387-30743-5_12
*Methanococcales*Methanothermococcus*				# Dworkin and Falkow (2006) - The Prokaryotes: Vol. 3: Archaea. Bacteria: Firmicutes, Actinomycetes, chapter 13, ISBN: 9780387254937, DOI:10.1007/0-387-30743-5_12
*Methanospirillaceae*Methanospirillum*				# Garrity, Brenner, Krieg and Staley (2001) Bergey's Manual of Systematic Bacteriology, vol. 1
*Methanospirillaceae*Methanocalculus*				# Garrity, Brenner, Krieg and Staley (2001) Bergey's Manual of Systematic Bacteriology, vol. 1
*Methanolinea*tarda*								# DOI:10.1099/ijs.0.65394-0
*Methanolinea*mesophila*							# DOI:10.1099/ijs.0.035048-0
*Methanobacterium*movilense*						# DOI:10.1099/ijs.0.057224-0
*Methanobacterium*aggregans*						# DOI:10.1099/ijs.0.000210


methanogenesis_by_CO2_reduction_with_H2		elements:C,H; main_element:C; electron_donor:H; electron_acceptor:C; aerobic:no; exclusively_prokaryotic:yes; light_dependent:no
# - - - - - - - - - - - - - - - - - - - - - - - - - - - - - - - - - - - - - - - - - - - - - - - - - - - - - - - - - - - - - - - - - - - - - - - - - - - - - - - - - - - - -
*Methanosarcina*barkeri
*Methanosarcina*acetivorans
*Methanosarcina*vacuolata
*Methanomicrobiales*								# Dworkin and Falkow (2006) - The Prokaryotes: Vol. 3: Archaea. Bacteria: Firmicutes, Actinomycetes, chapter 10, ISBN: 9780387254937, DOI:10.1007/0-387-30743-5_12
*Methanobacteriaceae*Methanobacterium*				# Garcia (1990) - Taxonomy and ecology of methanogens  and  Dworkin and Falkow (2006) - The Prokaryotes: Vol. 3: Archaea. Bacteria: Firmicutes, Actinomycetes, chapter 11, ISBN: 9780387254937, DOI:10.1007/0-387-30743-5_12
*Methanobacteriaceae*Methanobrevibacter*			# Garcia (1990) - Taxonomy and ecology of methanogens  and  Dworkin and Falkow (2006) - The Prokaryotes: Vol. 3: Archaea. Bacteria: Firmicutes, Actinomycetes, chapter 11, ISBN: 9780387254937, DOI:10.1007/0-387-30743-5_12
*Methanobacteriaceae*Methanothermobacter*			# Garcia (1990) - Taxonomy and ecology of methanogens  and  Dworkin and Falkow (2006) - The Prokaryotes: Vol. 3: Archaea. Bacteria: Firmicutes, Actinomycetes, chapter 11, ISBN: 9780387254937, DOI:10.1007/0-387-30743-5_12
*Methanothermaceae*Methanothermus*					# Garcia (1990) - Taxonomy and ecology of methanogens  and  Dworkin and Falkow (2006) - The Prokaryotes: Vol. 3: Archaea. Bacteria: Firmicutes, Actinomycetes, chapter 11, ISBN: 9780387254937, DOI:10.1007/0-387-30743-5_12
*Methanococcales*									# Dworkin and Falkow (2006) - The Prokaryotes: Vol. 3: Archaea. Bacteria: Firmicutes, Actinomycetes, chapter 13, ISBN: 9780387254937, DOI:10.1007/0-387-30743-5_12
*Methanopyrales*									# DOI:10.1093/gbe/evt128  and  DOI:10.1196/annals.1419.019
*Methanospirillaceae*Methanospirillum*				# Garrity, Brenner, Krieg and Staley (2001) Bergey's Manual of Systematic Bacteriology, vol. 1
*Methanospirillaceae*Methanocalculus*				# Garrity, Brenner, Krieg and Staley (2001) Bergey's Manual of Systematic Bacteriology, vol. 1
*Methanoregula*boonei*								# DOI:10.1099/ijs.0.021782-0
*Methanolinea*tarda*								# DOI:10.1099/ijs.0.65394-0
*Methanobacterium*kanagiense*						# DOI:10.1099/ijs.0.026013-0
*Methanobacterium*veterum*							# DOI:10.1099/ijs.0.011205-0
*Methanobacterium*petrolearium*						# DOI:10.1099/ijs.0.022723-0
*Methanobacterium*ferruginis*						# DOI:10.1099/ijs.0.022723-0
*Methanobacterium*lacus*							# DOI:10.1099/ijs.0.034538-0
*Methanolinea*mesophila*							# DOI:10.1099/ijs.0.035048-0
*Methanothermobacter*tenebrarum*					# DOI:10.1099/ijs.0.041681-0
*Methanobacterium*movilense*						# DOI:10.1099/ijs.0.057224-0
*Methanobacterium*aggregans*						# DOI:10.1099/ijs.0.000210
*Methanobacterium*AL-21*							# DOI:10.1099/ijs.0.059964-0
*Methanobacterium*SWAN1T*							# DOI:10.1099/ijs.0.059964-0


methanogenesis_by_reduction_of_methyl_compounds_with_H2		elements:C,H; main_element:C; electron_donor:H; electron_acceptor:C; aerobic:no; exclusively_prokaryotic:yes; light_dependent:no
# Typical case, H2 + methanol(CH3OH) -> CH4 + H2O
# - - - - - - - - - - - - - - - - - - - - - - - - - - - - - - - - - - - - - - - - - - - - - - - - - - - - - - - - - - - - - - - - - - - - - - - - - - - - - - - - - - - - -
*Methanomicrococcus*blatticola*						# DOI:10.1093/gbe/evt128
*Methanosphaera*stadtmanae*							# DOI:10.1093/gbe/evt128  and  DOI:10.1128/JB.188.2.642-658.2006
*Methanomassiliicoccus*luminyensis*					# DOI:10.1093/gbe/evt128
*Euryarchaeota*Methanosphaera*						# Garrity, Brenner, Krieg and Staley (2001) Bergey's Manual of Systematic Bacteriology, vol. 1
*Methanobacterium*veterum*							# DOI:10.1099/ijs.0.011205-0
*Methanobacterium*lacus*							# DOI:10.1099/ijs.0.034538-0
*Methanomassiliicoccus*luminyensis*					# DOI:10.1099/ijs.0.033712-0
*Methanogranum*caenicola*							# DOI:10.1264/jsme2.ME12189
*Methanoplasma*termitum*							# DOI:10.1128/AEM.03389-14
*Thermoplasmata*Methanomassiliicoccales*			# DOI:10.1093/gbe/evt128  and  DOI:10.1186/1471-2164-15-679
*Methanomassiliicoccaceae*Methanomassiliicoccus*	# DOI:10.1093/gbe/evt128  and  DOI:10.1186/1471-2164-15-679


hydrogenotrophic_methanogenesis		elements:C,H; main_element:C; electron_donor:H; electron_acceptor:C; aerobic:no; exclusively_prokaryotic:yes; light_dependent:no
# - - - - - - - - - - - - - - - - - - - - - - - - - - - - - - - - - - - - - - - - - - - - - - - - - - - - - - - - - - - - - - - - - - - - - - - - - - - - - - - - - - - - -
add_group:methanogenesis_by_CO2_reduction_with_H2
add_group:methanogenesis_by_reduction_of_methyl_compounds_with_H2
*Methanobacteriales*								# Garcia (1990) - Taxonomy and ecology of methanogens  and  Dworkin and Falkow (2006) - The Prokaryotes: Vol. 3: Archaea. Bacteria: Firmicutes, Actinomycetes, chapter 11, ISBN: 9780387254937, DOI:10.1007/0-387-30743-5_12
*Archaea*Methanomassiliicoccales*					# DOI:10.1093/gbe/evt128  and  DOI:10.1128/AEM.03389-14
*Methanoregula*formicica*							# DOI:10.1099/ijs.0.014811-0


methanogenesis	elements:C,H; main_element:C; electron_donor:variable; electron_acceptor:variable; aerobic:no; exclusively_prokaryotic:yes; light_dependent:no
# - - - - - - - - - - - - - - - - - - - - - - - - - - - - - - - - - - - - - - - - - - - - - - - - - - - - - - - - - - - - - - - - - - - - - - - - - - - - - - - - - - - - -
add_group:hydrogenotrophic_methanogenesis
add_group:methanogenesis_by_disproportionation_of_methyl_groups
add_group:acetoclastic_methanogenesis
add_group:methanogenesis_using_formate
add_group:methanogenesis_by_CO2_reduction_with_H2
add_group:methanogenesis_by_reduction_of_methyl_compounds_with_H2
*Methanosarcinales*									# Garrity, Brenner, Krieg and Staley (2001) Bergey's Manual of Systematic Bacteriology, vol. 1;  Dworkin and Falkow (2006) - The Prokaryotes: Vol. 3: Archaea. Bacteria: Firmicutes, Actinomycetes, chapter 12, ISBN: 9780387254937, DOI:10.1007/0-387-30743-5_12
*Methanococcales*									# Dworkin and Falkow (2006) - The Prokaryotes: Vol. 3: Archaea. Bacteria: Firmicutes, Actinomycetes, chapter 13, ISBN: 9780387254937, DOI:10.1007/0-387-30743-5_12
*Methanopyrales*									# DOI:10.1093/gbe/evt128  and  DOI:10.1196/annals.1419.019
*Methanocellales*									# DOI:10.1093/gbe/evt128
*Thermoplasmata*Methanoplasmatales*					# DOI:10.1093/gbe/evt128  and  DOI:10.1128/AEM.03389-14
*Methanoarchaeota*									# synomym for methanogenic archaea
*Methanococcoides*methylutens*						# Sowers et al (1983) - Isolation and Characterization of a Methylotrophic Marine Methanogen, Methanococcoides methylutens gen. nov., sp. nov
*Methanomassiliicoccus*intestinalis*				# DOI:10.1128/genomeA.00453-13
*Methanomethylophilus*alvus*						# DOI:10.1093/gbe/evt128  and  DOI:10.1128/JB.01867-12


methanol_oxidation	elements:C,H; main_element:C; electron_donor:C; electron_acceptor:variable; aerobic:variable; exclusively_prokaryotic:no; light_dependent:no
# - - - - - - - - - - - - - - - - - - - - - - - - - - - - - - - - - - - - - - - - - - - - - - - - - - - - - - - - - - - - - - - - - - - - - - - - - - - - - - - - - - - - -
*Paracoccus*denitrificans*							# DOI:10.1007/0-387-30745-1_12
*Paracoccus*alcaliphilus*							# DOI:10.1007/0-387-30745-1_12
*Paracoccus*alkenifer*								# DOI:10.1007/0-387-30745-1_12
*Paracoccus*versutus*								# DOI:10.1007/0-387-30745-1_12
*Paracoccus*methylutens*							# DOI:10.1007/0-387-30745-1_12
*Paracoccus*kondratievae*							# DOI:10.1007/0-387-30745-1_12
*Alkalibaculum*bacchi*								# DOI:10.1099/ijs.0.018507-0
*Sporomusa*sphaeroides*								# Garrity, Brenner, Krieg and Staley (2009) Bergey's Manual of Systematic Bacteriology, vol. 3
*Sporomusa*acidovorans*								# Garrity, Brenner, Krieg and Staley (2009) Bergey's Manual of Systematic Bacteriology, vol. 3
*Sporomusa*aerivorans*								# Garrity, Brenner, Krieg and Staley (2009) Bergey's Manual of Systematic Bacteriology, vol. 3
*Sporomusa*malonica*								# Garrity, Brenner, Krieg and Staley (2009) Bergey's Manual of Systematic Bacteriology, vol. 3
*Sporomusa*ovata*									# Garrity, Brenner, Krieg and Staley (2009) Bergey's Manual of Systematic Bacteriology, vol. 3
*Sporomusa*paucivorans*								# Garrity, Brenner, Krieg and Staley (2009) Bergey's Manual of Systematic Bacteriology, vol. 3
*Sporomusa*silvacetica*								# Garrity, Brenner, Krieg and Staley (2009) Bergey's Manual of Systematic Bacteriology, vol. 3
*Sporomusa*termitida*								# Garrity, Brenner, Krieg and Staley (2009) Bergey's Manual of Systematic Bacteriology, vol. 3
*Eubacterium*aggregans*								# DOI:10.1006/anae.1998.0179
*Methylohalomonas*lacus*							# DOI:10.1099/ijs.0.64955-0
*Methylonatrum*kenyense*							# DOI:10.1099/ijs.0.64955-0
*Bacillus*methylotrophicus*							# DOI:10.1099/ijs.0.015487-0
*Blastobacter*denitrificans*						# Garrity, Brenner, Krieg and Staley (2005) Bergey's Manual of Systematic Bacteriology, vol. 2
*Microvirgula*aerodenitrificans*					# Garrity, Brenner, Krieg and Staley (2005) Bergey's Manual of Systematic Bacteriology, vol. 2C
*Neisseriaceae*Microvirgula*						# Garrity, Brenner, Krieg and Staley (2005) Bergey's Manual of Systematic Bacteriology, vol. 2
*Acidicaldus*organivorus*							# DOI:10.1007/s00203-006-0087-7
*Bauldia*consociata*								# DOI:10.1099/ijs.0.018234-0
*Desulfosporosinus*acididurans*						# DOI:10.1007/s00792-014-0701-6
*Methylophilaceae*									# DOI:10.1128/JB.00404-11
*Methylophilus*										# Goldberg and Rokem (2013) - Biology of Methylotrophs, ISBN: 9781483100418
*Methylobacillus*									# Goldberg and Rokem (2013) - Biology of Methylotrophs, ISBN: 9781483100418
*Piscirickettsiaceae*Methylophaga*					# Goldberg and Rokem (2013) - Biology of Methylotrophs, ISBN: 9781483100418
*Methylobacteriaceae*Methylobacterium*				# Goldberg and Rokem (2013) - Biology of Methylotrophs, ISBN: 9781483100418
*Pseudomonas*W6*									# Murrell and Dalton (2013) - Methane and Methanol Utilizers, ISBN: 9781489923387
*Methylomonas*M15*									# Murrell and Dalton (2013) - Methane and Methanol Utilizers, ISBN: 9781489923387
*Pseudomonas*C*										# Murrell and Dalton (2013) - Methane and Methanol Utilizers, ISBN: 9781489923387
*Pseudomonas*Oleovorans*							# Murrell and Dalton (2013) - Methane and Methanol Utilizers, ISBN: 9781489923387
*Methylomonas*EP-1*									# Murrell and Dalton (2013) - Methane and Methanol Utilizers, ISBN: 9781489923387
*Methylomonas*Clara*								# Murrell and Dalton (2013) - Methane and Methanol Utilizers, ISBN: 9781489923387
*Bacillus*C1*										# Murrell and Dalton (2013) - Methane and Methanol Utilizers, ISBN: 9781489923387
*Acetobacter*methanolicus*							# Murrell and Dalton (2013) - Methane and Methanol Utilizers, ISBN: 9781489923387
*Brevibacterium*fuscum*								# Murrell and Dalton (2013) - Methane and Methanol Utilizers, ISBN: 9781489923387
*Mycobacterium*vaccae*								# Murrell and Dalton (2013) - Methane and Methanol Utilizers, ISBN: 9781489923387
*Arthrobacter*globiformis*							# Murrell and Dalton (2013) - Methane and Methanol Utilizers, ISBN: 9781489923387
*Arthrobacter*P1*									# Murrell and Dalton (2013) - Methane and Methanol Utilizers, ISBN: 9781489923387
*Methylosphaera*hansonii*							# Falkow (2006) - The Prokaryotes: A Handbook on the Biology of Bacteria, Volume 5, chapter 3.1.14, ISBN: 9780387254951
*Moorella*thermoautotrophica*						# Anitori (2012) - Extremophiles: Microbiology and Biotechnology, ISBN: 9781904455981
*Verrucomicrobia*MDR*								# Anitori (2012) - Extremophiles: Microbiology and Biotechnology, ISBN: 9781904455981
*Eubacterium*limosum*								# Rode et al. (1981) - Syntrophic Association by Cocultures of the Methanol- and CO(2)-H(2)-Utilizing Species Eubacterium limosum and Pectin-Fermenting Lachnospira multiparus During Growth in a Pectin Medium
*Rhodobacteraceae*Paracoccus*						# Garrity, Brenner, Krieg and Staley (2005) Bergey's Manual of Systematic Bacteriology, vol. 2C
*Bacillus*methanolicus*								# Arfman et al. (1992) - Bacillus methanolicus sp. nov., a new species of thermotolerant, methanol-utilizing, endospore-forming bacteria
*Piscirickettsiaceae*Methylophaga*					# Garrity, Brenner, Krieg and Staley (2005) Bergey's Manual of Systematic Bacteriology, vol. 2
*Desulfovibrio*fructosovorans*						# Garrity, Brenner, Krieg and Staley (2012) Bergey's Manual of Systematic Bacteriology, vol. 1
*Blastobacter*denitrificans*						# Garrity, Brenner, Krieg and Staley (2005) Bergey's Manual of Systematic Bacteriology, vol. 2
*Paracoccus*denitrificans*							# Garrity, Brenner, Krieg and Staley (2005) Bergey's Manual of Systematic Bacteriology, vol. 2C
*Paracoccus*alcaliphilus*							# Garrity, Brenner, Krieg and Staley (2005) Bergey's Manual of Systematic Bacteriology, vol. 2C
*Paracoccus*alkenifer*								# Garrity, Brenner, Krieg and Staley (2005) Bergey's Manual of Systematic Bacteriology, vol. 2C
*Paracoccus*methylutens*							# Garrity, Brenner, Krieg and Staley (2005) Bergey's Manual of Systematic Bacteriology, vol. 2C
*Bacillus*methanolicus*								# Garrity, Brenner, Krieg and Staley (2009) Bergey's Manual of Systematic Bacteriology, vol. 3
*Starkeya*novella*									# DOI:10.3389/fmicb.2013.00304
*Methanococcoides*methylutens*						# Sowers et al (1983) - Isolation and Characterization of a Methylotrophic Marine Methanogen, Methanococcoides methylutens gen. nov., sp. nov
*Methanobacterium*lacus*							# DOI:10.1099/ijs.0.034538-0
*Methyloglobulus*morosus*							# DOI:10.1016/j.syapm.2014.02.001
*Methylovirgula*ligni*								# Rosenberg, DeLong, Lory, Stackebrandt, Thompson (2014) - The Prokaryotes - Alphaproteobacteria and Betaproteobacteria
*Marinobacterium*georgiense*						# DOI:10.1099/00207713-47-2-369
*Desulfotomaculum*reducens*							# DOI:10.1111/j.1462-2920.2010.02242.x
*Methyloterrigena*soli*								# DOI:10.1099/ijsem.0.000680
*Paracoccus*denitrificans*							# Garrity, Brenner, Krieg and Staley (2005) Bergey's Manual of Systematic Bacteriology, vol. 2, Table BXII.a.68
*Paracoccus*alcaliphilus*							# Garrity, Brenner, Krieg and Staley (2005) Bergey's Manual of Systematic Bacteriology, vol. 2, Table BXII.a.68
*Paracoccus*alkenifer*								# Garrity, Brenner, Krieg and Staley (2005) Bergey's Manual of Systematic Bacteriology, vol. 2, Table BXII.a.68
*Paracoccus*methylutens*							# Garrity, Brenner, Krieg and Staley (2005) Bergey's Manual of Systematic Bacteriology, vol. 2, Table BXII.a.68
*Methylibium*petroleiphilum*						# DOI:10.1146/annurev.micro.091208.073600


methylotrophy	elements:C,H; main_element:C; electron_donor:variable; electron_acceptor:variable; aerobic:variable; exclusively_prokaryotic:no; light_dependent:no
# - - - - - - - - - - - - - - - - - - - - - - - - - - - - - - - - - - - - - - - - - - - - - - - - - - - - - - - - - - - - - - - - - - - - - - - - - - - - - - - - - - - - -
add_group:methanol_oxidation
add_group:methanotrophy
*Rhodobacteraceae*Marinosulfonomonas*				# Garrity, Brenner, Krieg and Staley (2005) Bergey's Manual of Systematic Bacteriology, vol. 2
*Rhodobacteraceae*Methylarcula*						# Garrity, Brenner, Krieg and Staley (2005) Bergey's Manual of Systematic Bacteriology, vol. 2
*Leisingera*methylohalidivorans*					# DOI:10.1099/00207713-52-3-851
*Beijerinckiaceae*Methylocapsa*						# DOI:10.1099/ijs.0.020149-0
*Methylobacterium*extorquens*						# DOI:10.1146/annurev.micro.091208.073600
*Paracoccus*denitrificans*							# DOI:10.1146/annurev.micro.091208.073600
*Methanomethylophilus*alvus*						# DOI:10.1093/gbe/evt128  and  DOI:10.1128/JB.01867-12
*Methanomassiliicoccales*							# DOI:10.1093/gbe/evt128
*Thermoplasmata*Methanomassiliicoccus*				# DOI:10.1093/gbe/evt128
*Thermoplasmata*Methanomassiliicoccales*			# DOI:10.1093/gbe/evt128  and  DOI:10.1186/1471-2164-15-679
*Thermoplasmata*Methanoplasmatales*					# DOI:10.1093/gbe/evt128


aerobic_ammonia_oxidation	elements:N,O; main_element:N; electron_donor:N; electron_acceptor:O; aerobic:yes; exclusively_prokaryotic:yes; light_dependent:no
# - - - - - - - - - - - - - - - - - - - - - - - - - - - - - - - - - - - - - - - - - - - - - - - - - - - - - - - - - - - - - - - - - - - - - - - - - - - - - - - - - - - - -
*Thiomonas*arsenivorans*							# DOI:10.1007/s10482-005-9013-2
*Thiobacillus*S-1*									# DOI:10.1111/j.1574-6941.2008.00569.x
*Nitrosomonadales*Nitrosomonadaceae*				# Garrity, Brenner, Krieg and Staley (2005) Bergey's Manual of Systematic Bacteriology, vol. 2
*Chromatiaceae*Nitrosococcus*						# Garrity, Brenner, Krieg and Staley (2005) Bergey's Manual of Systematic Bacteriology, vol. 2
### *Archaea*Thaumarchaeota*						# DOI:10.1128/AEM.01960-12  and  DOI:10.1146/annurev-micro-092611-150128
*Nitrosoarchaeum*limnia*							# DOI:10.1128/AEM.01960-12
*Nitrosoarchaeum*koreensis*							# DOI:10.1128/AEM.01960-12  and  DOI:10.1128/AEM.05787-11
*Cenarchaeum*symbiosum*								# DOI:10.1128/AEM.01960-12
*Nitrososphaera*gargensis*							# DOI:10.1073/pnas.1013488108  and  DOI:10.1016/j.tim.2010.06.003
*Nitrosocaldus*yellowstonii*						# DOI:10.1111/j.1462-2920.2007.01506.x
*Nitrososphaera*viennensis*							# DOI:10.1073/pnas.1013488108
*Nitrososphaera*evergladensis*						# DOI:10.1371/journal.pone.0101648
*Nitrosopumilus*sediminis*							# DOI:10.1128/JB.01869-12
*Nitrosopumilus*salaria*							# DOI:10.1128/JB.00013-12
*Nitrosopumilus*maritimus*							# DOI:10.1128/AEM.01960-12  and  DOI:10.1038/nature03911
*Nitrosopumilus*salaria*							# DOI:10.1128/AEM.01960-12
*Nitrosopumilus*koreensis*							# DOI:10.1128/JB.01857-12
*Nitrosotalea*devanaterra*							# DOI:10.1073/pnas.1107196108
*Thaumarchaeota*Nitrososphaera*						# DOI:10.1111/j.1462-2920.2011.02666.x
*Thaumarchaeota*Nitrosotalea*						# DOI:10.1073/pnas.1107196108  and  DOI:10.1111/j.1462-2920.2011.02666.x
*Nitrosocaldaceae*Nitrosocaldus*					# DOI:10.1146/annurev-micro-092611-150128
*Pseudonocardia*ammonioxydans						# Garrity, Brenner, Krieg and Staley (2012) Bergey's Manual of Systematic Bacteriology, vol. 5
*Cenarchaeum*symbiosum*								# DOI:10.1371/journal.pone.0132994
*Nitrosopelagicus*brevis*							# DOI:10.1073/pnas.1416223112
*Nitrosopumilaceae*Nitrosopumilus*					# DOI:10.1111/j.1462-2920.2011.02666.x
*Caldiarchaeum*subterraneum*						# DOI:10.1146/annurev-micro-092611-150128
*Thiosphaera*pantotropha*							# Robertson et al. (1988). Simultaneous Nitrification and Denitrification in Aerobic Chemostat Cultures of Thiosphaera pantotropha
*Nitrososphaera*viennensis*							# DOI:10.1073/pnas.1013488108
*Nitrosoarchaeum*limnia*							# DOI:10.1128/JB.00007-12
*Nitrosotenuis*uzonensis*							# DOI:10.1371/journal.pone.0080835
*Nitrososphaera*evergladensis*						# DOI:10.1371/journal.pone.0101648
*Nitrospira*nitrosa*								# DOI:10.1038/nature16459  (comammox)
*Nitrospira*nitrificans*							# DOI:10.1038/nature16459  (comammox)
*Nitrospira*inopinata*								# DOI:10.1038/nature16461  (comammox)
### *Thaumarchaeota*Marine Group I*					# DOI:10.1371/journal.pone.0095380
*Nitrososphaerales*Nitrososphaeraceae*				# DOI: 10.1099/ijs.0.063172-0


aerobic_nitrite_oxidation	elements:N,O; main_element:N; electron_donor:N; electron_acceptor:O; aerobic:yes; exclusively_prokaryotic:yes; light_dependent:no
# - - - - - - - - - - - - - - - - - - - - - - - - - - - - - - - - - - - - - - - - - - - - - - - - - - - - - - - - - - - - - - - - - - - - - - - - - - - - - - - - - - - - -
*Bradyrhizobiaceae*Nitrobacter*						# Garrity, Brenner, Krieg and Staley (2005) Bergey's Manual of Systematic Bacteriology, vol. 2
*Nitrospinaceae*Nitrospina*							# Rosenberg, DeLong, Lory, Stackebrandt, Thompson (2014) - The Prokaryotes - Deltaproteobacteria and Epsilonproteobacteria (Nitrospina were historically thought to belong to the Deltaproteobacteria)
*Gammaproteobacteria*Nitrococcus*					# Garrity, Brenner, Krieg and Staley (2005) Bergey's Manual of Systematic Bacteriology, vol. 2
*Nitrospirae*Nitrospira*							# Garrity, Brenner, Krieg and Staley (2001) Bergey's Manual of Systematic Bacteriology, vol. 1
*Nitrospira*nitrosa*								# DOI:10.1038/nature16459
*Nitrospira*nitrificans*							# DOI:10.1038/nature16459
*Nitrolancea*hollandica*							# DOI:10.1099/ijs.0.062232-0
*Nitrotoga*HW29*									# DOI:10.1128/AEM.03163-15
*Nitrotoga*arctica*									# DOI:10.1038/ismej.2007.34
*Gallionellaceae*Nitrotoga*							# DOI:10.1038/ismej.2014.158


nitrification		elements:N,O; main_element:N; electron_donor:N; electron_acceptor:O; aerobic:yes; exclusively_prokaryotic:yes; light_dependent:no
# - - - - - - - - - - - - - - - - - - - - - - - - - - - - - - - - - - - - - - - - - - - - - - - - - - - - - - - - - - - - - - - - - - - - - - - - - - - - - - - - - - - - -
add_group:aerobic_ammonia_oxidation
add_group:aerobic_nitrite_oxidation


sulfate_respiration	elements:S; main_element:S; electron_donor:variable; electron_acceptor:S; aerobic:no; exclusively_prokaryotic:yes; light_dependent:no
# - - - - - - - - - - - - - - - - - - - - - - - - - - - - - - - - - - - - - - - - - - - - - - - - - - - - - - - - - - - - - - - - - - - - - - - - - - - - - - - - - - - - -
*Desulfovibrionaceae*Desulfobaculum*				# Rosenberg, DeLong, Lory, Stackebrandt, Thompson (2014) - The Prokaryotes - Deltaproteobacteria and Epsilonproteobacteria
*Desulfovibrionaceae*Desulfocurvus*					# Rosenberg, DeLong, Lory, Stackebrandt, Thompson (2014) - The Prokaryotes - Deltaproteobacteria and Epsilonproteobacteria
*Deltaproteobacteria*Desulfobacteraceae*			# Rosenberg, DeLong, Lory, Stackebrandt, Thompson (2014) - The Prokaryotes - Deltaproteobacteria and Epsilonproteobacteria
*Desulfonatronum*buryatense*						# DOI:10.1007/s00792-013-0567-z
*Dechloromonas*denitrificans*						# DOI:10.1099/ijs.0.63484-0
*Ammonifex*degensii*								# DOI:10.1016/S0723-2020(96)80007-5
*Desulfovibrio*gigas*								# Barton (1983) - Energy coupling to nitrite respiration in the sulfate-reducing bacterium Desulfovibrio gigas
*Desulfotomaculum*varum*							# DOI:10.1007/s13205-011-0017-5
*Desulfotomaculum*hydrothermale*					# DOI:10.1099/ijs.0.65339-0
*Desulfotomaculum*salinum*							# DOI:10.1007/s11021-005-0104-x
*Desulfomicrobium*Ben-RB*							# DOI:10.1007/s002030050007
*Desulfovibrio*Ben-RA*								# DOI:10.1007/s002030050007
*Desulfosporosinus*acididurans*						# DOI:10.1007/s00792-014-0701-6
*Desulfovibrio*alaskensis*							# DOI:10.1128/AEM.02963-13
*Desulfoconvexum*algidum*							# DOI:10.1099/ijs.0.043703-0
*Desulfovibrio*butyratiphilus*						# DOI:10.1099/ijs.0.013771-0
*Desulfotomaculum*defluvii*							# DOI:10.1099/ijs.0.047662-0
*Desulfovibrio*arcticus*							# DOI:10.1099/ijs.0.021451-0
*Desulfotomaculum*tongense*							# DOI:10.1007/s10482-013-0040-0
*Desulfosporosinus*burensis*						# DOI:10.1099/ijs.0.035238-0
*Desulfatitalea*tepidiphila*						# DOI:10.1099/ijs.0.043356-0
*Desulfopila*inferna*								# DOI:10.1099/ijs.0.015644-0
*Desulfohalophilus*alkaliarsenatis*					# DOI:10.1007/s00792-012-0468-6
*Desulfovibrio*cavernae*							# DOI:10.1078/0723202041748181
*Desulfovibrio*oceani*								# DOI:10.1007/s10482-009-9403-y
*Desulfobacter*latus*								# DOI:10.1016/j.gca.2011.03.034
*Desulfosalsimonas*propionicica*					# DOI:10.1099/ijs.0.014746-0
*Thermodesulfobacterium*geofontis*					# DOI:10.1007/s00792-013-0512-1
*Desulfosporosinus*OT*								# DOI:10.1128/JB.06018-11
*Thermodesulfatator*atlanticus*						# DOI:10.1099/ijs.0.009449-0
*Desulfovibrio*piezophilus*							# DOI:10.1099/ijs.0.028670-0
*Desulfosporosinus*acidiphilus*						# DOI:10.1007/s00792-010-0309-4
*Desulfonatronum*thiosulfatophilum*					# DOI:10.1007/s00792-011-0370-7
*Desulfonatronum*thioautotrophicum*					# DOI:10.1007/s00792-011-0370-7
*Desulfonatronovibrio*thiodismutans*				# DOI:10.1007/s00792-011-0370-7
*Desulfonatronovibrio*magnus*						# DOI:10.1007/s00792-011-0370-7
*Desulfotomaculum*reducens*							# DOI:10.1111/j.1462-2920.2010.02242.x
*Desulfonatronovibrio*halophilus*					# DOI:10.1007/s00792-012-0440-5
*Thermodesulfatator*indicus*						# DOI:10.1099/ijs.0.02669-0
*Desulfonauticus*autotrophicus*						# DOI:10.1007/s00792-008-0212-4
*Desulfotomaculum*intricatum*						# DOI:10.1099/ijs.0.051854-0
*Desulfonatronum*alkalitolerans*					# DOI:10.1007/s00792-013-0538-4
*Desulfosoma*profundi*								# DOI:10.1007/s10482-011-9675-x
*Desulfosoma*caldarium*								# DOI:10.1099/ijs.0.020586-0
*Desulfobulbaceae*Desulfotalea*						# Garrity, Brenner, Krieg and Staley (2005) Bergey's Manual of Systematic Bacteriology, vol. 2
*Desulfobacterales*Desulfobacteraceae*				# Garrity, Brenner, Krieg and Staley (2005) Bergey's Manual of Systematic Bacteriology, vol. 2
*Desulfobacterales*Desulfobulbaceae*				# Garrity, Brenner, Krieg and Staley (2005) Bergey's Manual of Systematic Bacteriology, vol. 2
*Deltaproteobacteria*Desulfarculales*				# Rosenberg, DeLong, Lory, Stackebrandt, Thompson (2014) - The Prokaryotes - Deltaproteobacteria and Epsilonproteobacteria
*Desulfovibrionales*Desulfonatronaceae*				# Rosenberg, DeLong, Lory, Stackebrandt, Thompson (2014) - The Prokaryotes - Deltaproteobacteria and Epsilonproteobacteria
*Desulfovibrionales*Desulfovibrio*					# Garrity, Brenner, Krieg and Staley (2005) Bergey's Manual of Systematic Bacteriology, vol. 2
*Peptococcaceae*Desulfotomaculum*					# Garrity, Brenner, Krieg and Staley (2009) Bergey's Manual of Systematic Bacteriology, vol. 3
*Peptococcaceae*Desulfosporosinus*					# Garrity, Brenner, Krieg and Staley (2009) Bergey's Manual of Systematic Bacteriology, vol. 3
*Desulfosporomusa*polytropa*						# DOI:10.1007/s00203-004-0703-3
*Nitrospirae*Thermodesulfovibrio*					# Garrity, Brenner, Krieg and Staley (2001) Bergey's Manual of Systematic Bacteriology, vol. 1
*Bacteria*Thermodesulfobacteria*					# Garrity, Brenner, Krieg and Staley (2001) Bergey's Manual of Systematic Bacteriology, vol. 1
*Thermodesulfobiaceae*Thermodesulfobium*			# Garrity, Brenner, Krieg and Staley (2009) Bergey's Manual of Systematic Bacteriology, vol. 3
*Caldivirga*maquilingensis*							# Garrity, Brenner, Krieg and Staley (2001) Bergey's Manual of Systematic Bacteriology, vol. 1
*Desulfovibrionaceae*Desulfovibrio*					# Garrity, Brenner, Krieg and Staley (2005) Bergey's Manual of Systematic Bacteriology, vol. 2;  Rosenberg, DeLong, Lory, Stackebrandt, Thompson (2014) - The Prokaryotes - Deltaproteobacteria and Epsilonproteobacteria
*Desulfovibrionaceae*Desulfomicrobium*				# Garrity, Brenner, Krieg and Staley (2005) Bergey's Manual of Systematic Bacteriology, vol. 2
*Thermodesulforhabdus*norvegicus*					# Beeder et al. (1995). Thermodesulforhabdus norvegicus gen. nov., sp. nov., a novel thermophilic sulfate-reducing bacterium from oil field water
*Syntrophobacteraceae*Thermodesulforhabdus*			# Garrity, Brenner, Krieg and Staley (2005) Bergey's Manual of Systematic Bacteriology, vol. 2
*Desulfarculales*Desulfarculaceae*					# Garrity, Brenner, Krieg and Staley (2005) Bergey's Manual of Systematic Bacteriology, vol. 2
*Desulfomicrobiaceae*								# Garrity, Brenner, Krieg and Staley (2005) Bergey's Manual of Systematic Bacteriology, vol. 2
*Desulfovibrionales*Desulfohalobiaceae*				# Garrity, Brenner, Krieg and Staley (2005) Bergey's Manual of Systematic Bacteriology, vol. 2
*Desulfohalobiaceae*Desulfonatronovibrio*			# Garrity, Brenner, Krieg and Staley (2005) Bergey's Manual of Systematic Bacteriology, vol. 2
*Desulfonatronumaceae*								# Garrity, Brenner, Krieg and Staley (2005) Bergey's Manual of Systematic Bacteriology, vol. 2
*Desulfobulbaceae*Desulfobulbus*					# Garrity, Brenner, Krieg and Staley (2005) Bergey's Manual of Systematic Bacteriology, vol. 2
*Desulfobulbaceae*Desulfofustis*					# Garrity, Brenner, Krieg and Staley (2005) Bergey's Manual of Systematic Bacteriology, vol. 2
*Desulfarculaceae*Desulfarculus*					# Garrity, Brenner, Krieg and Staley (2005) Bergey's Manual of Systematic Bacteriology, vol. 2
*Syntrophobacteraceae*Syntrophobacter*				# Garrity, Brenner, Krieg and Staley (2005) Bergey's Manual of Systematic Bacteriology, vol. 2
*Syntrophobacteraceae*Desulfacinum*					# Garrity, Brenner, Krieg and Staley (2005) Bergey's Manual of Systematic Bacteriology, vol. 2
*Syntrophobacteraceae*Desulfovirga*					# Garrity, Brenner, Krieg and Staley (2005) Bergey's Manual of Systematic Bacteriology, vol. 2
*Syntrophobacteraceae*Thermodesulforhabdus*			# Garrity, Brenner, Krieg and Staley (2005) Bergey's Manual of Systematic Bacteriology, vol. 2
*Syntrophaceae*Desulfomonile*						# Garrity, Brenner, Krieg and Staley (2005) Bergey's Manual of Systematic Bacteriology, vol. 2
*Syntrophaceae*Desulfobacca*						# Garrity, Brenner, Krieg and Staley (2005) Bergey's Manual of Systematic Bacteriology, vol. 2
*Thermodesulfobacteria*								# Garrity, Brenner, Krieg and Staley (2005) Bergey's Manual of Systematic Bacteriology, vol. 2
*Thermodesulforhabdus norvegicus					# DOI:10.5772/55920
*Desulfacinum*infernum*								# DOI:10.5772/55920
*Desulfomicrobium*norvegicum*						# DOI:10.5772/55920
*Dethiosulfovibrio*peptidovorans*					# DOI:10.5772/55920
*Desulfotomaculum*thermocisternum*					# DOI:10.5772/55920
*Syntrophobacter*Desulfacinum*						# Garrity, Brenner, Krieg and Staley (2005) Bergey's Manual of Systematic Bacteriology, vol. 2
*Syntrophobacteraceae*Desulforhabdus*				# Garrity, Brenner, Krieg and Staley (2005) Bergey's Manual of Systematic Bacteriology, vol. 2
*Archaeoglobaceae*Archaeoglobus*					# Garrity, Brenner, Krieg and Staley (2001) Bergey's Manual of Systematic Bacteriology, vol. 1
*Desulfomonile*tiedjei*								# Garrity, Brenner, Krieg and Staley (2005) Bergey's Manual of Systematic Bacteriology, vol. 2C
*Desulfosporosinus*meridiei*						# Garrity, Brenner, Krieg and Staley (2009) Bergey's Manual of Systematic Bacteriology, vol. 3
*Thermoanaerobacteraceae*Ammonifex*					# Garrity, Brenner, Krieg and Staley (2009) Bergey's Manual of Systematic Bacteriology, vol. 3
*Thermacetogenium*phaeum*							# Garrity, Brenner, Krieg and Staley (2009) Bergey's Manual of Systematic Bacteriology, vol. 3
*Thermodesulfobiaceae*Thermodesulfobium*			# Garrity, Brenner, Krieg and Staley (2009) Bergey's Manual of Systematic Bacteriology, vol. 3
*Desulfomicrobiaceae*Desulfomicrobium*				# Garrity, Brenner, Krieg and Staley (2001) Bergey's Manual of Systematic Bacteriology, vol. 1
*Caldivirga*maquilingensis*							# Garrity, Brenner, Krieg and Staley (2001) Bergey's Manual of Systematic Bacteriology, vol. 1
*Clostridium*aminophilum*							# Garrity, Brenner, Krieg and Staley (2009) Bergey's Manual of Systematic Bacteriology, vol. 3
*Deltaproteobacterium*N47*							# DOI:10.1007/s00203-010-0667-4
*Desulfobacula*toluolica*							# Rabus et al (1993). Complete oxidation of toluene under strictly anoxic conditions by a new sulfate-reducing bacterium
*Desulfococcus*multivorans*							# DOI:10.1196/annals.1419.010
*Desulfosporosinus*youngiae*						# Rosenberg, DeLong, Lory, Stackebrandt, Thompson (2014) - The Prokaryotes - Firmicutes and Tenericutes
*Desulfosporosinus*lacus*							# Rosenberg, DeLong, Lory, Stackebrandt, Thompson (2014) - The Prokaryotes - Firmicutes and Tenericutes
*Desulfosporosinus*hippei*							# Rosenberg, DeLong, Lory, Stackebrandt, Thompson (2014) - The Prokaryotes - Firmicutes and Tenericutes
*Desulfosporosinus*acidiphilus*						# Rosenberg, DeLong, Lory, Stackebrandt, Thompson (2014) - The Prokaryotes - Firmicutes and Tenericutes


sulfur_respiration	elements:S; main_element:S; electron_donor:variable; electron_acceptor:S; aerobic:no; exclusively_prokaryotic:yes; light_dependent:no
# dissimilatory reduction of elementar sulfur
# - - - - - - - - - - - - - - - - - - - - - - - - - - - - - - - - - - - - - - - - - - - - - - - - - - - - - - - - - - - - - - - - - - - - - - - - - - - - - - - - - - - - -
*Desulfuromonadaceae*Geoalkalibacter*				# Rosenberg, DeLong, Lory, Stackebrandt, Thompson (2014) - The Prokaryotes - Deltaproteobacteria and Epsilonproteobacteria
*Desulfuromonadaceae*Desulfuromonas*				# Rosenberg, DeLong, Lory, Stackebrandt, Thompson (2014) - The Prokaryotes - Deltaproteobacteria and Epsilonproteobacteria
*Deltaproteobacteria*Desulfurellaceae*				# Rosenberg, DeLong, Lory, Stackebrandt, Thompson (2014) - The Prokaryotes - Deltaproteobacteria and Epsilonproteobacteria
*Geopsychrobacter*electrodiphilus*					# DOI:10.1128/AEM.70.10.6023-6030.2004
*Desulfonatronum*buryatense*						# DOI:10.1007/s00792-013-0567-z
*Ferrimonas*futtsuensis*							# DOI:10.1099/ijs.0.64399-0
*Campylobacter*sputorum*bubulus*					# 10.1111/j.1574-6976.2002.tb00616.x
*Ammonifex*degensii*								# DOI:10.1016/S0723-2020(96)80007-5
*Geobacteraceae*Dfrl*								# DOI:10.1016/S0723-2020(98)80054-4
*Geobacteraceae*Dfr2*								# DOI:10.1016/S0723-2020(98)80054-4
*Rhabdothermus*arcticus*							# DOI:10.1099/ijs.0.027839-0
*Oceanithermus*desulfurans*							# DOI: 10.1099/ijs.0.02962-0
*Deferribacter*abyssi*								# DOI: 10.1099/ijs.0.02673-0
*Desulfotomaculum*varum*							# DOI:10.1007/s13205-011-0017-5
*Desulfotomaculum*salinum*							# DOI:10.1007/s11021-005-0104-x
*Sulfurospirillum*NP4*								# DOI:10.1061/(ASCE)0733-9372(2007)133:1(81)
*Desulfuribacillus*alkaliarsenatis*					# DOI:10.1007/s00792-012-0459-7
*Desulfurispira*natronophila*						# DOI:10.1007/s00792-010-0314-7
*Halarsenatibacter*silvermanii*						# DOI:10.1128/AEM.02614-08
*Desulfitobacterium*hafniense*						# DOI:10.1128/AEM.67.12.5568–5580.2001
*Desulfitobacterium*frappieri*						# DOI:10.1128/AEM.67.12.5568–5580.2001
*Desulfitobacterium*GBFH*							# DOI:10.1128/AEM.67.12.5568–5580.2001
*Deferribacter*desulfuricans*						# DOI:10.1099/ijs.0.02479-0
*Sulfurospirillum*arcachonense*						# DOI:10.1099/00207713-47-4-1212
*Sulfurospirillum*deleyianum*						# DOI:10.1007/BF02529969
*Sulfurospirillum*barnesii*							# DOI:10.1099/00207713-49-3-1177
*Sulfurospirillum*arsenophilum*						# DOI:10.1099/00207713-49-3-1177
*Desulfosporosinus*acididurans*						# DOI:10.1007/s00792-014-0701-6
*Desulfoconvexum*algidum*							# DOI:10.1099/ijs.0.043703-0
*Desulfovibrio*arcticus*							# DOI:10.1099/ijs.0.021451-0
*Desulfuribacillus*alkaliarsenatis*					# DOI:10.1007/s00792-012-0459-7
*Desulfosporosinus*burensis*						# DOI:10.1099/ijs.0.035238-0
*Carboxydothermus*pertinax*							# DOI:10.1099/ijs.0.031583-0
*Thermodesulfobacterium*geofontis*					# DOI:10.1007/s00792-013-0512-1
*Desulfitobacterium*hafniense*DCB-2*				# DOI:10.1186/1471-2180-12-21
*Desulfotomaculum*reducens*							# DOI:10.1111/j.1462-2920.2010.02242.x
*Thermovibrio*ruber*								# DOI:10.1099/00207713-52-5-1859
*Thermovibrio*guaymasensis*							# DOI:10.1099/ijs.0.63994-0
*Desulfurobacterium*pacificum*						# DOI:10.1099/ijs.0.63994-0
*Desulfurobacterium*crinifex*						# DOI:10.1007/s00792-003-0329-4
*Shewanella*pealeana*								# DOI:10.1099/00207713-49-4-1341
*Sulfurihydrogenibium*azorense*						# DOI:10.1099/ijs.0.02790-0
*Desulfonauticus*autotrophicus*						# DOI:10.1007/s00792-008-0212-4
*Desulfurispirillum*alkaliphilum*					# Rosenberg, DeLong, Lory, Stackebrandt, Thompson (2014) - The Prokaryotes - Other major lineages of Bacteria and the Archaea
*Desulfurispirillum*natronophila*					# Rosenberg, DeLong, Lory, Stackebrandt, Thompson (2014) - The Prokaryotes - Other major lineages of Bacteria and the Archaea
*Caldimicrobium*rimae*								# Rosenberg, DeLong, Lory, Stackebrandt, Thompson (2014) - The Prokaryotes - Firmicutes and Tenericutes
*Phorcysia*thermohydrogeniphila*					# DOI:10.1099/ijs.0.035642-0
*Thioreductor*micantisoli*							# DOI:10.1099/ijs.0.63351-0
*Caminibacter*hydrogeniphilus*						# DOI:10.1099/00207713-52-4-1317
*Caminibacter*profundus*							# DOI:10.1099/ijs.0.02753-0
*Deferribacter*autotrophicus*						# DOI:10.1099/ijs.0.006767-0
*Geoalkalibacter*subterraneus*						# DOI:10.1099/ijs.0.001537-0
*Geoalkalibacter*ferrihydriticus*					# DOI:10.1134/S0026261706060099
*Deferrisoma*camini*								# DOI:10.1099/ijs.0.038372-0
*Thermosulfidibacter*takaii*						# DOI:10.1099/ijs.0.65349-0
*Marinitoga*okinawensis*							# DOI:10.1099/ijs.0.64640-0
*Cetia*pacifica*									# DOI:10.1099/ijs.0.000070
*Nautilia*abyssi*									# DOI:10.1099/ijs.0.005454-0
*Sulfurovum*aggregans*								# DOI:10.1099/ijs.0.065094-0
*Desulfotomaculum*intricatum*						# DOI:10.1099/ijs.0.051854-0
*Thennosipho*melanesiensis*							# DOI:10.1099/00207713-47-4-1118
*Thiofractor*thiocaminus*							# DOI:10.1007/s00203-012-0814-1
*Sulfurospirillum*alkalitolerans*					# DOI:10.1007/s00792-013-0538-4
*Defluviitoga*tunisiensis*							# DOI:10.1099/ijs.0.033720-0
*Thermovenabulum*gondwanense*						# DOI:10.1099/ijs.0.009886-0
*Defluviitoga*tunisiensis*							# DOI:10.1099/ijs.0.033720-0
*Dethiosulfovibrio*salsuginis*						# DOI:10.1099/ijs.0.010835-0
*Oceanotoga*teriensis*								# DOI:10.1099/ijs.0.018036-0
*Thioreductor*micantisoli*							# DOI:10.1099/ijs.0.63351-0
*Pelobacter*carbinolicus*							# Garrity, Brenner, Krieg and Staley (2005) Bergey's Manual of Systematic Bacteriology, vol. 2
*Desulfuromonas*thiophila*							# Finster et al. (1997) - Desulfuromonas thiophila sp. nov., a new obligately sulfur-reducing bacterium from anoxic freshwater sediment
*Desulfuromonas*acetoxidans*						# Pfennig (1976) - Desulfuromonas acetoxidans gen. nov. and sp. nov., a new anaerobic, sulfur-reducing, acetate-oxidizing bacterium
*Desulfurobacterium*thermolithotrophum*				# Haridon et al (1998). Desulfurobacterium thermolithotrophum gen. nov., sp. nov., a novel autotrophic, sulphur-reducing bacterium isolated from a deep-sea hydrothermal vent
*Desulfurobacteriaceae*Desulfurobacterium*			# Garrity, Brenner, Krieg and Staley (2001) Bergey's Manual of Systematic Bacteriology, vol. 1
*Desulfuromonaceae*Desulfuromonas*					# Garrity, Brenner, Krieg and Staley (2005) Bergey's Manual of Systematic Bacteriology, vol. 2
*Pyrobaculum*islandicum*							# Garrity, Brenner, Krieg and Staley (2001) Bergey's Manual of Systematic Bacteriology, vol. 1
*Pyrobaculum*organotrophum*							# Garrity, Brenner, Krieg and Staley (2001) Bergey's Manual of Systematic Bacteriology, vol. 1
*Pyrodictiaceae*Pyrodictium*						# Garrity, Brenner, Krieg and Staley (2001) Bergey's Manual of Systematic Bacteriology, vol. 1
*Desulfurococcales*Stetteria*						# Garrity, Brenner, Krieg and Staley (2001) Bergey's Manual of Systematic Bacteriology, vol. 1
*Desulfurococcus*mucosus*							# Garrity, Brenner, Krieg and Staley (2001) Bergey's Manual of Systematic Bacteriology, vol. 1
*Campylobacteraceae*Sulfurospirillum*				# Garrity, Brenner, Krieg and Staley (2005) Bergey's Manual of Systematic Bacteriology, vol. 2
*Thermoproteales*Thermoproteaceae*					# Garrity, Brenner, Krieg and Staley (2001) Bergey's Manual of Systematic Bacteriology, vol. 1
*Desulfuromonadaceae*Desulfuromonas*				# Garrity, Brenner, Krieg and Staley (2005) Bergey's Manual of Systematic Bacteriology, vol. 2
*Clostridiales*Fusibacter*							# Garrity, Brenner, Krieg and Staley (2009) Bergey's Manual of Systematic Bacteriology, vol. 3
*Desulfuromonadaceae*Desulfuromusa*					# Garrity, Brenner, Krieg and Staley (2005) Bergey's Manual of Systematic Bacteriology, vol. 2
*Clostridiaceae*Alkaliphilus*						# Garrity, Brenner, Krieg and Staley (2009) Bergey's Manual of Systematic Bacteriology, vol. 3
*Desulfuromonales*									# Garrity, Brenner, Krieg and Staley (2005) Bergey's Manual of Systematic Bacteriology, vol. 2
*Campylobacteraceae*Sulfurospirillum*				# Garrity, Brenner, Krieg and Staley (2005) Bergey's Manual of Systematic Bacteriology, vol. 2
*Shewanella*oneidensis*								# Garrity, Brenner, Krieg and Staley (2005) Bergey's Manual of Systematic Bacteriology, vol. 2
*Shewanella*pealeana*								# Garrity, Brenner, Krieg and Staley (2005) Bergey's Manual of Systematic Bacteriology, vol. 2
*Halanaerobium*congolense*							# DOI:10.5772/55920
*Halanaerobium*saccharolyticum*						# Garrity, Brenner, Krieg and Staley (2009) Bergey's Manual of Systematic Bacteriology, vol. 3
*Thermoproteales*Thermoproteaceae*					# Garrity, Brenner, Krieg and Staley (2001) Bergey's Manual of Systematic Bacteriology, vol. 1
*Pyrobaculum*organotrophum*							# Garrity, Brenner, Krieg and Staley (2001) Bergey's Manual of Systematic Bacteriology, vol. 1
*Crenarchaeota*Thermocladium*						# Garrity, Brenner, Krieg and Staley (2001) Bergey's Manual of Systematic Bacteriology, vol. 1
*Crenarchaeota*Ignicoccus*							# Garrity, Brenner, Krieg and Staley (2001) Bergey's Manual of Systematic Bacteriology, vol. 1
*Crenarchaeota*Pyrodictiaceae*						# Garrity, Brenner, Krieg and Staley (2001) Bergey's Manual of Systematic Bacteriology, vol. 1
*Shewanella*pealeana*								# Garrity, Brenner, Krieg and Staley (2005) Bergey's Manual of Systematic Bacteriology, vol. 2B
*Sulfurospirillum*deleyianum*						# Garrity, Brenner, Krieg and Staley (2005) Bergey's Manual of Systematic Bacteriology, vol. 2C
*Desulfosporosinus*meridiei*						# Garrity, Brenner, Krieg and Staley (2009) Bergey's Manual of Systematic Bacteriology, vol. 3
*Clostridiales*Sporanaerobacter*					# Garrity, Brenner, Krieg and Staley (2009) Bergey's Manual of Systematic Bacteriology, vol. 3
*Thermoanaerobacteraceae*Ammonifex*					# Garrity, Brenner, Krieg and Staley (2009) Bergey's Manual of Systematic Bacteriology, vol. 3
*Desulfitobacterium*dehalogenans*					# Garrity, Brenner, Krieg and Staley (2009) Bergey's Manual of Systematic Bacteriology, vol. 3, Firmicutes
*Desulfitobacterium*chlororespirans*				# Garrity, Brenner, Krieg and Staley (2009) Bergey's Manual of Systematic Bacteriology, vol. 3, Firmicutes
*Desulfitobacterium*metallireducens*				# Garrity, Brenner, Krieg and Staley (2009) Bergey's Manual of Systematic Bacteriology, vol. 3
*Crenarchaeota*Thermofilaceae*						# Garrity, Brenner, Krieg and Staley (2001) Bergey's Manual of Systematic Bacteriology, vol. 1
*Caldivirga*maquilingensis*							# Garrity, Brenner, Krieg and Staley (2001) Bergey's Manual of Systematic Bacteriology, vol. 1
*Ferroglobus*placidus*								# DOI:10.1371/journal.pone.0132994
*Archaeoglobus*fulgidus*							# DOI:10.1371/journal.pone.0132994
*Sulfolobaceae*Acidianus*							# Garrity, Brenner, Krieg and Staley (2001) Bergey's Manual of Systematic Bacteriology, vol. 1
*Sulfolobaceae*Stygiolobus*							# DOI:10.1099/00207713-41-4-495  and  Garrity, Brenner, Krieg and Staley (2001) Bergey's Manual of Systematic Bacteriology, vol. 1
*Desulfomicrobium*norvegicum*						# Garrity, Brenner, Krieg and Staley (2001) Bergey's Manual of Systematic Bacteriology, vol. 1
*Desulfovibrio*aespoeensis*							# Garrity, Brenner, Krieg and Staley (2005) Bergey's Manual of Systematic Bacteriology, vol. 2
*Desulfovibrio*alcoholovorans*						# Garrity, Brenner, Krieg and Staley (2005) Bergey's Manual of Systematic Bacteriology, vol. 2
*Desulfovibrio*burkinensis*							# Garrity, Brenner, Krieg and Staley (2005) Bergey's Manual of Systematic Bacteriology, vol. 2
*Desulfovibrio*carbinolicus*						# Garrity, Brenner, Krieg and Staley (2005) Bergey's Manual of Systematic Bacteriology, vol. 2
*Desulfovibrio*cuneatus*							# Garrity, Brenner, Krieg and Staley (2005) Bergey's Manual of Systematic Bacteriology, vol. 2
*Desulfovibrio*fructosovorans*						# Garrity, Brenner, Krieg and Staley (2005) Bergey's Manual of Systematic Bacteriology, vol. 2
*Desulfovibrio*gabonensis*							# Garrity, Brenner, Krieg and Staley (2005) Bergey's Manual of Systematic Bacteriology, vol. 2
*Desulfovibrio*gigas*								# Garrity, Brenner, Krieg and Staley (2005) Bergey's Manual of Systematic Bacteriology, vol. 2
*Desulfovibrio*litoralis*							# Garrity, Brenner, Krieg and Staley (2012) Bergey's Manual of Systematic Bacteriology, vol. 1
*Desulfovibrio*longus*								# Garrity, Brenner, Krieg and Staley (2012) Bergey's Manual of Systematic Bacteriology, vol. 1
*Desulfovibrio*termitidis*							# Garrity, Brenner, Krieg and Staley (2012) Bergey's Manual of Systematic Bacteriology, vol. 1
*Desulfovibrio*zosterae*							# Garrity, Brenner, Krieg and Staley (2012) Bergey's Manual of Systematic Bacteriology, vol. 1
*Thermococcaceae*Thermococcus*						# Garrity, Brenner, Krieg and Staley (2012) Bergey's Manual of Systematic Bacteriology, vol. 1
*Nautilia*lithotrophica*							# DOI:10.1099/00207713-52-4-1299
*Nautilia*profundicola*								# DOI:10.1099/ijs.0.65435-0
*Caminibacter*hydrogeniphilus*						# DOI:10.1371/journal.pgen.1000362
*Thermovenabulum*ferriorganovorum*					# Garrity, Brenner, Krieg and Staley (2009) Bergey's Manual of Systematic Bacteriology, vol. 3
*Methanosarcina*barkeri*							# DOI:10.1007/978-94-017-9269-1_10
*Pyrococcus*furiosus*								# DOI:10.1007/978-94-017-9269-1_10
*Pyrodictium*abyssi*								# DOI:10.1007/978-94-017-9269-1_10
*Desulfuromonas*acetoxidans*						# DOI:10.1007/978-94-017-9269-1_10
*Sulfurospirillum*deleyianum*						# DOI:10.1007/978-94-017-9269-1_10
*Wolinella*succinogenes*							# DOI:10.1007/978-94-017-9269-1_10
*Acidianus*ambivalens*								# DOI:10.1007/978-94-017-9269-1_10
*Nautilia*profundicola*								# DOI:10.1099/ijs.0.65435-0
*Lebetimonas*acidiphila*							# DOI:10.1099/ijs.0.63330-0
*Nautiliaceae*Lebetimonas*							# DOI:10.1038/ismej.2013.206			
*Caminibacter*mediatlanticus*						# DOI:10.1099/ijs.0.63430-0
*Desulfuromonadaceae*Desulfuromusa*					# Rosenberg, DeLong, Lory, Stackebrandt, Thompson (2014) - The Prokaryotes - Deltaproteobacteria and Epsilonproteobacteria
*Geobacter*argillaceus*								# Rosenberg, DeLong, Lory, Stackebrandt, Thompson (2014) - The Prokaryotes - Deltaproteobacteria and Epsilonproteobacteria
*Geobacter*bremensis*								# Rosenberg, DeLong, Lory, Stackebrandt, Thompson (2014) - The Prokaryotes - Deltaproteobacteria and Epsilonproteobacteria
*Geobacter*chapellei*								# Rosenberg, DeLong, Lory, Stackebrandt, Thompson (2014) - The Prokaryotes - Deltaproteobacteria and Epsilonproteobacteria
*Geobacter*daltonii*								# Rosenberg, DeLong, Lory, Stackebrandt, Thompson (2014) - The Prokaryotes - Deltaproteobacteria and Epsilonproteobacteria
*Geobacter*hydrogenophilus*							# Rosenberg, DeLong, Lory, Stackebrandt, Thompson (2014) - The Prokaryotes - Deltaproteobacteria and Epsilonproteobacteria
*Geobacter*lovleyi*									# Rosenberg, DeLong, Lory, Stackebrandt, Thompson (2014) - The Prokaryotes - Deltaproteobacteria and Epsilonproteobacteria
*Geobacter*pelophilus*								# Rosenberg, DeLong, Lory, Stackebrandt, Thompson (2014) - The Prokaryotes - Deltaproteobacteria and Epsilonproteobacteria
*Geobacter*pickeringii*								# Rosenberg, DeLong, Lory, Stackebrandt, Thompson (2014) - The Prokaryotes - Deltaproteobacteria and Epsilonproteobacteria
*Geobacter*sulfurreducens*							# Rosenberg, DeLong, Lory, Stackebrandt, Thompson (2014) - The Prokaryotes - Deltaproteobacteria and Epsilonproteobacteria
*Geobacter*thiogenes*								# Rosenberg, DeLong, Lory, Stackebrandt, Thompson (2014) - The Prokaryotes - Deltaproteobacteria and Epsilonproteobacteria
*Deferribacter*abyssi*								# Rosenberg, DeLong, Lory, Stackebrandt, Thompson (2014) - The Prokaryotes - Other major lineages of Bacteria and the Archaea			
*Deferribacter*autotrophicus*						# Rosenberg, DeLong, Lory, Stackebrandt, Thompson (2014) - The Prokaryotes - Other major lineages of Bacteria and the Archaea			
*Deferribacter*desulfuricans*						# Rosenberg, DeLong, Lory, Stackebrandt, Thompson (2014) - The Prokaryotes - Other major lineages of Bacteria and the Archaea			


dark_sulfite_oxidation	elements:S; main_element:S; electron_donor:S; electron_acceptor:variable; aerobic:no; exclusively_prokaryotic:yes; light_dependent:no
# for energy
# - - - - - - - - - - - - - - - - - - - - - - - - - - - - - - - - - - - - - - - - - - - - - - - - - - - - - - - - - - - - - - - - - - - - - - - - - - - - - - - - - - - - -
*Burkholderia*kururiensis*thiooxydans*				# DOI:10.1007/s00203-009-0517-4
*Dyella*thiooxydans*								# DOI:10.1099/ijs.0.022012-0
*Sulfitobacter*pontiacus*							# Sorokin (1995) - Sulfitobacter pontiacus gen. nov., sp. nov.―A new heterotrophic bacterium from the black sea, specialized on sulfite oxidation
*Sulfitobacter*mediterraneus*						# Pukall, Buntefuss et al (1999) - Sulfitobacter rnediterraneus sp. nov., a new sulfite-oxidizing member of the a-Proteobacteria
*Starkeya*novella*									# DOI:10.1074/jbc.M503237200
*Thermithiobacillus*tepidarius*						# Garrity, Brenner, Krieg and Staley (2005) Bergey's Manual of Systematic Bacteriology, vol. 2
*Sulfitobacter*pontiacus*							# Garrity, Brenner, Krieg and Staley (2005) Bergey's Manual of Systematic Bacteriology, vol. 2
*Rhodobacteraceae*Sulfitobacter*					# Garrity, Brenner, Krieg and Staley (2005) Bergey's Manual of Systematic Bacteriology, vol. 2
*Desulfovibrio*cuneatus*							# Garrity, Brenner, Krieg and Staley (2005) Bergey's Manual of Systematic Bacteriology, vol. 2
*Desulfovibrio*litoralis*							# Garrity, Brenner, Krieg and Staley (2005) Bergey's Manual of Systematic Bacteriology, vol. 2
*Desulfovibrio*oxyclinae*							# Garrity, Brenner, Krieg and Staley (2005) Bergey's Manual of Systematic Bacteriology, vol. 2
*Desulfovibrio*sulfodismutans*						# Garrity, Brenner, Krieg and Staley (2005) Bergey's Manual of Systematic Bacteriology, vol. 2
*Azoarcus*taiwanensis*								# DOI:10.1007/s00253-013-4976-9


sulfite_respiration		elements:S; main_element:S; electron_donor:variable; electron_acceptor:S; aerobic:no; exclusively_prokaryotic:yes; light_dependent:no
# dissimilatory sulfite reduction
# - - - - - - - - - - - - - - - - - - - - - - - - - - - - - - - - - - - - - - - - - - - - - - - - - - - - - - - - - - - - - - - - - - - - - - - - - - - - - - - - - - - - -
*Desulfocurvus*vexinensis*							# Rosenberg, DeLong, Lory, Stackebrandt, Thompson (2014) - The Prokaryotes - Deltaproteobacteria and Epsilonproteobacteria
*Desulfobaculum*xiamenense*							# Rosenberg, DeLong, Lory, Stackebrandt, Thompson (2014) - The Prokaryotes - Deltaproteobacteria and Epsilonproteobacteria
*Desulfonatronaceae*Desulfonatronum*				# Rosenberg, DeLong, Lory, Stackebrandt, Thompson (2014) - The Prokaryotes - Deltaproteobacteria and Epsilonproteobacteria
*Desulfonatronum*buryatense*						# DOI:10.1007/s00792-013-0567-z
*Shewanella*denitrificans*							# DOI:10.1099/00207713-52-6-2211
*Campylobacter*sputorum*bubulus*					# 10.1111/j.1574-6976.2002.tb00616.x
*Desulfotomaculum*varum*							# DOI:10.1007/s13205-011-0017-5
*Desulfotomaculum*hydrothermale*					# DOI:10.1099/ijs.0.65339-0
*Desulfotomaculum*salinum*							# DOI:10.1007/s11021-005-0104-x
*Sulfurospirillum*NP4*								# DOI:10.1061/(ASCE)0733-9372(2007)133:1(81)
*Desulfitobacterium*hafniense*						# DOI:10.1128/AEM.67.12.5568–5580.2001
*Desulfitobacterium*frappieri*						# DOI:10.1128/AEM.67.12.5568–5580.2001
*Desulfitobacterium*GBFH*							# DOI:10.1128/AEM.67.12.5568–5580.2001
*Sulfurospirillum*deleyianum*						# DOI:10.1007/BF02529969
*Desulfotomaculum*defluvii*							# DOI:10.1099/ijs.0.047662-0
*Desulfovibrio*arcticus*							# DOI:10.1099/ijs.0.021451-0
*Desulfotomaculum*tongense*							# DOI:10.1007/s10482-013-0040-0
*Desulfovibrio*cavernae*							# DOI:10.1078/0723202041748181
*Desulfovibrio*oceani*								# DOI:10.1007/s10482-009-9403-y
*Desulfosalsimonas*propionicica*					# DOI:10.1099/ijs.0.014746-0
*Desulfovibrio*piezophilus*							# DOI:10.1099/ijs.0.028670-0
*Desulfitobacterium*hafniense*DCB-2*				# DOI:10.1186/1471-2180-12-21
*Desulfitobacterium*hafniense*						# DOI:10.1099/00207713-46-2-442
*Desulfonatronum*thiosulfatophilum*					# DOI:10.1007/s00792-011-0370-7
*Desulfonatronum*thioautotrophicum*					# DOI:10.1007/s00792-011-0370-7
*Desulfonatronovibrio*magnus*						# DOI:10.1007/s00792-011-0370-7
*Desulfonatronovibrio*thiodismutans*				# DOI:10.1007/s00792-011-0370-7
*Thermus*thermophilus*								# DOI:10.1128/JB.05186-11
*Thiobacillus*thiooxidans*							# Kodama and Mori (1968) - Studies on the metabolism of a sulfur-oxidizing bacterium V. Comparative studies on sulfur and sulfite oxidizing systems of Thiobacillus thiooxidans
*Wolinella*succinogenes*							# Poole (2013) - Advances in Microbial Physiology, Volume 62, Academic Press
*Salmonella*enterica*								# DOI:10.1128/JB.06014-11
*Archaeoglobus*veneficus*							# Garrity, Brenner, Krieg and Staley (2001) Bergey's Manual of Systematic Bacteriology, vol. 1
*Archaeoglobus*profundus*							# Garrity, Brenner, Krieg and Staley (2001) Bergey's Manual of Systematic Bacteriology, vol. 1
*Archaeoglobus*veneficus*							# Garrity, Brenner, Krieg and Staley (2001) Bergey's Manual of Systematic Bacteriology, vol. 1
*Desulfurohaeterium*thermolithotrophum*				# Garrity, Brenner, Krieg and Staley (2001) Bergey's Manual of Systematic Bacteriology, vol. 1
*Thermodesulfobacterium*mobile*						# Garrity, Brenner, Krieg and Staley (2001) Bergey's Manual of Systematic Bacteriology, vol. 1
*Desulfacinum*infernum*								# Garrity, Brenner, Krieg and Staley (2001) Bergey's Manual of Systematic Bacteriology, vol. 1
*Thermodesulforhabdus*narvegicus*					# Garrity, Brenner, Krieg and Staley (2001) Bergey's Manual of Systematic Bacteriology, vol. 1
*Desulfovibrio*desulfuricans*						# Garrity, Brenner, Krieg and Staley (2005) Bergey's Manual of Systematic Bacteriology, vol. 2
*Desulfomicrobium*baculatum*						# Garrity, Brenner, Krieg and Staley (2005) Bergey's Manual of Systematic Bacteriology, vol. 2
*Desulfomicrobium*apsheronum*						# Garrity, Brenner, Krieg and Staley (2005) Bergey's Manual of Systematic Bacteriology, vol. 2
*Desulfonatronovibrio*hydrogenovorans*				# Garrity, Brenner, Krieg and Staley (2005) Bergey's Manual of Systematic Bacteriology, vol. 2
*Desulfonatronum*lacustre*							# Garrity, Brenner, Krieg and Staley (2005) Bergey's Manual of Systematic Bacteriology, vol. 2
*Desulfobacteraceae*Desulfobactera*					# Garrity, Brenner, Krieg and Staley (2005) Bergey's Manual of Systematic Bacteriology, vol. 2
*Desulfobacterium*niacini*							# Garrity, Brenner, Krieg and Staley (2005) Bergey's Manual of Systematic Bacteriology, vol. 2
*Desulfobacteraceae*Desulfobotulus*					# Garrity, Brenner, Krieg and Staley (2005) Bergey's Manual of Systematic Bacteriology, vol. 2
*Desulfococcus*multivorans*							# Garrity, Brenner, Krieg and Staley (2005) Bergey's Manual of Systematic Bacteriology, vol. 2
*Desulfococcus*biacutus*							# Garrity, Brenner, Krieg and Staley (2005) Bergey's Manual of Systematic Bacteriology, vol. 2
*Desulfobacteraceae*Desulfofaba*					# Garrity, Brenner, Krieg and Staley (2005) Bergey's Manual of Systematic Bacteriology, vol. 2
*Desulfofrigus*oceanense*							# Garrity, Brenner, Krieg and Staley (2005) Bergey's Manual of Systematic Bacteriology, vol. 2
*Desulfosarcina*variabilis*							# Garrity, Brenner, Krieg and Staley (2005) Bergey's Manual of Systematic Bacteriology, vol. 2
*Desulfospira*joergensenii*							# Garrity, Brenner, Krieg and Staley (2005) Bergey's Manual of Systematic Bacteriology, vol. 2
*Desulfotignum*balticum*							# Garrity, Brenner, Krieg and Staley (2005) Bergey's Manual of Systematic Bacteriology, vol. 2
*Desulfobulbaceae*Desulfobulbus*					# Garrity, Brenner, Krieg and Staley (2005) Bergey's Manual of Systematic Bacteriology, vol. 2
*Desulfocapsa*thiozymogenes*						# Garrity, Brenner, Krieg and Staley (2005) Bergey's Manual of Systematic Bacteriology, vol. 2
*Desulfocapsa*sulfexigens*							# Garrity, Brenner, Krieg and Staley (2005) Bergey's Manual of Systematic Bacteriology, vol. 2
*Desulfofustis*glycolicus*							# Garrity, Brenner, Krieg and Staley (2005) Bergey's Manual of Systematic Bacteriology, vol. 2
*Desulforhopalus*vacuolatus*						# Garrity, Brenner, Krieg and Staley (2005) Bergey's Manual of Systematic Bacteriology, vol. 2
*Desulforhopalus*singaporensis*						# Garrity, Brenner, Krieg and Staley (2005) Bergey's Manual of Systematic Bacteriology, vol. 2
*Desulfotalea*psychrophila*							# Garrity, Brenner, Krieg and Staley (2005) Bergey's Manual of Systematic Bacteriology, vol. 2
*Desulfarculus*baarsii*								# Garrity, Brenner, Krieg and Staley (2005) Bergey's Manual of Systematic Bacteriology, vol. 2
*Syntrophobacter*pfennigii*							# Garrity, Brenner, Krieg and Staley (2005) Bergey's Manual of Systematic Bacteriology, vol. 2
*Syntrophobacteraceae*Desulfacinum*					# Garrity, Brenner, Krieg and Staley (2005) Bergey's Manual of Systematic Bacteriology, vol. 2
*Desulfacinum*infernum*								# Garrity, Brenner, Krieg and Staley (2005) Bergey's Manual of Systematic Bacteriology, vol. 2
*Desulfacinum*hydrothermale*						# Garrity, Brenner, Krieg and Staley (2005) Bergey's Manual of Systematic Bacteriology, vol. 2
*Desulforhabdus*amnigena*							# Garrity, Brenner, Krieg and Staley (2005) Bergey's Manual of Systematic Bacteriology, vol. 2
*Thermodesulforhabdus*norvegica*					# Garrity, Brenner, Krieg and Staley (2005) Bergey's Manual of Systematic Bacteriology, vol. 2
*Desulforhabdus*amnigena*							# Garrity, Brenner, Krieg and Staley (2005) Bergey's Manual of Systematic Bacteriology, vol. 2
*Desulfovirga*adipica*								# Garrity, Brenner, Krieg and Staley (2005) Bergey's Manual of Systematic Bacteriology, vol. 2
*Thermodesulforhabdus*norvegica*					# Garrity, Brenner, Krieg and Staley (2005) Bergey's Manual of Systematic Bacteriology, vol. 2
*Desulfobacca*acetoxidans*							# Garrity, Brenner, Krieg and Staley (2005) Bergey's Manual of Systematic Bacteriology, vol. 2
*Sulfurospirillum*deleyianum*						# Garrity, Brenner, Krieg and Staley (2005) Bergey's Manual of Systematic Bacteriology, vol. 2
*Clostridium*amygdalinum*							# Garrity, Brenner, Krieg and Staley (2009) Bergey's Manual of Systematic Bacteriology, vol. 3
*Desulfitobacterium*dehalogenans*					# Garrity, Brenner, Krieg and Staley (2009) Bergey's Manual of Systematic Bacteriology, vol. 3
*Desulfitobacterium*chlororespirans*				# Garrity, Brenner, Krieg and Staley (2009) Bergey's Manual of Systematic Bacteriology, vol. 3
*Desulfitobacterium*hafniense*						# Garrity, Brenner, Krieg and Staley (2009) Bergey's Manual of Systematic Bacteriology, vol. 3
*Desulfitobacterium*RPf35Ei*						# Garrity, Brenner, Krieg and Staley (2009) Bergey's Manual of Systematic Bacteriology, vol. 3
*Desulfosporosinus*orientis*						# Garrity, Brenner, Krieg and Staley (2009) Bergey's Manual of Systematic Bacteriology, vol. 3
*Desulfosporosinus*meridiei*						# Garrity, Brenner, Krieg and Staley (2009) Bergey's Manual of Systematic Bacteriology, vol. 3
*Thermoanaerobacter*brockii*lactiethylicus*			# Garrity, Brenner, Krieg and Staley (2009) Bergey's Manual of Systematic Bacteriology, vol. 3
*Thermoanaerobacter*siderophilus*					# Garrity, Brenner, Krieg and Staley (2009) Bergey's Manual of Systematic Bacteriology, vol. 3
*Thermoanaerobacter*thermohydrosulfuricus*			# Garrity, Brenner, Krieg and Staley (2009) Bergey's Manual of Systematic Bacteriology, vol. 3
*Thermoanaerobacter*wiegelii*						# Garrity, Brenner, Krieg and Staley (2009) Bergey's Manual of Systematic Bacteriology, vol. 3
*Caldanaerobacter*subterraneus subterraneus*		# Garrity, Brenner, Krieg and Staley (2009) Bergey's Manual of Systematic Bacteriology, vol. 3
*Thermoanaerobacterium*aciditolerans*				# Garrity, Brenner, Krieg and Staley (2009) Bergey's Manual of Systematic Bacteriology, vol. 3
*Thermoanaerobacterium*thermosaccharolyticum*		# Garrity, Brenner, Krieg and Staley (2009) Bergey's Manual of Systematic Bacteriology, vol. 3


thiosulfate_respiration			elements:S; main_element:S; electron_donor:variable; electron_acceptor:S; aerobic:no; exclusively_prokaryotic:yes; light_dependent:no
# - - - - - - - - - - - - - - - - - - - - - - - - - - - - - - - - - - - - - - - - - - - - - - - - - - - - - - - - - - - - - - - - - - - - - - - - - - - - - - - - - - - - -
*Desulfurella*propionica*							# Rosenberg, DeLong, Lory, Stackebrandt, Thompson (2014) - The Prokaryotes - Deltaproteobacteria and Epsilonproteobacteria
*Desulfocurvus*vexinensis*							# Rosenberg, DeLong, Lory, Stackebrandt, Thompson (2014) - The Prokaryotes - Deltaproteobacteria and Epsilonproteobacteria
*Desulfonatronaceae*Desulfonatronum*				# Rosenberg, DeLong, Lory, Stackebrandt, Thompson (2014) - The Prokaryotes - Deltaproteobacteria and Epsilonproteobacteria
*Shewanella*electrodiphila*							# DOI:10.1099/ijs.0.000345
*Desulfonatronum*buryatense*						# DOI:10.1007/s00792-013-0567-z
*Shewanella*amazonensis*							# DOI:10.1099/00207713-48-3-965
*Desulfotomaculum*varum*							# DOI:10.1007/s13205-011-0017-5
*Campylobacter*sputorum*bubulus*					# 10.1111/j.1574-6976.2002.tb00616.x
*Desulfotomaculum*hydrothermale*					# DOI:10.1099/ijs.0.65339-0
*Desulfotomaculum*salinum*							# DOI:10.1007/s11021-005-0104-x
*Sulfurospirillum*NP4*								# DOI:10.1061/(ASCE)0733-9372(2007)133:1(81)
*Pyrobaculum*ferrireducens*							# DOI:10.1099/ijs.0.000027
*Desulfuribacillus*alkaliarsenatis*					# DOI:10.1007/s00792-012-0459-7
*Shewanella*O23S*									# DOI:10.3390/ijms160714409
*Desulfitobacterium*hafniense*						# DOI:10.1128/AEM.67.12.5568–5580.2001
*Desulfitobacterium*frappieri*						# DOI:10.1128/AEM.67.12.5568–5580.2001
*Desulfitobacterium*GBFH*							# DOI:10.1128/AEM.67.12.5568–5580.2001
*Archaeoglobus*veneficus*							# Garrity, Brenner, Krieg and Staley (2001) Bergey's Manual of Systematic Bacteriology, vol. 1
*Sulfurospirillum*deleyianum*						# DOI:10.1007/BF02529969
*Sulfurospirillum*barnesii*							# DOI:10.1099/00207713-49-3-1177
*Desulfosporosinus*acididurans*						# DOI:10.1007/s00792-014-0701-6
*Desulfoconvexum*algidum*							# DOI:10.1099/ijs.0.043703-0
*Desulfovibrio*butyratiphilus*						# DOI:10.1099/ijs.0.013771-0
*Desulfotomaculum*defluvii*							# DOI:10.1099/ijs.0.047662-0
*Desulfovibrio*arcticus*							# DOI:10.1099/ijs.0.021451-0
*Desulfotomaculum*tongense*							# DOI:10.1007/s10482-013-0040-0
*Desulfuribacillus*alkaliarsenatis*					# DOI:10.1007/s00792-012-0459-7
*Desulfosporosinus*burensis*						# DOI:10.1099/ijs.0.035238-0
*Desulfatitalea*tepidiphila*						# DOI:10.1099/ijs.0.043356-0
*Carboxydothermus*pertinax*							# DOI:10.1099/ijs.0.031583-0
*Sulfurospirillum*deleyianum*						# DOI:10.1128/AEM.04220-13
*Desulfovibrio*cavernae*							# DOI:10.1078/0723202041748181
*Desulfovibrio*oceani*								# DOI:10.1007/s10482-009-9403-y
*Desulfosalsimonas*propionicica*					# DOI:10.1099/ijs.0.014746-0
*Thermodesulfobacterium*geofontis*					# DOI:10.1007/s00792-013-0512-1
*Desulfitispora*alkaliphila*						# DOI:10.1007/s00792-010-0310-y
*Salmonella*enterica*								# DOI:10.1128/JB.06014-11
*Desulfovibrio*piezophilus*							# DOI:10.1099/ijs.0.028670-0
*Desulfitobacterium*hafniense*DCB-2*				# DOI:10.1186/1471-2180-12-21
*Desulfitobacterium*hafniense*						# DOI:10.1099/00207713-46-2-442
*Desulfonatronum*thiosulfatophilum*					# DOI:10.1007/s00792-011-0370-7
*Desulfonatronum*thioautotrophicum*					# DOI:10.1007/s00792-011-0370-7
*Desulfonatronovibrio*magnus*						# DOI:10.1007/s00792-011-0370-7
*Desulfonatronovibrio*thiodismutans*				# DOI:10.1007/s00792-011-0370-7
*Desulfotomaculum*reducens*							# DOI:10.1111/j.1462-2920.2010.02242.x
*Desulfonatronovibrio*halophilus*					# DOI:10.1007/s00792-012-0440-5
*Thialkalivibrio*versutus*D301*						# DOI:10.1007/s10529-015-1845-x
*Desulfurobacterium*atlanticum*						# DOI:10.1099/ijs.0.63994-0
*Desulfurobacterium*pacificum*						# DOI:10.1099/ijs.0.63994-0
*Shewanella*pealeana*								# DOI:10.1099/00207713-49-4-1341
*Desulfonauticus*autotrophicus*						# DOI:10.1007/s00792-008-0212-4
*Thermolithobacter*ferrireducens*					# Rosenberg, DeLong, Lory, Stackebrandt, Thompson (2014) - The Prokaryotes - Firmicutes and Tenericutes
*Caldimicrobium*rimae*								# Rosenberg, DeLong, Lory, Stackebrandt, Thompson (2014) - The Prokaryotes - Firmicutes and Tenericutes
*Sulfurovum*aggregans*								# DOI:10.1099/ijs.0.065094-0
*Desulfotomaculum*intricatum*						# DOI:10.1099/ijs.0.051854-0
*Bacillus*stamsii*									# DOI:10.1016/j.syapm.2015.06.004
*Sulfurospirillum*alkalitolerans*					# DOI:10.1007/s00792-013-0538-4
*Desulfonatronum*alkalitolerans*					# DOI:10.1007/s00792-013-0538-4
*Desulfosoma*profundi*								# DOI:10.1007/s10482-011-9675-x
*Defluviitoga*tunisiensis*							# DOI:10.1099/ijs.0.033720-0
*Ferrimonas*balearica*								# DOI:10.4056/sigs.1161239
*Thermovenabulum*gondwanense*						# DOI:10.1099/ijs.0.009886-0
*Defluviitoga*tunisiensis*							# DOI:10.1099/ijs.0.033720-0
*Dethiosulfovibrio*salsuginis*						# DOI:10.1099/ijs.0.010835-0
*Oceanotoga*teriensis*								# DOI:10.1099/ijs.0.018036-0
*Crenarchaeota*Desulfurococcales*					# Garrity, Brenner, Krieg and Staley (2001) Bergey's Manual of Systematic Bacteriology, vol. 1
*Crenarchaeota*Pyrodictiaceae*						# Garrity, Brenner, Krieg and Staley (2001) Bergey's Manual of Systematic Bacteriology, vol. 1
*Archaeoglobaceae*Archaeoglobus*					# Garrity, Brenner, Krieg and Staley (2001) Bergey's Manual of Systematic Bacteriology, vol. 1
*Nitrospirae*Thermodesulfovibrio*					# Garrity, Brenner, Krieg and Staley (2001) Bergey's Manual of Systematic Bacteriology, vol. 1
*Alteromonadaceae*Alishewanella*					# Garrity, Brenner, Krieg and Staley (2005) Bergey's Manual of Systematic Bacteriology, vol. 2B
*Shewanella*pealeana*								# Garrity, Brenner, Krieg and Staley (2005) Bergey's Manual of Systematic Bacteriology, vol. 2B
*Desulfomonile*tiedjei*								# Garrity, Brenner, Krieg and Staley (2005) Bergey's Manual of Systematic Bacteriology, vol. 2C
*Sulfurospirillum*deleyianum*						# Garrity, Brenner, Krieg and Staley (2005) Bergey's Manual of Systematic Bacteriology, vol. 2C
*Eubacteriaceae*Garciella*							# Garrity, Brenner, Krieg and Staley (2009) Bergey's Manual of Systematic Bacteriology, vol. 3
*Peptococcaceae*Desulfitobacterium*					# Garrity, Brenner, Krieg and Staley (2009) Bergey's Manual of Systematic Bacteriology, vol. 3, Firmicutes
*Desulfosporosinus*meridiei*						# Garrity, Brenner, Krieg and Staley (2009) Bergey's Manual of Systematic Bacteriology, vol. 3
*Carboxydothermus*ferrireducens*					# Garrity, Brenner, Krieg and Staley (2009) Bergey's Manual of Systematic Bacteriology, vol. 3
*Thermacetogenium*phaeum*							# Garrity, Brenner, Krieg and Staley (2009) Bergey's Manual of Systematic Bacteriology, vol. 3
*Thermoanaerobacteraceae*Thermanaeromonas*			# Garrity, Brenner, Krieg and Staley (2009) Bergey's Manual of Systematic Bacteriology, vol. 3
*Thermodesulfobiaceae*Thermodesulfobium*			# Garrity, Brenner, Krieg and Staley (2009) Bergey's Manual of Systematic Bacteriology, vol. 3
*Thermodesulfobiaceae*Coprothermobacter*			# Garrity, Brenner, Krieg and Staley (2009) Bergey's Manual of Systematic Bacteriology, vol. 3
*Caldivirga*maquilingensis*							# Garrity, Brenner, Krieg and Staley (2001) Bergey's Manual of Systematic Bacteriology, vol. 1
*Desulfurobacterium*thermolithotrophum*				# Haridon et al (1998). Desulfurobacterium thermolithotrophum gen. nov., sp. nov., a novel autotrophic, sulphur-reducing bacterium isolated from a deep-sea hydrothermal vent
*Desulfurobacteriaceae*Desulfurobacterium*			# Garrity, Brenner, Krieg and Staley (2001) Bergey's Manual of Systematic Bacteriology, vol. 1
*Desulfurococcales*Stetteria*						# Garrity, Brenner, Krieg and Staley (2001) Bergey's Manual of Systematic Bacteriology, vol. 1
*Sulfurospirillum*deleyianum*						# Garrity, Brenner, Krieg and Staley (2005) Bergey's Manual of Systematic Bacteriology, vol. 2
*Sulfurospirillum*arsenophilum*						# DOI:10.1099/00207713-49-3-1177  and  Garrity, Brenner, Krieg and Staley (2005) Bergey's Manual of Systematic Bacteriology, vol. 2
*Sulfurospirillum*barnesii*							# Garrity, Brenner, Krieg and Staley (2005) Bergey's Manual of Systematic Bacteriology, vol. 2
*Desulfovibrio*desulfuricans*						# Garrity, Brenner, Krieg and Staley (2001) Bergey's Manual of Systematic Bacteriology, vol. 1
*Desulfovibrio*acrylicus*							# Garrity, Brenner, Krieg and Staley (2005) Bergey's Manual of Systematic Bacteriology, vol. 2
*Desulfovibrio*aespoeensis*							# Garrity, Brenner, Krieg and Staley (2005) Bergey's Manual of Systematic Bacteriology, vol. 2
*Desulfovibrio*alcoholovorans*						# Garrity, Brenner, Krieg and Staley (2005) Bergey's Manual of Systematic Bacteriology, vol. 2
*Desulfovibrio*aminophilus*							# Garrity, Brenner, Krieg and Staley (2005) Bergey's Manual of Systematic Bacteriology, vol. 2
*Desulfovibrio*burkinensis*							# Garrity, Brenner, Krieg and Staley (2005) Bergey's Manual of Systematic Bacteriology, vol. 2
*Desulfovibrio*carbinolicus*						# Garrity, Brenner, Krieg and Staley (2005) Bergey's Manual of Systematic Bacteriology, vol. 2
*Desulfovibrio*cuneatus*							# Garrity, Brenner, Krieg and Staley (2005) Bergey's Manual of Systematic Bacteriology, vol. 2
*Desulfovibrio*fructosovorans*						# Garrity, Brenner, Krieg and Staley (2005) Bergey's Manual of Systematic Bacteriology, vol. 2
*Desulfovibrio*gabonensis*							# Garrity, Brenner, Krieg and Staley (2005) Bergey's Manual of Systematic Bacteriology, vol. 2
*Desulfovibrio*giganteus*							# Garrity, Brenner, Krieg and Staley (2005) Bergey's Manual of Systematic Bacteriology, vol. 2
*Desulfovibrio*gigas*								# Garrity, Brenner, Krieg and Staley (2005) Bergey's Manual of Systematic Bacteriology, vol. 2
*Desulfovibrio*halophilus*							# Garrity, Brenner, Krieg and Staley (2012) Bergey's Manual of Systematic Bacteriology, vol. 1
*Desulfovibrio*inopinatus*							# Garrity, Brenner, Krieg and Staley (2012) Bergey's Manual of Systematic Bacteriology, vol. 1
*Desulfovibrio*intestinalis*						# Garrity, Brenner, Krieg and Staley (2012) Bergey's Manual of Systematic Bacteriology, vol. 1
*Desulfovibrio*litoralis*							# Garrity, Brenner, Krieg and Staley (2012) Bergey's Manual of Systematic Bacteriology, vol. 1
*Desulfovibrio*longreachensis*						# Garrity, Brenner, Krieg and Staley (2012) Bergey's Manual of Systematic Bacteriology, vol. 1
*Desulfovibrio*longus*								# Garrity, Brenner, Krieg and Staley (2012) Bergey's Manual of Systematic Bacteriology, vol. 1
*Desulfovibrio*oxyclinae*							# Garrity, Brenner, Krieg and Staley (2012) Bergey's Manual of Systematic Bacteriology, vol. 1
*Desulfovibrio*profundus*							# Garrity, Brenner, Krieg and Staley (2012) Bergey's Manual of Systematic Bacteriology, vol. 1
*Desulfovibrio*salexigens*							# Garrity, Brenner, Krieg and Staley (2012) Bergey's Manual of Systematic Bacteriology, vol. 1
*Desulfovibrio*senezii*								# Garrity, Brenner, Krieg and Staley (2012) Bergey's Manual of Systematic Bacteriology, vol. 1
*Desulfovibrio*simplex*								# Garrity, Brenner, Krieg and Staley (2012) Bergey's Manual of Systematic Bacteriology, vol. 1
*Desulfovibrio*sulfodismutans*						# Garrity, Brenner, Krieg and Staley (2012) Bergey's Manual of Systematic Bacteriology, vol. 1
*Desulfovibrio*termitidis*							# Garrity, Brenner, Krieg and Staley (2012) Bergey's Manual of Systematic Bacteriology, vol. 1
*Desulfovibrio*vietnamensis*						# Garrity, Brenner, Krieg and Staley (2012) Bergey's Manual of Systematic Bacteriology, vol. 1
*Desulfovibrio*vulgaris*							# Garrity, Brenner, Krieg and Staley (2012) Bergey's Manual of Systematic Bacteriology, vol. 1
*Desulfovibrio*zosterae*							# Garrity, Brenner, Krieg and Staley (2012) Bergey's Manual of Systematic Bacteriology, vol. 1
*Thermotogaceae*Thermotoga*							# Garrity, Brenner, Krieg and Staley (2001) Bergey's Manual of Systematic Bacteriology, vol. 1
*Firmicutes*Fusibacter*								# Garrity, Brenner, Krieg and Staley (2009) Bergey's Manual of Systematic Bacteriology, vol. 3
*Thermovenabulum*ferriorganovorum*					# Garrity, Brenner, Krieg and Staley (2009) Bergey's Manual of Systematic Bacteriology, vol. 3
*Alkaliphilus*peptidofermentans*					# Rosenberg, DeLong, Lory, Stackebrandt, Thompson (2014) - The Prokaryotes - Firmicutes and Tenericutes
*Desulfosporosinus*youngiae*						# Rosenberg, DeLong, Lory, Stackebrandt, Thompson (2014) - The Prokaryotes - Firmicutes and Tenericutes
*Desulfosporosinus*lacus*							# Rosenberg, DeLong, Lory, Stackebrandt, Thompson (2014) - The Prokaryotes - Firmicutes and Tenericutes
*Desulfosporosinus*hippei*							# Rosenberg, DeLong, Lory, Stackebrandt, Thompson (2014) - The Prokaryotes - Firmicutes and Tenericutes
*Desulfitobacterium*hafniense*						# Garrity, Brenner, Krieg and Staley (2009) Bergey's Manual of Systematic Bacteriology, vol. 3
*Desulfitobacterium*dehalogenans*					# Garrity, Brenner, Krieg and Staley (2009) Bergey's Manual of Systematic Bacteriology, vol. 3
*Desulfitobacterium*chlororespirans*				# Garrity, Brenner, Krieg and Staley (2009) Bergey's Manual of Systematic Bacteriology, vol. 3
*Desulfitobacterium*metallireducens*				# Garrity, Brenner, Krieg and Staley (2009) Bergey's Manual of Systematic Bacteriology, vol. 3


respiration_of_sulfur_compounds		elements:S; main_element:S; electron_donor:variable; electron_acceptor:S; aerobic:no; exclusively_prokaryotic:yes; light_dependent:no
# - - - - - - - - - - - - - - - - - - - - - - - - - - - - - - - - - - - - - - - - - - - - - - - - - - - - - - - - - - - - - - - - - - - - - - - - - - - - - - - - - - - - -
add_group:sulfite_respiration
add_group:sulfur_respiration
add_group:sulfate_respiration
add_group:thiosulfate_respiration


arsenate_detoxification		elements:As; main_element:As; electron_donor:variable; electron_acceptor:As; aerobic:variable; exclusively_prokaryotic:yes; light_dependent:no
# dissimilatory reduction of arsenate for detoxification
# - - - - - - - - - - - - - - - - - - - - - - - - - - - - - - - - - - - - - - - - - - - - - - - - - - - - - - - - - - - - - - - - - - - - - - - - - - - - - - - - - - - - -
*Sinorhizobium*M14*									# DOI:10.1080/01490450802402836
*Bacillus*SXB*										# DOI:10.1111/jam.12093
*Pantoea*IMH*										# DOI:10.1111/jam.12093
*Microbacterium*hydrocarbonoxydans*					# DOI:10.1111/j.1365-2672.2009.04188.x
*Variovorax*paradoxus*								# DOI:10.1111/j.1365-2672.2009.04188.x
*Kocuria*erythromyxa*								# DOI:10.1111/j.1365-2672.2009.04188.x
*Arsenicoccus*bolidensis*							# DOI:10.1111/j.1365-2672.2009.04188.x
*Staphylococcus*succinus*							# DOI:10.1111/j.1365-2672.2009.04188.x
*Arthrobacter*agilis*								# DOI:10.1111/j.1365-2672.2009.04188.x
*Geobacillus*kaustophilus*							# DOI:10.1099/mic.0.048678-0
*Exiguobacterium*WK6*								# DOI:10.1007/s00284-003-4205-3
*Aeromonas*CA1*										# DOI:10.1007/s00284-003-4205-3
*Desulfovibrio*Ben-RA*								# DOI:10.1007/s002030050007
*Acidiphilium*multivorum*							# Garrity, Brenner, Krieg and Staley (2005) Bergey's Manual of Systematic Bacteriology, vol. 2
*Shewanella*ANA-3*									# DOI:10.1128/JB.187.21.7390-7396.2005
*Herminiimonas*arsenicoxydans*						# DOI:10.1099/ijs.0.64308-0


arsenate_respiration		elements:As; main_element:As; electron_donor:variable; electron_acceptor:As; aerobic:no; exclusively_prokaryotic:yes; light_dependent:no
# dissimilatory reduction of arsenate under anaerobic conditions (as electron acceptor)
# - - - - - - - - - - - - - - - - - - - - - - - - - - - - - - - - - - - - - - - - - - - - - - - - - - - - - - - - - - - - - - - - - - - - - - - - - - - - - - - - - - - - -
*Melioribacter*roseus*								# DOI:10.1111/1462-2920.12067
*Anaerobacillus*alkalidiazotrophicus*				# DOI:10.1134/S0026261709060095
*Anaerobacillus*alkalilacustre*						# DOI:10.1134/S0026261709060095
*Ferrimonas*futtsuensis*							# DOI:10.1099/ijs.0.64399-0
*Shewanella*ANA-3*									# DOI:10.1128/JB.187.21.7390-7396.2005
*Desulfotomaculum*hydrothermale*					# DOI:10.1099/ijs.0.65339-0
*Sulfurospirillum*arsenophilum*						# William T. Frankenberger, Jr (2001) Environmental Chemistry of Arsenic. Series: Books in Soils, Plants, and the Environment. CRC Press
*Sulfurospirillum*barnesii*							# William T. Frankenberger, Jr (2001) Environmental Chemistry of Arsenic. Series: Books in Soils, Plants, and the Environment. CRC Press
*Chrysiogenes*arsenatis*							# William T. Frankenberger, Jr (2001) Environmental Chemistry of Arsenic. Series: Books in Soils, Plants, and the Environment. CRC Press
*Desulfomaculum*auripigmentum*						# William T. Frankenberger, Jr (2001) Environmental Chemistry of Arsenic. Series: Books in Soils, Plants, and the Environment. CRC Press
*Bacillus*arsenicoselenatis*						# DOI:10.1007/s002030050673  and  DOI:10.1126/science.1081903  and  William T. Frankenberger, Jr (2001) Environmental Chemistry of Arsenic. Series: Books in Soils, Plants, and the Environment. CRC Press
*Bacillus*selenitireducens*							# DOI:10.1007/s002030050673  and  DOI:10.1126/science.1081903  and  William T. Frankenberger, Jr (2001) Environmental Chemistry of Arsenic. Series: Books in Soils, Plants, and the Environment. CRC Press
*Pyrobaculum*arsenaticum*							# William T. Frankenberger, Jr (2001) Environmental Chemistry of Arsenic. Series: Books in Soils, Plants, and the Environment. CRC Press
*Halarsenatibacter*silvermanii*						# DOI:10.1128/AEM.02614-08
*Sulfurospirillum*deleyianum*						# DOI:10.1126/science.1081903
*Wolinella*BSA-1*									# DOI:10.1126/science.1081903
*Clostridium*OhilAs*								# DOI:10.1126/science.1081903
*Bacillus*HT-1*										# DOI:10.1126/science.1081903
*Bacillus*JMM4*										# DOI:10.1126/science.1081903  and  DOI:10.1080/014904502317246156
*Desulfitobacterium*GBFH*							# DOI:10.1126/science.1081903
*Desulfotomaculum*auripigmentum*					# DOI:10.1126/science.1081903
*Desulfitobacterium*hafniense*						# DOI:10.1128/AEM.67.12.5568-5580.2001
*Desulfitobacterium*frappieri*						# DOI:10.1128/AEM.67.12.5568-5580.2001
*Desulfitobacterium*GBFH*							# DOI:10.1128/AEM.67.12.5568-5580.2001
*Desulfosporosinus*Y5*								# DOI:10.1016/j.bbrc.2005.10.011
*Chrysiogenes*arsenatis*							# DOI:10.1099/00207713-46-4-1153
*Desulfomicrobium*Ben-RB*							# DOI:10.1007/s002030050007
*Anaeromyxobacter*PSR-1*							# DOI:10.1128/AEM.00693-13
*Bacillus*SF-1*										# DOI:10.1016/S1389-1723(03)70131-5  and  DOI:10.1002/bit.20646
*Sulfurospirillum*NP4*								# DOI:10.1061/(ASCE)0733-9372(2007)133:1(81)
*Pseudomonas*putida*WB*								# DOI:10.1007/s00253-010-2856-0
*Bacillus*selenatarsenatis*							# DOI:10.1099/ijs.0.64667-0
*Chrysiogenes*arsenatis*							# DOI:10.1046/j.1432-1327.1998.2550647.x
*Sulfurospirillum*arsenophilum*						# DOI:10.1099/00207713-49-3-1177  and  DOI:10.1021/es062067d  and  Garrity, Brenner, Krieg and Staley (2005) Bergey's Manual of Systematic Bacteriology, vol. 2
*Sulfurospirillum*barnesii*							# DOI:10.1099/00207713-49-3-1177
*Deferribacter*desulfuricans*						# DOI:10.1099/ijs.0.02479-0
*Desulfuribacillus*alkaliarsenatis*					# DOI:10.1007/s00792-012-0459-7
*Desulfurispira*natronophila*						# DOI:10.1007/s00792-010-0314-7
*Shewanella*O23S*									# DOI:10.3390/ijms160714409
*Citrobacter*NC-1*									# DOI:10.1007/s10295-011-0996-6
*Desulfuribacillus*alkaliarsenatis*					# DOI:10.1007/s00792-012-0459-7
*Geobacter*OR-1*									# DOI:10.1021/es400231x  and DOI:10.1128/genomeA.01478-14
*Pyrobaculum*ferrireducens*							# DOI:10.1099/ijs.0.000027
*Seleniivibrio*woodruffii*							# DOI:10.1099/ijs.0.043547-0
*Anaeromyxobacter*PSR-1*							# DOI:10.1128/genomeA.00472-15
*Anaerobacillus*macyae*								# DOI:10.1128/genomeA.00922-15
*Marinobacter*santoriniensis*						# DOI:10.1099/ijs.0.003145-0  and  DOI:10.1111/j.1462-2920.2009.01890.x
*Desulfurispirillum*indicum*						# DOI:10.1111/j.1574-6941.2012.01351.x  and  DOI:10.1099/ijs.0.022392-0
*Deferribacteres*MPA-C3*							# DOI:10.1111/1462-2920.12136
*Denitrovibrio*acetiphilus*							# DOI:10.1007/s00203-013-0915-5
*Deltaproteobacteria*MLMS-1*						# DOI:10.1128/AEM.70.5.2741-2747.2004  and  DOI:10.1021/acs.est.5b01165
*Sulfurospirillum*barnesii*							# Garrity, Brenner, Krieg and Staley (2005) Bergey's Manual of Systematic Bacteriology, vol. 2
*Desulfotomaculum*auripigmentum*					# DOI:10.1099/ijs.0.02526-0
*Desulfosporosinus*auripigmenti*					# DOI:10.1099/ijs.0.02526-0
*Bacillus*macyae*									# DOI:10.1099/ijs.0.63059-0
*Thermus*HR13*										# DOI:10.1111/j.1574-6968.2001.tb10907.x
*Chrysiogenes*arsenatus*							# Stolz and Oremland (1999) - Bacterial respiration of arsenic and selenium. FEMS Microbiology Reviews 23: 615-627


dissimilatory_arsenate_reduction		elements:As; main_element:As; electron_donor:variable; electron_acceptor:As; aerobic:variable; exclusively_prokaryotic:yes; light_dependent:no
# detoxification or respiration
# - - - - - - - - - - - - - - - - - - - - - - - - - - - - - - - - - - - - - - - - - - - - - - - - - - - - - - - - - - - - - - - - - - - - - - - - - - - - - - - - - - - - -
add_group:arsenate_detoxification
add_group:arsenate_respiration


arsenite_oxidation_detoxification		elements:As; main_element:As; electron_donor:As; electron_acceptor:variable; aerobic:variable; exclusively_prokaryotic:yes; light_dependent:no
# - - - - - - - - - - - - - - - - - - - - - - - - - - - - - - - - - - - - - - - - - - - - - - - - - - - - - - - - - - - - - - - - - - - - - - - - - - - - - - - - - - - - -
*Alcaligenes*faecalis*								# Philips and Taylor (1976) - Oxidation of arsenite to arsenate by Alcaligenes faecalis
*Thermus*HR13*										# DOI:10.1111/j.1574-6968.2001.tb10907.x
*Thermus*aquaticus*									# DOI:10.1021/es010816f
*Thermus*thermophilus*								# DOI:10.1021/es010816f
*Betaproteobacteria*ULPAs1*							# Weeger et al (1999) - Oxidation of arsenite to arsenate by a bacterium isolated from an aquatic environment. BioMetals 12:141-149
*Cenibacterium*arsenoxidans*						# DOI:10.1128/JB.188.3.1081-1088.2006
*Agrobacterium*tumefaciens*							# DOI:10.1128/JB.188.3.1081-1088.2006
*Alcaligenes*RS-19*									# DOI:10.1007/s10653-008-9170-0
*Achromobacter*arsenoxydans*						# Turner (1954) - Bacterial oxidation of arsenite
*Xanthomonas*arsenoxydans*							# Turner (1954) - Bacterial oxidation of arsenite
*Hydrogenobaculum*H55*								# DOI:10.1128/AEM.70.3.1865-1868.2004
*Herminiimonas*arsenicoxydans*						# DOI:10.1099/ijs.0.64308-0
*Polaromonas*GM1*									# DOI:10.1186/1471-2180-10-205  and  DOI:10.1039/C2MT20180A
*Agrobacterium*albertimagni*						# DOI:10.1080/014904502317246165
*Thiomonas*intermedia*								# DOI:10.1007/s10482-005-9013-2
*Thiomonas*WJ68*									# DOI:10.1186/1471-2180-9-127


arsenite_oxidation_energy_yielding		elements:As; main_element:As; electron_donor:As; electron_acceptor:variable; aerobic:variable; exclusively_prokaryotic:yes; light_dependent:no
# dissimilatory oxidation of arsenite for energy, not for photosynthesis
# - - - - - - - - - - - - - - - - - - - - - - - - - - - - - - - - - - - - - - - - - - - - - - - - - - - - - - - - - - - - - - - - - - - - - - - - - - - - - - - - - - - - -
*Pseudomonas*arsenitoxidans*						# DOI:10.1128/AEM.66.1.92-97.2000
*Sinorhizobium*M14*									# DOI:10.1080/01490450802402836
*Alphaproteobacteria*NT-26*							# DOI:10.1128/AEM.66.1.92-97.2000
*Bacillus*arsenoxydans*								# DOI:10.1128/AEM.66.1.92-97.2000
*Hydrogenophaga*NT-14*								# DOI:10.1016/j.bbabio.2004.03.001
*Gammaproteobacteria*MLHE-1*						# DOI:10.1128/AEM.68.10.4795-4802.2002
*Thiomonas*3As*										# DOI:10.1111/j.1462-2920.2007.01447.x
*Rhizobiales*DAO10*									# DOI:10.1111/j.1462-2920.2005.00977.x
*Rhodocyclales*DAO1*								# DOI:10.1111/j.1462-2920.2005.00977.x
*Ancylobacter*OL-1*									# DOI:10.1111/j.1574-6941.2008.00569.x
*Thiobacillus*S-1*									# DOI:10.1111/j.1574-6941.2008.00569.x
*Hydrogenophaga*CL-3*								# DOI:10.1111/j.1574-6941.2008.00569.x
*Rhizobiaceae*SDB1*									# DOI:10.1007/s12275-009-0279-3
*Acidicaldus*AO5*									# DOI:10.1128/AEM.01161-07
*Thiomonas*arsenivorans*							# DOI:10.1007/s10482-005-9013-2
*Thiomonas*NO-115*									# DOI:10.1007/s10482-005-9013-2
*Agrobacterium*BEN-5*								# DOI:10.1007/s10482-005-9013-2
*Thiomonas*arsenitoxydans*							# DOI:10.1007/s00792-013-0573-1


dissimilatory_arsenite_oxidation		elements:As; main_element:As; electron_donor:As; electron_acceptor:variable; aerobic:variable; exclusively_prokaryotic:yes; light_dependent:no
# - - - - - - - - - - - - - - - - - - - - - - - - - - - - - - - - - - - - - - - - - - - - - - - - - - - - - - - - - - - - - - - - - - - - - - - - - - - - - - - - - - - - -
add_group:arsenite_oxidation_detoxification
add_group:arsenite_oxidation_energy_yielding
*Acidovorax*NO1*									# DOI:10.1128/JB.06814-11


anammox		elements:N; main_element:N; electron_donor:N; electron_acceptor:N; aerobic:no; exclusively_prokaryotic:yes; light_dependent:no
# - - - - - - - - - - - - - - - - - - - - - - - - - - - - - - - - - - - - - - - - - - - - - - - - - - - - - - - - - - - - - - - - - - - - - - - - - - - - - - - - - - - - -
*Brocadiaceae*Brocadia*								# Garrity, Brenner, Krieg and Staley (2011) Bergey's Manual of Systematic Bacteriology, vol. 4
*Brocadiaceae*Kuenenia*								# Garrity, Brenner, Krieg and Staley (2011) Bergey's Manual of Systematic Bacteriology, vol. 4
*Brocadiaceae*Anammoxoglobus*						# Garrity, Brenner, Krieg and Staley (2011) Bergey's Manual of Systematic Bacteriology, vol. 4
*Brocadiaceae*Jettenia*								# Garrity, Brenner, Krieg and Staley (2011) Bergey's Manual of Systematic Bacteriology, vol. 4
*Brocadiaceae*Scalindua*							# Garrity, Brenner, Krieg and Staley (2011) Bergey's Manual of Systematic Bacteriology, vol. 4
*Anammoximicrobium*moscowii*						# DOI:10.1134/S002626171305007X
*Jettenia*caeni*									# DOI:10.1111/1462-2920.12674
*Brocadia*caroliniensis*							# DOI:US Patent US 8574885 B2
*Kuenenia*stuttgartiensis*							# Poole (2012) - Advances in Microbial Physiology, Volume 60, Academic Prress
*Brocadia*sinica*									# Poole (2012) - Advances in Microbial Physiology, Volume 60, Academic Prress
*Brocadia*anammoxidans*								# Poole (2012) - Advances in Microbial Physiology, Volume 60, Academic Prress
*Pseudomonas*mendocina*D3*							# DOI:10.1007/s11427-006-2018-x


nitrate_denitrification			elements:N; main_element:N; electron_donor:variable; electron_acceptor:N; aerobic:no; exclusively_prokaryotic:no; light_dependent:no
# dissimilatory reduction of NO3 to N2
# - - - - - - - - - - - - - - - - - - - - - - - - - - - - - - - - - - - - - - - - - - - - - - - - - - - - - - - - - - - - - - - - - - - - - - - - - - - - - - - - - - - - -
*Steroidobacter*denitrificans*						# DOI:10.1099/ijs.0.65342-0
*Denitratisoma*oestradiolicum*						# DOI:10.1099/ijs.0.63672-0
*Rubrimonas*shengliensis*							# DOI:10.1016/j.syapm.2011.03.004
*Thauera*DNT-1*										# DOI:10.1128/AEM.70.3.1385–1392.2004
*Herminiimonas*SP-B*								# DOI:10.1111/1462-2920.12110
*Arcobacter*KLS-1*									# DOI:10.1111/1462-2920.12110
*Arcobacter*SAS-1*									# DOI:10.1111/1462-2920.12110
*Arcobacter*SL-3*									# DOI:10.1111/1462-2920.12110
*Arcobacter*Y2S*									# DOI:10.1111/1462-2920.12110
*Arcobacter*YAPB-1*									# DOI:10.1111/1462-2920.12110
*Arcobacter*YAS-1*									# DOI:10.1111/1462-2920.12110
*Pseudomonas*SL-1*									# DOI:10.1111/1462-2920.12110
*Pseudomonas*SLB-2*									# DOI:10.1111/1462-2920.12110
*Pseudomonas*UL-1*									# DOI:10.1111/1462-2920.12110
*Psychromonas*SL-2*									# DOI:10.1111/1462-2920.12110
*Psychromonas*Y2B*									# DOI:10.1111/1462-2920.12110
*Bacillus*vireti*									# DOI:10.1111/1462-2920.12478
*Pseudomonas*JR12*									# Barak et al (1998) - Light-Mediated Nitrite Accumulation during Denitrification by Pseudomonas sp. Strain JR12
*Rhodocyclales*DAO1*								# DOI:10.1111/j.1462-2920.2005.00977.x
*Rhizobiales*DAO10*									# DOI:10.1111/j.1462-2920.2005.00977.x
*Sulfurimonas*gotlandica*							# DOI:10.1073/pnas.1111262109
*Sulfurimonas*hongkongensis*						# DOI:10.4056/sigs.4948668
*Persephonella*hydrogeniphila*						# DOI:10.1099/ijs.0.02505-0
*Sulfurihydrogenibium*subterraneum*					# DOI:10.1099/ijs.0.02506-0
*Zobellella*denitrificans*							# DOI:10.1099/ijs.0.64121-0
*Nisaea*denitrificans*								# DOI:10.1099/ijs.0.64592-0
*Ruegeria*atlantica*								# DOI:10.1099/ijs.0.64568-0
*Ruegeria*lacuscaerulensis*							# DOI:10.1099/ijs.0.64568-0
*Pannonibacter*phragmitetus*						# DOI:10.1099/ijs.0.02356-0
*Snuella*lapsa*										# DOI:10.1099/ijs.0.027458-0
*Rubricoccus*marinus*								# DOI:10.1099/ijs.0.026294-0
*Vogesella*indigofera*								# DOI:10.1099/00207713-47-1-19
*Pseudomonas*aeruginosa*							# DOI:10.1099/00207713-47-1-19  and  Garrity, Brenner, Krieg and Staley (2005) Bergey's Manual of Systematic Bacteriology, vol. 2
*Dinoroseobacter*shibae*							# DOI:10.1099/ijs.0.63511-0
*Sulfuricella*denitrificans*						# DOI:10.1099/ijs.0.016980-0
*Rhodobium*orientis*								# DOI:10.1099/00207713-45-2-226  and  Garrity, Brenner, Krieg and Staley (2005) Bergey's Manual of Systematic Bacteriology, vol. 2C
*Thiohalomonas*denitrificans*						# DOI:10.1099/ijs.0.65112-0
*Pseudomonas*stutzeri*								# Carlson and Ingraham (1983) - Comparison of denitrification by Pseudomonas stutzeri, Pseudomonas aeruginosa, and Paracoccus denitrificans; Kester et al. (1997) - Production of NO and N2O by Pure Cultures of Nitrifying and Denitrifying Bacteria during Changes in Aeration
*Alcaligenes*eutrophus*								# Kester et al. (1997) - Production of NO and N2O by Pure Cultures of Nitrifying and Denitrifying Bacteria during Changes in Aeration
*Rhodocyclaceae*Zoogloea*							# Garrity, Brenner, Krieg and Staley (2005) Bergey's Manual of Systematic Bacteriology, vol. 2
*Dechlorosoma*suillum*								# DOI:10.1099/00207713-51-2-527  and  Garrity, Brenner, Krieg and Staley (2005) Bergey's Manual of Systematic Bacteriology, vol. 2
*Azoarcus*anaerobius*								# Garrity, Brenner, Krieg and Staley (2005) Bergey's Manual of Systematic Bacteriology, vol. 2
*Neisseriaceae*Microvirgula*						# Garrity, Brenner, Krieg and Staley (2005) Bergey's Manual of Systematic Bacteriology, vol. 2
*Brachymonas*denitrificans*							# DOI:10.2323/jgam.41.99
*Thermothrix*thiopara*								# Garrity, Brenner, Krieg and Staley (2005) Bergey's Manual of Systematic Bacteriology, vol. 2
*Rhodobacteraceae*Paracoccus*						# Garrity, Brenner, Krieg and Staley (2005) Bergey's Manual of Systematic Bacteriology, vol. 2
*Hyphomonas*adhaerens*								# Garrity, Brenner, Krieg and Staley (2005) Bergey's Manual of Systematic Bacteriology, vol. 2, TABLE BXII.a.58
*Hyphomonas*hirschiana*								# Garrity, Brenner, Krieg and Staley (2005) Bergey's Manual of Systematic Bacteriology, vol. 2
*Hyphomonas*jannaschiana*							# Garrity, Brenner, Krieg and Staley (2005) Bergey's Manual of Systematic Bacteriology, vol. 2
*Hyphomonas*johnsonii*								# Garrity, Brenner, Krieg and Staley (2005) Bergey's Manual of Systematic Bacteriology, vol. 2
*Hyphomonas*neptunium*								# Garrity, Brenner, Krieg and Staley (2005) Bergey's Manual of Systematic Bacteriology, vol. 2
*Hyphomonas*oceanitis*								# Garrity, Brenner, Krieg and Staley (2005) Bergey's Manual of Systematic Bacteriology, vol. 2
*Hyphomonas*rosenbergii*							# Garrity, Brenner, Krieg and Staley (2005) Bergey's Manual of Systematic Bacteriology, vol. 2
*Iamia*majanohamensis*								# Garrity, Brenner, Krieg and Staley (2012) Bergey's Manual of Systematic Bacteriology, vol. 5
*Costertonia*aggregata*								# Garrity, Brenner, Krieg and Staley (2011) Bergey's Manual of Systematic Bacteriology, vol. 4
*Thiomicrospira*denitrificans*						# Garrity, Brenner, Krieg and Staley (2005) Bergey's Manual of Systematic Bacteriology, vol. 2
*Magnetospirillum*magnetotacticum*					# DOI:10.1196/annals.1419.010  and  Garrity, Brenner, Krieg and Staley (2005) Bergey's Manual of Systematic Bacteriology, vol. 2C
*Georgfuchsia*toluolica*							# DOI:10.1111/j.1574-6941.2009.00778.x
*Azoarcus*tolulyticus*								# Zhou et al (1995). Phylogenetic analyses of a new group of denitrification capable of anaerobic growth of toluene and description of Azoarcus tolulyticus sp. nov
*Achromobacter*xylosoxidans*						# DOI:10.1111/j.1348-0421.1998.tb02306.x
*Alcaligenes*denitrificans*							# DOI:10.1099/00207713-33-1-85
*Bradyrhizobium*japonicum*							# DOI:10.1099/00221287-135-1-189  and  Garrity, Brenner, Krieg and Staley (2005) Bergey's Manual of Systematic Bacteriology, vol. 2
*Blastobacter*denitrificans*						# Garrity, Brenner, Krieg and Staley (2005) Bergey's Manual of Systematic Bacteriology, vol. 2
*Thiobacillus*denitrificans*						# Garrity, Brenner, Krieg and Staley (2005) Bergey's Manual of Systematic Bacteriology, vol. 2
*Micrococcus*denitrificans*							# DOI:10.1099/00221287-29-2-301  and  Garrity, Brenner, Krieg and Staley (2005) Bergey's Manual of Systematic Bacteriology, vol. 2
*Paracoccus*denitrificans*							# DOI:10.1099/00221287-29-2-301  and  Garrity, Brenner, Krieg and Staley (2005) Bergey's Manual of Systematic Bacteriology, vol. 2
*Paracoccus*alkenifer*								# Garrity, Brenner, Krieg and Staley (2005) Bergey's Manual of Systematic Bacteriology, vol. 2C
*Paracoccus*kocurii*								# Garrity, Brenner, Krieg and Staley (2005) Bergey's Manual of Systematic Bacteriology, vol. 2C
*Paracoccus*solventivorans*							# Garrity, Brenner, Krieg and Staley (2005) Bergey's Manual of Systematic Bacteriology, vol. 2C
*Paracoccus*thicyanatus*							# Garrity, Brenner, Krieg and Staley (2005) Bergey's Manual of Systematic Bacteriology, vol. 2C
*Paracoccus*versutus*								# Garrity, Brenner, Krieg and Staley (2005) Bergey's Manual of Systematic Bacteriology, vol. 2C
*Pseudomonas*balearica*								# Garrity, Brenner, Krieg and Staley (2005) Bergey's Manual of Systematic Bacteriology, vol. 2
*Pseudomonas*chlororaphis*chlororaphis*				# Garrity, Brenner, Krieg and Staley (2005) Bergey's Manual of Systematic Bacteriology, vol. 2, Table BXII.c.119
*Pseudomonas*fluorescens*II*						# Garrity, Brenner, Krieg and Staley (2005) Bergey's Manual of Systematic Bacteriology, vol. 2, Table BXII.c.119
*Pseudomonas*fluorescens*III*						# Garrity, Brenner, Krieg and Staley (2005) Bergey's Manual of Systematic Bacteriology, vol. 2, Table BXII.c.119
*Pseudomonas*fluorescens*IV*						# Garrity, Brenner, Krieg and Staley (2005) Bergey's Manual of Systematic Bacteriology, vol. 2, Table BXII.c.119
*Pseudomonas*putida*AD-21*							# DOI:10.1263/jbb.106.498
*Pseudomonas*mendocina*								# DOI:10.1007/s11427-006-2018-x  and  Garrity, Brenner, Krieg and Staley (2005) Bergey's Manual of Systematic Bacteriology, vol. 2
*Thiosphaera*pantotropha*							# Robertson et al. (1988). Simultaneous Nitrification and Denitrification in Aerobic Chemostat Cultures of Thiosphaera pantotropha
*Shewanella*denitrificans*							# DOI:10.1099/00207713-52-6-2211
*Shewanella*amazonensis*							# DOI:10.1099/00207713-48-3-965
*Thiosphaera*pantotropha*							# DOI:10.1099/00221287-129-9-2847  and  Bell et al. (1991) - Nitric and nitrous oxide reductases are active under aerobic conditions in cells of Thiosphaera pantotropha
*Aquitalea*denitrificans*							# DOI:10.1099/ijs.0.002840-0
*Marinobacter*hydrocarbonoclasticus*				# Garrity, Brenner, Krieg and Staley (2005) Bergey's Manual of Systematic Bacteriology, vol. 2  and  Gauthier et al. (1992) - Marinobacter hydrocarbonoclasticus gen. nov., sp. nov., a new, extremely halotolerant, hydrocarbon-degrading marine bacterium
*Marinobacter*aquaeolei*							# Garrity, Brenner, Krieg and Staley (2005) Bergey's Manual of Systematic Bacteriology, vol. 2
*Ferrimonas*sediminum*								# DOI:10.1099/ijs.0.042408-0
*Pseudomonas*nautica*								# DOI:10.1099/00207713-48-4-1445  and  Garrity, Brenner, Krieg and Staley (2005) Bergey's Manual of Systematic Bacteriology, vol. 2  and  Gauthier et al. (1992) - Marinobacter hydrocarbonoclasticus gen. nov., sp. nov., a new, extremely halotolerant, hydrocarbon-degrading marine bacterium
*Flavobacterium*denitrificans*						# DOI:10.1099/ijs.0.63484-0
*Dechloromonas*denitrificans*						# DOI:10.1099/ijs.0.63484-0
*Rhodobacter*azotoformans*							# Garrity, Brenner, Krieg and Staley (2005) Bergey's Manual of Systematic Bacteriology, vol. 2
*Comamonas*nitrativorans*							# Garrity, Brenner, Krieg and Staley (2005) Bergey's Manual of Systematic Bacteriology, vol. 2
*Comamonadaceae*Brachymonas*						# Garrity, Brenner, Krieg and Staley (2005) Bergey's Manual of Systematic Bacteriology, vol. 2
*Hydrogenophaga*pseudoflava*						# Garrity, Brenner, Krieg and Staley (2005) Bergey's Manual of Systematic Bacteriology, vol. 2
*Hydrogenophaga*taeniospiralis*						# Garrity, Brenner, Krieg and Staley (2005) Bergey's Manual of Systematic Bacteriology, vol. 2
*Aquaspirillum*magnetotacticum*						# Bazylinski et al. (1983) - Denitrification and assimilatory nitrate reduction in Aquaspirillum magnetotacticum
*Bradyrhizobium*japonicum*							# DOI:10.1111/j.1574-6968.1985.tb01008.x
*Azospirillum*brasilense*							# DOI:10.1071/PP01071  and  DOI:10.1007/BF00402122  and  Nelson et al. (1978) - Effect of oxygen and nitrate on nitrogen fixation and denitrification by Azospirillum brasilense grown in continuous culture
*Azospirillum*lipoferum*							# DOI:10.1071/PP01071  and  DOI:10.1007/BF00402122  and  Nelson et al. (1978) - Effect of oxygen and nitrate on nitrogen fixation and denitrification by Azospirillum brasilense grown in continuous culture
*Pseudovibrio*denitrificans*						# DOI:10.1099/ijs.0.63107-0
*Desulfococcus*cetonicum*							# DOI:10.1007/s11157-006-9118-8   and   DOI:10.1007/s002030050784
*Desulfosarcina*variabilis*							# DOI:10.1007/s11157-006-9118-8   and   DOI:10.1007/s002030050784
*Desulfococcus*multivorans*							# DOI:10.1007/s11157-006-9118-8   and   DOI:10.1007/s002030050784
*Thiomicrospira*denitrificans*						# DOI:10.1128/AEM.72.2.1364-1372.2006
*Sulfurimonas*denitrificans*						# DOI:10.1128/AEM.72.2.1364-1372.2006  and  DOI:10.1099/ijs.0.64255-0  and  DOI:10.1016/0077-7579(75)90008-3
*Thiomicrospira*denitrificans*						# DOI:10.1128/AEM.72.2.1364-1372.2006  and  DOI:10.1099/ijs.0.64255-0  and  DOI:10.1016/0077-7579(75)90008-3
*Sulfurimonas*paralvinellae*						# DOI:10.1099/ijs.0.64255-0
*Nitratifractor*salsuginis*							# DOI:10.1099/ijs.0.64255-0
*Thauera*phenylacetica*								# DOI:10.5772/55920  and   DOI:10.1007/s00203-002-0422-6
*Thauera*aminoaromatica*							# DOI:10.5772/55920  and   DOI:10.1007/s00203-002-0422-6
*Azoarcus*buckelii*									# DOI:10.5772/55920  and   DOI:10.1007/s00203-002-0422-6
*Aquificaceae*Aquifex*								# Garrity, Brenner, Krieg and Staley (2001) Bergey's Manual of Systematic Bacteriology, vol. 1
*Rugamonas*rubra*									# Garrity, Brenner, Krieg and Staley (2005) Bergey's Manual of Systematic Bacteriology, vol. 2B
*Rhodoplanes*roseus*								# DOI:10.1099/00207713-44-4-665  and  Garrity, Brenner, Krieg and Staley (2005) Bergey's Manual of Systematic Bacteriology, vol. 2C
*Rhodoplanes*elegans*								# DOI:10.1099/00207713-44-4-665  and  Garrity, Brenner, Krieg and Staley (2005) Bergey's Manual of Systematic Bacteriology, vol. 2C
*Hyphomicrobiaceae*Rhodoplanes*						# DOI:10.1099/00207713-44-4-665  and  Garrity, Brenner, Krieg and Staley (2005) Bergey's Manual of Systematic Bacteriology, vol. 2C
*Comamonas*denitrificans*							# Garrity, Brenner, Krieg and Staley (2005) Bergey's Manual of Systematic Bacteriology, vol. 2C
*Acidovorax*delafieldii*							# Garrity, Brenner, Krieg and Staley (2005) Bergey's Manual of Systematic Bacteriology, vol. 2C
*Acidovorax*temperans*								# Garrity, Brenner, Krieg and Staley (2005) Bergey's Manual of Systematic Bacteriology, vol. 2C
*Brachymonas*denitrificans*							# Garrity, Brenner, Krieg and Staley (2005) Bergey's Manual of Systematic Bacteriology, vol. 2C
*Aquaspirillum*denitrificans*						# Garrity, Brenner, Krieg and Staley (2005) Bergey's Manual of Systematic Bacteriology, vol. 2C
*Microvirgula*aerodenitrificans*					# Garrity, Brenner, Krieg and Staley (2005) Bergey's Manual of Systematic Bacteriology, vol. 2C
*Bacillus*azotoformans*								# Garrity, Brenner, Krieg and Staley (2009) Bergey's Manual of Systematic Bacteriology, vol. 3
*Geobacillus*subterraneus*							# Garrity, Brenner, Krieg and Staley (2009) Bergey's Manual of Systematic Bacteriology, vol. 3
*Nitratiruptor*tergarcus*							# DOI:10.1099/ijs.0.63480-0
*Nitratifractor*salsuginis*							# DOI:10.1099/ijs.0.63480-0
*Costertonia*aggregata*								# Garrity, Brenner, Krieg and Staley (2011) Bergey's Manual of Systematic Bacteriology, vol. 4
*Propionibacterium*microaerophilum*					# Garrity, Brenner, Krieg and Staley (2012) Bergey's Manual of Systematic Bacteriology, vol. 5
*Nocardioides*caricicola*							# Garrity, Brenner, Krieg and Staley (2012) Bergey's Manual of Systematic Bacteriology, vol. 5
*Iamia*majanohamensis*								# Garrity, Brenner, Krieg and Staley (2012) Bergey's Manual of Systematic Bacteriology, vol. 5
*Zunongwangia*profunda*								# DOI:10.1186/1471-2164-11-247  and  DOI:10.1111/j.1574-6968.2007.00694.x
*Pseudomonas*K172*									# DOI:10.1007/BF00414814
*Pseudomonas*S100*									# DOI:10.1007/BF00414814
*Thauera*aromatica*									# DOI:10.1007/BF00414814  and  DOI:10.1099/00207713-45-2-327  and  Biegert et al (1996). Evidence that anaerobic oxidation of toluene in the denitrifying bacterium Thauera aromatica is initiated by formation of benzylsuccinate from toluene and fumarate
*Azoarcus*evansii*									# DOI:10.1099/00207713-45-2-327
*Azoarcus*anaerobius*								# DOI:10.1099/00207713-48-3-953
*Shewanella*loihica*PV-4*							# DOI:10.1128/AEM.03872-12


nitrite_denitrification			elements:N; main_element:N; electron_donor:variable; electron_acceptor:N; aerobic:no; exclusively_prokaryotic:no; light_dependent:no
# - - - - - - - - - - - - - - - - - - - - - - - - - - - - - - - - - - - - - - - - - - - - - - - - - - - - - - - - - - - - - - - - - - - - - - - - - - - - - - - - - - - - -
add_group:nitrate_denitrification					# assuming that all nitrate denitrifiers are also nitrite denitrifiers
*Rubrimonas*shengliensis*							# DOI:10.1016/j.syapm.2011.03.004
*Alcaligenes*faecalis*								# DOI:10.1099/00207713-33-1-85  and  Garrity, Brenner, Krieg and Staley (2005) Bergey's Manual of Systematic Bacteriology, vol. 2
*Neisseriaceae*Microvirgula*						# Garrity, Brenner, Krieg and Staley (2005) Bergey's Manual of Systematic Bacteriology, vol. 2
*Shewanella*denitrificans*							# DOI:10.1099/00207713-52-6-2211
*Methylomirabilis*oxyfera*							# DOI:10.1128/JB.05816-11
*Pseudovibrio*denitrificans*						# DOI:10.1099/ijs.0.63107-0
*Microvirgula*aerodenitrificans*					# Garrity, Brenner, Krieg and Staley (2005) Bergey's Manual of Systematic Bacteriology, vol. 2C
*Bacillus*azotoformans*								# Garrity, Brenner, Krieg and Staley (2009) Bergey's Manual of Systematic Bacteriology, vol. 3


nitrous_oxide_denitrification			elements:N; main_element:N; electron_donor:variable; electron_acceptor:N; aerobic:no; exclusively_prokaryotic:no; light_dependent:no
# - - - - - - - - - - - - - - - - - - - - - - - - - - - - - - - - - - - - - - - - - - - - - - - - - - - - - - - - - - - - - - - - - - - - - - - - - - - - - - - - - - - - -
add_group:nitrite_denitrification					# assuming that all nitite denitrifiers are also N2O denitrifiers
*Pseudomonas*perfectomarinus*						# DOI:10.1007/BF00413383
*Pseudomonas*stutzeri*								# DOI:10.1007/BF00413383
*Zobellella*denitrificans*							# DOI:10.1099/ijs.0.64121-0
*Neisseriaceae*Microvirgula*						# Garrity, Brenner, Krieg and Staley (2005) Bergey's Manual of Systematic Bacteriology, vol. 2
*Sinorhizobium*meliloti*							# DOI:10.1099/00221287-143-8-2817
*Pseudovibrio*denitrificans*						# DOI:10.1099/ijs.0.63107-0
*Microvirgula*aerodenitrificans*					# Garrity, Brenner, Krieg and Staley (2005) Bergey's Manual of Systematic Bacteriology, vol. 2C
*Bacillus*azotoformans*								# Garrity, Brenner, Krieg and Staley (2009) Bergey's Manual of Systematic Bacteriology, vol. 3


denitrification			elements:N; main_element:N; electron_donor:variable; electron_acceptor:N; aerobic:no; exclusively_prokaryotic:no; light_dependent:no
# dissimilatory reduction of fixed nitrogen compounds (NO3, NO2, N2O ...) to dinitrogen
# - - - - - - - - - - - - - - - - - - - - - - - - - - - - - - - - - - - - - - - - - - - - - - - - - - - - - - - - - - - - - - - - - - - - - - - - - - - - - - - - - - - - -
add_group:nitrate_denitrification
add_group:nitrite_denitrification
add_group:nitrous_oxide_denitrification
*Pseudomonas*fluorescens*							# DOI:10.1007/BF00413383
*Pseudomonas*frederiksbergensis*					# DOI:10.1099/00207713-50-6-1957
*Marinobacter*maritimus*							# DOI:10.1099/ijs.0.63478-0


chitinolysis			elements:C; main_element:C; electron_donor:C; electron_acceptor:variable; aerobic:variable; exclusively_prokaryotic:no; light_dependent:no
# - - - - - - - - - - - - - - - - - - - - - - - - - - - - - - - - - - - - - - - - - - - - - - - - - - - - - - - - - - - - - - - - - - - - - - - - - - - - - - - - - - - -
*Arenicella*chitinivorans*							# DOI:10.1099/ijs.0.051599-0
*Chitinivibrio*alkaliphilus*						# DOI:10.1111/1462-2920.12284
*Clostridium*aminovalericum*						# DOI:10.1007/BF02931401
*Blastocatella*fastidiosa*							# DOI: 10.1016/j.syapm.2012.11.002
*Chitinolyticbacter*meiyuanensis*					# DOI:10.1007/s00284-011-9921-5
*Saccharophagus*degradans*							# DOI:10.1099/ijs.0.63627-0
*Microbulbifer*hydrolyticus*						# DOI:10.1099/00207713-47-2-369
*Siansivirga*zeaxanthinifaciens*					# DOI:10.1111/j.1574-6968.2012.02596.x
*Persicobacter*diffluens*							# DOI:10.1099/ijs.0.016113-0
*Persicobacter*psychrovividus*						# DOI:10.1099/ijs.0.016113-0
*Chitinilyticum*litopenaei*							# DOI:10.1099/ijs.0.005090-0
*Cytophaga*aquatilis*								# Reichardt et al. (1983) - Ecology and Taxonomy of Chitinoclastic Cytophagaand Related Chitin-Degrading Bacteria Isolated from an Estuary
*Cytophaga*johnsoniae*								# Reichardt et al. (1983) - Ecology and Taxonomy of Chitinoclastic Cytophagaand Related Chitin-Degrading Bacteria Isolated from an Estuary
*Flavobacterium*oceanosedimentum*					# Reichardt et al. (1983) - Ecology and Taxonomy of Chitinoclastic Cytophagaand Related Chitin-Degrading Bacteria Isolated from an Estuary
*Flavobacterium*aquatile*							# Reichardt et al. (1983) - Ecology and Taxonomy of Chitinoclastic Cytophagaand Related Chitin-Degrading Bacteria Isolated from an Estuary
*Flexibacter*elegans*								# Reichardt et al. (1983) - Ecology and Taxonomy of Chitinoclastic Cytophagaand Related Chitin-Degrading Bacteria Isolated from an Estuary
*Brevibacterium*linens*								# Reichardt et al. (1983) - Ecology and Taxonomy of Chitinoclastic Cytophagaand Related Chitin-Degrading Bacteria Isolated from an Estuary
*Cytophaga*johnsonae*								# Stanier (1947). Studies on Nonfruiting Myxobacteria I. Cytophaga johnsonae, n.sp., a Chitin-decomposing Myxobacterium			
*Streptomyces*coelicolor*							# DOI:10.1038/417141a
*Cellulomonas*uda*									# DOI:10.1128/AEM.68.10.5042–5050.2002
*Stenotrophomonas*maltophilia*						# DOI:10.1128/AEM.68.10.5042–5050.2002
*Arthrobacter*AJ250585*								# DOI:10.1128/AEM.68.10.5042–5050.2002
*Arthrobacter*AJ250586*								# DOI:10.1128/AEM.68.10.5042–5050.2002
*Janthinobacterium*lividum*							# DOI:10.1128/AEM.68.10.5042–5050.2002
*Doowaniella*chitinasigens*							# DOI:10.1128/AEM.68.10.5042–5050.2002
*Serratia*liquefaciens*								# DOI:10.1128/AEM.68.10.5042–5050.2002
*Streptomyces*coelicolor*							# DOI:10.1128/AEM.68.10.5042–5050.2002
*Streptomyces*thermoviolaceus*						# DOI:10.1128/AEM.68.10.5042–5050.2002
*Streptomyces*peucetius*							# DOI:10.1128/AEM.68.10.5042–5050.2002
*Streptomyces*plicatus*								# DOI:10.1128/AEM.68.10.5042–5050.2002  and  Béguin and Aubert (1994) - The biological degradation of cellulose
*Serratia*marcescens*								# DOI:10.1128/AEM.68.10.5042–5050.2002
*Vibrio*harvey*										# DOI:10.1128/AEM.68.10.5042–5050.2002
*Bacillus*circulans*								# DOI:10.1128/AEM.68.10.5042–5050.2002  and  Béguin and Aubert (1994) - The biological degradation of cellulose
*Bacillus*cereus*									# DOI:10.1128/AEM.68.10.5042–5050.2002
*Bacillus*licheniformis*							# DOI:10.1128/AEM.68.10.5042–5050.2002
*Kurthia*zopfii*									# DOI:10.1128/AEM.68.10.5042–5050.2002
*Clostridium*thermocellum*							# DOI:10.1128/AEM.68.10.5042–5050.2002
*Streptomyces*griseus*HUT6037*						# Watanabe et al. (1999). Family 19 chitinases of Streptomyces species: characterization and distribution
*Streptomyces*coelescens*							# Watanabe et al. (1999). Family 19 chitinases of Streptomyces species: characterization and distribution
*Streptomyces*cyanocolor*							# Watanabe et al. (1999). Family 19 chitinases of Streptomyces species: characterization and distribution
*Streptomyces*eurythermus*							# Watanabe et al. (1999). Family 19 chitinases of Streptomyces species: characterization and distribution
*Streptomyces*flavovirens*							# Watanabe et al. (1999). Family 19 chitinases of Streptomyces species: characterization and distribution
*Streptomyces*griseus*								# Watanabe et al. (1999). Family 19 chitinases of Streptomyces species: characterization and distribution
*Streptomyces*ipomoeae*								# Watanabe et al. (1999). Family 19 chitinases of Streptomyces species: characterization and distribution
*Streptomyces*prasinopilosus*						# Watanabe et al. (1999). Family 19 chitinases of Streptomyces species: characterization and distribution
*Streptomyces*scabies*								# Watanabe et al. (1999). Family 19 chitinases of Streptomyces species: characterization and distribution
*Serratia*marcescens*								# Watanabe et al. (1999). Family 19 chitinases of Streptomyces species: characterization and distribution
*Thermococcus*kodakarensis*							# DOI:10.1155/2004/204953
*Thermococcus*chitonophagus*						# Garrity, Brenner, Krieg and Staley (2001) Bergey's Manual of Systematic Bacteriology, vol. 1
*Chitinophaga*pinensis*								# Garrity, Brenner, Krieg and Staley (2011) Bergey's Manual of Systematic Bacteriology, vol. 4
*Chitinophaga*filiformis*							# Garrity, Brenner, Krieg and Staley (2011) Bergey's Manual of Systematic Bacteriology, vol. 4
*Chitinophaga*ginsengisoli*							# Garrity, Brenner, Krieg and Staley (2011) Bergey's Manual of Systematic Bacteriology, vol. 4
*Sulfolobus*tokodaii*								# DOI:10.1016/j.micres.2011.11.001
*Streptomyces*lividans*								# DOI:10.1271/bbb.64.39
*Streptomyces*olivaceoviridis*						# Romaguera et al. (1992) - Chitinases of Streptomyces olivaceoviridis and significance of processing for multiplicity
*Actinomyces*kurssanovii*							# Tiunova et al. (1976) - Production of chitinase by Actinomyces kurssanovii and its properties
*Streptomyces*canus*								# Mane and Deshmukh (2009) - Chitin degrading potential of three aquatic actinomycetes and its optimization
*Streptomyces*pseudogriseolus*						# Mane and Deshmukh (2009) - Chitin degrading potential of three aquatic actinomycetes and its optimization
*Micromonospora*brevicatiana*						# Mane and Deshmukh (2009) - Chitin degrading potential of three aquatic actinomycetes and its optimization
*Streptomyces*lavendulae*							# Lungappa and Lockwood (1961) - A chitin medium for isolation, growth and maintenance of actinomycetes
*Bacillus*licheniformis*							# Le Gal (2005) - Marine Biotechnology I, ISBN: 9783540256595
*Streptomyces*thermoviolaceus*						# Le Gal (2005) - Marine Biotechnology I, ISBN: 9783540256595
*Thermococcus*chitonophagus*						# Le Gal (2005) - Marine Biotechnology I, ISBN: 9783540256595
*Thermococcus*kodakaraensis*						# Le Gal (2005) - Marine Biotechnology I, ISBN: 9783540256595
*Pyrococcus*furiosus*								# Le Gal (2005) - Marine Biotechnology I, ISBN: 9783540256595
*Serratia*marcescens*								# Brurberg et al. (1996) - Comparative studies of chitinases A and B from Serratia marcescens
*Vibrio*furnissii*									# DOI:10.1074/jbc.M001042200
*Vibrio*alginolyticus*								# DOI:10.1099/13500872-142-8-2181
*Streptomyces*coelicolor*							# DOI:10.1271/bbb.63.710
*Burkholderia*gladioli*								# DOI:10.1016/S1389-1723(01)80123-7
*Vibrio*harveyi*									# Svitil et al. (1997) - Chitin degradation proteins produced by the marine bacterium Vibrio harveyi growing on different forms of chitin
*Pseudoalteromonas*S91*								# DOI:10.1099/13500872-145-4-925
*Nocardiopsis*prasina*								# DOI:10.1128/AEM.69.2.894-900.2003
*Chromobacterium*violaceum*							# Chernin et al. (1998) - Chitinolytic activity in Chromobacterium violaceum: substrate analysis and regulation by quorum sensing
*Streptomyces*griseus*HUT 6037*						# Ohno et al. (1996) - A modular family 19 chitinase found in the prokaryotic organism Streptomyces griseus HUT 6037
*Bacillus*chitinovorus*								# Zobell (1937) -  The occurrence and characteristics of chitinoclastic bacteria in the sea
*Limonium*bicolor*									# DOI:10.1155/2013/648382
*Chitinibacter*tainanensis*							# DOI:10.1099/ijs.0.02834-0
*Sanguibacter*C4*									# Garrity, Brenner, Krieg and Staley (2005) Bergey's Manual of Systematic Bacteriology, vol. 5
*Xanthomonadaceae*Lysobacter*						# Garrity, Brenner, Krieg and Staley (2005) Bergey's Manual of Systematic Bacteriology, vol. 2
*Sanguibacter*C4*									# DOI:10.1016/S0379-4172(06)60140-6
*Paenibacillus*thiaminolyticus*						# Garrity, Brenner, Krieg and Staley (2009) Bergey's Manual of Systematic Bacteriology, vol. 3
*Chitinophaga*pinensis*								# Garrity, Brenner, Krieg and Staley (2011) Bergey's Manual of Systematic Bacteriology, vol. 4
*Chitinophaga*filiformis*							# Garrity, Brenner, Krieg and Staley (2011) Bergey's Manual of Systematic Bacteriology, vol. 4
*Chitinophaga*ginsengisoli*							# Garrity, Brenner, Krieg and Staley (2011) Bergey's Manual of Systematic Bacteriology, vol. 4
*Alteromonadaceae*Microbulbifer*					# Garrity, Brenner, Krieg and Staley (2005) Bergey's Manual of Systematic Bacteriology, vol. 2B
*Schineria*larvae*									# Garrity, Brenner, Krieg and Staley (2009) Bergey's Manual of Systematic Bacteriology, vol. 2
*Ralstonia*A-471*									# DOI:10.1007/s00253-003-1351-2
*Aeromonas*hydrophila*H-2330*						# DOI:10.1271/bbb.61.174
*Alteromonas*O-7*									# DOI:10.2331/suisan.57.2127
*Isoptericola*jiangsuensis*							# DOI:10.1099/ijs.0.012864-0
*Pleuronectes*platessa*								# DOI:10.1099/00221287-136-4-695
*Clostridium*9.1*									# DOI:10.1099/00221287-136-4-695
*Salinimonas*lutimaris*								# DOI:10.1007/s10482-011-9695-6
*Delftia*lacustris*									# DOI:10.1099/ijs.0.008375-0
*Clostridium*paraputrificum*						# Morimoto et al (1997) - Cloning, sequencing, and expression of the gene encoding Clostridium paraputrificum chitinase ChiB and analysis of the functions of novel cadherin-like domains and a chitin-binding domain


knallgas_bacteria			elements:H,O; main_element:H; electron_donor:H; electron_acceptor:O; aerobic:yes; exclusively_prokaryotic:yes; light_dependent:no
# - - - - - - - - - - - - - - - - - - - - - - - - - - - - - - - - - - - - - - - - - - - - - - - - - - - - - - - - - - - - - - - - - - - - - - - - - - - - - -
*Bacillus*tusciae*									# DOI:10.1007/BF00408386
*Kyrpidia*tusciae*									# DOI:10.1007/BF00408386  and  DOI:10.4056/sigs.2144922
*Sulfurimonas*paralvinellae*						# DOI:10.1099/ijs.0.64255-0
*Thiosphaera*pantotropha*							# DOI:10.1099/00221287-129-9-2847  and  Bell et al. (1991) - Nitric and nitrous oxide reductases are active under aerobic conditions in cells of Thiosphaera pantotropha
*Paracoccus*pantotrophus*							# Garrity, Brenner, Krieg and Staley (2005) Bergey's Manual of Systematic Bacteriology, vol. 2C
*Aquificales*THS-11*								# Beffa, Blanc et al (1996) - Obligately and facultatively autotrophic, sulfur- and hydrogen-oxidizing thermophilic bacteria isolated from hot composts
*Aquificales*THS-13*								# Beffa, Blanc et al (1996) - Obligately and facultatively autotrophic, sulfur- and hydrogen-oxidizing thermophilic bacteria isolated from hot composts
*Aquificales*THS-25*								# Beffa, Blanc et al (1996) - Obligately and facultatively autotrophic, sulfur- and hydrogen-oxidizing thermophilic bacteria isolated from hot composts
*Aquificales*TS-63*									# Beffa, Blanc et al (1996) - Obligately and facultatively autotrophic, sulfur- and hydrogen-oxidizing thermophilic bacteria isolated from hot composts
*Aquificales*TS-17*									# Beffa, Blanc et al (1996) - Obligately and facultatively autotrophic, sulfur- and hydrogen-oxidizing thermophilic bacteria isolated from hot composts
*Ralstonia*eutropha*								# Garrity, Brenner, Krieg and Staley (2005) Bergey's Manual of Systematic Bacteriology, vol. 2
*Aquificales*Hydrogenobacter*						# Garrity, Brenner, Krieg and Staley (2001) Bergey's Manual of Systematic Bacteriology, vol. 1
*Piscirickettsiaceae*Hydrogenovibrio*				# Garrity, Brenner, Krieg and Staley (2005) Bergey's Manual of Systematic Bacteriology, vol. 2
*Sulfurimonas*paralvinellae*						# DOI:10.1099/ijs.0.64255-0
*Nitratifractor*salsuginis*							# DOI:10.1099/ijs.0.64255-0
*Acidovorax*delafieldii*							# Garrity, Brenner, Krieg and Staley (2009) Bergey's Manual of Systematic Bacteriology, vol. 3
*Sulfolobaceae*Acidianus*							# Garrity, Brenner, Krieg and Staley (2001) Bergey's Manual of Systematic Bacteriology, vol. 1
*Sulfolobaceae*Metallosphaera*						# Garrity, Brenner, Krieg and Staley (2001) Bergey's Manual of Systematic Bacteriology, vol. 1
*Hydrogenophilaceae*Hydrogenophilus*				# Garrity, Brenner, Krieg and Staley (2001) Bergey's Manual of Systematic Bacteriology, vol. 1
*Aquificaceae*Aquifex*								# Garrity, Brenner, Krieg and Staley (2001) Bergey's Manual of Systematic Bacteriology, vol. 1
*Pseudonocardia*autotrophica*						# Garrity, Brenner, Krieg and Staley (2012) Bergey's Manual of Systematic Bacteriology, vol. 5
*Hydrogenovibrio*marinus*							# Garrity, Brenner, Krieg and Staley (2005) Bergey's Manual of Systematic Bacteriology, vol. 2
*Arhodomonas*recens*								# DOI:10.1134/S002626171205013X
*Caminibacter*profundus*							# DOI:10.1099/ijs.0.02753-0
*Anaeromyxobacter*dehalogenans*						# DOI:10.1128/AEM.68.2.893–900.2002
*Tateyamaria*pelophila*								# Rosenberg, DeLong, Lory, Stackebrandt, Thompson (2014) - The Prokaryotes - Alphaproteobacteria and Betaproteobacteria
*Hydrogenothermus*marinus*							# DOI:10.1099/00207713-51-5-1853
*Sulfurihydrogenibium*subterraneum*					# DOI:10.1099/ijs.0.02506-0
*Sulfurihydrogenibium*azorense*						# DOI:10.1099/ijs.0.02790-0
*Persephonella*hydrogeniphila*						# DOI:10.1099/ijs.0.02505-0
*Venenivibrio*stagnispumantis*						# DOI:10.1099/ijs.0.64842-0
*Sulfurihydrogenibium*kristjanssonii*				# DOI:10.1099/ijs.0.65570-0
*Thiomonas*islandica*								# DOI:10.1099/ijs.0.015511-0
*Vulcanithermus*mediatlanticus*						# DOI: 10.1099/ijs.0.02579-0
*Aquifex*pyrophilus*								# Huber et al (1992) - Aquifex pyrophilus gen. nov. sp. nov., Represents a Novel Group of Marine Hyperthermophilic Hydrogen-Oxidizing Bacteria
*Nitratiruptor*tergarcus*							# DOI:10.1099/ijs.0.63480-0
*Nitratifractor*salsuginis*							# DOI:10.1099/ijs.0.63480-0


dark_hydrogen_oxidation			elements:H; main_element:H; electron_donor:H; electron_acceptor:variable; aerobic:variable; exclusively_prokaryotic:yes; light_dependent:no
# autotrophic or heterotrophic, H2 oxidation as energy or electron source, but not for photosynthesis
# - - - - - - - - - - - - - - - - - - - - - - - - - - - - - - - - - - - - - - - - - - - - - - - - - - - - - - - - - - - - - - - - - - - - - - - - - - - - - - - - - - - - -
add_group:knallgas_bacteria
*Dehalobacter*restrictus*							# DOI:10.1007/s002030050577
*Alkalibaculum*bacchi*								# DOI:10.1099/ijs.0.018507-0
*Eubacterium*aggregans*								# DOI:10.1006/anae.1998.0179
*Lachnospiraceae*Acetitomaculum*					# Garrity, Brenner, Krieg and Staley (2009) Bergey's Manual of Systematic Bacteriology, vol. 3
*Veillonellaceae*Sporomusa*							# Garrity, Brenner, Krieg and Staley (2009) Bergey's Manual of Systematic Bacteriology, vol. 3
*Dehalogenimonas*alkenigignens*						# DOI:10.1099/ijs.0.045054-0
*Hydrogenophaga*flava**								# DOI:10.1099/00207713-39-3-319
*Hydrogenophaga*palleronii*							# DOI:10.1099/00207713-39-3-319
*Hydrogenophaga*pseudoflava*						# DOI:10.1099/00207713-39-3-319
*Hydrogenophaga*taeniospiralis*						# DOI:10.1099/00207713-39-3-319
*Ammonifex*degensii*								# DOI:10.1016/S0723-2020(96)80007-5
*Wolinella*succinogenes*							# DOI:10.1128/AEM.02508-06
*Sulfurospirillum*deleyianum*						# DOI:10.1128/AEM.02508-06
*Rhizobiales*DAO10*									# DOI:10.1111/j.1462-2920.2005.00977.x
*Methanococcus*jannaschii*							# DOI:10.1007/BF00425213
*Hydrogenobaculum*H55*								# DOI:10.1128/AEM.70.3.1865-1868.2004
*Pseudomonas*arsenitoxidans*						# Turner (1954) - Bacterial oxidation of arsenite
*Thiobacillus*caldus*								# DOI:10.1099/13500872-140-12-3451
*Dehalococcoides*mccartyi*							# DOI:10.1099/ijs.0.034926-0
*Eubacterium*oxidoreducens*							# Krumholz and Bryant (1986) - Eubacterium oxidoreducens sp. nov. requiring H2 or formate to degrade gallate, pyrogallol, phloroglucinol and quercetin
*Deferribacter*abyssi*								# DOI: 10.1099/ijs.0.02673-0
*Desulfotomaculum*varum*							# DOI:10.1007/s13205-011-0017-5
*Desulfotomaculum*hydrothermale*					# DOI:10.1099/ijs.0.65339-0
*Desulfuribacillus*alkaliarsenatis*					# DOI:10.1007/s00792-012-0459-7
*Deferribacter*desulfuricans*						# DOI:10.1099/ijs.0.02479-0
*Sulfurospirillum*arcachonense*						# DOI:10.1099/00207713-47-4-1212
*Sulfurospirillum*deleyianum*						# DOI:10.1007/BF02529969
*Desulfoconvexum*algidum*							# DOI:10.1099/ijs.0.043703-0
*Desulfovibrio*butyratiphilus*						# DOI:10.1099/ijs.0.013771-0
*Desulfovibrio*arcticus*							# DOI:10.1099/ijs.0.021451-0
*Desulfotomaculum*tongense*							# DOI:10.1007/s10482-013-0040-0
*Desulfuribacillus*alkaliarsenatis*					# DOI:10.1007/s00792-012-0459-7
*Desulfopila*inferna*								# DOI:10.1099/ijs.0.015644-0
*Carboxydothermus*pertinax*							# DOI:10.1099/ijs.0.031583-0
*Desulfovibrio*cavernae*							# DOI:10.1078/0723202041748181
*Desulfovibrio*oceani*								# DOI:10.1007/s10482-009-9403-y
*Desulfosalsimonas*propionicica*					# DOI:10.1099/ijs.0.014746-0
*Thermodesulfobacterium*geofontis*					# DOI:10.1007/s00792-013-0512-1
*Desulfitispora*alkaliphila*						# DOI:10.1007/s00792-010-0310-y
*Desulfovibrio*piezophilus*							# DOI:10.1099/ijs.0.028670-0
*Desulfosporosinus*acidiphilus*						# DOI:10.1007/s00792-010-0309-4
*Desulfonatronum*thiosulfatophilum*					# DOI:10.1007/s00792-011-0370-7
*Desulfonatronum*thioautotrophicum*					# DOI:10.1007/s00792-011-0370-7
*Desulfonatronovibrio*magnus*						# DOI:10.1007/s00792-011-0370-7
*Desulfonatronovibrio*thiodismutans*				# DOI:10.1007/s00792-011-0370-7
*Desulfonatronovibrio*halophilus*					# DOI:10.1007/s00792-012-0440-5
*Acidianus*manzaensis*								# DOI:10.1007/s00284-006-0151-1
*Sulfurimonas*hongkongensis*						# DOI:10.4056/sigs.4948668
*Thiomicrospira*SP-41*								# DOI:10.1038/ismej.2014.173
*Thermodesulfatator*indicus*						# DOI:10.1099/ijs.0.02669-0
*Thermovibrio*ruber*								# DOI:10.1099/00207713-52-5-1859
*Thermovibrio*guaymasensis*							# DOI:10.1099/ijs.0.63994-0
*Desulfurobacterium*atlanticum*						# DOI:10.1099/ijs.0.63994-0
*Desulfurobacterium*pacificum*						# DOI:10.1099/ijs.0.63994-0
*Desulfurobacterium*crinifex*						# DOI:10.1007/s00792-003-0329-4
*Desulfonauticus*autotrophicus*						# DOI:10.1007/s00792-008-0212-4
*Hydrogenovibrio*marinus*							# DOI:10.1007/s002030050584
*Thermolithobacter*ferrireducens*					# Rosenberg, DeLong, Lory, Stackebrandt, Thompson (2014) - The Prokaryotes - Firmicutes and Tenericutes
*Geothermobacterium*ferrireducens*					# Rosenberg, DeLong, Lory, Stackebrandt, Thompson (2014) - The Prokaryotes - Firmicutes and Tenericutes
*Caldimicrobium*rimae*								# Rosenberg, DeLong, Lory, Stackebrandt, Thompson (2014) - The Prokaryotes - Firmicutes and Tenericutes
*Treponema*intracellularis*							# DOI:10.1073/pnas.1423979112
*Ruminococcus*hydrogenotrophicus*					# DOI:10.1007/s002030050373
*Blautia*hydrogenotrophica*							# DOI:10.1099/ijs.0.65208-0  and  DOI:10.1007/s002030050373
*Ancylobacter*aquaticus*							# Rosenberg, DeLong, Lory, Stackebrandt, Thompson (2014) - The Prokaryotes - Alphaproteobacteria and Betaproteobacteria
*Ancylobacter*dichloromethanicus*					# Rosenberg, DeLong, Lory, Stackebrandt, Thompson (2014) - The Prokaryotes - Alphaproteobacteria and Betaproteobacteria
*Ancylobacter*polymorphus*							# Rosenberg, DeLong, Lory, Stackebrandt, Thompson (2014) - The Prokaryotes - Alphaproteobacteria and Betaproteobacteria
*Ancylobacter*vacuolatus*							# Rosenberg, DeLong, Lory, Stackebrandt, Thompson (2014) - The Prokaryotes - Alphaproteobacteria and Betaproteobacteria
*Methanoplasma*termitum*							# DOI:10.1128/AEM.03389-14
*Methanosphaera*stadtmanae*							# DOI:10.1128/JB.188.2.642-658.2006
*Methanogranum*caenicola*							# DOI:10.1264/jsme2.ME12189
*Methanomassiliicoccus*luminyensis*					# DOI:10.1099/ijs.0.033712-0
*Phorcysia*thermohydrogeniphila*					# DOI:10.1099/ijs.0.035642-0
*Thioreductor*micantisoli*							# DOI:10.1099/ijs.0.63351-0
*Caminibacter*hydrogeniphilus*						# DOI:10.1099/00207713-52-4-1317
*Caminibacter*mediatlanticus*						# DOI:10.1099/ijs.0.63430-0
*Deferribacter*autotrophicus*						# DOI:10.1099/ijs.0.006767-0
*Geoglobus*acetivorans*								# DOI:10.1099/ijs.0.011080-0
*Thermincola*ferriacetica*							# DOI:10.1007/s00792-006-0004-7
*Geoalkalibacter*subterraneus*						# DOI:10.1099/ijs.0.001537-0
*Caldithrix*abyssi*									# DOI:10.1099/ijs.0.02390-0
*Nautiliaceae*Lebetimonas*							# DOI:10.1038/ismej.2013.206			
*Sulfurimonas*gotlandica*							# DOI:10.3389/fmicb.2015.00989
*Sulfurimonas*paralvinellae*						# DOI:10.3389/fmicb.2015.00989
*Sulfurimonas*hongkongensis*						# DOI:10.3389/fmicb.2015.00989
*Thermosulfidibacter*takaii*						# DOI:10.1099/ijs.0.65349-0
*Nautilia*nitratireducens*							# DOI:10.1099/ijs.0.013904-0
*Cetia*pacifica*									# DOI:10.1099/ijs.0.000070
*Nautilia*abyssi*									# DOI:10.1099/ijs.0.005454-0
*Nautilia*profundicola*								# DOI:10.1099/ijs.0.65435-0
*Nitratiruptor*SB155-2*								# DOI:10.1073/pnas.0700687104
*Sulfurovum*NBC37-1*								# DOI:10.1073/pnas.0700687104
*Sulfurovum*aggregans*								# DOI:10.1099/ijs.0.065094-0
*Sulfuritalea*hydrogenivorans*						# DOI:10.1099/ijs.0.024968-0
*Methanobacterium*lacus*							# DOI:10.1099/ijs.0.034538-0
*Methanobacterium*aggregans*						# DOI:10.1099/ijs.0.000210
*Thiofractor*thiocaminus*							# DOI:10.1007/s00203-012-0814-1
*Methanothermobacter*tenebrarum*					# DOI:10.1099/ijs.0.041681-0
*Sulfurospirillum*alkalitolerans*					# DOI:10.1007/s00792-013-0538-4
*Desulfonatronum*alkalitolerans*					# DOI:10.1007/s00792-013-0538-4
*Methanolinea*mesophila*							# DOI:10.1099/ijs.0.035048-0
*Methanobacterium*lacus*							# DOI:10.1099/ijs.0.034538-0
*Methanobacterium*petrolearium*						# DOI:10.1099/ijs.0.022723-0
*Methanobacterium*ferruginis*						# DOI:10.1099/ijs.0.022723-0
*Desulfosoma*caldarium*								# DOI:10.1099/ijs.0.020586-0
*Methanobacterium*veterum*							# DOI:10.1099/ijs.0.011205-0
*Methanobacterium*kanagiense*						# DOI:10.1099/ijs.0.026013-0
*Methanoregula*boonei*								# DOI:10.1099/ijs.0.021782-0
*Lebetimonas*acidiphila*							# DOI:10.1099/ijs.0.63330-0
*Thioreductor*micantisoli*							# DOI:10.1099/ijs.0.63351-0
*Nautilia*lithotrophica*							# DOI:10.1099/00207713-52-4-1299
*Hydrogenobacter*acidophilus*						# Garrity, Brenner, Krieg and Staley (2001) Bergey's Manual of Systematic Bacteriology, vol. 1
*Caminibacter*hydrogeniphilus*						# DOI:10.1371/journal.pgen.1000362
*Clostridium*aceticum*								# Garrity, Brenner, Krieg and Staley (2009) Bergey's Manual of Systematic Bacteriology, vol. 3
*Eubacteriaceae*Acetobacterium*						# Garrity, Brenner, Krieg and Staley (2009) Bergey's Manual of Systematic Bacteriology, vol. 3
*Methanospirillaceae*Methanospirillum*				# Garrity, Brenner, Krieg and Staley (2001) Bergey's Manual of Systematic Bacteriology, vol. 1
*Helicobacteraceae*Wolinella*						# Garrity, Brenner, Krieg and Staley (2005) Bergey's Manual of Systematic Bacteriology, vol. 2
*Achromobacter*ruhlandii*							# Garrity, Brenner, Krieg and Staley (2005) Bergey's Manual of Systematic Bacteriology, vol. 2
*Acidovorax*facilis*								# Garrity, Brenner, Krieg and Staley (2005) Bergey's Manual of Systematic Bacteriology, vol. 2
*Acidovorax*delafieldii*							# Garrity, Brenner, Krieg and Staley (2005) Bergey's Manual of Systematic Bacteriology, vol. 2
*Bacillus*schlegelii*								# Garrity, Brenner, Krieg and Staley (2009) Bergey's Manual of Systematic Bacteriology, vol. 3
*Bacillus*tusciae*									# Garrity, Brenner, Krieg and Staley (2009) Bergey's Manual of Systematic Bacteriology, vol. 3
*Herbaspirillum*autotrophicum*						# DOI:10.1099/00207713-28-1-112  and  DOI:10.1099/ijs.0.02975-0
*Aquaspirillum*autotrophicum*						# DOI:10.1099/00207713-28-1-112  and  DOI:10.1099/ijs.0.02975-0
*Pseudomonas*saccharophila*							# DOI:10.1099/ijs.0.65149-0  and  DOI:10.1099/ijs.0.63733-0
*Pelomonas*saccharophila*							# DOI:10.1099/ijs.0.65149-0  and  DOI:10.1099/ijs.0.63733-0
*Hydrogenomonas*thermophilus*						# Aragno (1992). Thermophilic, Aerobic, Hydrogen-Oxidizing (Knallgas) Bacteria. In: Balows et al (eds.), The Prokaryotes
*Hyphomicrobiaceae*Xanthobacter*					# Garrity, Brenner, Krieg and Staley (2005) Bergey's Manual of Systematic Bacteriology, vol. 2
*Desulfovibrio*fructosovorans*						# Garrity, Brenner, Krieg and Staley (2012) Bergey's Manual of Systematic Bacteriology, vol. 1
*Comamonadaceae*Hydrogenophaga*						# Garrity, Brenner, Krieg and Staley (2005) Bergey's Manual of Systematic Bacteriology, vol. 2
*Hydrogenimonas*thermophila*						# DOI:10.1099/ijs.0.02787-0
*Xanthobacter*										# Garrity, Brenner, Krieg and Staley (2005) Bergey's Manual of Systematic Bacteriology, vol. 2C, Alpha, Beta, Delta, Epsilonproteobacteria
*Rhodobacteraceae*Paracoccus*						# Garrity, Brenner, Krieg and Staley (2005) Bergey's Manual of Systematic Bacteriology, vol. 2C
*Desulfovibrio*desulfuricans*						# Seitz and Cypionka (1986) - Chemolithotrophic growth of Desulfovibrio desulfuricans with hydrogen coupled to ammonification of nitrate or nitrite
*Eubacteriaceae*Acetobacterium*						# Garrity, Brenner, Krieg and Staley (2009) Bergey's Manual of Systematic Bacteriology, vol. 3
*Piscirickettsiaceae*Hydrogenovibrio*				# Garrity, Brenner, Krieg and Staley (2005) Bergey's Manual of Systematic Bacteriology, vol. 2
*Desulfobulbaceae*Desulforhopalus*					# Garrity, Brenner, Krieg and Staley (2005) Bergey's Manual of Systematic Bacteriology, vol. 2
*Coriobacteriaceae*Denitrobacterium*				# Garrity, Brenner, Krieg and Staley (2012) Bergey's Manual of Systematic Bacteriology, vol. 5
*Methanobacteriales*								# Garrity, Brenner, Krieg and Staley (2012) Bergey's Manual of Systematic Bacteriology, vol. 1
*Syntrophobacteraceae*Desulforhabdus*				# Garrity, Brenner, Krieg and Staley (2005) Bergey's Manual of Systematic Bacteriology, vol. 2
*Syntrophobacter*Desulfacinum*						# Garrity, Brenner, Krieg and Staley (2005) Bergey's Manual of Systematic Bacteriology, vol. 2
*Thermoproteaceae*									# Garrity, Brenner, Krieg and Staley (2001) Bergey's Manual of Systematic Bacteriology, vol. 1
*Pyrobaculum*aerophilum*							# Garrity, Brenner, Krieg and Staley (2001) Bergey's Manual of Systematic Bacteriology, vol. 1
*Crenarchaeota*Ignicoccus*							# Garrity, Brenner, Krieg and Staley (2001) Bergey's Manual of Systematic Bacteriology, vol. 1
*Euryarchaeota*Methanosphaera*						# Garrity, Brenner, Krieg and Staley (2001) Bergey's Manual of Systematic Bacteriology, vol. 1
*Archaeoglobaceae*Ferroglobus*						# Garrity, Brenner, Krieg and Staley (2001) Bergey's Manual of Systematic Bacteriology, vol. 1
*Aquificaceae*Aquifex*								# Garrity, Brenner, Krieg and Staley (2001) Bergey's Manual of Systematic Bacteriology, vol. 1
*Geobacter*hydrogenophilus*							# Garrity, Brenner, Krieg and Staley (2005) Bergey's Manual of Systematic Bacteriology, vol. 2C
*Veillonellaceae*Acetonema*							# Garrity, Brenner, Krieg and Staley (2009) Bergey's Manual of Systematic Bacteriology, vol. 3
*Thermoanaerobacteraceae*Ammonifex*					# Garrity, Brenner, Krieg and Staley (2009) Bergey's Manual of Systematic Bacteriology, vol. 3
*Firmicutes*Thermovenabulum*						# Garrity, Brenner, Krieg and Staley (2009) Bergey's Manual of Systematic Bacteriology, vol. 3
*Desulfitobacterium*hafniense*						# Garrity, Brenner, Krieg and Staley (2009) Bergey's Manual of Systematic Bacteriology, vol. 3, Firmicutes
*Desulfitobacterium*chlororespirans*				# Garrity, Brenner, Krieg and Staley (2009) Bergey's Manual of Systematic Bacteriology, vol. 3, Firmicutes
*Desulfitobacterium*dehalogenans*					# Garrity, Brenner, Krieg and Staley (2009) Bergey's Manual of Systematic Bacteriology, vol. 3, Firmicutes
*Pyrobaculum*islandicum*							# Garrity, Brenner, Krieg and Staley (2001) Bergey's Manual of Systematic Bacteriology, vol. 1
*Pyrodictiaceae*Pyrodictium*						# Garrity, Brenner, Krieg and Staley (2001) Bergey's Manual of Systematic Bacteriology, vol. 1
*Sulfolobaceae*Stygiolobus*							# DOI:10.1099/00207713-41-4-495  and  Garrity, Brenner, Krieg and Staley (2001) Bergey's Manual of Systematic Bacteriology, vol. 1
*Thermoproteales*Thermoproteaceae*					# Garrity, Brenner, Krieg and Staley (2001) Bergey's Manual of Systematic Bacteriology, vol. 1
*Desulfovibrio*acrylicus*							# Garrity, Brenner, Krieg and Staley (2005) Bergey's Manual of Systematic Bacteriology, vol. 2
*Desulfovibrio*aespoeensis*							# Garrity, Brenner, Krieg and Staley (2005) Bergey's Manual of Systematic Bacteriology, vol. 2
*Desulfovibrio*africanus*							# Garrity, Brenner, Krieg and Staley (2005) Bergey's Manual of Systematic Bacteriology, vol. 2
*Desulfovibrio*alcoholovorans*						# Garrity, Brenner, Krieg and Staley (2005) Bergey's Manual of Systematic Bacteriology, vol. 2
*Desulfovibrio*aminophilus*							# Garrity, Brenner, Krieg and Staley (2005) Bergey's Manual of Systematic Bacteriology, vol. 2
*Desulfovibrio*burkinensis*							# Garrity, Brenner, Krieg and Staley (2005) Bergey's Manual of Systematic Bacteriology, vol. 2
*Desulfovibrio*carbinolicus*						# Garrity, Brenner, Krieg and Staley (2005) Bergey's Manual of Systematic Bacteriology, vol. 2
*Desulfovibrio*cuneatus*							# Garrity, Brenner, Krieg and Staley (2005) Bergey's Manual of Systematic Bacteriology, vol. 2
*Desulfovibrio*fructosovorans*						# Garrity, Brenner, Krieg and Staley (2005) Bergey's Manual of Systematic Bacteriology, vol. 2
*Desulfovibrio*gabonensis*							# Garrity, Brenner, Krieg and Staley (2005) Bergey's Manual of Systematic Bacteriology, vol. 2
*Desulfovibrio*giganteus*							# Garrity, Brenner, Krieg and Staley (2005) Bergey's Manual of Systematic Bacteriology, vol. 2
*Desulfovibrio*gigas*								# Garrity, Brenner, Krieg and Staley (2005) Bergey's Manual of Systematic Bacteriology, vol. 2
*Desulfovibrio*halophilus*							# Garrity, Brenner, Krieg and Staley (2001) Bergey's Manual of Systematic Bacteriology, vol. 1
*Desulfovibrio*inopinatus*							# Garrity, Brenner, Krieg and Staley (2001) Bergey's Manual of Systematic Bacteriology, vol. 1
*Desulfovibrio*intestinalis*						# Garrity, Brenner, Krieg and Staley (2001) Bergey's Manual of Systematic Bacteriology, vol. 1
*Desulfovibrio*litoralis*							# Garrity, Brenner, Krieg and Staley (2001) Bergey's Manual of Systematic Bacteriology, vol. 1
*Desulfovibrio*longreachensis*						# Garrity, Brenner, Krieg and Staley (2001) Bergey's Manual of Systematic Bacteriology, vol. 1
*Desulfovibrio*longus*								# Garrity, Brenner, Krieg and Staley (2001) Bergey's Manual of Systematic Bacteriology, vol. 1
*Desulfovibrio*oxyclinae*							# Garrity, Brenner, Krieg and Staley (2001) Bergey's Manual of Systematic Bacteriology, vol. 1
*Desulfovibrio*piger*								# Garrity, Brenner, Krieg and Staley (2001) Bergey's Manual of Systematic Bacteriology, vol. 1
*Desulfovibrio*profundus*							# Garrity, Brenner, Krieg and Staley (2001) Bergey's Manual of Systematic Bacteriology, vol. 1
*Desulfovibrio*salexigens*							# Garrity, Brenner, Krieg and Staley (2001) Bergey's Manual of Systematic Bacteriology, vol. 1
*Desulfovibrio*senezii*								# Garrity, Brenner, Krieg and Staley (2001) Bergey's Manual of Systematic Bacteriology, vol. 1
*Desulfovibrio*simplex*								# Garrity, Brenner, Krieg and Staley (2001) Bergey's Manual of Systematic Bacteriology, vol. 1
*Desulfovibrio*vulgaris*							# Garrity, Brenner, Krieg and Staley (2001) Bergey's Manual of Systematic Bacteriology, vol. 1
*Desulfovibrio*zosterae*							# Garrity, Brenner, Krieg and Staley (2001) Bergey's Manual of Systematic Bacteriology, vol. 1
*Helicobacteraceae*Wolinella*						# Garrity, Brenner, Krieg and Staley (2001) Bergey's Manual of Systematic Bacteriology, vol. 2
*Methanosarcinaceae*Methanosarcina*					# Garrity, Brenner, Krieg and Staley (2001) Bergey's Manual of Systematic Bacteriology, vol. 1


nitrogen_fixation			elements:N; main_element:N; electron_donor:variable; electron_acceptor:N; aerobic:variable; exclusively_prokaryotic:yes; light_dependent:no
# - - - - - - - - - - - - - - - - - - - - - - - - - - - - - - - - - - - - - - - - - - - - - - - - - - - - - - - - - - - - - - - - - - - - - - - - - - - - - - - - - - - - -
*Telmatospirillum*siberiense*						# DOI:10.1016/j.syapm.2006.06.003
*Methylocystaceae*Methylocystis*					# DOI:10.1099/ijs.0.043505-0
*Cohnella*plantaginis*								# DOI:10.1007/s10482-012-9715-1
*Anaerobacillus*alkalilacustre*						# DOI:10.1134/S0026261709060095
*Sinorhizobium*fredii*								# Reuhs et al (1998) - Sinorhizobium fredii and Sinorhizobium meliloti Produce Structurally Conserved Lipopolysaccharides and Strain-Specific K Antigens
*Sinorhizobium*meliloti*							# Reuhs et al (1998) - Sinorhizobium fredii and Sinorhizobium meliloti Produce Structurally Conserved Lipopolysaccharides and Strain-Specific K Antigens
*Azospirillum*canadense*							# DOI:10.1099/ijs.0.64804-0
*Azospirillum*doebereinerae*						# DOI:10.1099/00207713-51-1-17  and  Garrity, Brenner, Krieg and Staley (2005) Bergey's Manual of Systematic Bacteriology, vol. 2C
*Azospirillum*largimobile*							# DOI:10.1099/00207713-49-2-541
*Azospirillum*halopraeferens*						# DOI:10.1099/00207713-37-1-43
*Azospirillum*brasilense*							# Garrity, Brenner, Krieg and Staley (2005) Bergey's Manual of Systematic Bacteriology, vol. 2
*Azoarcus*communis*									# Reinhold-hurek (1993) - Azoarcus gen, nov.,Nitrogen-Fixing Proteobacteria Associated with Roots of Kallar Grass (LeptochZoafusca (L.) Kunth), and Description of Two Species, Azoarcus indigens sp. nov. andhoarcus communis sp. nov.
*Arcobacter*nitrofigilis*							# DOI:10.4056/sigs.912121
*Rhizobium*TNAU-14*									# DOI:10.1007/BF03175347
*Rhodopseudomonas*sphaeroides*						# DOI:10.1128/AEM.68.5.2140-2147.2002
*Leptospirillum*ferrodiazotrophum*					# DOI:10.1128/AEM.02943-08  and  DOI:10.1128/AEM.71.10.6319–6324.2005
*Azospirillum*soli*									# DOI:10.1099/ijsem.0.000618
*Marinobacterium*mangrovicola*						# DOI:10.1099/ijs.0.067462-0
*Azospirillum*fermentarium*							# DOI:10.1099/ijs.0.050872-0
*Pontibacter*diazotrophicus*						# DOI:10.1371/journal.pone.0092294
*Methyloglobulus*morosus*							# DOI:10.1016/j.syapm.2014.02.001
*Rhizobium*azibense*								# DOI:10.1099/ijs.0.058651-0
*Cellvibrio*diazotrophicus*							# DOI:10.1099/ijs.0.054817-0
*Burkholderia*caballeronis*							# DOI:10.1007/s10482-013-0028-9
*Agromonas*oligotrophica*							# DOI:10.1128/AEM.00009-13  and  DOI:10.1007/BF00399322
*Bradyrhizobium*oligotrophicum*						# DOI:10.1128/AEM.00009-13  and  DOI:10.1007/BF00399322
*Azoarcus*olearius*									# DOI:10.1099/ijs.0.050609-0
*Azospirillum*humicireducens*						# DOI:10.1099/ijs.0.046813-0
*Mangrovibacterium*diazotrophicum*					# DOI:10.1099/ijs.0.052779-0
*Niveispirillum*cyanobacteriorum*					# DOI:10.1099/ijs.0.000299
*Anabaena*azotica*									# DOI:10.1007/s10811-011-9670-7
*Diplosphaera*colitermitum*							# DOI:10.1128/AEM.06466-11
*Treponema*intracellularis*							# DOI:10.1073/pnas.1423979112
*Derxia*gummosa*									# DOI:10.1007/BF00412286
*Derxia*lacustris*									# DOI:10.1099/ijs.0.041186-0
*Enterobacter*sacchari*								# DOI:10.1099/ijs.0.045500-0
*Burkholderia*heleia*								# DOI:10.1099/ijs.0.015198-0
*Pleomorphomonas*diazotrophica*						# DOI:10.1099/ijs.0.044461-0
*Arcobacter*sulfidicus*								# DOI:10.1128/AEM.68.1.316–325.2002
*Rhodospirillaceae*Magnetospira*					# Rosenberg, DeLong, Lory, Stackebrandt, Thompson (2014) - The Prokaryotes - Alphaproteobacteria and Betaproteobacteria
*Beijerinckiaceae*Methylocapsa*						# DOI:10.1099/ijs.0.020149-0
*Tistlia*consotensis*								# DOI:10.1099/ijs.0.010926-0
*Chlorobium*tepidum*								# Garrity, Brenner, Krieg and Staley (2001) Bergey's Manual of Systematic Bacteriology, vol. 1
*Heliobacterium*modesticaldum*						# Garrity, Brenner, Krieg and Staley (2001) Bergey's Manual of Systematic Bacteriology, vol. 1
*Methanococcus*maripaludis*							# Garrity, Brenner, Krieg and Staley (2001) Bergey's Manual of Systematic Bacteriology, vol. 1
*Methanococcus*aeolicus*							# Garrity, Brenner, Krieg and Staley (2001) Bergey's Manual of Systematic Bacteriology, vol. 1
*Methanothermococcus*thermolithotrophus*			# Garrity, Brenner, Krieg and Staley (2001) Bergey's Manual of Systematic Bacteriology, vol. 1
*Methanospirillaceae*Methanospirillum*				# Garrity, Brenner, Krieg and Staley (2001) Bergey's Manual of Systematic Bacteriology, vol. 1
*Methanosarcina*barkeri*							# Garrity, Brenner, Krieg and Staley (2001) Bergey's Manual of Systematic Bacteriology, vol. 1
*Desulfomonile*tiedjei*								# Garrity, Brenner, Krieg and Staley (2005) Bergey's Manual of Systematic Bacteriology, vol. 2
*Rhodocyclaceae*Propionibacter*						# Garrity, Brenner, Krieg and Staley (2005) Bergey's Manual of Systematic Bacteriology, vol. 2
*Rhodocyclaceae*Azospira*							# Garrity, Brenner, Krieg and Staley (2005) Bergey's Manual of Systematic Bacteriology, vol. 2
*Rhodocyclus*tenuis*								# Garrity, Brenner, Krieg and Staley (2005) Bergey's Manual of Systematic Bacteriology, vol. 2
*Rhodoferax*fermentans*								# Garrity, Brenner, Krieg and Staley (2005) Bergey's Manual of Systematic Bacteriology, vol. 2
*Rubrivivax*gelatinosus*							# Garrity, Brenner, Krieg and Staley (2005) Bergey's Manual of Systematic Bacteriology, vol. 2
*Oxalobacteraceae*Herbaspirillum*					# Garrity, Brenner, Krieg and Staley (2005) Bergey's Manual of Systematic Bacteriology, vol. 2
*Alcaligenaceae*Derxia*								# Garrity, Brenner, Krieg and Staley (2005) Bergey's Manual of Systematic Bacteriology, vol. 2
*Beijerinckiaceae*Beijerinckia*						# Garrity, Brenner, Krieg and Staley (2005) Bergey's Manual of Systematic Bacteriology, vol. 2
*Beijerinckiaceae*Methylocella*						# Garrity, Brenner, Krieg and Staley (2005) Bergey's Manual of Systematic Bacteriology, vol. 2
*Bradyrhizobiaceae*Agromonas*						# Garrity, Brenner, Krieg and Staley (2005) Bergey's Manual of Systematic Bacteriology, vol. 2
*Hyphomicrobiaceae*Xanthobacter*					# Garrity, Brenner, Krieg and Staley (2005) Bergey's Manual of Systematic Bacteriology, vol. 2
*Burkholderia*vietnamiensis*						# Garrity, Brenner, Krieg and Staley (2005) Bergey's Manual of Systematic Bacteriology, vol. 2
*Phaeospirillum*fulvum*								# Garrity, Brenner, Krieg and Staley (2005) Bergey's Manual of Systematic Bacteriology, vol. 2
*Phaeospirillum*molischianum*						# Garrity, Brenner, Krieg and Staley (2005) Bergey's Manual of Systematic Bacteriology, vol. 2
*Gluconacetobacter*diazotrophicus*					# Garrity, Brenner, Krieg and Staley (2005) Bergey's Manual of Systematic Bacteriology, vol. 2
*Rhodopila*globiformis*								# Garrity, Brenner, Krieg and Staley (2005) Bergey's Manual of Systematic Bacteriology, vol. 2
*Magnetospirillum*gryphiswaldense*					# Garrity, Brenner, Krieg and Staley (2005) Bergey's Manual of Systematic Bacteriology, vol. 2
*Magnetospirillum*magnetotacticum*					# Garrity, Brenner, Krieg and Staley (2005) Bergey's Manual of Systematic Bacteriology, vol. 2
*Rhodospirillum*photometricum*						# Garrity, Brenner, Krieg and Staley (2005) Bergey's Manual of Systematic Bacteriology, vol. 2
*Rhodocyclus*tenuis*								# Garrity, Brenner, Krieg and Staley (2005) Bergey's Manual of Systematic Bacteriology, vol. 2
*Rubrivivax*gelatinosus*							# Garrity, Brenner, Krieg and Staley (2005) Bergey's Manual of Systematic Bacteriology, vol. 2
*Allochromatium*vinosum*							# Garrity, Brenner, Krieg and Staley (2005) Bergey's Manual of Systematic Bacteriology, vol. 2
*Allochromatium*warmingii*							# Garrity, Brenner, Krieg and Staley (2005) Bergey's Manual of Systematic Bacteriology, vol. 2
*Lamprobacter*modestohalophilus*					# Garrity, Brenner, Krieg and Staley (2005) Bergey's Manual of Systematic Bacteriology, vol. 2
*Marichromatium*gracile*							# Garrity, Brenner, Krieg and Staley (2005) Bergey's Manual of Systematic Bacteriology, vol. 2
*Thiococcus*pfennigii*								# Garrity, Brenner, Krieg and Staley (2005) Bergey's Manual of Systematic Bacteriology, vol. 2
*Thiocystis*violacea*								# Garrity, Brenner, Krieg and Staley (2005) Bergey's Manual of Systematic Bacteriology, vol. 2
*Thiocystis*minor*									# Garrity, Brenner, Krieg and Staley (2005) Bergey's Manual of Systematic Bacteriology, vol. 2
*Thiorhodococcus*minor*								# Garrity, Brenner, Krieg and Staley (2005) Bergey's Manual of Systematic Bacteriology, vol. 2
*Thiotrichaceae*Beggiatoa*							# Garrity, Brenner, Krieg and Staley (2005) Bergey's Manual of Systematic Bacteriology, vol. 2
*Methylacidiphilum*kamchatkensis*					# Garrity, Brenner, Krieg and Staley (2011) Bergey's Manual of Systematic Bacteriology, vol. 4
*Propionispira*arboris*								# Garrity, Brenner, Krieg and Staley (2009) Bergey's Manual of Systematic Bacteriology, vol. 3
*Orenia*salinaria*									# Garrity, Brenner, Krieg and Staley (2009) Bergey's Manual of Systematic Bacteriology, vol. 3
*Moorella*thermoautotrophica*						# Garrity, Brenner, Krieg and Staley (2009) Bergey's Manual of Systematic Bacteriology, vol. 3
*Clostridiales*Heliobacteriaceae*					# Garrity, Brenner, Krieg and Staley (2001) Bergey's Manual of Systematic Bacteriology, vol. 1
*Clostridium*butyricum*								# Garrity, Brenner, Krieg and Staley (2009) Bergey's Manual of Systematic Bacteriology, vol. 3
*Cyanobacteria*Trichodesmium*						# Garrity, Brenner, Krieg and Staley (2001) Bergey's Manual of Systematic Bacteriology, vol. 1
*Rhodospirillaceae*Azospirillum*					# Garrity, Brenner, Krieg and Staley (2005) Bergey's Manual of Systematic Bacteriology, vol. 2
*Arcobacter*nitrofigilis*							# Garrity, Brenner, Krieg and Staley (2005) Bergey's Manual of Systematic Bacteriology, vol. 2
*Rhizobium*leguminosarum*							# Garrity, Brenner, Krieg and Staley (2005) Bergey's Manual of Systematic Bacteriology, vol. 2
*Rhizobium*etli*									# Garrity, Brenner, Krieg and Staley (2005) Bergey's Manual of Systematic Bacteriology, vol. 2
*Rhizobium*galegae*									# Garrity, Brenner, Krieg and Staley (2005) Bergey's Manual of Systematic Bacteriology, vol. 2
*Rhizobium*gallicum*								# Garrity, Brenner, Krieg and Staley (2005) Bergey's Manual of Systematic Bacteriology, vol. 2
*Rhizobium*giardinii*								# Garrity, Brenner, Krieg and Staley (2005) Bergey's Manual of Systematic Bacteriology, vol. 2
*Rhizobium*hainanense*								# Garrity, Brenner, Krieg and Staley (2005) Bergey's Manual of Systematic Bacteriology, vol. 2
*Rhizobium*huautlense*								# Garrity, Brenner, Krieg and Staley (2005) Bergey's Manual of Systematic Bacteriology, vol. 2
*Rhizobium*mongolense*								# Garrity, Brenner, Krieg and Staley (2005) Bergey's Manual of Systematic Bacteriology, vol. 2
*Rhizobium*tropici*									# Garrity, Brenner, Krieg and Staley (2005) Bergey's Manual of Systematic Bacteriology, vol. 2
*Allorhizobium*undicola*							# Garrity, Brenner, Krieg and Staley (2005) Bergey's Manual of Systematic Bacteriology, vol. 2  and  Lajudie et al. (1998). Allorhizobium undicola gen. nov., sp. nov., nitrogen-fixing bacteria that efficiently nodulate Neptunia natans in Senegal
*Sinorhizobium*fredii*								# Garrity, Brenner, Krieg and Staley (2005) Bergey's Manual of Systematic Bacteriology, vol. 2
*Sinorhizobium*medicae*								# Garrity, Brenner, Krieg and Staley (2005) Bergey's Manual of Systematic Bacteriology, vol. 2
*Sinorhizobium*meliloti*							# Garrity, Brenner, Krieg and Staley (2005) Bergey's Manual of Systematic Bacteriology, vol. 2
*Sinorhizobium*saheli*								# Garrity, Brenner, Krieg and Staley (2005) Bergey's Manual of Systematic Bacteriology, vol. 2
*Sinorhizobium*terangae*							# Garrity, Brenner, Krieg and Staley (2005) Bergey's Manual of Systematic Bacteriology, vol. 2
*Sinorhizobium*xinjangense*							# Garrity, Brenner, Krieg and Staley (2005) Bergey's Manual of Systematic Bacteriology, vol. 2
*Mesorhizobium*loti*								# DOI:10.1007/s11104-008-9833-8
*Ensifer*meliloti*									# DOI:10.1007/s11104-008-9833-8
*Rhodobacter*sphaeroides*							# DOI:10.1007/s11104-008-9833-8
*Bradyrhizobium*japonicum*							# DOI:10.1007/s11104-008-9833-8
*Bradyrhizobiaceae*Bradyrhizobium*					# Garrity, Brenner, Krieg and Staley (2005) Bergey's Manual of Systematic Bacteriology, vol. 2
*Rhodospirillum*rubrum*								# DOI:10.1007/s11104-008-9833-8
*Sphingomonas*azotifigens*							# DOI:10.1007/s11104-008-9833-8
*Burgholderia*fungorum*								# DOI:10.1007/s11104-008-9833-8
*Azotobacter*vinelandii*							# DOI:10.1007/s11104-008-9833-8
*Magnetococcus*										# DOI:10.1007/s11104-008-9833-8
*Chlorobium*tepidum*								# DOI:10.1007/s11104-008-9833-8
*Clostridium*acetobutylicum*						# DOI:10.1007/s11104-008-9833-8
*Paenibacillus*durus*								# DOI:10.1007/s11104-008-9833-8
*Desulfitobacterium*hafniense*						# DOI:10.1007/s11104-008-9833-8
*Heliobacterium*chlorum*							# DOI:10.1007/s11104-008-9833-8
*Trichodesmium*erythraeum*							# DOI:10.1007/s11104-008-9833-8
*Nostoc*punctiforme*								# DOI:10.1007/s11104-008-9833-8
*Methanococcus*maripaludis*							# DOI:10.1007/s11104-008-9833-8
*Methanothermobacter*thermautotrophicus*			# DOI:10.1007/s11104-008-9833-8
*Methanosarcina*mazei*								# DOI:10.1007/s11104-008-9833-8
*Methanosarcina*barkeri*							# DOI:10.1007/s11104-008-9833-8
*Methanosarcina*acetivorans*						# DOI:10.1007/s11104-008-9833-8
*Crocosphaera*watsonii*								# DOI:10.1111/jpy.12090
*Cyanobacteria*Cyanothece*							# Garrity, Brenner, Krieg and Staley (2001) Bergey's Manual of Systematic Bacteriology, vol. 1
*Anabaena*variabilis*								# DOI:10.1016/j.tim.2010.12.004
*Anabaena*azollae*									# DOI:10.1016/j.tim.2010.12.004
*Cyanobacteria*Nostoc*								# Garrity, Brenner, Krieg and Staley (2001) Bergey's Manual of Systematic Bacteriology, vol. 1
*Cyanobacteria*Calothrix*							# Garrity, Brenner, Krieg and Staley (2001) Bergey's Manual of Systematic Bacteriology, vol. 1
*Xanthobacter*flavus*								# Malik and Claus (1979). Xanthobacter flavus, a New Species of Nitrogen-Fixing Hydrogen Bacteria
*Rhizobiaceae*Sinorhizobium*						# Garrity, Brenner, Krieg and Staley (2005) Bergey's Manual of Systematic Bacteriology, vol. 2
*Rhizobiaceae*Allorhizobium*						# Garrity, Brenner, Krieg and Staley (2005) Bergey's Manual of Systematic Bacteriology, vol. 2
*Pseudomonadaceae*Azotobacter*						# Garrity, Brenner, Krieg and Staley (2005) Bergey's Manual of Systematic Bacteriology, vol. 2
*Clostridium*aceticum*								# Garrity, Brenner, Krieg and Staley (2009) Bergey's Manual of Systematic Bacteriology, vol. 3
*Clostridium*acetobutylicum*						# Garrity, Brenner, Krieg and Staley (2009) Bergey's Manual of Systematic Bacteriology, vol. 3
*Clostridium*akagii*								# Garrity, Brenner, Krieg and Staley (2009) Bergey's Manual of Systematic Bacteriology, vol. 3
*Clostridium*alkalicellulosi*						# Garrity, Brenner, Krieg and Staley (2009) Bergey's Manual of Systematic Bacteriology, vol. 3
*Clostridium*arcticum*								# Garrity, Brenner, Krieg and Staley (2009) Bergey's Manual of Systematic Bacteriology, vol. 3
*Clostridium*felsineum*								# Garrity, Brenner, Krieg and Staley (2009) Bergey's Manual of Systematic Bacteriology, vol. 3
*Clostridium*beijerinckii*							# Garrity, Brenner, Krieg and Staley (2009) Bergey's Manual of Systematic Bacteriology, vol. 3
*Clostridium*pasteurianum*							# Garrity, Brenner, Krieg and Staley (2009) Bergey's Manual of Systematic Bacteriology, vol. 3
*Heliorestis*convoluta*								# Garrity, Brenner, Krieg and Staley (2009) Bergey's Manual of Systematic Bacteriology, vol. 3
*Methanosarcina*barkeri*							# Garrity, Brenner, Krieg and Staley (2001) Bergey's Manual of Systematic Bacteriology, vol. 1
*Nostoc*PCC 7120*									# DOI:10.1007/s11104-008-9833-8
*Rhodobacter*capsulatus*							# Garrity, Brenner, Krieg and Staley (2005) Bergey's Manual of Systematic Bacteriology, vol. 2
*Rhodopseudomonas*palustris*						# DOI:10.1038/nbt923  and  DOI:10.1007/s11104-008-9833-8
*Burkholderia*vietnamiensis*						# DOI:10.1007/s00284-013-0330-9
*Burkholderia*ferrariae*							# DOI:10.1007/s00284-013-0330-9
*Methylocapsa*acidiphila*							# DOI:10.1099/00207713-52-1-251
*Methylobacter*psychrophilus*						# DOI:10.1016/j.femsec.2005.02.010
*Methylocella*palustris*							# DOI:10.1016/j.femsec.2005.02.010
*Methylocella*silvestris*							# DOI:10.1016/j.femsec.2005.02.010
*Methylocella*tundrae*								# DOI:10.1016/j.femsec.2005.02.010
*Methylocapsa*acidiphila* 							# DOI:10.1016/j.femsec.2005.02.010
*Methylomonas*scandinavica*							# DOI:10.1016/j.femsec.2005.02.010
*Methylacidiphilum*fumariolicum*					# DOI:10.1099/mic.0.036061-0
*Clostridium*hungatei*								# Garrity, Brenner, Krieg and Staley (2009) Bergey's Manual of Systematic Bacteriology, vol. 3, Firmicutes
*Rhodocyclaceae*Azospira*							# Garrity, Brenner, Krieg and Staley (2005) Bergey's Manual of Systematic Bacteriology, vol. 2
*Rhodocyclaceae*Azovibrio*							# Garrity, Brenner, Krieg and Staley (2005) Bergey's Manual of Systematic Bacteriology, vol. 2
*Rhodocyclaceae*Propionibacter*						# Garrity, Brenner, Krieg and Staley (2005) Bergey's Manual of Systematic Bacteriology, vol. 2
*Rhodospirillaceae*Magnetospirillum*				# Garrity, Brenner, Krieg and Staley (2005) Bergey's Manual of Systematic Bacteriology, vol. 2C
*Beijerinckiaceae*Beijerinckia*						# Garrity, Brenner, Krieg and Staley (2005) Bergey's Manual of Systematic Bacteriology, vol. 2C
*Beijerinckiaceae*Methylocella*						# Garrity, Brenner, Krieg and Staley (2005) Bergey's Manual of Systematic Bacteriology, vol. 2C
*Bradyrhizobiaceae*Agromonas*						# Garrity, Brenner, Krieg and Staley (2005) Bergey's Manual of Systematic Bacteriology, vol. 2C
*Burkholderia*cepacia*								# Garrity, Brenner, Krieg and Staley (2005) Bergey's Manual of Systematic Bacteriology, vol. 2C
*Burkholderia*vietnamiensis*						# Garrity, Brenner, Krieg and Staley (2005) Bergey's Manual of Systematic Bacteriology, vol. 2C
*Rhodocyclaceae*Propionibacter*						# Garrity, Brenner, Krieg and Staley (2005) Bergey's Manual of Systematic Bacteriology, vol. 2C
*Desulfomonile*tiedjei*								# Garrity, Brenner, Krieg and Staley (2005) Bergey's Manual of Systematic Bacteriology, vol. 2C
*Rhodoferax*antarcticus*							# Garrity, Brenner, Krieg and Staley (2005) Bergey's Manual of Systematic Bacteriology, vol. 2C
*Clostridium*hungatei*								# Garrity, Brenner, Krieg and Staley (2009) Bergey's Manual of Systematic Bacteriology, vol. 3
*Methylomonas*fodinarum*							# Garrity, Brenner, Krieg and Staley (2009) Bergey's Manual of Systematic Bacteriology, vol. 2
*Methylomonas*aurantiaca*							# Garrity, Brenner, Krieg and Staley (2009) Bergey's Manual of Systematic Bacteriology, vol. 2
*Methylomonas*methanica*							# Garrity, Brenner, Krieg and Staley (2009) Bergey's Manual of Systematic Bacteriology, vol. 2
*Methylosphaera*Methylosphaera*						# Garrity, Brenner, Krieg and Staley (2009) Bergey's Manual of Systematic Bacteriology, vol. 2
*Agromonas*oligotrophica*							# DOI:10.1128/AEM.00009-13
*Bradyrhizobium*oligotrophicum*						# DOI:10.1128/AEM.00009-13
*Methanospirillaceae*Methanospirillum*				# Garrity, Brenner, Krieg and Staley (2001) Bergey's Manual of Systematic Bacteriology, vol. 1
*Herbaspirillum*rubrisubalbicans*					# Garrity, Brenner, Krieg and Staley (2005) Bergey's Manual of Systematic Bacteriology, vol. 2
*Herbaspirillum*frisingense*						# Garrity, Brenner, Krieg and Staley (2005) Bergey's Manual of Systematic Bacteriology, vol. 2
*Herbaspirillum*seropedicae*						# Garrity, Brenner, Krieg and Staley (2005) Bergey's Manual of Systematic Bacteriology, vol. 2
*Clostridiaceae*Anaerobacter*						# Garrity, Brenner, Krieg and Staley (2009) Bergey's Manual of Systematic Bacteriology, vol. 3
*Methylovirgula*ligni*								# DOI:10.1099/ijs.0.010074-0


nitrate_ammonification			elements:N; main_element:N; electron_donor:variable; electron_acceptor:N; aerobic:no; exclusively_prokaryotic:yes; light_dependent:no
# dissimilatory reduction of nitrate to ammonium (DNRA)
# - - - - - - - - - - - - - - - - - - - - - - - - - - - - - - - - - - - - - - - - - - - - - - - - - - - - - - - - - - - - - - - - - - - - - - - - - - - - - - - - - - - - -
*Shewanella*SLB-1*									# DOI:10.1111/1462-2920.12110
*Shewanella*YLB-1*									# DOI:10.1111/1462-2920.12110
*Denitrovibrio*acetiphilus*							# DOI:10.4056/sigs.892105
*Bacillus*vireti*									# DOI:10.1111/1462-2920.12478
*Rhizobium*TNAU-14*									# DOI:10.1007/BF03175347
*Ammonifex*degensii*								# DOI:10.1016/S0723-2020(96)80007-5
*Nautilia*profundicola*								# DOI:10.3389/fmicb.2013.00180
*Wolinella*succinogenes*							# DOI:10.1128/AEM.02508-06
*Sulfurospirillum*deleyianum*						# DOI:10.1128/AEM.02508-06
*Desulfurispirillum*indicum*						# DOI:10.1111/j.1574-6941.2012.01351.x
*Calditerrivibrio*nitroreducens*					# DOI:10.1099/ijs.0.65714-0
*Chrysiogenes*arsenatis*							# DOI:10.1099/00207713-46-4-1153
*Thermovenabulum*ferriorganovorum*					# Garrity, Brenner, Krieg and Staley (2009) Bergey's Manual of Systematic Bacteriology, vol. 3
*Sulfurospirillum*deleyianum*						# DOI:10.1007/BF02529969
*Thermovibrio*ruber*								# DOI:10.1099/00207713-52-5-1859
*Thermovibrio*guaymasensis*							# DOI:10.1099/ijs.0.63994-0
*Desulfurobacterium*atlanticum*						# DOI:10.1099/ijs.0.63994-0
*Desulfurispirillum*alkaliphilum*					# Rosenberg, DeLong, Lory, Stackebrandt, Thompson (2014) - The Prokaryotes - Other major lineages of Bacteria and the Archaea
*Thioreductor*micantisoli*							# DOI:10.1099/ijs.0.63351-0
*Bacillus*subtilis*									# Garrity, Brenner, Krieg and Staley (2009) Bergey's Manual of Systematic Bacteriology, vol. 3
*Nautilia*profundicola*								# DOI:10.3389/fmicb.2013.00180
*Shewanella*oneidensis*								# DOI:10.1128/JB.01194-06
*Flavobacterium*ATCC33514*							# DOI:10.1128/JB.01194-06
*Wolinella*succinogenes*							# DOI:10.1128/AEM.02508-06
*Sulfurospirillum*deleyianum*						# DOI:10.1128/AEM.02508-06
*Enterobacter*aerogenes*							# DOI:10.1080/01490450500533866
*Enterobacter*cloacae*								# DOI:10.1080/01490450500533866
*Klebsiella*pnemoniae*								# DOI:10.1080/01490450500533866
*Klebsiella*oxytoca*								# DOI:10.1080/01490450500533866
*Serratia*marcescens*								# DOI:10.1080/01490450500533866
*Aeromonas*encheleia*								# DOI:10.1080/01490450500533866
*Pectobacterium*carotovorum*						# DOI:10.1080/01490450500533866
*Desulfovibrio*desulfuricans*						# Garrity, Brenner, Krieg and Staley (2001) Bergey's Manual of Systematic Bacteriology, vol. 1
*Desulfovibrio*vulgaris*							# DOI:10.1080/01490450500533866
*Desulfovibrio*saprovorans*							# DOI:10.1080/01490450500533866
*Desulfobulbus*propionicus*							# Garrity, Brenner, Krieg and Staley (2005) Bergey's Manual of Systematic Bacteriology, vol. 2
*Clostridium*thermoacticum*							# Gasche, Papen and Rennenberg (2013). Trace Gas Exchange in Forest Ecosystems. ISBN: 9789401598569
*Arthrobacter*globiformis*							# DOI:10.1016/S0378-1097(03)00383-5
*Arthrobacter*nicotianae*							# DOI:10.1016/S0378-1097(03)00383-5
*Thiotrichaceae*Thioploca*							# DOI:10.1111/j.1574-6941.1999.tb00585.x  and  DOI:10.1128/AEM.67.12.5530-5537.2001
*Desulforhopalus*singaporensis*						# Garrity, Brenner, Krieg and Staley (2005) Bergey's Manual of Systematic Bacteriology, vol. 2C
*Sulfurospirillum*arsenophilum*						# Garrity, Brenner, Krieg and Staley (2005) Bergey's Manual of Systematic Bacteriology, vol. 2C
*Bacillus*selenatarsenatis*							# Garrity, Brenner, Krieg and Staley (2009) Bergey's Manual of Systematic Bacteriology, vol. 3
*Eubacteriaceae*Garciella*							# Garrity, Brenner, Krieg and Staley (2009) Bergey's Manual of Systematic Bacteriology, vol. 3
*Thermoanaerobacteraceae*Ammonifex*					# Garrity, Brenner, Krieg and Staley (2009) Bergey's Manual of Systematic Bacteriology, vol. 3
*Carboxydothermus*ferrireducens*					# Garrity, Brenner, Krieg and Staley (2009) Bergey's Manual of Systematic Bacteriology, vol. 3
*Thermovenabulum*ferriorganovorum*					# Garrity, Brenner, Krieg and Staley (2009) Bergey's Manual of Systematic Bacteriology, vol. 3
*Thermovibrio*ammonificans*							# Vetriani et al. (2004) - Thermovibrio ammonificans sp. nov., a thermophilic, chemolithotrophic, nitrate-ammonifying bacterium from deep-sea hydrothermal vents
*Caminibacter*mediatlanticus*						# DOI:10.1099/ijs.0.63430-0  and  Voordeckers, et al. (2005) - Caminibacter mediatlanticus sp. nov., a thermophilic, chemolithoautotrophic, nitrate-ammonifying bacterium isolated from a deep-sea hydrothermal vent on the Mid-Atlantic Ridge
*Petrimonas*sulfuriphila*							# Garrity, Brenner, Krieg and Staley (2011) Bergey's Manual of Systematic Bacteriology, vol. 4
*Denitrobacterium*detoxificans*						# Garrity, Brenner, Krieg and Staley (2012) Bergey's Manual of Systematic Bacteriology, vol. 5
*Slackia*heliotrinireducens*						# Garrity, Brenner, Krieg and Staley (2012) Bergey's Manual of Systematic Bacteriology, vol. 5
*Lactobacillus*plantarum*							# Garrity, Brenner, Krieg and Staley (2009) Bergey's Manual of Systematic Bacteriology, vol. 3
*Lactobacillus*pentosus*							# Garrity, Brenner, Krieg and Staley (2009) Bergey's Manual of Systematic Bacteriology, vol. 3
*Proteus*terrae*									# DOI:10.1007/s10482-015-0601-5
*Nautilia*nitratireducens*							# DOI:10.1099/ijs.0.013904-0
*Caldithrix*abyssi*									# DOI:10.1099/ijs.0.02390-0
*Caminibacter*profundus*							# DOI:10.1099/ijs.0.02753-0
*Caminibacter*mediatlanticus*						# DOI:10.1099/ijs.0.63430-0
*Caminibacter*hydrogeniphilus*						# DOI:10.1099/00207713-52-4-1317
*Phorcysia*thermohydrogeniphila*					# DOI:10.1099/ijs.0.035642-0
*Anaeromyxobacter*dehalogenans*						# DOI:10.1128/AEM.68.2.893–900.2002
*Desulfurobacterium*crinifex*						# DOI:10.1007/s00792-003-0329-4
*Desulfurobacterium*pacificum*						# DOI:10.1099/ijs.0.63994-0


nitrite_ammonification			elements:N; main_element:N; electron_donor:variable; electron_acceptor:N; aerobic:no; exclusively_prokaryotic:yes; light_dependent:no
# - - - - - - - - - - - - - - - - - - - - - - - - - - - - - - - - - - - - - - - - - - - - - - - - - - - - - - - - - - - - - - - - - - - - - - - - - - - - - - - - - - - - -
add_group:nitrate_ammonification					# assuming that all nitrate ammonifiers are also nitrite ammonifiers
*Lactobacillus*plantarum*							# Garrity, Brenner, Krieg and Staley (2009) Bergey's Manual of Systematic Bacteriology, vol. 3
*Lactobacillus*pentosus*							# Garrity, Brenner, Krieg and Staley (2009) Bergey's Manual of Systematic Bacteriology, vol. 3
*Lactobacillus*delbrueckii*lactis*					# Garrity, Brenner, Krieg and Staley (2009) Bergey's Manual of Systematic Bacteriology, vol. 3
*Lactobacillus*sakei*								# Garrity, Brenner, Krieg and Staley (2009) Bergey's Manual of Systematic Bacteriology, vol. 3
*Lactobacillus*farciminis*							# Garrity, Brenner, Krieg and Staley (2009) Bergey's Manual of Systematic Bacteriology, vol. 3
*Lactobacillus*brevis*								# Garrity, Brenner, Krieg and Staley (2009) Bergey's Manual of Systematic Bacteriology, vol. 3
*Lactobacillus*buchneri*							# Garrity, Brenner, Krieg and Staley (2009) Bergey's Manual of Systematic Bacteriology, vol. 3
*Lactobacillus*suebicus*							# Garrity, Brenner, Krieg and Staley (2009) Bergey's Manual of Systematic Bacteriology, vol. 3
*Desulfovibrio*gigas*								# Barton (1983) - Energy coupling to nitrite respiration in the sulfate-reducing bacterium Desulfovibrio gigas
*Wolinella*succinogenes*							# DOI:10.1111/j.1574-6976.2002.tb00616.x
*Sulfurospirillum*deleyianum*						# DOI:10.1111/j.1574-6976.2002.tb00616.x
*Campylobacter*sputorum*bubulus*					# DOI:10.1111/j.1574-6976.2002.tb00616.x
*Desulfovibrio*desulfuricans*						# DOI:10.1111/j.1574-6976.2002.tb00616.x
*Escherichia*coli*									# DOI:10.1111/j.1574-6976.2002.tb00616.x
*Clostridium*butyricum*								# DOI:10.1111/j.1574-6968.1989.tb03498.x


nitrite_respiration			elements:N; main_element:N; electron_donor:variable; electron_acceptor:N; aerobic:no; exclusively_prokaryotic:no; light_dependent:no
# - - - - - - - - - - - - - - - - - - - - - - - - - - - - - - - - - - - - - - - - - - - - - - - - - - - - - - - - - - - - - - - - - - - - - - - - - - - - - - - - - - - - -
add_group:nitrite_ammonification
add_group:nitrite_denitrification
add_group:anammox
*Melioribacter*roseus*								# DOI:10.1111/1462-2920.12067
*Thauera*phenylacetica*								# DOI:10.5772/55920  and   DOI:10.1007/s00203-002-0422-6
*Thauera*aminoaromatica*							# DOI:10.5772/55920  and   DOI:10.1007/s00203-002-0422-6
*Azoarcus*buckelii*									# DOI:10.5772/55920  and   DOI:10.1007/s00203-002-0422-6
*Shewanella*woodyi*									# DOI:10.1099/00207713-47-4-1034
*Rhodopseudomonas*sphaeroides*2.4.3*				# DOI:10.1128/AEM.68.5.2140-2147.2002
*Chrysiogenes*arsenatis*							# DOI:10.1099/00207713-46-4-1153
*Oceanithermus*desulfurans*							# DOI: 10.1099/ijs.0.02962-0
*Pseudomonas*perfectomarinus*						# Matsubara et al (1982) - Modulation by copper of the products of nitrite respiration in Pseudomonas perfectomarinus
*Neisseria*gonorrhoeae*								# Knapp and Clark (1984) - Anaerobic growth of Neisseria gonorrhoeae coupled to nitrite reduction
*Neisseria*meningitidis*							# DOI:10.1111/j.1365-2958.2005.04866.x
*Pseudomonas*chlororaphis*							# DOI:10.1007/BF00413383
*Pseudomonas*aureofaciens*							# DOI:10.1007/BF00413383
*Nisaea*nitritireducens*							# DOI:10.1099/ijs.0.64592-0
*Thiohalomonas*nitratireducens*						# DOI:10.1099/ijs.0.65112-0
*Thiosphaera*pantotropha*							# DOI:10.1099/00221287-129-9-2847  and  Bell et al. (1991) - Nitric and nitrous oxide reductases are active under aerobic conditions in cells of Thiosphaera pantotropha
*Rhodocyclaceae*Thauera*							# Garrity, Brenner, Krieg and Staley (2005) Bergey's Manual of Systematic Bacteriology, vol. 2
*Flavobacterium*denitrificans*						# DOI:10.1099/ijs.0.63484-0
*Paenibacillus*anaericanus*							# DOI:10.1099/ijs.0.63484-0
*Dechloromonas*denitrificans*						# DOI:10.1099/ijs.0.63484-0
*Geobacillus*thermodenitrificans*					# Garrity, Brenner, Krieg and Staley (2009) Bergey's Manual of Systematic Bacteriology, vol. 3
*Bacillus*thermodenitrificans*						# DOI:10.1099/00207713-51-2-433  and  Garrity, Brenner, Krieg and Staley (2009) Bergey's Manual of Systematic Bacteriology, vol. 3


cellulolysis			elements:C; main_element:C; electron_donor:C; electron_acceptor:variable; aerobic:variable; exclusively_prokaryotic:no; light_dependent:no
# - - - - - - - - - - - - - - - - - - - - - - - - - - - - - - - - - - - - - - - - - - - - - - - - - - - - - - - - - - - - - - - - - - - - - - - - - - - - - - - - - - - - -
*Melioribacter*roseus*								# DOI:10.1111/1462-2920.12067
*Clostridium*carboxidivorans*						# DOI:10.1099/ijs.0.63482-0
*Cohnella*cellulosilytica*							# DOI:10.1099/ijs.0.032607-0
*Bacillus*cellulosilyticus*							# DOI:10.1099/ijs.0.63649-0
*Bacillus*akibai*									# DOI:10.1099/ijs.0.63649-0
*Bacillus*wakoensis*								# DOI:10.1099/ijs.0.63649-0
*Blastocatella*fastidiosa*							# DOI: 10.1016/j.syapm.2012.11.002
*Telmatobacter*bradus*								# Rosenberg, DeLong, Lory, Stackebrandt, Thompson (2014) - The Prokaryotes - Other major lineages of Bacteria and the Archaea
*Saccharophagus*degradans*							# DOI:10.1099/ijs.0.63627-0
*Microbulbifer*hydrolyticus*						# DOI:10.1099/00207713-47-2-369
*Sagittula*stellata*								# DOI:10.1099/00207713-47-3-773
*Cellvibrio*diazotrophicus*							# DOI:10.1099/ijs.0.054817-0
*Mangrovibacterium*diazotrophicum*					# DOI:10.1099/ijs.0.052779-0
*Cohaesibacter*gelatinilyticus*						# Rosenberg, DeLong, Lory, Stackebrandt, Thompson (2014) - The Prokaryotes - Alphaproteobacteria and Betaproteobacteria
*Saprospiraceae*Lewinella*							# Rosenberg, DeLong, Lory, Stackebrandt, Thompson (2014) - The Prokaryotes - Other major lineages of Bacteria and the Archaea
*Sorangium*cellulosum*								# DOI:10.1099/ijs.0.003814-0
*Byssovorax*cruenta*								# DOI:10.1099/ijs.0.003814-0  and  DOI:10.1099/ijs.0.63628-0
*Myxococcus*cruentus*								# DOI:10.1099/ijs.0.63628-0
*Archangium*gephyra*								# Rosenberg, DeLong, Lory, Stackebrandt, Thompson (2014) - The Prokaryotes - Deltaproteobacteria and Epsilonproteobacteria
*Arcticibacter*svalbardensis*						# DOI:10.1099/ijs.0.044420-0
*Telmatobacter*bradus*								# DOI:10.1099/ijs.0.029629-0
*Herbinix*hemicellulosilytica*						# DOI:10.1099/ijs.0.000264
*Fervidobacterium*riparium*							# DOI:10.1099/ijs.0.026070-0
*Caldicellulosiruptor*obsidiansis*					# DOI:10.1128/AEM.01903-09  and  DOI:10.1007/s00792-013-0512-1
*Clostridium*chartatabidum*							# Garrity, Brenner, Krieg and Staley (2009) Bergey's Manual of Systematic Bacteriology, vol. 3
*Polyangiaceae*Sorangium*							# Garrity, Brenner, Krieg and Staley (2005) Bergey's Manual of Systematic Bacteriology, vol. 2
*Aspergillus*terreus*								# Hrmova et al (1991). Induction of cellulose- and xylan-degrading enzyme systems in Aspergillus terreus by homo- and heterodisaccharides composed of glucose and xylose
*Cytophagales*Cytophaga*							# Garrity, Brenner, Krieg and Staley (2011) Bergey's Manual of Systematic Bacteriology, vol. 4
*Cellulomonas*flavigena*							# Garrity, Brenner, Krieg and Staley (2012) Bergey's Manual of Systematic Bacteriology, vol. 5
*Cellulomonas*biazotea*								# Garrity, Brenner, Krieg and Staley (2012) Bergey's Manual of Systematic Bacteriology, vol. 5
*Cellulomonas*bogoriensis*							# Garrity, Brenner, Krieg and Staley (2012) Bergey's Manual of Systematic Bacteriology, vol. 5
*Cellulomonas*cellasea*								# Garrity, Brenner, Krieg and Staley (2012) Bergey's Manual of Systematic Bacteriology, vol. 5
*Cellulomonas*composti*								# Garrity, Brenner, Krieg and Staley (2012) Bergey's Manual of Systematic Bacteriology, vol. 5
*Cellulomonas*fimi*									# Garrity, Brenner, Krieg and Staley (2012) Bergey's Manual of Systematic Bacteriology, vol. 5
*Cellulomonas*gelida*								# Garrity, Brenner, Krieg and Staley (2012) Bergey's Manual of Systematic Bacteriology, vol. 5
*Cellulomonas*iranensis*							# Garrity, Brenner, Krieg and Staley (2012) Bergey's Manual of Systematic Bacteriology, vol. 5
*Cellulomonas*persica*								# Garrity, Brenner, Krieg and Staley (2012) Bergey's Manual of Systematic Bacteriology, vol. 5
*Cellulomonas*terrae*								# Garrity, Brenner, Krieg and Staley (2012) Bergey's Manual of Systematic Bacteriology, vol. 5
*Cellulomonas*uda*									# Garrity, Brenner, Krieg and Staley (2012) Bergey's Manual of Systematic Bacteriology, vol. 5
*Cellulomonas*xylanilytica*							# Garrity, Brenner, Krieg and Staley (2012) Bergey's Manual of Systematic Bacteriology, vol. 5
*Cytophagaceae*Cytophaga*							# Garrity, Brenner, Krieg and Staley (2011) Bergey's Manual of Systematic Bacteriology, vol. 4
*Clostridium*cellulovorans*							# Garrity, Brenner, Krieg and Staley (2009) Bergey's Manual of Systematic Bacteriology, vol. 3
*Cytophagaceae*Dyadobacter*							# Garrity, Brenner, Krieg and Staley (2011) Bergey's Manual of Systematic Bacteriology, vol. 4
*Clostridium*longisporum*							# Béguin and Aubert (1994) - The biological degradation of cellulose
*Agaricus*bisporus*									# Béguin and Aubert (1994) - The biological degradation of cellulose
*Bacillus*lautus*									# Béguin and Aubert (1994) - The biological degradation of cellulose
*Caldocellum*saccharolyticum*						# Béguin and Aubert (1994) - The biological degradation of cellulose
*Cellulomonas*fimi*									# Béguin and Aubert (1994) - The biological degradation of cellulose
*Clostridium*cellulovorans*							# Béguin and Aubert (1994) - The biological degradation of cellulose
*Clostridium*stercorarium*							# Béguin and Aubert (1994) - The biological degradation of cellulose
*Clostridium*thermocellurn*							# Béguin and Aubert (1994) - The biological degradation of cellulose
*Erwinia*chrysanthemi*								# Béguin and Aubert (1994) - The biological degradation of cellulose
*Clostridium*cellobioparum*							# Garrity, Brenner, Krieg and Staley (2009) Bergey's Manual of Systematic Bacteriology, vol. 3
*Clostridium*lentocellum*							# Leschine (1995) - Cellulose degradation in anaerobic environments
*Clostridium*cellulofermentans*						# Leschine (1995) - Cellulose degradation in anaerobic environments
*Clostridium*cellulolyticum*						# Leschine (1995) - Cellulose degradation in anaerobic environments
*Clostridium*josui*									# Leschine (1995) - Cellulose degradation in anaerobic environments
*Acetivibrio*cellulolyticus*						# Leschine (1995) - Cellulose degradation in anaerobic environments
*Bacteroides*cellulosolvens*						# Leschine (1995) - Cellulose degradation in anaerobic environments
*Clostridium*aldrichii*								# Leschine (1995) - Cellulose degradation in anaerobic environments
*Clostridium*celerecrescens*						# Leschine (1995) - Cellulose degradation in anaerobic environments
*Clostridium*populeti*								# Leschine (1995) - Cellulose degradation in anaerobic environments
*Clostridium*papyrosolvens*							# Leschine (1995) - Cellulose degradation in anaerobic environments
*Caldicellulosiruptor*saccharolyticus*				# Rainey et al. (1994) - Description of Caldicellulosiruptor saccharolyticus gen. nov., sp. nov: an obligately anaerobic, extremely thermophilic, cellulolytic bacterium
*Eubacterium*cellulosolvens*						# Anderson and Blair (1996). Regulation of the cellulolytic activity of Eubacterium cellulosolvens 5494: a review
*Butyrivibrio*proteoclasticus*						# DOI:10.1021/pr200864j
*Thermobifida*fusca*								# DOI:10.1128/JB.01899-06
*Thermomonospora*fusca*								# Béguin and Aubert (1994) - The biological degradation of cellulose
*Sporocytophaga*myxococcoides*						# DOI:10.1128/genomeA.01154-14
*Cytophaga*hutchinsonii*							# DOI:10.1128/AEM.00225-07
*Spirochaeta*cytophaga*								# DOI:10.1017/S0021859600004755
*Ruminococcus*flavefaciens*							# Latham and Wolin (1977). Fermentation of cellulose by Ruminococcus flavefaciens in the presence and absence of Methanobacterium ruminantium
*Ruminococcus*albus*								# DOI:10.1128/JB.05621-11
*Ruminococcus*champanellensis*						# DOI:10.1099/ijs.0.027375-0
*Bacteroides*succinogenes*							# DOI:10.1007/BF00263846
*Fibrobacter*succinogenes*							# DOI:10.1007/BF00263846
*Acidothermus*cellulolyticus*						# DOI:10.1128/MMBR.66.3.506–577.2002
*Bacillus*pumilis*									# DOI:10.1128/MMBR.66.3.506–577.2002
*Caldibacillus*cellovorans*							# DOI:10.1128/MMBR.66.3.506–577.2002
*Cellulomonas*flavigena*							# DOI:10.1128/MMBR.66.3.506–577.2002
*Cellulomonas*uda*									# DOI:10.1128/MMBR.66.3.506–577.2002
*Cellvibrio*fulvus*									# DOI:10.1128/MMBR.66.3.506–577.2002
*Cellvibrio*gilvus*									# DOI:10.1128/MMBR.66.3.506–577.2002
*Erwinia*carotovora*								# DOI:10.1128/MMBR.66.3.506–577.2002
*Micromonospora*chalcae*							# DOI:10.1128/MMBR.66.3.506–577.2002
*Pseudomonas*fluorescens*							# DOI:10.1128/MMBR.66.3.506–577.2002
*Rhodothermus*marinus*								# DOI:10.1128/MMBR.66.3.506–577.2002
*Streptomyces*reticuli*								# DOI:10.1128/MMBR.66.3.506–577.2002
*Anaerocellum*thermophilum*							# DOI:10.1128/MMBR.66.3.506–577.2002
*Butyrivibrio*fibrisolvens*							# DOI:10.1128/MMBR.66.3.506–577.2002
*Caldicellulosiruptor*saccharolyticum*				# DOI:10.1128/MMBR.66.3.506–577.2002
*Fervidobacterium*islandicum*						# DOI:10.1128/MMBR.66.3.506–577.2002
*Halocella*cellulolytica*							# DOI:10.1128/MMBR.66.3.506–577.2002
*Spirochaeta*thermophila*							# DOI:10.1128/MMBR.66.3.506–577.2002
*Thermotoga*neapolitana*							# DOI:10.1128/MMBR.66.3.506–577.2002
*Micrococcus*cytophagus*							# DOI:10.2307/3625647
*Bacillus*agaradhaerens*							# Garrity, Brenner, Krieg and Staley (2009) Bergey's Manual of Systematic Bacteriology, vol. 3
*Bacillus*subtilis*									# DOI:10.5402/2012/650563
*Bacillus*thuringiensis*							# Lin et al (2012). Characterization of extracellular cellulose-degrading enzymes from Bacillus thuringiensis strains
*Clostridium*cellulolyticum*						# DOI:10.1111/j.1574-6968.2002.tb11450.x
*Clostridium*thermocellum*							# DOI:10.1111/j.1574-6968.2002.tb11450.x
*Clostridium*josui*									# DOI:10.1111/j.1574-6968.2002.tb11450.x
*Polyangiaceae*Sorangium*							# Garrity, Brenner, Krieg and Staley (2005) Bergey's Manual of Systematic Bacteriology, vol. 2
*Cellulosimicrobium*cellulans*						# Garrity, Brenner, Krieg and Staley (2005) Bergey's Manual of Systematic Bacteriology, vol. 5
*Promicromonosporaceae*Isoptericola*				# Garrity, Brenner, Krieg and Staley (2012) Bergey's Manual of Systematic Bacteriology, vol. 5
*Xylanimonas*cellulosilytica*						# Garrity, Brenner, Krieg and Staley (2012) Bergey's Manual of Systematic Bacteriology, vol. 5
*Streptosporangium*subroseum*						# Garrity, Brenner, Krieg and Staley (2012) Bergey's Manual of Systematic Bacteriology, vol. 5
*Pseudomonadaceae*Cellvibrio*						# Garrity, Brenner, Krieg and Staley (2005) Bergey's Manual of Systematic Bacteriology, vol. 2B
*Alteromonadaceae*Microbulbifer*					# Garrity, Brenner, Krieg and Staley (2005) Bergey's Manual of Systematic Bacteriology, vol. 2B
*Erwinia*chrysanthemi*								# Garibaldi et al. (1973) - Pectolytic, cellulolytic and prote- olytic enzymes produced by isolated of Erwinia chrysanthemi
*Rhodobacteraceae*Sagittula*						# Garrity, Brenner, Krieg and Staley (2005) Bergey's Manual of Systematic Bacteriology, vol. 2C
*Acidovorax*anthurii*								# Garrity, Brenner, Krieg and Staley (2005) Bergey's Manual of Systematic Bacteriology, vol. 2C
*Byssophaga*cruenta*								# Garrity, Brenner, Krieg and Staley (2005) Bergey's Manual of Systematic Bacteriology, vol. 2C
*Polyangiaceae*Sorangium*							# Garrity, Brenner, Krieg and Staley (2005) Bergey's Manual of Systematic Bacteriology, vol. 2C
*Polyangiaceae*Byssophaga*							# Garrity, Brenner, Krieg and Staley (2005) Bergey's Manual of Systematic Bacteriology, vol. 2C
*Clostridium*alkalicellum*							# Garrity, Brenner, Krieg and Staley (2009) Bergey's Manual of Systematic Bacteriology, vol. 3
*Bacillus*agaradhaerens*							# Garrity, Brenner, Krieg and Staley (2009) Bergey's Manual of Systematic Bacteriology, vol. 3
*Paenibacillus*curdlanolyticus*						# Garrity, Brenner, Krieg and Staley (2009) Bergey's Manual of Systematic Bacteriology, vol. 3
*Paenibacillus*favisporus*							# Garrity, Brenner, Krieg and Staley (2009) Bergey's Manual of Systematic Bacteriology, vol. 3
*Paenibacillus*glucanolyticus*						# Garrity, Brenner, Krieg and Staley (2009) Bergey's Manual of Systematic Bacteriology, vol. 3
*Paenibacillus*lautus*								# Garrity, Brenner, Krieg and Staley (2009) Bergey's Manual of Systematic Bacteriology, vol. 3
*Paenibacillus*pabuli*								# Garrity, Brenner, Krieg and Staley (2009) Bergey's Manual of Systematic Bacteriology, vol. 3
*Paenibacillus*cellulosilyticus*					# Garrity, Brenner, Krieg and Staley (2009) Bergey's Manual of Systematic Bacteriology, vol. 3
*Alkalibacterium*indicireducens*					# Garrity, Brenner, Krieg and Staley (2009) Bergey's Manual of Systematic Bacteriology, vol. 3
*Clostridium*aldrichii*								# Garrity, Brenner, Krieg and Staley (2009) Bergey's Manual of Systematic Bacteriology, vol. 3
*Clostridium*alkalicellulosi*						# Garrity, Brenner, Krieg and Staley (2009) Bergey's Manual of Systematic Bacteriology, vol. 3
*Clostridium*celerecrescens*						# Garrity, Brenner, Krieg and Staley (2009) Bergey's Manual of Systematic Bacteriology, vol. 3
*Clostridium*cellobioparum*							# Garrity, Brenner, Krieg and Staley (2009) Bergey's Manual of Systematic Bacteriology, vol. 3
*Clostridium*cellulofermentans*						# Garrity, Brenner, Krieg and Staley (2009) Bergey's Manual of Systematic Bacteriology, vol. 3
*Clostridium*cellulosi*								# Garrity, Brenner, Krieg and Staley (2009) Bergey's Manual of Systematic Bacteriology, vol. 3
*Clostridium*chartatabidum*							# Garrity, Brenner, Krieg and Staley (2009) Bergey's Manual of Systematic Bacteriology, vol. 3
*Clostridium*drakei*								# Garrity, Brenner, Krieg and Staley (2009) Bergey's Manual of Systematic Bacteriology, vol. 3
*Clostridium*herbivorans*							# Garrity, Brenner, Krieg and Staley (2009) Bergey's Manual of Systematic Bacteriology, vol. 3
*Clostridium*polysaccharolyticum*					# Garrity, Brenner, Krieg and Staley (2009) Bergey's Manual of Systematic Bacteriology, vol. 3
*Clostridium*hungatei*								# Garrity, Brenner, Krieg and Staley (2009) Bergey's Manual of Systematic Bacteriology, vol. 3
*Clostridium*jejuense*								# Garrity, Brenner, Krieg and Staley (2009) Bergey's Manual of Systematic Bacteriology, vol. 3
*Clostridium*josui*									# Garrity, Brenner, Krieg and Staley (2009) Bergey's Manual of Systematic Bacteriology, vol. 3
*Clostridium*lentocellum*							# Garrity, Brenner, Krieg and Staley (2009) Bergey's Manual of Systematic Bacteriology, vol. 3
*Clostridium*phytofermentans*						# Garrity, Brenner, Krieg and Staley (2009) Bergey's Manual of Systematic Bacteriology, vol. 3
*Clostridium*polysaccharolyticum*					# Garrity, Brenner, Krieg and Staley (2009) Bergey's Manual of Systematic Bacteriology, vol. 3
*Clostridium*stercorarium*leptospartum*				# Garrity, Brenner, Krieg and Staley (2009) Bergey's Manual of Systematic Bacteriology, vol. 3
*Clostridium*straminisolvens*						# Garrity, Brenner, Krieg and Staley (2009) Bergey's Manual of Systematic Bacteriology, vol. 3
*Clostridium*termitidis*							# Garrity, Brenner, Krieg and Staley (2009) Bergey's Manual of Systematic Bacteriology, vol. 3
*Clostridium*thermocellum**							# Garrity, Brenner, Krieg and Staley (2009) Bergey's Manual of Systematic Bacteriology, vol. 3
*Eubacterium*cellulosolvens*						# Garrity, Brenner, Krieg and Staley (2009) Bergey's Manual of Systematic Bacteriology, vol. 3
*Ruminococcus*flavefaciens*							# Garrity, Brenner, Krieg and Staley (2009) Bergey's Manual of Systematic Bacteriology, vol. 3
*Acetivibrio*cellulolyticus*						# Garrity, Brenner, Krieg and Staley (2009) Bergey's Manual of Systematic Bacteriology, vol. 3
*Acetivibrio*cellulosolvens*						# Garrity, Brenner, Krieg and Staley (2009) Bergey's Manual of Systematic Bacteriology, vol. 3
*Halocella*cellulolytica*							# Garrity, Brenner, Krieg and Staley (2009) Bergey's Manual of Systematic Bacteriology, vol. 3
*Halanaerobiaceae*Halocella*						# Garrity, Brenner, Krieg and Staley (2009) Bergey's Manual of Systematic Bacteriology, vol. 3
*Thermoanaerobacter*thermocopriae*					# Garrity, Brenner, Krieg and Staley (2009) Bergey's Manual of Systematic Bacteriology, vol. 3
*Caldicellulosiruptor*saccharolyticus*				# Garrity, Brenner, Krieg and Staley (2009) Bergey's Manual of Systematic Bacteriology, vol. 3
*Caldicellulosiruptor*kristjanssonii*				# Garrity, Brenner, Krieg and Staley (2009) Bergey's Manual of Systematic Bacteriology, vol. 3
*Caldicellulosiruptor*lactoaceticus*				# Garrity, Brenner, Krieg and Staley (2009) Bergey's Manual of Systematic Bacteriology, vol. 3
*Caldicellulosiruptor*owensensis*					# Garrity, Brenner, Krieg and Staley (2009) Bergey's Manual of Systematic Bacteriology, vol. 3
*Brachybacterium*zhongshanense*						# Zhang et al. (2007) - Brachybacterium zhongshanense sp. nov., a cellulose-decomposing bacterium from sediment along the Qijiang River, Zhongshan City, China
*Bacteroides*cellulosolvens*						# Garrity, Brenner, Krieg and Staley (2011) Bergey's Manual of Systematic Bacteriology, vol. 4
*Chitinophaga*sancti*								# Garrity, Brenner, Krieg and Staley (2011) Bergey's Manual of Systematic Bacteriology, vol. 4
*Aureispira*marina*									# Garrity, Brenner, Krieg and Staley (2011) Bergey's Manual of Systematic Bacteriology, vol. 4
*Cytophaga*hutchinsonii*							# Garrity, Brenner, Krieg and Staley (2011) Bergey's Manual of Systematic Bacteriology, vol. 4
*Cytophaga*aurantiaca*								# Garrity, Brenner, Krieg and Staley (2011) Bergey's Manual of Systematic Bacteriology, vol. 4
*Cytophagaceae*Sporocytophaga*						# Garrity, Brenner, Krieg and Staley (2011) Bergey's Manual of Systematic Bacteriology, vol. 4
*FIbrobacteraceae*Fibrobacter*						# Garrity, Brenner, Krieg and Staley (2011) Bergey's Manual of Systematic Bacteriology, vol. 4
*Williamsia*marianensis*							# Garrity, Brenner, Krieg and Staley (2012) Bergey's Manual of Systematic Bacteriology, vol. 5
*Acidothermaceae*Acidothermus*						# Garrity, Brenner, Krieg and Staley (2012) Bergey's Manual of Systematic Bacteriology, vol. 5
*Nesterenkonia*lutea*								# Garrity, Brenner, Krieg and Staley (2012) Bergey's Manual of Systematic Bacteriology, vol. 5
*Actinotalea*fermentans*							# Garrity, Brenner, Krieg and Staley (2012) Bergey's Manual of Systematic Bacteriology, vol. 5
*Cellulomonas*terrae*								# Garrity, Brenner, Krieg and Staley (2012) Bergey's Manual of Systematic Bacteriology, vol. 5
*Dermacoccus*abyssi*								# Garrity, Brenner, Krieg and Staley (2012) Bergey's Manual of Systematic Bacteriology, vol. 5
*Jonesia*denitrificans*								# Garrity, Brenner, Krieg and Staley (2012) Bergey's Manual of Systematic Bacteriology, vol. 5
*Agromyces*ulmi*									# Garrity, Brenner, Krieg and Staley (2012) Bergey's Manual of Systematic Bacteriology, vol. 5
*Promicromonosporaceae*Cellulosimicrobium*			# Garrity, Brenner, Krieg and Staley (2012) Bergey's Manual of Systematic Bacteriology, vol. 5
*Haloactinobacterium*album*							# Garrity, Brenner, Krieg and Staley (2012) Bergey's Manual of Systematic Bacteriology, vol. 5
*Micromonospora*chalcea*							# Garrity, Brenner, Krieg and Staley (2012) Bergey's Manual of Systematic Bacteriology, vol. 5
*Micromonospora*aurantiaca*							# Garrity, Brenner, Krieg and Staley (2012) Bergey's Manual of Systematic Bacteriology, vol. 5
*Micromonospora*halophytica*						# Garrity, Brenner, Krieg and Staley (2012) Bergey's Manual of Systematic Bacteriology, vol. 5
*Micromonospora*pallida*							# Garrity, Brenner, Krieg and Staley (2012) Bergey's Manual of Systematic Bacteriology, vol. 5
*Aeromicrobium*ponti*								# Garrity, Brenner, Krieg and Staley (2012) Bergey's Manual of Systematic Bacteriology, vol. 5
*Saccharomonospora*xinjiangensis*					# Garrity, Brenner, Krieg and Staley (2012) Bergey's Manual of Systematic Bacteriology, vol. 5
*Saccharopolyspora*flava*							# Garrity, Brenner, Krieg and Staley (2012) Bergey's Manual of Systematic Bacteriology, vol. 5
*Saccharopolyspora*endophytica*						# Garrity, Brenner, Krieg and Staley (2012) Bergey's Manual of Systematic Bacteriology, vol. 5
*Streptomyces*cellulolyticus*						# Garrity, Brenner, Krieg and Staley (2012) Bergey's Manual of Systematic Bacteriology, vol. 5
*Streptomyces*hainanensis*							# Garrity, Brenner, Krieg and Staley (2012) Bergey's Manual of Systematic Bacteriology, vol. 5
*Streptomyces*pharetrae*							# Garrity, Brenner, Krieg and Staley (2012) Bergey's Manual of Systematic Bacteriology, vol. 5
*Streptosporangium*pseudovulgare*					# Garrity, Brenner, Krieg and Staley (2012) Bergey's Manual of Systematic Bacteriology, vol. 5
*Streptosporangium*purpuratum*						# Garrity, Brenner, Krieg and Staley (2012) Bergey's Manual of Systematic Bacteriology, vol. 5
*Streptosporangium*yunnanenis*						# Garrity, Brenner, Krieg and Staley (2012) Bergey's Manual of Systematic Bacteriology, vol. 5
*Streptosporangium*subroseum*						# Garrity, Brenner, Krieg and Staley (2012) Bergey's Manual of Systematic Bacteriology, vol. 5
*Streptosporangium*yunnanense*						# Garrity, Brenner, Krieg and Staley (2012) Bergey's Manual of Systematic Bacteriology, vol. 5
*Streptosporangium*rubrum*							# Garrity, Brenner, Krieg and Staley (2012) Bergey's Manual of Systematic Bacteriology, vol. 5
*Thermobifida*cellulosilytica*						# Garrity, Brenner, Krieg and Staley (2012) Bergey's Manual of Systematic Bacteriology, vol. 5
*Herpetosiphon*geysericola*							# Garrity, Brenner, Krieg and Staley (2001) Bergey's Manual of Systematic Bacteriology, vol. 1


xylanolysis			elements:C; main_element:C; electron_donor:C; electron_acceptor:variable; aerobic:variable; exclusively_prokaryotic:no; light_dependent:no
# - - - - - - - - - - - - - - - - - - - - - - - - - - - - - - - - - - - - - - - - - - - - - - - - - - - - - - - - - - - - - - - - - - - - - - - - - - - - - - - - - - - - -
*Pelolinea*submarina*								# DOI:10.1099/ijs.0.057547-0
*Melioribacter*roseus*								# DOI:10.1111/1462-2920.12067
*Koribacter*versatilis*								# DOI:10.1007/978-3-642-38954-2_160
*Lysinibacillus*xylanilyticus*						# DOI:10.1099/ijs.0.013367-0
*Cohnella*formosensis*								# DOI:10.1099/ijs.0.045831-0
*Cohnella*thailandensis*							# DOI:10.1099/ijs.0.015859-0
*Cohnella*damensis*									# Luo et al (2010) - Cohnella damensis sp. nov., a motile xylanolytic bacteria isolated from a low altitude area in Tibet
*Chryseolinea*serpens*								# DOI:10.1099/ijs.0.039404-0
*Mucilaginibacter*gynuensi*							# DOI:10.1099/ijs.0.050153-0
*Clostridium*xylanovorans*							# DOI:10.1016/S0723-2020(99)80044-7
*Pyrinomonas*methylaliphatogenes*					# DOI:10.1099/ijs.0.055079-0
*Telmatobacter*bradus*								# Rosenberg, DeLong, Lory, Stackebrandt, Thompson (2014) - The Prokaryotes - Other major lineages of Bacteria and the Archaea
*Meiothermus*rufus*									# DOI:10.1016/j.syapm.2009.05.002
*Caldicoprobacter*algeriensis*						# DOI:10.1007/s00284-010-9789-9
*Saccharophagus*degradans*							# DOI:10.1099/ijs.0.63627-0
*Microbulbifer*hydrolyticus*						# DOI:10.1099/00207713-47-2-369
*Paraprevotella*xylaniphila*						# DOI:10.1099/ijs.0.008169-0
*Rubrobacter*xylanophilus*							# Rosenberg, DeLong, Lory, Stackebrandt, Thompson (2014) - Actinobacteria
*Zunongwangia*profunda*								# DOI:10.1007/s00792-014-0629-x
*Mesoflavibacter*zeaxanthinifaciens*				# DOI:10.1016/j.syapm.2006.12.003  and  DOI:10.1128/JB.05793-11
*Myxococcaceae*Corallococcus*						# DOI:10.1099/ijs.0.003566-0
*Elioraea*tepidiphila*								# DOI:10.1099/ijs.0.65294-0
*Cohnella*xylanilytica*								# DOI:10.1099/ijs.0.017855-0
*Cohnella*terrae*									# DOI:10.1099/ijs.0.017855-0
*Alkalitalea*saponilacus*							# DOI:10.1099/ijs.0.038315-0
*Themoanaerobacterium*calidifontis*					# DOI:10.1007/s00203-013-0895-5
*Marinimicrobium*haloxylanilyticum*					# DOI:10.1007/s10482-010-9472-y
*Oceanotoga*teriensis*								# DOI:10.1099/ijs.0.018036-0
*Fervidobacterium*riparium*							# DOI:10.1099/ijs.0.026070-0
*Clostridium*aerotolerans*							# Garrity, Brenner, Krieg and Staley (2009) Bergey's Manual of Systematic Bacteriology, vol. 3
*Xanthomonas*campestris*							# DOI:10.1111/nph.12187
*Xanthomonas*citri*									# DOI:10.1128/AEM.03091-14
*Caldocellum*saccharolyticum*						# Luthi et al (1990). Cloning, sequence analysis and expression of genes encoding xylan-degrading enzymes from the thermophile Caldocellum saccharolyticum
*Xanthomonas*oryzae*								# DOI:10.1094/MPMI.2000.13.4.394
*Bacteroides*cellulosilyticus*						# DOI:10.1111/j.1365-2958.2010.07473.x
*Bacteroides*eggerthii*								# DOI:10.1111/j.1365-2958.2010.07473.x
*Bacteroides*fragilis*								# DOI:10.1111/j.1365-2958.2010.07473.x
*Bacteroides*intestinalis*							# DOI:10.1111/j.1365-2958.2010.07473.x
*Bacteroides*ovatus*								# DOI:10.1111/j.1365-2958.2010.07473.x
*Bacteroides*fragilis*								# DOI:10.1111/j.1365-2958.2010.07473.x
*Bacteroides*thetaiotaomicron*						# DOI:10.1111/j.1365-2958.2010.07473.x
*Bacteroides*vulgatus*								# DOI:10.1111/j.1365-2958.2010.07473.x
*Bacteroides*xylanisolvens*							# DOI:10.1111/j.1365-2958.2010.07473.x
*Prevotella*albensis*								# DOI:10.1111/j.1365-2958.2010.07473.x
*Prevotella*bryantii*								# DOI:10.1111/j.1365-2958.2010.07473.x
*Prevotella*ruminicola*								# DOI:10.1111/j.1365-2958.2010.07473.x
*Alcaligenes*XY-234*								# DOI:10.2323/jgam.44.269
*Aspergillus*terreus*								# Hrmova et al (1991). Induction of cellulose- and xylan-degrading enzyme systems in Aspergillus terreus by homo- and heterodisaccharides composed of glucose and xylose
*Vibrio*XY-214*										# DOI:10.1128/AEM.66.4.1741-1743.2000
*Butyrivibrio*proteoclasticus*						# DOI:10.1021/pr200864j
*Butyrivibrio*fibrisolvens*							# Hespell et al. (1987) - Fermentation of Xylans by Butyrivibrio fibrisolvens and Other Ruminal Bacteria
*Selenomonas*ruminantium*							# Hespell et al. (1987) - Fermentation of Xylans by Butyrivibrio fibrisolvens and Other Ruminal Bacteria
*Bacteroides*ruminicola*							# Hespell et al. (1987) - Fermentation of Xylans by Butyrivibrio fibrisolvens and Other Ruminal Bacteria
*Bacteroides*succinogenes*							# Hespell et al. (1987) - Fermentation of Xylans by Butyrivibrio fibrisolvens and Other Ruminal Bacteria
*Ruminococcus*albus*								# Hespell et al. (1987) - Fermentation of Xylans by Butyrivibrio fibrisolvens and Other Ruminal Bacteria
*Ruminococcus*flavefaciens*							# Hespell et al. (1987) - Fermentation of Xylans by Butyrivibrio fibrisolvens and Other Ruminal Bacteria
*Pseudobutyrivibrio*xylanivorans*					# DOI:10.1099/ijs.0.02345-0
*Prevotella*bryantii*								# DOI:10.1006/anae.1997.0125
*Eubacterium*ruminantium*							# Cotta (1993). Utilization of Xylooligosaccharides by Selected Ruminal Bacteria
*Prevotella*ruminicola*								# Cotta (1993). Utilization of Xylooligosaccharides by Selected Ruminal Bacteria
*Ruminococcus*flavefaciens*							# van der Toorn et al. (1985). Xylan-digesting Bacteria from the Rumen of Sheep Fed Maize Straw Diets
*Eubacterium*xylanophilum*							# van der Toorn et al. (1985). Xylan-digesting Bacteria from the Rumen of Sheep Fed Maize Straw Diets
*Eubacterium*cellulosolvens*						# van der Toorn et al. (1985). Xylan-digesting Bacteria from the Rumen of Sheep Fed Maize Straw Diets
*Bacteroides*ruminicola*							# van der Toorn et al. (1985). Xylan-digesting Bacteria from the Rumen of Sheep Fed Maize Straw Diets
*Bacteroides*amylophilus*							# van der Toorn et al. (1985). Xylan-digesting Bacteria from the Rumen of Sheep Fed Maize Straw Diets
*Streptococcus*bovis*								# Goel et al. (2005). Xylanolytic activity of ruminal Streptococcus bovis in presence of tannic acid
*Fibrobacter*succinogenes*							# Matte and Forsberg (1992). Purification, characterization, and mode of action of endoxylanases 1 and 2 from Fibrobacter succinogenes S85
*Bacillus*subtilis*									# Le Gal (2005) - Marine Biotechnology I, ISBN: 9783540256595
*Streptomyces*olivochromogenes*						# Le Gal (2005) - Marine Biotechnology I, ISBN: 9783540256595
*Thermoactinomyces*vulgaris*						# Le Gal (2005) - Marine Biotechnology I, ISBN: 9783540256595
*Thermoanaerobacter*saccharolyticum*				# Le Gal (2005) - Marine Biotechnology I, ISBN: 9783540256595
*Thermonospora*fusca*								# Le Gal (2005) - Marine Biotechnology I, ISBN: 9783540256595
*Thermotoga*maritima*								# Le Gal (2005) - Marine Biotechnology I, ISBN: 9783540256595  and  Garrity, Brenner, Krieg and Staley (2001) Bergey's Manual of Systematic Bacteriology, vol. 1
*Thermotoga*neopolitana*							# Le Gal (2005) - Marine Biotechnology I, ISBN: 9783540256595
*Thermococcus*zilligii*								# Le Gal (2005) - Marine Biotechnology I, ISBN: 9783540256595
*Neocallimastix*patriciarum*						# Béguin and Aubert (1994) - The biological degradation of cellulose
*Actinotalea*fermentans*							# Garrity, Brenner, Krieg and Staley (2012) Bergey's Manual of Systematic Bacteriology, vol. 5
*Promicromonosporaceae*Isoptericola*				# Garrity, Brenner, Krieg and Staley (2012) Bergey's Manual of Systematic Bacteriology, vol. 5
*Promicromonosporaceae*Xylanimicrobium*				# Garrity, Brenner, Krieg and Staley (2012) Bergey's Manual of Systematic Bacteriology, vol. 5
*Promicromonosporaceae*Xylanibacterium*				# Garrity, Brenner, Krieg and Staley (2012) Bergey's Manual of Systematic Bacteriology, vol. 5
*Promicromonosporaceae*Xylanimonas*					# Garrity, Brenner, Krieg and Staley (2012) Bergey's Manual of Systematic Bacteriology, vol. 5
*Alteromonadaceae*Microbulbifer*					# Garrity, Brenner, Krieg and Staley (2005) Bergey's Manual of Systematic Bacteriology, vol. 2B
*Bacillus*vedderi*									# Garrity, Brenner, Krieg and Staley (2009) Bergey's Manual of Systematic Bacteriology, vol. 3
*Alkalibacterium*indicireducens*					# Garrity, Brenner, Krieg and Staley (2009) Bergey's Manual of Systematic Bacteriology, vol. 3
*Clostridium*aldrichii*								# Garrity, Brenner, Krieg and Staley (2009) Bergey's Manual of Systematic Bacteriology, vol. 3
*Clostridium*alkalicellulosi*						# Garrity, Brenner, Krieg and Staley (2009) Bergey's Manual of Systematic Bacteriology, vol. 3
*Clostridium*hungatei*								# Garrity, Brenner, Krieg and Staley (2009) Bergey's Manual of Systematic Bacteriology, vol. 3
*Clostridium*lentocellum*							# Garrity, Brenner, Krieg and Staley (2009) Bergey's Manual of Systematic Bacteriology, vol. 3
*Clostridium*polysaccharolyticum*					# Garrity, Brenner, Krieg and Staley (2009) Bergey's Manual of Systematic Bacteriology, vol. 3
*Caldicellulosiruptor*saccharolyticus*				# Garrity, Brenner, Krieg and Staley (2009) Bergey's Manual of Systematic Bacteriology, vol. 3
*Caldicellulosiruptor*kristjanssonii*				# Garrity, Brenner, Krieg and Staley (2009) Bergey's Manual of Systematic Bacteriology, vol. 3
*Caldicellulosiruptor*lactoaceticus*				# Garrity, Brenner, Krieg and Staley (2009) Bergey's Manual of Systematic Bacteriology, vol. 3
*Caldicellulosiruptor*owensensis*					# Garrity, Brenner, Krieg and Staley (2009) Bergey's Manual of Systematic Bacteriology, vol. 3
*Caldicellulosiruptor*acetigenus*					# Garrity, Brenner, Krieg and Staley (2009) Bergey's Manual of Systematic Bacteriology, vol. 3
*Actinotalea*fermentans*							# Garrity, Brenner, Krieg and Staley (2012) Bergey's Manual of Systematic Bacteriology, vol. 5
*Agromyces*ulmi*									# Garrity, Brenner, Krieg and Staley (2012) Bergey's Manual of Systematic Bacteriology, vol. 5
*Pseudomonas*mucidolens*							# Garrity, Brenner, Krieg and Staley (2005) Bergey's Manual of Systematic Bacteriology, vol. 2B
*Alteromonadaceae*Microbulbifer*					# Garrity, Brenner, Krieg and Staley (2005) Bergey's Manual of Systematic Bacteriology, vol. 2B
*Oxalobacteraceae*Telluria*							# Garrity, Brenner, Krieg and Staley (2005) Bergey's Manual of Systematic Bacteriology, vol. 2B
*Melittangium*lichenicola*							# Garrity, Brenner, Krieg and Staley (2005) Bergey's Manual of Systematic Bacteriology, vol. 2B
*Jahnia*thaxteri*									# Garrity, Brenner, Krieg and Staley (2005) Bergey's Manual of Systematic Bacteriology, vol. 2B
*Sorangium*cellulosum*								# Garrity, Brenner, Krieg and Staley (2005) Bergey's Manual of Systematic Bacteriology, vol. 2B
*Bacillus*agaradhaerens*							# Garrity, Brenner, Krieg and Staley (2009) Bergey's Manual of Systematic Bacteriology, vol. 3
*Bacillus*vedderi*									# Garrity, Brenner, Krieg and Staley (2009) Bergey's Manual of Systematic Bacteriology, vol. 3
*Geobacillus*thermantarcticus*						# Garrity, Brenner, Krieg and Staley (2009) Bergey's Manual of Systematic Bacteriology, vol. 3
*Amphibacillus*xylanus*								# Garrity, Brenner, Krieg and Staley (2009) Bergey's Manual of Systematic Bacteriology, vol. 3
*Amphibacillus*tropicus*							# Garrity, Brenner, Krieg and Staley (2009) Bergey's Manual of Systematic Bacteriology, vol. 3
*Anoxybacillus*rupiensis*							# Garrity, Brenner, Krieg and Staley (2009) Bergey's Manual of Systematic Bacteriology, vol. 3
*Paenibacillus*polymyxa*							# Garrity, Brenner, Krieg and Staley (2009) Bergey's Manual of Systematic Bacteriology, vol. 3
*Paenibacillus*cellulosilyticus*					# Garrity, Brenner, Krieg and Staley (2009) Bergey's Manual of Systematic Bacteriology, vol. 3
*Paenibacillus*favisporus*							# Garrity, Brenner, Krieg and Staley (2009) Bergey's Manual of Systematic Bacteriology, vol. 3
*Paenibacillus*panacisoli*							# Garrity, Brenner, Krieg and Staley (2009) Bergey's Manual of Systematic Bacteriology, vol. 3
*Paenibacillus*peoriae*								# Garrity, Brenner, Krieg and Staley (2009) Bergey's Manual of Systematic Bacteriology, vol. 3
*Paenibacillus*phyllosphaerae*						# Garrity, Brenner, Krieg and Staley (2009) Bergey's Manual of Systematic Bacteriology, vol. 3
*Paenibacillus*xylanilyticus*						# Garrity, Brenner, Krieg and Staley (2009) Bergey's Manual of Systematic Bacteriology, vol. 3
*Paenibacillaceae*Thermobacillus*					# Garrity, Brenner, Krieg and Staley (2009) Bergey's Manual of Systematic Bacteriology, vol. 3
*Alkalibacterium*indicireducens*					# Garrity, Brenner, Krieg and Staley (2009) Bergey's Manual of Systematic Bacteriology, vol. 3
*Trichococcus*pasteurii*							# Garrity, Brenner, Krieg and Staley (2009) Bergey's Manual of Systematic Bacteriology, vol. 3
*Clostridium*aerotolerans*							# Garrity, Brenner, Krieg and Staley (2009) Bergey's Manual of Systematic Bacteriology, vol. 3
*Clostridium*aldrichii*								# Garrity, Brenner, Krieg and Staley (2009) Bergey's Manual of Systematic Bacteriology, vol. 3
*Clostridium*algidixylanolyticum*					# Garrity, Brenner, Krieg and Staley (2009) Bergey's Manual of Systematic Bacteriology, vol. 3
*Clostridium*alkalicellulosi*						# Garrity, Brenner, Krieg and Staley (2009) Bergey's Manual of Systematic Bacteriology, vol. 3
*Clostridium*amygdalinum*							# Garrity, Brenner, Krieg and Staley (2009) Bergey's Manual of Systematic Bacteriology, vol. 3
*Clostridium*cellulovorans*							# Garrity, Brenner, Krieg and Staley (2009) Bergey's Manual of Systematic Bacteriology, vol. 3
*Clostridium*polysaccharolyticum*					# Garrity, Brenner, Krieg and Staley (2009) Bergey's Manual of Systematic Bacteriology, vol. 3
*Clostridium*hungatei*								# Garrity, Brenner, Krieg and Staley (2009) Bergey's Manual of Systematic Bacteriology, vol. 3
*Clostridium*lentocellum*							# Garrity, Brenner, Krieg and Staley (2009) Bergey's Manual of Systematic Bacteriology, vol. 3
*Clostridium*phytofermentans*						# Garrity, Brenner, Krieg and Staley (2009) Bergey's Manual of Systematic Bacteriology, vol. 3
*Clostridium*proteoclasticum*						# Garrity, Brenner, Krieg and Staley (2009) Bergey's Manual of Systematic Bacteriology, vol. 3
*Clostridium*stercorarium*thermolacticum*			# Garrity, Brenner, Krieg and Staley (2009) Bergey's Manual of Systematic Bacteriology, vol. 3
*Clostridium*vincentii*								# Garrity, Brenner, Krieg and Staley (2009) Bergey's Manual of Systematic Bacteriology, vol. 3
*Clostridium*xylanolyticum*							# Garrity, Brenner, Krieg and Staley (2009) Bergey's Manual of Systematic Bacteriology, vol. 3
*Caloramator*fervidus*								# Garrity, Brenner, Krieg and Staley (2009) Bergey's Manual of Systematic Bacteriology, vol. 3
*Eubacterium*uniforme*								# Garrity, Brenner, Krieg and Staley (2009) Bergey's Manual of Systematic Bacteriology, vol. 3
*Eubacterium*xylanophilum*							# Garrity, Brenner, Krieg and Staley (2009) Bergey's Manual of Systematic Bacteriology, vol. 3
*Butyrivibrio*fibrisolvens*							# Garrity, Brenner, Krieg and Staley (2009) Bergey's Manual of Systematic Bacteriology, vol. 3
*Selenomonas*ruminantium*							# Cotta et al. (1995) - Degradation and utilization of xylan by the ruminal bacteria Butyrivibrio fibrisolvens and Selenomonas ruminantium
*Thermoanaerobacter*italicus*						# Garrity, Brenner, Krieg and Staley (2009) Bergey's Manual of Systematic Bacteriology, vol. 3
*Thermoanaerobacter*mathranii*mathranii*			# Garrity, Brenner, Krieg and Staley (2009) Bergey's Manual of Systematic Bacteriology, vol. 3
*Thermoanaerobacter*thermocopriae*					# Garrity, Brenner, Krieg and Staley (2009) Bergey's Manual of Systematic Bacteriology, vol. 3
*Caldicellulosiruptor*saccharolyticus*				# Garrity, Brenner, Krieg and Staley (2009) Bergey's Manual of Systematic Bacteriology, vol. 3
*Caldicellulosiruptor*acetigenus*					# Garrity, Brenner, Krieg and Staley (2009) Bergey's Manual of Systematic Bacteriology, vol. 3
*Caldicellulosiruptor*kristjanssonii*				# Garrity, Brenner, Krieg and Staley (2009) Bergey's Manual of Systematic Bacteriology, vol. 3
*Caldicellulosiruptor*lactoaceticus*				# Garrity, Brenner, Krieg and Staley (2009) Bergey's Manual of Systematic Bacteriology, vol. 3
*Caldicellulosiruptor*owensensis*					# Garrity, Brenner, Krieg and Staley (2009) Bergey's Manual of Systematic Bacteriology, vol. 3
*Thermoanaerobacterium*thermosulfurigenes*			# Garrity, Brenner, Krieg and Staley (2009) Bergey's Manual of Systematic Bacteriology, vol. 3
*Thermoanaerobacterium*aciditolerans*				# Garrity, Brenner, Krieg and Staley (2009) Bergey's Manual of Systematic Bacteriology, vol. 3
*Thermoanaerobacterium*aotearoense*					# Garrity, Brenner, Krieg and Staley (2009) Bergey's Manual of Systematic Bacteriology, vol. 3
*Thermoanaerobacterium*saccharolyticum*				# Garrity, Brenner, Krieg and Staley (2009) Bergey's Manual of Systematic Bacteriology, vol. 3
*Thermoanaerobacterium*thermosaccharolyticum*		# Garrity, Brenner, Krieg and Staley (2009) Bergey's Manual of Systematic Bacteriology, vol. 3
*Thermoanaerobacterium*zeae*						# Garrity, Brenner, Krieg and Staley (2009) Bergey's Manual of Systematic Bacteriology, vol. 3
*Bacteroides*xylanolyticus*							# Garrity, Brenner, Krieg and Staley (2011) Bergey's Manual of Systematic Bacteriology, vol. 4
*Alkaliflexus*imshenetskii*							# Garrity, Brenner, Krieg and Staley (2011) Bergey's Manual of Systematic Bacteriology, vol. 4
*Cytophaga*xylanolytica*							# Haak et al. (1993) - Cytophaga xylanolytica sp. nov., a xylan-degrading, anaerobic gliding bacterium
*Prevotella*bryantii*								# Garrity, Brenner, Krieg and Staley (2011) Bergey's Manual of Systematic Bacteriology, vol. 4
*Prevotella*ruminicola*								# Garrity, Brenner, Krieg and Staley (2011) Bergey's Manual of Systematic Bacteriology, vol. 4
*Prevotella*veroralis*								# Garrity, Brenner, Krieg and Staley (2011) Bergey's Manual of Systematic Bacteriology, vol. 4
*Prevotellaceae*Xylanibacter*						# Garrity, Brenner, Krieg and Staley (2011) Bergey's Manual of Systematic Bacteriology, vol. 4
*Flavobacterium*frigidarium*						# Garrity, Brenner, Krieg and Staley (2011) Bergey's Manual of Systematic Bacteriology, vol. 4
*Persicivirga*xylanidelens*							# Garrity, Brenner, Krieg and Staley (2011) Bergey's Manual of Systematic Bacteriology, vol. 4
*Rhodothermus*marinus*								# Garrity, Brenner, Krieg and Staley (2011) Bergey's Manual of Systematic Bacteriology, vol. 4
*Acidobacterium*capsulatum*							# Garrity, Brenner, Krieg and Staley (2011) Bergey's Manual of Systematic Bacteriology, vol. 4
*Dictyoglomus*thermophiilum*						# Garrity, Brenner, Krieg and Staley (2011) Bergey's Manual of Systematic Bacteriology, vol. 4
*Dictyoglomus*turgidum*								# Garrity, Brenner, Krieg and Staley (2011) Bergey's Manual of Systematic Bacteriology, vol. 4
*Dictyoglomus*Rt46-B1*								# Garrity, Brenner, Krieg and Staley (2011) Bergey's Manual of Systematic Bacteriology, vol. 4
*Opitutus*terrae*									# Garrity, Brenner, Krieg and Staley (2011) Bergey's Manual of Systematic Bacteriology, vol. 4
*Schlesneria*paludicola*							# Garrity, Brenner, Krieg and Staley (2011) Bergey's Manual of Systematic Bacteriology, vol. 4
*Singulisphaera*acidiphila*							# Garrity, Brenner, Krieg and Staley (2011) Bergey's Manual of Systematic Bacteriology, vol. 4
*Actinopolyspora*mortivallis*						# Garrity, Brenner, Krieg and Staley (2012) Bergey's Manual of Systematic Bacteriology, vol. 5
*Bifidobacterium*saeculare*							# Garrity, Brenner, Krieg and Staley (2012) Bergey's Manual of Systematic Bacteriology, vol. 5
*Cellulomonas*xylanilytica*							# Garrity, Brenner, Krieg and Staley (2012) Bergey's Manual of Systematic Bacteriology, vol. 5
*Actinotalea*fermentans*							# Garrity, Brenner, Krieg and Staley (2012) Bergey's Manual of Systematic Bacteriology, vol. 5
*Microbacterium*paludicola*							# Garrity, Brenner, Krieg and Staley (2012) Bergey's Manual of Systematic Bacteriology, vol. 5
*Microbacterium*ulmi*								# Garrity, Brenner, Krieg and Staley (2012) Bergey's Manual of Systematic Bacteriology, vol. 5
*Microbacterium*xylanilyticum*						# Garrity, Brenner, Krieg and Staley (2012) Bergey's Manual of Systematic Bacteriology, vol. 5
*Agromyces ulmi*									# Garrity, Brenner, Krieg and Staley (2012) Bergey's Manual of Systematic Bacteriology, vol. 5
*Microbacterium*paludicola*							# Park et al. (2006) - Microbacterium paludicola sp. nov., a novel xylanolytic bacterium isolated from swamp forest
*Micromonospora*lupini*								# Garrity, Brenner, Krieg and Staley (2012) Bergey's Manual of Systematic Bacteriology, vol. 5
*Micromonospora*mirobrigensis*						# Garrity, Brenner, Krieg and Staley (2012) Bergey's Manual of Systematic Bacteriology, vol. 5
*Micromonospora*rosaria*							# Garrity, Brenner, Krieg and Staley (2012) Bergey's Manual of Systematic Bacteriology, vol. 5
*Micromonospora*saelicesensis*						# Garrity, Brenner, Krieg and Staley (2012) Bergey's Manual of Systematic Bacteriology, vol. 5
*Actinoplanes*couchii*								# Garrity, Brenner, Krieg and Staley (2012) Bergey's Manual of Systematic Bacteriology, vol. 5
*Nocardioides*dokdonensis*							# Garrity, Brenner, Krieg and Staley (2012) Bergey's Manual of Systematic Bacteriology, vol. 5
*Amycolatopsis*orientalis*							# Garrity, Brenner, Krieg and Staley (2012) Bergey's Manual of Systematic Bacteriology, vol. 5
*Amycolatopsis*azurea*								# Garrity, Brenner, Krieg and Staley (2012) Bergey's Manual of Systematic Bacteriology, vol. 5
*Amycolatopsis*coloradensis*						# Garrity, Brenner, Krieg and Staley (2012) Bergey's Manual of Systematic Bacteriology, vol. 5
*Amycolatopsis*eurytherma*							# Garrity, Brenner, Krieg and Staley (2012) Bergey's Manual of Systematic Bacteriology, vol. 5
*Amycolatopsis*japonica*							# Garrity, Brenner, Krieg and Staley (2012) Bergey's Manual of Systematic Bacteriology, vol. 5
*Amycolatopsis*lurida*								# Garrity, Brenner, Krieg and Staley (2012) Bergey's Manual of Systematic Bacteriology, vol. 5
*Amycolatopsis*regifaucium*							# Garrity, Brenner, Krieg and Staley (2012) Bergey's Manual of Systematic Bacteriology, vol. 5
*Amycolatopsis*plumensis*							# Garrity, Brenner, Krieg and Staley (2012) Bergey's Manual of Systematic Bacteriology, vol. 5
*Amycolatopsis*lactamdurans*						# Garrity, Brenner, Krieg and Staley (2012) Bergey's Manual of Systematic Bacteriology, vol. 5
*Saccharomonospora*viridis*							# Garrity, Brenner, Krieg and Staley (2012) Bergey's Manual of Systematic Bacteriology, vol. 5
*Saccharopolyspora*antimicrobica*					# Garrity, Brenner, Krieg and Staley (2012) Bergey's Manual of Systematic Bacteriology, vol. 5
*Saccharopolyspora*flava*							# Garrity, Brenner, Krieg and Staley (2012) Bergey's Manual of Systematic Bacteriology, vol. 5
*Saccharopolyspora*thermophila*						# Garrity, Brenner, Krieg and Staley (2012) Bergey's Manual of Systematic Bacteriology, vol. 5
*Streptomyces*javensis*								# Garrity, Brenner, Krieg and Staley (2012) Bergey's Manual of Systematic Bacteriology, vol. 5
*Streptomyces*mexicanus*							# Garrity, Brenner, Krieg and Staley (2012) Bergey's Manual of Systematic Bacteriology, vol. 5
*Streptomyces*niger*								# Garrity, Brenner, Krieg and Staley (2012) Bergey's Manual of Systematic Bacteriology, vol. 5
*Streptomyces*speibonae*							# Garrity, Brenner, Krieg and Staley (2012) Bergey's Manual of Systematic Bacteriology, vol. 5
*Streptomyces*thermoalcalitolerans*					# Garrity, Brenner, Krieg and Staley (2012) Bergey's Manual of Systematic Bacteriology, vol. 5
*Streptomyces*thermocoprophilus*					# Garrity, Brenner, Krieg and Staley (2012) Bergey's Manual of Systematic Bacteriology, vol. 5
*Microtetraspora*glauca*							# Garrity, Brenner, Krieg and Staley (2012) Bergey's Manual of Systematic Bacteriology, vol. 5
*Thermopolyspora*flexuosa*							# Garrity, Brenner, Krieg and Staley (2012) Bergey's Manual of Systematic Bacteriology, vol. 5
*Thermobifida*fusca*								# Garrity, Brenner, Krieg and Staley (2012) Bergey's Manual of Systematic Bacteriology, vol. 5
*Thermobifida*alba*									# Garrity, Brenner, Krieg and Staley (2012) Bergey's Manual of Systematic Bacteriology, vol. 5
*Thermomonospora*curvata*							# Garrity, Brenner, Krieg and Staley (2012) Bergey's Manual of Systematic Bacteriology, vol. 5
*Thermomonospora*chromogena*						# Garrity, Brenner, Krieg and Staley (2012) Bergey's Manual of Systematic Bacteriology, vol. 5
*Actinocorallia*libanotica*							# Garrity, Brenner, Krieg and Staley (2012) Bergey's Manual of Systematic Bacteriology, vol. 5
*Actinomadura*rudentiformis*						# Garrity, Brenner, Krieg and Staley (2012) Bergey's Manual of Systematic Bacteriology, vol. 5
*Rubrobacter*xylanophilus*							# Garrity, Brenner, Krieg and Staley (2012) Bergey's Manual of Systematic Bacteriology, vol. 5
*Crenarchaeota*Thermosphaera*						# Garrity, Brenner, Krieg and Staley (2001) Bergey's Manual of Systematic Bacteriology, vol. 1
*Thermotoga*hypogea*								# Garrity, Brenner, Krieg and Staley (2001) Bergey's Manual of Systematic Bacteriology, vol. 1
*Petrotoga*mobilis*									# Garrity, Brenner, Krieg and Staley (2001) Bergey's Manual of Systematic Bacteriology, vol. 1
*Herbiconiux*moechotypicola*						# DOI:10.1099/ijs.0.028357-0


dark_sulfide_oxidation			elements:S; main_element:S; electron_donor:S; electron_acceptor:variable; aerobic:variable; exclusively_prokaryotic:yes; light_dependent:no
# - - - - - - - - - - - - - - - - - - - - - - - - - - - - - - - - - - - - - - - - - - - - - - - - - - - - - - - - - - - - - - - - - - - - - - - - - - - - - - - - - - - - -
*Thiosphaera*pantotropha*							# DOI:10.1099/00221287-129-9-2847  and  Bell et al. (1991) - Nitric and nitrous oxide reductases are active under aerobic conditions in cells of Thiosphaera pantotropha
*Paracoccus*pantotrophus*							# Garrity, Brenner, Krieg and Staley (2005) Bergey's Manual of Systematic Bacteriology, vol. 2C
*Thiobacillus*denitrificans*						# Garrity, Brenner, Krieg and Staley (2005) Bergey's Manual of Systematic Bacteriology, vol. 2
*Thiomicrospira*denitrificans*						# Garrity, Brenner, Krieg and Staley (2005) Bergey's Manual of Systematic Bacteriology, vol. 2
*Thermothrix*thiopara*								# Garrity, Brenner, Krieg and Staley (2005) Bergey's Manual of Systematic Bacteriology, vol. 2
*Dechloromonas*agitata*								# DOI:10.1099/00207713-51-2-527
*Thiohalomonas*denitrificans*						# DOI:10.1099/ijs.0.65112-0
*Thiobacillus*tepidarius*							# DOI:10.1099/00207713-35-4-434
*Thiomonas*WZW*										# DOI:10.1007/s00253-006-0663-4
*Hydrogenophaga*CL-3*								# DOI:10.1111/j.1574-6941.2008.00569.x
*Thiobacillus*S-1*									# DOI:10.1111/j.1574-6941.2008.00569.x
*Ancylobacter*OL-1*									# DOI:10.1111/j.1574-6941.2008.00569.x
*Alicyclobacillus*tolerans*							# DOI:10.1099/ijs.0.63300-0
*Thiobacillus*caldus*								# DOI:10.1099/13500872-140-12-3451
*Deltaproteobacteria*MLMS-1*						# DOI:10.1128/AEM.70.5.2741-2747.2004
*Sulfurospirillum*deleyianum*						# DOI:10.1007/BF02529969
*Thiobacillus*denitrificans*						# DOI:10.1002/bit.260290216
*Halothiobacillus*HT1*								# Shi, Lin, Yuan & Zhao (2011) - Isolation and characterization of a novel sulfuroxidizing chemolithoautotroph Halothiobacillus from Pb polluted paddy soil
*Sulfurimonas*gotlandica*							# DOI:10.1073/pnas.1111262109
*Thialkalivibrio*nitratireducens*					# DOI:10.1099/ijs.0.02615-0
*Thialkalivibrio*halophilus*						# DOI:10.1007/s00792-004-0391-6
*Sulfurimonas*hongkongensis*						# DOI:10.4056/sigs.4948668
*Thialkalivibrio*versutus*D301*						# DOI:10.1007/s10529-015-1845-x
*Thiogranum*longum*									# DOI:10.1099/ijs.0.070599-0
*Arcobacter*sulfidicus*								# DOI:10.1128/AEM.68.1.316–325.2002
*Thermithiobacillus*tepidarius*						# DOI:10.1099/00207713-50-2-511  and  Wood and Kelly (1986). Chemolithotrophic metabolism of the newly-isolated moderately thermophilic, obligately autotrophic Thiobacillus tepidarius
*Allochromatium*vinosum*							# DOI:10.1128/AEM.67.7.2873–2882.2001
*Chlorobaculum*tepidum*								# DOI:10.1128/AEM.67.7.2873–2882.2001
*Paracoccus*denitrificans*							# DOI:10.1128/AEM.67.7.2873–2882.2001
*Rhodobacter*capsulatus*							# DOI:10.1128/AEM.67.7.2873–2882.2001
*SUP05*												# DOI:10.1126/science.1175309  and  DOI:10.1073/pnas.1322132111  and  DOI:10.1038/ismej.2012.78
*Arctic96BD-19*										# DOI:10.1126/science.1175309  and  DOI:10.1073/pnas.1322132111  and  DOI:10.1038/ismej.2012.78
*Thiovulum*majus*									# DOI:10.1099/13500872-140-11-3109
*Alcaligenes*faecalis*								# DOI:10.1016/j.ibiod.2010.04.005
*Acinetobacter*MU1_03*								# DOI:10.1016/j.ibiod.2010.04.005
*Alcaligenes*faecalis*MU2_03*						# DOI:10.1016/j.ibiod.2010.04.005
*Xanthomonas*DY44*									# Cho (1992). Degradation of hydrogen sulfide by Xanthomonas sp. strain DY44 isolated from peat
*Thermothrix*azorensis*								# Odintsova et al (1996). Thermothrix azorensis sp. nov., an obligately chemolithoautotrophic, sulfur-oxidizing, thermophilic bacterium
*Sulfolobus*tokodaii*								# Kawarabayasi (2001). Complete Genome Sequence of an Aerobic Thermoacidophilic Crenarchaeon, Sulfolobus tokodaii strain7
*Sulfolobus*solfataricus*							# DOI:10.1128/AEM.67.7.2873–2882.2001
*Acidianus*ambivalens*								# DOI:10.1128/AEM.67.7.2873–2882.2001
*Acidianus*sulfidivorans*							# DOI:10.1099/ijs.0.64846-0
*Paracoccus*bengalensis*							# DOI:10.1016/j.syapm.2005.10.004
*Thiosphaera*pantotropha*							# Bell et al. (1991) - Nitric and nitrous oxide reductases are active under aerobic conditions in cells of Thiosphaera pantotropha
*Paracoccus*pantotropha*							# Bell et al. (1991) - Nitric and nitrous oxide reductases are active under aerobic conditions in cells of Thiosphaera pantotropha
*Rhodopseudomonas*palustris*						# Rodova and Pedan (1980) - Thiosulfate metabolism in Rhodopseudomonas palustris
*Thiotrichaceae*Thiomargarita*						# Munn (2011) - Marine Microbiology, chapter 4
*Thiotrichaceae*Thioploca*							# Munn (2011) - Marine Microbiology, chapter 4  and  Garrity, Brenner, Krieg and Staley (2005) Bergey's Manual of Systematic Bacteriology, vol. 2
*Thiotrichaceae*Thiothrix*							# Munn (2011) - Marine Microbiology, chapter 4
*Halothiobacillaceae*Halothiobacillus*				# Garrity, Brenner, Krieg and Staley (2005) Bergey's Manual of Systematic Bacteriology, vol. 2B, Gammaproteobacteria
*Piscirickettsiaceae*Thiomicrospira*				# Garrity, Brenner, Krieg and Staley (2005) Bergey's Manual of Systematic Bacteriology, vol. 2B, Gammaproteobacteria
*Hydrogenophilaceae*Thiobacillus*					# Garrity, Brenner, Krieg and Staley (2005) Bergey's Manual of Systematic Bacteriology, vol. 2
*Ectothiorhodospiraceae*Thioalkalivibrio*			# Garrity, Brenner, Krieg and Staley (2005) Bergey's Manual of Systematic Bacteriology, vol. 2
*Piscirickettsiaceae*Thioalkalimicrobium*			# Garrity, Brenner, Krieg and Staley (2005) Bergey's Manual of Systematic Bacteriology, vol. 2
*Thiomicrospira*denitrificans*						# DOI:10.1128/AEM.72.2.1364-1372.2006
*Sulfurimonas*denitrificans*						# DOI:10.1128/AEM.72.2.1364-1372.2006  and  DOI:10.1099/ijs.0.64255-0  and  DOI:10.1016/0077-7579(75)90008-3
*Thiomicrospira*denitrificans*						# DOI:10.1128/AEM.72.2.1364-1372.2006  and  DOI:10.1099/ijs.0.64255-0  and  DOI:10.1016/0077-7579(75)90008-3
*Archaeoglobaceae*Ferroglobus*						# Garrity, Brenner, Krieg and Staley (2001) Bergey's Manual of Systematic Bacteriology, vol. 1
*Arcobacter*sulfidicus*								# DOI:10.1128/AEM.68.1.316-325.2002
*Sulfolobaceae*Sulfolobus*							# Garrity, Brenner, Krieg and Staley (2001) Bergey's Manual of Systematic Bacteriology, vol. 1
*Thiomicrospira*denitrificans*						# Garrity, Brenner, Krieg and Staley (2005) Bergey's Manual of Systematic Bacteriology, vol. 2
*Thermothrix*azorensis*								# Garrity, Brenner, Krieg and Staley (2005) Bergey's Manual of Systematic Bacteriology, vol. 2
*Comamonadaceae*Thiomonas*							# Garrity, Brenner, Krieg and Staley (2005) Bergey's Manual of Systematic Bacteriology, vol. 2
*Thioalkalimicrobium*microaerophilum*				# DOI:10.1128/AEM.02087-06
*Thioalbus*denitrificans*							# DOI:10.1099/ijs.0.024844-0
*Rhodovulum*tesquicola*								# DOI:10.1099/ijs.0.035857-0
*Azoarcus*taiwanensis*								# DOI:10.1007/s00253-013-4976-9
*Sulfurovum*NBC37-1*								# DOI:10.1073/pnas.0700687104
*Nitratiruptor*SB155-2*								# DOI:10.1073/pnas.0700687104
*Sulfurimonas*hongkongensis*						# DOI:10.3389/fmicb.2015.00989
*Sulfurimonas*gotlandica*							# DOI:10.3389/fmicb.2015.00989
*Sulfuricurvum*kujiense*							# DOI:10.4056/sigs.2456004
*Rhodospirillaceae*Magnetovibrio*					# Rosenberg, DeLong, Lory, Stackebrandt, Thompson (2014) - The Prokaryotes - Alphaproteobacteria and Betaproteobacteria


dark_sulfur_oxidation			elements:S; main_element:S; electron_donor:S; electron_acceptor:variable; aerobic:variable; exclusively_prokaryotic:yes; light_dependent:no
# elementar sulfur oxidizers, non-photosynthetic
# (dissimilatory, for energy)
# - - - - - - - - - - - - - - - - - - - - - - - - - - - - - - - - - - - - - - - - - - - - - - - - - - - - - - - - - - - - - - - - - - - - - - - - - - - - - - - - - - - - -
*Sulfurimonas*paralvinellae*						# DOI:10.1099/ijs.0.64255-0
*Sulfurimonas*autotrophica*							# DOI:10.1099/ijs.0.64255-0
*Sulfurimonas*paralvinellae*						# DOI:10.1099/ijs.0.64255-0
*Paracoccus*versutus*								# Garrity, Brenner, Krieg and Staley (2005) Bergey's Manual of Systematic Bacteriology, vol. 2C
*Thiobacillus*denitrificans*						# Garrity, Brenner, Krieg and Staley (2005) Bergey's Manual of Systematic Bacteriology, vol. 2
*Thermothrix*thiopara*								# Garrity, Brenner, Krieg and Staley (2005) Bergey's Manual of Systematic Bacteriology, vol. 2
*Aquifex*pyrophilus*								# Huber et al (1992) - Aquifex pyrophilus gen. nov. sp. nov., Represents a Novel Group of Marine Hyperthermophilic Hydrogen-Oxidizing Bacteria
*Aquificales*THS-11*								# Beffa, Blanc et al (1996) - Obligately and facultatively autotrophic, sulfur- and hydrogen-oxidizing thermophilic bacteria isolated from hot composts
*Aquificales*THS-13*								# Beffa, Blanc et al (1996) - Obligately and facultatively autotrophic, sulfur- and hydrogen-oxidizing thermophilic bacteria isolated from hot composts
*Aquificales*THS-25*								# Beffa, Blanc et al (1996) - Obligately and facultatively autotrophic, sulfur- and hydrogen-oxidizing thermophilic bacteria isolated from hot composts
*Aquificales*TS-63*									# Beffa, Blanc et al (1996) - Obligately and facultatively autotrophic, sulfur- and hydrogen-oxidizing thermophilic bacteria isolated from hot composts
*Aquificales*TS-17*									# Beffa, Blanc et al (1996) - Obligately and facultatively autotrophic, sulfur- and hydrogen-oxidizing thermophilic bacteria isolated from hot composts
*Thiobacillus*perometaboli*							# DOI:10.1007/BF00406335
*Burkholderia*kururiensis*thiooxydans*				# DOI:10.1007/s00203-009-0517-4
*Dyella*thiooxydans*								# DOI:10.1099/ijs.0.022012-0
*Thiobacillus*tepidarius*							# DOI:10.1099/00207713-35-4-434
*Thiomonas*arsenivorans*							# DOI:10.1007/s10482-005-9013-2
*Acidicaldus*organivorus*							# DOI:10.1007/s00203-006-0087-7
*Hydrogenophaga*CL-3*								# DOI:10.1111/j.1574-6941.2008.00569.x
*Thiobacillus*S-1*									# DOI:10.1111/j.1574-6941.2008.00569.x
*Ancylobacter*OL-1*									# DOI:10.1111/j.1574-6941.2008.00569.x
*Sulfobacillus*disulfidooxidans*					# DOI:10.1099/00207713-46-4-1056
*Alicyclobacillus*disulfidooxidans*					# DOI:10.1099/00207713-46-4-1056  and  DOI:10.1099/ijs.0.63300-0
*Alicyclobacillus*tolerans*							# DOI:10.1099/ijs.0.63300-0
*Thiobacillus*caldus*								# DOI:10.1099/13500872-140-12-3451
*Sulfolobus*acidocaldarius*							# DOI:10.1002/bit.260260709
*Thiobacillus*thiooxidans*							# Kodama and Mori (1968) - Studies on the metabolism of a sulfur-oxidizing bacterium V. Comparative studies on sulfur and sulfite oxidizing systems of Thiobacillus thiooxidans
*Halothiobacillus*HT1*								# Shi, Lin, Yuan & Zhao (2011) - Isolation and characterization of a novel sulfuroxidizing chemolithoautotroph Halothiobacillus from Pb polluted paddy soil
*Sulfurifustis*variabilis*							# DOI:10.1099/ijsem.0.000479
*Acidianus*manzaensis*								# DOI:10.1007/s00284-006-0151-1
*Thioprofundum*hispidum*							# DOI:10.1099/ijs.0.026963-0
*Thialkalivibrio*nitratireducens*					# DOI:10.1099/ijs.0.02615-0
*Thialkalivibrio*halophilus*						# DOI:10.1007/s00792-004-0391-6
*Thiolapillus*brandeum*								# DOI:10.1371/journal.pone.0104959
*Thiogranum*longum*									# DOI:10.1099/ijs.0.070599-0
*Sulfurovum*lithotrophicum*							# DOI:10.1099/ijs.0.03042-0
*Sulfurihydrogenibium*kristjanssonii*				# DOI:10.1099/ijs.0.65570-0
*Sulfurihydrogenibium*yellowstonense*				# DOI:10.1099/ijs.0.63708-0
*Aquifex*ambivalens*								# DOI:10.1128/AEM.67.7.2873–2882.2001
*Acidithiobacillus*ferrooxidans*					# DOI:10.1042/BJ20040003
*Acidithiobacillus*thiooxidans*						# DOI:10.1042/BJ20040003  and  Kelly and Wood (2000). Reclassification of some species of Thiobacillus to the newly designated genera Acidithiobacillus gen. nov., Halothiobacillus gen. nov. and Thermithiobacillus gen. nov.
*Paracoccus*bengalensis*							# DOI:10.1016/j.syapm.2005.10.004
*Piscirickettsiaceae*Thiomicrospira*				# Garrity, Brenner, Krieg and Staley (2005) Bergey's Manual of Systematic Bacteriology, vol. 2B, Gammaproteobacteria
*Rhodobacteraceae*Sulfitobacter*					# Garrity, Brenner, Krieg and Staley (2005) Bergey's Manual of Systematic Bacteriology, vol. 2
*Ectothiorhodospiraceae*Thioalkalivibrio*			# Garrity, Brenner, Krieg and Staley (2005) Bergey's Manual of Systematic Bacteriology, vol. 2
*Hydrogenovibrio*									# Garrity, Brenner, Krieg and Staley (2005) Bergey's Manual of Systematic Bacteriology, vol. 2
*Sulfurimonas*autotrophica*							# DOI:10.1099/ijs.0.64255-0
*Crenarchaeota*Desulfurococcales*					# Garrity, Brenner, Krieg and Staley (2001) Bergey's Manual of Systematic Bacteriology, vol. 1
*Aquificaceae*Aquifex*								# Garrity, Brenner, Krieg and Staley (2001) Bergey's Manual of Systematic Bacteriology, vol. 1
*Carboxydothermus*ferrireducens*					# Garrity, Brenner, Krieg and Staley (2009) Bergey's Manual of Systematic Bacteriology, vol. 3
*Acidiphilium*acidophilum*							# Garrity, Brenner, Krieg and Staley (2005) Bergey's Manual of Systematic Bacteriology, vol. 2
*Sulfolobaceae*Sulfolobus*							# Garrity, Brenner, Krieg and Staley (2001) Bergey's Manual of Systematic Bacteriology, vol. 1
*Sulfolobaceae*Acidianus*							# Garrity, Brenner, Krieg and Staley (2001) Bergey's Manual of Systematic Bacteriology, vol. 1
*Sulfolobaceae*Metallosphaera*						# Garrity, Brenner, Krieg and Staley (2001) Bergey's Manual of Systematic Bacteriology, vol. 1
*Sulfolobaceae*SulfurococcuS*						# DOI:10.1099/00207713-41-4-495  and  Garrity, Brenner, Krieg and Staley (2001) Bergey's Manual of Systematic Bacteriology, vol. 1
*Aquificaceae*Aquifex*								# Garrity, Brenner, Krieg and Staley (2001) Bergey's Manual of Systematic Bacteriology, vol. 1
*Thioglobus*singularis*								# DOI:10.1038/ismej.2012.78
*Thiobacillus*thiooxidans*							# Waksman and Joffe (1922). Thiobacillus Thiooxidans, a New Sulfur-oxidizing Organism Isolated from the Soil
*Starkeya*novella*									# DOI:10.3389/fmicb.2013.00304
*Thermothrix*azorensis*								# Odintsova et al (1996). Thermothrix azorensis sp. nov., an obligately chemolithoautotrophic, sulfur-oxidizing, thermophilic bacterium
*Acidianus*sulfidivorans*							# DOI:10.1099/ijs.0.64846-0
*Halothiobacillaceae*Halothiobacillus*				# Garrity, Brenner, Krieg and Staley (2005) Bergey's Manual of Systematic Bacteriology, vol. 2
*Acidithiobacillus*thiooxidans*						# Garrity, Brenner, Krieg and Staley (2005) Bergey's Manual of Systematic Bacteriology, vol. 2
*Thermothrix*azorensis*								# Garrity, Brenner, Krieg and Staley (2005) Bergey's Manual of Systematic Bacteriology, vol. 2
*Comamonadaceae*Thiomonas*							# Garrity, Brenner, Krieg and Staley (2005) Bergey's Manual of Systematic Bacteriology, vol. 2
*Hydrogenovibrio*marinus*							# Garrity, Brenner, Krieg and Staley (2005) Bergey's Manual of Systematic Bacteriology, vol. 2
*Nitratiruptor*SB155-2*								# DOI:10.1128/AEM.01844-07
*Sulfuricella*denitrifican*							# DOI:10.1099/ijs.0.016980-0
*Thioalbus*denitrificans*							# DOI:10.1099/ijs.0.024844-0
*Rhodovulum*tesquicola*								# DOI:10.1099/ijs.0.035857-0
*Thioalkalivibrio*sulfidiphilus*					# DOI:10.1099/ijs.0.034504-0
*Sulfuricella*denitrificans*						# DOI:10.1099/ijs.0.016980-0
*Sulfuritalea*hydrogenivorans*						# DOI:10.1099/ijs.0.024968-0
*Sulfuricella*T08*									# DOI:10.1128/genomeA.00498-15
*Sulfuriferula*multivorans*							# DOI:10.1099/ijs.0.000129
*Sulfurovum*lithotrophicum*							# DOI:10.1099/ijs.0.03042-0
*Sulfurovum*NBC37-1*								# DOI:10.1073/pnas.0700687104
*Nitratiruptor*SB155-2*								# DOI:10.1073/pnas.0700687104
*Sulfurimonas*paralvinellae*						# DOI:10.3389/fmicb.2015.00989
*Sulfurimonas*gotlandica*							# DOI:10.3389/fmicb.2015.00989
*Sulfuricurvum*kujiense*							# DOI:10.4056/sigs.2456004
*Acidithiomicrobium*sp.*P1*							# DOI:10.4028/www.scientific.net/AMR.71-73.271  and  Rosenberg, DeLong, Lory, Stackebrandt, Thompson (2014) - The Prokaryotes - Actinobacteria
*Acidithiomicrobium*sp.*P2*							# DOI:10.4028/www.scientific.net/AMR.71-73.271  and  Rosenberg, DeLong, Lory, Stackebrandt, Thompson (2014) - The Prokaryotes - Actinobacteria
*Sulfurihydrogenibium*subterraneum*					# DOI:10.1099/ijs.0.02506-0
*Sulfurihydrogenibium*azorense*						# DOI:10.1099/ijs.0.02790-0


dark_thiosulfate_oxidation			elements:S; main_element:S; electron_donor:S; electron_acceptor:variable; aerobic:variable; exclusively_prokaryotic:yes; light_dependent:no
# (dissimilatory, for energy)
# - - - - - - - - - - - - - - - - - - - - - - - - - - - - - - - - - - - - - - - - - - - - - - - - - - - - - - - - - - - - - - - - - - - - - - - - - - - - - - - - - - - - -
*Sulfurimonas*paralvinellae*						# DOI:10.1099/ijs.0.64255-0
*Sulfurimonas*autotrophica*							# DOI:10.1099/ijs.0.64255-0
*Sulfurimonas*paralvinellae*						# DOI:10.1099/ijs.0.64255-0
*Thiosphaera*pantotropha*							# DOI:10.1099/00221287-129-9-2847  and  Bell et al. (1991) - Nitric and nitrous oxide reductases are active under aerobic conditions in cells of Thiosphaera pantotropha
*Paracoccus*thicyanatus*							# Garrity, Brenner, Krieg and Staley (2005) Bergey's Manual of Systematic Bacteriology, vol. 2C
*Paracoccus*pantotrophus*							# Garrity, Brenner, Krieg and Staley (2005) Bergey's Manual of Systematic Bacteriology, vol. 2C
*Paracoccus*aminovorans*							# Garrity, Brenner, Krieg and Staley (2005) Bergey's Manual of Systematic Bacteriology, vol. 2, Table BXII.a.68
*Paracoccus*thicyanatus*							# Garrity, Brenner, Krieg and Staley (2005) Bergey's Manual of Systematic Bacteriology, vol. 2, Table BXII.a.68
*Paracoccus*solventivorans*							# Garrity, Brenner, Krieg and Staley (2005) Bergey's Manual of Systematic Bacteriology, vol. 2, Table BXII.a.68
*Thiobacillus*denitrificans*						# Garrity, Brenner, Krieg and Staley (2005) Bergey's Manual of Systematic Bacteriology, vol. 2
*Thiomicrospira*denitrificans*						# Garrity, Brenner, Krieg and Staley (2005) Bergey's Manual of Systematic Bacteriology, vol. 2
*Thermothrix*thiopara*								# Garrity, Brenner, Krieg and Staley (2005) Bergey's Manual of Systematic Bacteriology, vol. 2
*Thiohalomonas*nitratireducens*						# DOI:10.1099/ijs.0.65112-0
*Thiohalomonas*denitrificans*						# DOI:10.1099/ijs.0.65112-0
*Azoarcus*taiwanensis*								# DOI:10.1007/s00253-013-4976-9
*Pseudomonas*16B*									# Tuttle (1980) - Thiosulfate Oxidation and Tetrathionate Reduction by Intact Cells of Marine Pseudomonad Strain 16B
*Thiobacillus*intermedius*							# DOI:10.1007/BF00276471
*Thiobacillus*versutus*								# DOI:10.1007/BF00276471
*Aquifex*pyrophilus*								# Huber et al (1992) - Aquifex pyrophilus gen. nov. sp. nov., Represents a Novel Group of Marine Hyperthermophilic Hydrogen-Oxidizing Bacteria
*Aquificales*THS-11*								# Beffa, Blanc et al (1996) - Obligately and facultatively autotrophic, sulfur- and hydrogen-oxidizing thermophilic bacteria isolated from hot composts
*Aquificales*THS-13*								# Beffa, Blanc et al (1996) - Obligately and facultatively autotrophic, sulfur- and hydrogen-oxidizing thermophilic bacteria isolated from hot composts
*Aquificales*THS-25*								# Beffa, Blanc et al (1996) - Obligately and facultatively autotrophic, sulfur- and hydrogen-oxidizing thermophilic bacteria isolated from hot composts
*Aquificales*TS-63*									# Beffa, Blanc et al (1996) - Obligately and facultatively autotrophic, sulfur- and hydrogen-oxidizing thermophilic bacteria isolated from hot composts
*Aquificales*TS-17*									# Beffa, Blanc et al (1996) - Obligately and facultatively autotrophic, sulfur- and hydrogen-oxidizing thermophilic bacteria isolated from hot composts
*Thiobacillus*perometaboli*							# DOI:10.1007/BF00406335
*Burkholderia*kururiensis*thiooxydans*				# DOI:10.1007/s00203-009-0517-4
*Methylobacterium*goesingense*						# Anandham et al (2009) - Thiosulfate Oxidation and Mixotrophic Growth of Methylobacterium goesingense and Methylobacterium fujisawaense
*Methylobacterium*fujisawaense*						# Anandham et al (2009) - Thiosulfate Oxidation and Mixotrophic Growth of Methylobacterium goesingense and Methylobacterium fujisawaense
*Dyella*thiooxydans*								# DOI:10.1099/ijs.0.022012-0
*Thiobacillus*tepidarius*							# DOI:10.1099/00207713-35-4-434
*Bacillus*thioparus*								# DOI:10.1111/j.1574-6968.2007.00729.x
*Thiomonas*bhubaneswarensis*						# DOI:10.1099/ijs.0.007120-0
*Sulfurivirga*caldicuralii*							# DOI:10.1099/ijs.0.64297-0
*Klebsiella*aerogenes*								# DOI:10.1007/BF02011707
*Bacillus*globigii*									# DOI:10.1007/BF02011707
*Bacillus*megaterium*								# DOI:10.1007/BF02011707
*Pseudomonas*putida*								# DOI:10.1007/BF02011707
*Pseudomonas*fluorescens*							# DOI:10.1007/BF02011707
*Pseudomonas*aeruginosa*							# DOI:10.1007/BF02011707
*Thiobacillus*thiophilus*							# DOI:10.1099/ijs.0.002808-0
*Starkeya*novella*									# DOI:10.1007/s002030000241  and  Taylor et al (1969) - New Facultative Thiobacillus and a Reevaluation of the Heterotrophic Potential of Thiobacillus novellus
*Thiobacillus*novellus*								# DOI:10.1007/s002030000241  and  Taylor et al (1969) - New Facultative Thiobacillus and a Reevaluation of the Heterotrophic Potential of Thiobacillus novellus
*Thiobacillus*A2*									# DOI:10.1007/BF00421888
*Betaproteobacteria*RBS3-61*						# DOI:10.1078/072320203322497482
*Betaproteobacteria*RRP2-22*						# DOI:10.1078/072320203322497482
*Betaproteobacteria*RRP1-23*						# DOI:10.1078/072320203322497482
*Betaproteobacteria*RRP2-32*						# DOI:10.1078/072320203322497482
*Betaproteobacteria*RRP3-32*						# DOI:10.1078/072320203322497482
*Betaproteobacteria*RRP2-8*							# DOI:10.1078/072320203322497482
*Betaproteobacteria*RBS3-89*						# DOI:10.1078/072320203322497482
*Betaproteobacteria*RRP-E3*							# DOI:10.1078/072320203322497482
*Betaproteobacteria*RBS4-49*						# DOI:10.1078/072320203322497482
*Betaproteobacteria*RBS5-52*						# DOI:10.1078/072320203322497482
*Betaproteobacteria*RBS4-66*						# DOI:10.1078/072320203322497482
*Betaproteobacteria*RRP-E5*							# DOI:10.1078/072320203322497482
*Betaproteobacteria*RRP-E61*						# DOI:10.1078/072320203322497482
*Alphaproteobacteria*RBS3-62*						# DOI:10.1078/072320203322497482
*Alphaproteobacteria*RRP3-6*						# DOI:10.1078/072320203322497482
*Alphaproteobacteria*RRP-E1*						# DOI:10.1078/072320203322497482
*Alphaproteobacteria*RRP-E2*						# DOI:10.1078/072320203322497482
*Alphaproteobacteria*RBS3-84*						# DOI:10.1078/072320203322497482
*Alphaproteobacteria*RBS4-86*						# DOI:10.1078/072320203322497482
*Alphaproteobacteria*RBS4-92*						# DOI:10.1078/072320203322497482
*Alphaproteobacteria*RRP-E4*						# DOI:10.1078/072320203322497482
*Thiobacillus*thioparus*							# Stubner (1998) - Sulfur Oxidation in Rice Field Soil: Activity, Enumeration, Isolation and Characterization of Thiosulfate-oxidizing Bacteria
*Bosea*5Z-2111*										# Stubner (1998) - Sulfur Oxidation in Rice Field Soil: Activity, Enumeration, Isolation and Characterization of Thiosulfate-oxidizing Bacteria
*Xanthobacter*TV6-2B*								# Stubner (1998) - Sulfur Oxidation in Rice Field Soil: Activity, Enumeration, Isolation and Characterization of Thiosulfate-oxidizing Bacteria
*Xanthobacter*Z2A-6A*								# Stubner (1998) - Sulfur Oxidation in Rice Field Soil: Activity, Enumeration, Isolation and Characterization of Thiosulfate-oxidizing Bacteria
*Xanthobacter*Z4A-2A*								# Stubner (1998) - Sulfur Oxidation in Rice Field Soil: Activity, Enumeration, Isolation and Characterization of Thiosulfate-oxidizing Bacteria
*Ancylobacter*aquaticus*							# Stubner (1998) - Sulfur Oxidation in Rice Field Soil: Activity, Enumeration, Isolation and Characterization of Thiosulfate-oxidizing Bacteria
*Thiomonas*WZW*										# DOI:10.1007/s00253-006-0663-4
*Thiomonas*SS*										# DOI:10.1111/j.1472-765X.2004.01615.x
*Thiomonas*arsenivorans*							# DOI:10.1007/s10482-005-9013-2
*Hydrogenophaga*CL-3*								# DOI:10.1111/j.1574-6941.2008.00569.x
*Thiobacillus*S-1*									# DOI:10.1111/j.1574-6941.2008.00569.x
*Ancylobacter*OL-1*									# DOI:10.1111/j.1574-6941.2008.00569.x
*Thiobacillus*caldus*								# DOI:10.1099/13500872-140-12-3451
*Rhodanobacter*thiooxydans*							# DOI:10.1099/ijs.0.65086-0
*Halothiobacillus*HT1*								# Shi, Lin, Yuan & Zhao (2011) - Isolation and characterization of a novel sulfuroxidizing chemolithoautotroph Halothiobacillus from Pb polluted paddy soil
*Sulfurifustis*variabilis*							# DOI:10.1099/ijsem.0.000479
*Thiomonas*islandica*								# DOI:10.1099/ijs.0.015511-0
*Thioprofundum*hispidum*							# DOI:10.1099/ijs.0.026963-0
*Thialkalivibrio*nitratireducens*					# DOI:10.1099/ijs.0.02615-0
*Thialkalivibrio*halophilus*						# DOI:10.1007/s00792-004-0391-6
*Sulfurimonas*hongkongensis*						# DOI:10.4056/sigs.4948668
*Thioglobus*singularis*								# DOI:10.1038/ismej.2012.78
*Pseudaminobacter*salicylatoxidans*					# DOI:10.1128/JB.00944-12
*Thiolapillus*brandeum*								# DOI:10.1371/journal.pone.0104959
*Thiogranum*longum*									# DOI:10.1099/ijs.0.070599-0
*Sulfurovum*lithotrophicum*							# DOI:10.1099/ijs.0.03042-0
*Sulfurihydrogenibium*kristjanssonii*				# DOI:10.1099/ijs.0.65570-0
*Sulfurihydrogenibium*yellowstonense*				# DOI:10.1099/ijs.0.63708-0
*Pyrobaculum*aerophilum*							# Garrity, Brenner, Krieg and Staley (2001) Bergey's Manual of Systematic Bacteriology, vol. 1
*Crenarchaeota*Thermocladium*						# Garrity, Brenner, Krieg and Staley (2001) Bergey's Manual of Systematic Bacteriology, vol. 1
*Aquificaceae*Aquifex*								# Garrity, Brenner, Krieg and Staley (2001) Bergey's Manual of Systematic Bacteriology, vol. 1
*Ectothiorhodospiraceae*Thioalkalivibrio*			# Garrity, Brenner, Krieg and Staley (2005) Bergey's Manual of Systematic Bacteriology, vol. 2
*Acidiphilium*acidophilum*							# Garrity, Brenner, Krieg and Staley (2005) Bergey's Manual of Systematic Bacteriology, vol. 2
*Aquificales*Hydrogenobacter*						# Garrity, Brenner, Krieg and Staley (2001) Bergey's Manual of Systematic Bacteriology, vol. 1
*Acidithiobacillus*thiooxidans*						# DOI:10.1042/BJ20040003  and  Kelly and Wood (2000). Reclassification of some species of Thiobacillus to the newly designated genera Acidithiobacillus gen. nov., Halothiobacillus gen. nov. and Thermithiobacillus gen. nov.
*Thermithiobacillus*tepidarius*						# DOI:10.1099/00207713-50-2-511  and  Wood and Kelly (1986). Chemolithotrophic metabolism of the newly-isolated moderately thermophilic, obligately autotrophic Thiobacillus tepidarius
*Thermothrix*azorensis*								# Odintsova et al (1996). Thermothrix azorensis sp. nov., an obligately chemolithoautotrophic, sulfur-oxidizing, thermophilic bacterium
*Meiothermus*cerbereus*								# Garrity, Brenner, Krieg and Staley (2001) Bergey's Manual of Systematic Bacteriology, vol. 1
*Meiothermus*ruber*									# Garrity, Brenner, Krieg and Staley (2001) Bergey's Manual of Systematic Bacteriology, vol. 1
*Halothiobacillaceae*Halothiobacillus*				# Garrity, Brenner, Krieg and Staley (2005) Bergey's Manual of Systematic Bacteriology, vol. 2
*Acidithiobacillus*thiooxidans*						# Garrity, Brenner, Krieg and Staley (2005) Bergey's Manual of Systematic Bacteriology, vol. 2
*Thiomicrospira*denitrificans*						# Garrity, Brenner, Krieg and Staley (2005) Bergey's Manual of Systematic Bacteriology, vol. 2
*Thermothrix*azorensis*								# Garrity, Brenner, Krieg and Staley (2005) Bergey's Manual of Systematic Bacteriology, vol. 2
*Comamonadaceae*Thiomonas*							# Garrity, Brenner, Krieg and Staley (2005) Bergey's Manual of Systematic Bacteriology, vol. 2
*Catenococcus*thiocycli*							# Garrity, Brenner, Krieg and Staley (2005) Bergey's Manual of Systematic Bacteriology, vol. 2
*Hydrogenovibrio*marinus*							# Garrity, Brenner, Krieg and Staley (2005) Bergey's Manual of Systematic Bacteriology, vol. 2
*Thioalkalimicrobium*microaerophilum*				# DOI:10.1128/AEM.02087-06
*Sulfuricella*denitrifican*							# DOI:10.1099/ijs.0.016980-0
*Thioalbus*denitrificans*							# DOI:10.1099/ijs.0.024844-0
*Rhodovulum*tesquicola*								# DOI:10.1099/ijs.0.035857-0
*Thioalkalivibrio*nitratireducens*					# DOI:10.1016/j.biochi.2012.07.004
*Sulfuricella*denitrificans*						# DOI:10.1099/ijs.0.016980-0
*Sulfuritalea*hydrogenivorans*						# DOI:10.1099/ijs.0.024968-0
*Sulfuriferula*multivorans*							# DOI:10.1099/ijs.0.000129
*Sulfurovum*lithotrophicum*							# DOI:10.1099/ijs.0.03042-0
*Sulfurovum*NBC37-1*								# DOI:10.1073/pnas.0700687104
*Nitratiruptor*SB155-2*								# DOI:10.1073/pnas.0700687104
*Sulfurimonas*hongkongensis*						# DOI:10.3389/fmicb.2015.00989
*Sulfurimonas*paralvinellae*						# DOI:10.3389/fmicb.2015.00989
*Sulfurimonas*gotlandica*							# DOI:10.3389/fmicb.2015.00989
*Sulfuricurvum*kujiense*							# DOI:10.4056/sigs.2456004
*Thiobios*ODIII6*									# 10.1128/AEM.72.3.2014–2021.2006
*Tumebacillus*permanentifrigoris*					# DOI:10.1099/ijs.0.65101-0
*Tumebacillus*flagellatus*							# DOI:10.1099/ijs.0.045351-0
*Elioraea*tepidiphila*								# DOI:10.1099/ijs.0.65294-0
*Rhodospirillaceae*Magnetospira*					# Rosenberg, DeLong, Lory, Stackebrandt, Thompson (2014) - The Prokaryotes - Alphaproteobacteria and Betaproteobacteria
*Rhodospirillaceae*Magnetovibrio*					# Rosenberg, DeLong, Lory, Stackebrandt, Thompson (2014) - The Prokaryotes - Alphaproteobacteria and Betaproteobacteria
*Salinisphaera*hydrothermalis*						# DOI:10.1099/ijs.0.005058-0
*Rhodobacteraceae*Citreicella*						# Rosenberg, DeLong, Lory, Stackebrandt, Thompson (2014) - The Prokaryotes - Alphaproteobacteria and Betaproteobacteria
*Citreicella*marina*								# DOI:10.1099/ijs.0.022376-0
*Tateyamaria*pelophila*								# Rosenberg, DeLong, Lory, Stackebrandt, Thompson (2014) - The Prokaryotes - Alphaproteobacteria and Betaproteobacteria
*Limnobacter*thiooxidans*							# DOI:10.1099/00207713-51-4-1463
*Limnobacter*litoralis*								# DOI:10.1099/ijs.0.020206-0
*Thiohalobacter*thiocyanaticus*						# DOI:10.1099/ijs.0.012880-0
*Sulfurihydrogenibium*subterraneum*					# DOI:10.1099/ijs.0.02506-0
*Sulfurihydrogenibium*azorense*						# DOI:10.1099/ijs.0.02790-0


dark_oxidation_of_sulfur_compounds			elements:S; main_element:S; electron_donor:S; electron_acceptor:variable; aerobic:variable; exclusively_prokaryotic:yes; light_dependent:no
# (dissimilatory, for energy)
# - - - - - - - - - - - - - - - - - - - - - - - - - - - - - - - - - - - - - - - - - - - - - - - - - - - - - - - - - - - - - - - - - - - - - - - - - - - - - - - - - - - - -
add_group:dark_sulfide_oxidation
add_group:dark_sulfur_oxidation
add_group:dark_thiosulfate_oxidation
*Hydrogenophilaceae*Thiobacillus*					# Garrity, Brenner, Krieg and Staley (2001) Bergey's Manual of Systematic Bacteriology, vol. 1
*Proteobacteria*Acidithiobacillus*					# Kelly and Wood (2000). Reclassification of some species of Thiobacillus to the newly designated genera Acidithiobacillus gen. nov., Halothiobacillus gen. nov. and Thermithiobacillus gen. nov.
*Proteobacteria*Halothiobacillus*					# Kelly and Wood (2000). Reclassification of some species of Thiobacillus to the newly designated genera Acidithiobacillus gen. nov., Halothiobacillus gen. nov. and Thermithiobacillus gen. nov.
*Proteobacteria*Thermithiobacillus*					# Kelly and Wood (2000). Reclassification of some species of Thiobacillus to the newly designated genera Acidithiobacillus gen. nov., Halothiobacillus gen. nov. and Thermithiobacillus gen. nov.
*Hydrogenophilaceae*Thiobacillus*					# Garrity, Brenner, Krieg and Staley (2005) Bergey's Manual of Systematic Bacteriology, vol. 2
*Thiosphaera*pantotropha*							# DOI:10.1016/S0141-0229(97)00070-7
*Hydrogenobacter*acidophilus*						# Garrity, Brenner, Krieg and Staley (2001) Bergey's Manual of Systematic Bacteriology, vol. 1
*Thiotrichaceae*Beggiatoa*							# Garrity, Brenner, Krieg and Staley (2005) Bergey's Manual of Systematic Bacteriology, vol. 2
*Acidiphilium*acidophilum*							# Garrity, Brenner, Krieg and Staley (2005) Bergey's Manual of Systematic Bacteriology, vol. 2
*Bradyrhizobiaceae*Bosea*							# Garrity, Brenner, Krieg and Staley (2005) Bergey's Manual of Systematic Bacteriology, vol. 2
*Tepidimonas*ignava*								# Garrity, Brenner, Krieg and Staley (2005) Bergey's Manual of Systematic Bacteriology, vol. 2
*Helicobacteraceae*Sulfurimonas*					# DOI:10.3389/fmicb.2015.00989
*Thioclava*pacifica*								# Rosenberg, DeLong, Lory, Stackebrandt, Thompson (2014) - The Prokaryotes - Alphaproteobacteria and Betaproteobacteria


manganese_oxidation			elements:Mn; main_element:Mn; electron_donor:Mn; electron_acceptor:variable; aerobic:variable; exclusively_prokaryotic:yes; light_dependent:no
# - - - - - - - - - - - - - - - - - - - - - - - - - - - - - - - - - - - - - - - - - - - - - - - - - - - - - - - - - - - - - - - - - - - - - - - - - - - - - - - - - - - - -
*Oceanisphaera*donghaensis*							# DOI:10.1099/ijs.0.64116-0
*Shewanella*loihica*								# DOI:10.1099/ijs.0.64354-0
*Bacteria*SSW-22*									# Ehrlich (1983) - Manganese-Oxidizing Bacteria from a Hydrothermally Active Area on the Galapagos Rift
*Aurantimonas*SI85-9A1*								# DOI:10.1128/AEM.01656-07
*Aurantimonas*manganoxydans*						# DOI:10.1080/01490450902724840
*Aurantimonas*litoralis*							# DOI:10.1080/01490450902724840
*Alvinella*AE01*									# DOI:10.1080/01490450902724840
*Fulvomarina*pelagi*								# DOI:10.1080/01490450902724840
*Sulfidobacter*sp.*SPB-2*							# DOI:10.1080/01490450902724840
*Roseobacter*sp.*AzwK-3b*							# DOI:10.1080/01490450902724840
*Methylarcula*sp.*SPB-6*							# DOI:10.1080/01490450902724840
*Rhodobacter*sp.*CR07-8*							# DOI:10.1080/01490450902724840
*Erythrobacter*sp.*SD-21*							# DOI:10.1080/01490450902724840
*Pedomicrobium*sp.*ACM 3067*						# DOI:10.1080/01490450902724840
*Phanerochaete*chrysosporium*						# DOI:10.1016/0003-9861(86)90378-4
*Bacillus*pumilus*WH4*								# DOI:10.1371/journal.pone.0060573
*Bacillus*MB-1*										# DOI:10.1128/AEM.68.2.874-880.2002
*Bacillus*MB-3*										# DOI:10.1128/AEM.68.2.874-880.2002
*Bacillus*MB-5*										# DOI:10.1128/AEM.68.2.874-880.2002
*Bacillus*MB-7*										# DOI:10.1128/AEM.68.2.874-880.2002
*Bacillus*MB-9*										# DOI:10.1128/AEM.68.2.874-880.2002
*Bacillus*MB-12*									# DOI:10.1128/AEM.68.2.874-880.2002
*Bacillus*PL-7*										# DOI:10.1128/AEM.68.2.874-880.2002
*Bacillus*PL-12*									# DOI:10.1128/AEM.68.2.874-880.2002
*Bacillus*PL-16*									# DOI:10.1128/AEM.68.2.874-880.2002
*Bacillus*PL-21*									# DOI:10.1128/AEM.68.2.874-880.2002
*Bacillus*PL-26*									# DOI:10.1128/AEM.68.2.874-880.2002
*Bacillus*PL-30*									# DOI:10.1128/AEM.68.2.874-880.2002
*Bacillus*SD-18*									# DOI:10.1128/AEM.68.2.874-880.2002
*Bacillus*sp.*SG-1*									# DOI:10.1128/AEM.68.2.874-880.2002
*Leptothrix*discophora*								# DOI:10.1016/j.soilbio.2007.01.004  and  Garrity, Brenner, Krieg and Staley (2009) Bergey's Manual of Systematic Bacteriology, vol. 2
*Herbaspirillum*seropedicae*						# DOI:10.1016/j.soilbio.2007.01.004
*Pseudomonas*putida*								# DOI:10.1016/j.soilbio.2007.01.004
*Acinetobacter*lwoffii*								# DOI:10.1016/j.soilbio.2007.01.004
*Bosea*thiooxidans*									# DOI:10.1016/j.soilbio.2007.01.004
*Propionibacterium*acnes*							# DOI:10.1016/j.soilbio.2007.01.004
*Facklamia*languida*								# DOI:10.1016/j.soilbio.2007.01.004
*Bacillales*bacterium*								# DOI:10.1016/j.soilbio.2007.01.004
*Bacterium*Ellin515*								# DOI:10.1016/j.soilbio.2007.01.004
*Aurantimonas*litoralis*							# DOI:10.1080/01490450902724840
*Geodermatophilaceae*Geodermatophilus*				# Garrity, Brenner, Krieg and Staley (2005) Bergey's Manual of Systematic Bacteriology, vol. 5
*Caldimonas*manganoxidans*							# Takeda et al. (2002) - Caldimonas manganoxidans gen. nov., sp. nov., a poly(3-hydroxybuty- rate)-degrading, manganese-oxidizing thermophile
*Comamonadaceae*Leptothrix*							# Garrity, Brenner, Krieg and Staley (2005) Bergey's Manual of Systematic Bacteriology, vol. 2
*Arthrobacter*globiformis*							# DOI:10.1016/j.tim.2005.07.009
*Arthrobacter*crystallopoietes*						# DOI:10.1016/j.tim.2005.07.009
*Pedomicrobium*manganicum*							# DOI:10.1016/j.tim.2005.07.009
*Erythrobacter*SD-21*								# DOI:10.1016/j.tim.2005.07.009
*Caldimonas*manganoxidans*							# DOI:10.1016/j.tim.2005.07.009
*Desulfitobacterium*dehalogenans*					# Garrity, Brenner, Krieg and Staley (2009) Bergey's Manual of Systematic Bacteriology, vol. 3, Firmicutes


manganese_respiration			elements:Mn; main_element:Mn; electron_donor:variable; electron_acceptor:Mn; aerobic:no; exclusively_prokaryotic:yes; light_dependent:no
# - - - - - - - - - - - - - - - - - - - - - - - - - - - - - - - - - - - - - - - - - - - - - - - - - - - - - - - - - - - - - - - - - - - - - - - - - - - - - - - - - - - - -
*Desulfuromonadaceae*Geoalkalibacter*				# Rosenberg, DeLong, Lory, Stackebrandt, Thompson (2014) - The Prokaryotes - Deltaproteobacteria and Epsilonproteobacteria
*Desulfuromonas*acetoxidans*						# Rosenberg, DeLong, Lory, Stackebrandt, Thompson (2014) - The Prokaryotes - Deltaproteobacteria and Epsilonproteobacteria
*Desulfuromonas*acetexigens*						# Rosenberg, DeLong, Lory, Stackebrandt, Thompson (2014) - The Prokaryotes - Deltaproteobacteria and Epsilonproteobacteria
*Desulfuromonas*palmitatis*							# Rosenberg, DeLong, Lory, Stackebrandt, Thompson (2014) - The Prokaryotes - Deltaproteobacteria and Epsilonproteobacteria
*Desulfuromonas*svalbardensis*						# Rosenberg, DeLong, Lory, Stackebrandt, Thompson (2014) - The Prokaryotes - Deltaproteobacteria and Epsilonproteobacteria
*Rhodoferax*ferrireducens*							# DOI:10.1099/ijs.0.02298-0
*Ferrimonas*futtsuensis*							# DOI:10.1099/ijs.0.64399-0
*Shewanella*amazonensis*							# DOI:10.1099/00207713-48-3-965
*Georgfuchsia*toluolica*							# DOI:10.1111/j.1574-6941.2009.00778.x
*Geobacteraceae*Dfrl*								# DOI:10.1016/S0723-2020(98)80054-4
*Geobacteraceae*Dfr2*								# DOI:10.1016/S0723-2020(98)80054-4
*Thermoanaerobaculum*aquaticum*						# DOI:10.1099/ijs.0.051425-0
*Sulfurospirillum*NP4*								# DOI:10.1061/(ASCE)0733-9372(2007)133:1(81)
*Shewanella*O23S*									# DOI:10.3390/ijms160714409
*Desulfitobacterium*hafniense*						# DOI:10.1128/AEM.67.12.5568–5580.2001
*Desulfitobacterium*frappieri*						# DOI:10.1128/AEM.67.12.5568–5580.2001
*Desulfitobacterium*GBFH*							# DOI:10.1128/AEM.67.12.5568–5580.2001
*Desulfitobacterium*hafniense*DCB-2*				# DOI:10.1186/1471-2180-12-21
*Bacillus*subterraneus*								# Kanso et al. (2002) - Bacillus subterraneus sp. nov., an iron- and manganese-reducing bacterium from a deep subsurface Australian thermal aquifer
*Shewanella*pealeana*								# Garrity, Brenner, Krieg and Staley (2005) Bergey's Manual of Systematic Bacteriology, vol. 2
*Shewanella*putrefaciens*							# Myers et al. (1993) - Role of menaquinone in the reduction of fumarate, nitrate, iron(III) and manganese(IV) by Shewanella putrefaciens 
*Bacillus*subterraneus*								# Garrity, Brenner, Krieg and Staley (2009) Bergey's Manual of Systematic Bacteriology, vol. 3
*Deferribacteraceae*Deferribacter*					# Garrity, Brenner, Krieg and Staley (2001) Bergey's Manual of Systematic Bacteriology, vol. 1
*Shewanella*pealeana*								# Garrity, Brenner, Krieg and Staley (2005) Bergey's Manual of Systematic Bacteriology, vol. 2B
*Bacillus*subterraneus*								# Garrity, Brenner, Krieg and Staley (2009) Bergey's Manual of Systematic Bacteriology, vol. 3
*Desulfitobacterium*chlororespirans*				# Garrity, Brenner, Krieg and Staley (2009) Bergey's Manual of Systematic Bacteriology, vol. 3, Firmicutes
*Desulfitobacterium*metallireducens*				# Garrity, Brenner, Krieg and Staley (2009) Bergey's Manual of Systematic Bacteriology, vol. 3, Firmicutes
*Geothrix*fermentans*								# DOI:10.1099/00207713-49-4-1615  and  Garrity, Brenner, Krieg and Staley (2011) Bergey's Manual of Systematic Bacteriology, vol. 4
*Fervidicella*metallireducens*						# DOI:10.1099/ijs.0.014670-0
*Thermovenabulum*gondwanense*						# DOI:10.1099/ijs.0.009886-0
*Ferrimonas*balearica*								# DOI:10.4056/sigs.1161239
*Geoalkalibacter*subterraneus*						# DOI:10.1099/ijs.0.001537-0
*Deferribacter*autotrophicus*						# DOI:10.1099/ijs.0.006767-0
*Albidiferax*ferrireducens*							# Rosenberg, DeLong, Lory, Stackebrandt, Thompson (2014) - The Prokaryotes - Alphaproteobacteria and Betaproteobacteria
*Geobacter*argillaceus*								# Rosenberg, DeLong, Lory, Stackebrandt, Thompson (2014) - The Prokaryotes - Deltaproteobacteria and Epsilonproteobacteria
*Geobacter*bemidjiensis*							# Rosenberg, DeLong, Lory, Stackebrandt, Thompson (2014) - The Prokaryotes - Deltaproteobacteria and Epsilonproteobacteria
*Geobacter*bremensis*								# Rosenberg, DeLong, Lory, Stackebrandt, Thompson (2014) - The Prokaryotes - Deltaproteobacteria and Epsilonproteobacteria
*Geobacter*chapellei*								# Rosenberg, DeLong, Lory, Stackebrandt, Thompson (2014) - The Prokaryotes - Deltaproteobacteria and Epsilonproteobacteria
*Geobacter*lovleyi*									# Rosenberg, DeLong, Lory, Stackebrandt, Thompson (2014) - The Prokaryotes - Deltaproteobacteria and Epsilonproteobacteria
*Geobacter*metallireducens*							# Rosenberg, DeLong, Lory, Stackebrandt, Thompson (2014) - The Prokaryotes - Deltaproteobacteria and Epsilonproteobacteria
*Geobacter*pelophilus*								# Rosenberg, DeLong, Lory, Stackebrandt, Thompson (2014) - The Prokaryotes - Deltaproteobacteria and Epsilonproteobacteria
*Geobacter*pickeringii*								# Rosenberg, DeLong, Lory, Stackebrandt, Thompson (2014) - The Prokaryotes - Deltaproteobacteria and Epsilonproteobacteria
*Geobacter*uraniireducens*							# Rosenberg, DeLong, Lory, Stackebrandt, Thompson (2014) - The Prokaryotes - Deltaproteobacteria and Epsilonproteobacteria
*Deferribacter*autotrophicus*						# Rosenberg, DeLong, Lory, Stackebrandt, Thompson (2014) - The Prokaryotes - Other major lineages of Bacteria and the Archaea
*Deferribacter*thermophilus*						# Rosenberg, DeLong, Lory, Stackebrandt, Thompson (2014) - The Prokaryotes - Other major lineages of Bacteria and the Archaea			
*Shewanella*pealeana*								# DOI:10.1099/00207713-49-4-1341


ligninolysis			elements:C; main_element:C; electron_donor:C; electron_acceptor:variable; aerobic:variable; exclusively_prokaryotic:no; light_dependent:no
# - - - - - - - - - - - - - - - - - - - - - - - - - - - - - - - - - - - - - - - - - - - - - - - - - - - - - - - - - - - - - - - - - - - - - - - - - - - - - - - - - - - - -
*Thermomonospora*mesophila*							# DOI:10.1099/00221287-130-11-2905
*Phanerochaete*chrysosporium*						# Pribnow et al. (1989) - Characterization of a cDNA encoding a manganese peroxidase, from the lignin-degrading basidiomycete Phanerochaete chrysosporium
*Streptomyces*viridosporus							# DOI:10.1016/j.cbpa.2013.11.015
*Streptomyces*setonii*								# DOI:10.1016/j.cbpa.2013.11.015
*Streptomyces*griseus*								# DOI:10.1016/j.cbpa.2013.11.015
*Bacillus*atrophaeus*								# DOI:10.1002/bit.24833
*Bacillus*pumilus*									# DOI:10.1002/bit.24833
*Bacillus*subtilis*									# DOI:10.1007/s11515-008-0097-8
*Sphingomonas*paucimobilis*							# DOI:10.1039/C1NP00042J
*Rhodococcus*jostii*								# DOI:10.1039/C1NP00042J
*Pseudomonas*putida*								# DOI:10.1039/C1NP00042J
*Aneurinibacillus*aneurinilyticus*					# DOI:10.1039/C1NP00042J  and  DOI:10.1002/jctb.1683
*Klebsiella*BRL6-2*									# DOI:10.1186/1944-3277-9-19
*Raoultella*ornithinolytica*						# DOI:10.1128/genomeA.00104-15
*Dictyoglomus*turgidum*								# Garrity, Brenner, Krieg and Staley (2011) Bergey's Manual of Systematic Bacteriology, vol. 4
*Rhodobacteraceae*Sagittula*						# Garrity, Brenner, Krieg and Staley (2009) Bergey's Manual of Systematic Bacteriology, vol. 3
*Streptomyces*coelicolor*							# DOI:10.1016/j.copbio.2010.10.009
*Rhodococcus*jostii*RHA1*							# DOI:10.1016/j.copbio.2010.10.009
*Rhodococcus*erythropolis*							# DOI:10.1016/j.copbio.2010.10.009
*Nocardia*autotrophica*								# DOI:10.1016/j.copbio.2010.10.009
*Arthrobacter*globiformis*							# DOI:10.1016/j.copbio.2010.10.009
*Sphingobium*SYK-6*									# DOI:10.1016/j.copbio.2010.10.009
*Pseudomonas*putida*MT-2*							# DOI:10.1016/j.copbio.2010.10.009
*Sagittula*stellata*								# DOI:10.1099/00207713-47-3-773
*Pseudomonas*acidovorans*							# Zimmermann (1990) - Degradation of lignin by bacteria, Journal of Biotechnology 13:119-130
*Pseudomonas*cepacia*								# Zimmermann (1990) - Degradation of lignin by bacteria, Journal of Biotechnology 13:119-130
*Pseudomonas*cruciviae*								# Zimmermann (1990) - Degradation of lignin by bacteria, Journal of Biotechnology 13:119-130
*Pseudomonas*fluorescens*							# Zimmermann (1990) - Degradation of lignin by bacteria, Journal of Biotechnology 13:119-130
*Pseudomonas*multivorans*							# Zimmermann (1990) - Degradation of lignin by bacteria, Journal of Biotechnology 13:119-130
*Pseudomonas*ovalis*								# Zimmermann (1990) - Degradation of lignin by bacteria, Journal of Biotechnology 13:119-130
*Pseudomonas*paucimobilis*							# Zimmermann (1990) - Degradation of lignin by bacteria, Journal of Biotechnology 13:119-130
*Pseudomonas*pseudoalcaligenes*						# Zimmermann (1990) - Degradation of lignin by bacteria, Journal of Biotechnology 13:119-130
*Streptomyces*badius*								# Zimmermann (1990) - Degradation of lignin by bacteria, Journal of Biotechnology 13:119-130
*Streptomyces*cyaneus*								# Zimmermann (1990) - Degradation of lignin by bacteria, Journal of Biotechnology 13:119-130
*Rhodococcus*erythropolis*							# DOI:10.1111/j.1365-2672.2012.05352.x
*Comamonas*B-9*										# DOI:10.1111/j.1365-2672.2012.05275.x
*Bacillus*CS-1*										# DOI:10.1016/j.biortech.2013.11.032
*Bacillus*CS-2*										# DOI:10.1016/j.biortech.2013.11.032
*Ochrobactrum*LMG-20564*							# DOI:10.1111/j.1365-2672.2012.05352.x
*Ochrobactrum*anthropi*								# DOI:10.1111/j.1365-2672.2012.05352.x
*Micrococcus*luteus*								# DOI:10.1111/j.1365-2672.2012.05352.x
*Microbacterium*phyllosphaerae*						# DOI:10.1111/j.1365-2672.2012.05352.x
*Microbacterium*oxydans*							# DOI:10.1111/j.1365-2672.2012.05352.x
*Microbacterium*marinilacus*						# DOI:10.1111/j.1365-2672.2012.05352.x
*Mycolatopsis*ATC-39116*							# Rosenberg, DeLong, Lory, Stackebrandt, Thompson (2014) - The Prokaryotes - Actinobacteria
*Thermomonospora*mesophila*							# DOI:10.1007/BF00257062
*Enterobacter*soli*									# DOI:10.1007/s00284-010-9809-9


fermentation			elements:C; main_element:C; electron_donor:C; electron_acceptor:none; aerobic:no; exclusively_prokaryotic:no; light_dependent:no
# - - - - - - - - - - - - - - - - - - - - - - - - - - - - - - - - - - - - - - - - - - - - - - - - - - - - - - - - - - - - - - - - - - - - - - - - - - - - - - - - - - - - -
*Telmatospirillum*siberiense*						# DOI:10.1016/j.syapm.2006.06.003
*Desulfuromonadaceae*Pelobacter*					# Rosenberg, DeLong, Lory, Stackebrandt, Thompson (2014) - The Prokaryotes - Deltaproteobacteria and Epsilonproteobacteria
*Desulfuromonadaceae*Desulfuromonas*				# Rosenberg, DeLong, Lory, Stackebrandt, Thompson (2014) - The Prokaryotes - Deltaproteobacteria and Epsilonproteobacteria
*Desulfuromonadaceae*Malonomonas*					# Rosenberg, DeLong, Lory, Stackebrandt, Thompson (2014) - The Prokaryotes - Deltaproteobacteria and Epsilonproteobacteria
*Desulfobaculum*xiamenense*							# Rosenberg, DeLong, Lory, Stackebrandt, Thompson (2014) - The Prokaryotes - Deltaproteobacteria and Epsilonproteobacteria
*Desulfocurvus*vexinensis*							# Rosenberg, DeLong, Lory, Stackebrandt, Thompson (2014) - The Prokaryotes - Deltaproteobacteria and Epsilonproteobacteria
*Desulfovibrionaceae*Desulfobaculum*				# Rosenberg, DeLong, Lory, Stackebrandt, Thompson (2014) - The Prokaryotes - Deltaproteobacteria and Epsilonproteobacteria
*Desulfovibrionaceae*Desulfocurvus*					# Rosenberg, DeLong, Lory, Stackebrandt, Thompson (2014) - The Prokaryotes - Deltaproteobacteria and Epsilonproteobacteria
*Desulfonatronum*thioautotrophicum*					# Rosenberg, DeLong, Lory, Stackebrandt, Thompson (2014) - The Prokaryotes - Deltaproteobacteria and Epsilonproteobacteria
*Desulfonatronum*thiosulfatophilum*					# Rosenberg, DeLong, Lory, Stackebrandt, Thompson (2014) - The Prokaryotes - Deltaproteobacteria and Epsilonproteobacteria
*Desulfobacteraceae*Desulfatirhabdium*				# Rosenberg, DeLong, Lory, Stackebrandt, Thompson (2014) - The Prokaryotes - Deltaproteobacteria and Epsilonproteobacteria
*Desulfobacteraceae*Desulfatitalea*					# Rosenberg, DeLong, Lory, Stackebrandt, Thompson (2014) - The Prokaryotes - Deltaproteobacteria and Epsilonproteobacteria
*Desulfobacteraceae*Desulfobotulus*					# Rosenberg, DeLong, Lory, Stackebrandt, Thompson (2014) - The Prokaryotes - Deltaproteobacteria and Epsilonproteobacteria
*Desulfobacteraceae*Desulfoconvexum*				# Rosenberg, DeLong, Lory, Stackebrandt, Thompson (2014) - The Prokaryotes - Deltaproteobacteria and Epsilonproteobacteria
*Desulfobacteraceae*Desulfofrigus*					# Rosenberg, DeLong, Lory, Stackebrandt, Thompson (2014) - The Prokaryotes - Deltaproteobacteria and Epsilonproteobacteria
*Pelolinea*submarina*								# DOI:10.1099/ijs.0.057547-0
*Anaerolineaceae*Thermomarinilinea*					# DOI:10.1264/jsme2.ME12193
*Melioribacter*roseus*								# DOI:10.1111/1462-2920.12067
*Rhodoferax*fermentans*								# DOI:10.1007/BF00243451
*Thermicanus*aegyptius*								# Gøßner et al (1999) - Thermicanus aegyptius gen. nov., sp. nov., Isolated from Oxic Soil, a Fermentative Microaerophile That Grows Commensally with the Thermophilic Acetogen Moorella thermoacetica
*Eubacterium*aggregans*								# DOI:10.1006/anae.1998.0179
*Lachnospiraceae*Acetitomaculum*					# Garrity, Brenner, Krieg and Staley (2009) Bergey's Manual of Systematic Bacteriology, vol. 3
*Clostridiaceae*Natronincola*						# Garrity, Brenner, Krieg and Staley (2009) Bergey's Manual of Systematic Bacteriology, vol. 3
*Clostridiaceae*Tindallia*							# Garrity, Brenner, Krieg and Staley (2009) Bergey's Manual of Systematic Bacteriology, vol. 3
*Alkalibacterium*thalassium*						# DOI:10.1099/ijs.0.65602-0
*Alkalibacterium*pelagium*							# DOI:10.1099/ijs.0.65602-0
*Alkalibacterium*putridalgicola*					# DOI:10.1099/ijs.0.65602-0
*Alkalibacterium*kapii*								# DOI:10.1099/ijs.0.65602-0
*Alkalibacterium*gilvum*							# DOI:10.1099/ijs.0.042556-0
*Anaerobacillus*alkalilacustre*						# DOI:10.1134/S0026261709060095
*Martelella*radicis*								# DOI:10.1099/ijs.0.066373-0
*Martelella*BM9-1*									# DOI:10.1099/ijs.0.066373-0
*Sufflavibacter*maritimus*							# Kwon et al (2007) - Sufflavibacter maritimus gen. nov., sp. nov., novel Flavobacteriaceae bacteria isolated from marine environments
*Hydrogenispora*ethanolica*							# DOI:10.1099/ijs.0.060186-0
*Chitinivibrio*alkaliphilus*						# DOI:10.1111/1462-2920.12284
*Thermoflexus*hugenholtzii*							# DOI:10.1099/ijs.0.055855-0
*Shewanella*electrodiphila*							# DOI:10.1099/ijs.0.000345
*Desulfonatronum*buryatense*						# DOI:10.1007/s00792-013-0567-z
*Azoarcus*evansii*									# DOI:10.1099/00207713-45-2-327
*Propionibacteriaceae*Propionibacterium*			# Garrity, Brenner, Krieg and Staley (2012) Bergey's Manual of Systematic Bacteriology, vol. 5
*Paenibacillus*anaericanus*							# DOI:10.1099/ijs.0.63484-0
*Ferrimonas*marina*									# DOI:10.1099/ijs.0.63689-0
*Gluconacetobacter*diazotrophicus*					# Garrity, Brenner, Krieg and Staley (2005) Bergey's Manual of Systematic Bacteriology, vol. 2
*Shewanella*vesiculosa*								# DOI:10.1099/ijs.0.000737-0
*Bacillus*vireti*									# DOI:10.1111/1462-2920.12478
*Citrobacter*freundii*								# DOI:10.1007/BF00242936
*Ammonifex*degensii*								# DOI:10.1016/S0723-2020(96)80007-5
*Psychrosinus*fermentans*							# DOI:10.1111/j.1574-6968.2008.01300.x
*Sharpea*azabuensis*								# DOI:10.1099/ijs.0.65543-0
*Kandleria*vitulina*								# DOI:10.1099/ijs.0.029231-0
*Eggerthia*catenaformis*							# DOI:10.1099/ijs.0.029231-0
*Mariniphaga*anaerophila*							# DOI:10.1099/ijs.0.066274-0
*Eubacterium*oxidoreducens*							# Krumholz and Bryant (1986) - Eubacterium oxidoreducens sp. nov. requiring H2 or formate to degrade gallate, pyrogallol, phloroglucinol and quercetin
*Clostridium*aminovalericum*						# Eikmanns and Buckel (1991) - A green 2,4-pentadienoyl-CoA reductase from Clostridium aminovalericum
*Clostridium*xylanovorans*							# DOI:10.1016/S0723-2020(99)80044-7
*Clostridium*viride*								# DOI:10.1007/BF00282102
*Pisciglobus*halotolerans*							# DOI:10.1099/ijs.0.025981-0
*Facklamia*ignava*									# Collins, Lawson et al (1998) - Facklamia ignava sp. nov., Isolated from Human Clinical Specimens
*Clostridium*oxalicum*								# DOI:10.1007/BF00277545
*Oxalophagus*oxalicus*								# DOI:10.1007/BF00277545  and  DOI:10.1099/00207713-44-4-812
*Oxalobacter*vibrioformis*							# DOI:10.1007/BF00277545
*Alistipes*indistinctus*							# DOI:10.1099/ijs.0.014571-0
*Odoribacter*splanchnicus*							# DOI:10.1099/ijs.0.63458-0  and  Werner, Rintelen et al. (1975) - A new butyric acid-producing bacteroides species: B. splanchnicus n. sp. (author's transl)
*Thermoanaerobaculum*aquaticum*						# DOI:10.1099/ijs.0.051425-0
*Telmatobacter*bradus*								# Rosenberg, DeLong, Lory, Stackebrandt, Thompson (2014) - The Prokaryotes - Other major lineages of Bacteria and the Archaea
*Desulfotomaculum*varum*							# DOI:10.1007/s13205-011-0017-5
*Desulfotomaculum*hydrothermale*					# DOI:10.1099/ijs.0.65339-0
*Christensenella*minuta*							# DOI:10.1099/ijs.0.026989-0
*Sulfurospirillum*NP4*								# DOI:10.1061/(ASCE)0733-9372(2007)133:1(81)
*Alkalimarinus*sediminis*							# DOI:10.1099/ijsem.0.000446
*Marinobacter*santoriniensis*						# DOI:10.1099/ijs.0.003145-0
*Sulfurospirillum*arcachonense*						# DOI:10.1099/00207713-47-4-1212
*Sulfurospirillum*barnesii*							# DOI:10.1099/00207713-49-3-1177
*Sulfurospirillum*arsenophilum*						# DOI:10.1099/00207713-49-3-1177
*Desulfosporosinus*acididurans*						# DOI:10.1007/s00792-014-0701-6
*Desulfoconvexum*algidum*							# DOI:10.1099/ijs.0.043703-0
*Desulfotomaculum*defluvii*							# DOI:10.1099/ijs.0.047662-0
*Caldicoprobacter*algeriensis*						# DOI:10.1007/s00284-010-9789-9
*Desulfovibrio*cavernae*							# DOI:10.1078/0723202041748181
*Desulfovibrio*oceani*								# DOI:10.1007/s10482-009-9403-y
*Desulfitispora*alkaliphila*						# DOI:10.1007/s00792-010-0310-y
*Desulfovibrio*piezophilus*							# DOI:10.1099/ijs.0.028670-0
*Desulfonatronum*thiosulfatophilum*					# DOI:10.1007/s00792-011-0370-7
*Desulfonatronum*thioautotrophicum*					# DOI:10.1007/s00792-011-0370-7
*Desulfonatronovibrio*magnus*						# DOI:10.1007/s00792-011-0370-7
*Desulfonatronovibrio*thiodismutans*				# DOI:10.1007/s00792-011-0370-7
*Desulfotomaculum*reducens*							# DOI:10.1111/j.1462-2920.2010.02242.x
*Tateyamaria*pelophila*								# DOI:10.1099/ijs.0.013524-0
*Desulfurispirillum*alkaliphilum*					# Rosenberg, DeLong, Lory, Stackebrandt, Thompson (2014) - The Prokaryotes - Other major lineages of Bacteria and the Archaea
*Zobellella*taiwanensis*							# DOI:10.1099/ijs.0.64121-0
*Zobellella*denitrificans*							# DOI:10.1099/ijs.0.64121-0
*Zobellella*aerophila*								# DOI:10.1099/ijs.0.027466-0
*Celeribacter*indicus*								# DOI:10.1099/ijs.0.069039-0
*Citreicella*marina*								# DOI:10.1099/ijs.0.022376-0
*Celeribacter*marinus*								# DOI:10.1099/ijs.0.060673-0
*Marinilactibacillus*piezotolerans*					# DOI:10.1099/ijs.0.63236-0
*Exiguobacterium*profundum*							# DOI:10.1099/ijs.0.64639-0
*Salinimicrobium*marinum*							# DOI:10.1099/ijs.0.019166-0
*Mangrovibacterium*diazotrophicum*					# DOI:10.1099/ijs.0.052779-0
*Taonella*mepensis*									# DOI:10.1099/ijs.0.047803-0
*Longimonas*halophila*								# DOI:10.1099/ijs.0.000247
*Prevotella*salivae*								# DOI:10.1099/ijs.0.02876-0
*Prevotella*multisaccharivorax*						# DOI:10.1099/ijs.0.63739-0
*Prevotella*marshii*								# DOI:10.1099/ijs.0.63634-0
*Prevotella*baroniae*								# DOI:10.1099/ijs.0.63634-0
*Prevotellaceae*Alloprevotella*						# DOI:10.1099/ijs.0.041376-0
*Paraprevotella*clara*								# DOI:10.1099/ijs.0.008169-0
*Paraprevotella*xylaniphila*						# DOI:10.1099/ijs.0.008169-0
*Oscillibacter*valericigenes*						# DOI:10.1099/ijs.0.64717-0
*Clostridiales*Blautia*								# DOI:10.1099/ijs.0.65208-0
*Blautia*stercoris*									# DOI:10.1099/ijs.0.031625-0
*Blautia*glucerasei*								# DOI:10.1007/s00203-010-0566-8
*Rhizomicrobium*electricum*							# DOI:10.1099/ijs.0.023580-0
*Sporomusa*rhizae*									# DOI:10.1099/mic.0.28725-0
*Cellulosimicrobium*cellulans*						# Rosenberg, DeLong, Lory, Stackebrandt, Thompson (2014) - The Prokaryotes - Actinobacteria
*Telmatobacter*bradus*								# DOI:10.1099/ijs.0.029629-0
*Caldithrix*palaeochoryensis*						# DOI:10.1099/ijs.0.016667-0
*Caldithrix*abyssi*									# DOI:10.1099/ijs.0.02390-0
*Alkalitalea*saponilacus*							# DOI:10.1099/ijs.0.038315-0
*Thermoanaerobacter*mathranii*BG1*					# DOI:US Patent US 8512714 B2
*Haloanaerobium*alcaliphilum*						# DOI:10.1099/00207713-45-2-301
*Thennosipho*melanesiensis*							# DOI:10.1099/00207713-47-4-1118
*Rubrivivax*gelatinosus*							# DOI:10.1128/JB.00511-12  and  Garrity, Brenner, Krieg and Staley (2005) Bergey's Manual of Systematic Bacteriology, vol. 2C
*Rhodobium*marinum*									# Garrity, Brenner, Krieg and Staley (2005) Bergey's Manual of Systematic Bacteriology, vol. 2C
*Bacillus*stamsii*									# DOI:10.1016/j.syapm.2015.06.004
*Oscillibacter*ruminantium*							# DOI:10.1099/ijs.0.041749-0
*Themoanaerobacterium*calidifontis*					# DOI:10.1007/s00203-013-0895-5
*Youngiibacter*fragilis*							# DOI:10.1099/ijs.0.053728-0
*Youngiibacter*multivorans*							# DOI:10.1099/ijs.0.053728-0
*Thermogladius*shockii*								# DOI:10.1007/s00203-010-0639-8
*Caloramator*mitchellensis*							# DOI:10.1099/ijs.0.023655-0
*Fervidicella*metallireducens*						# DOI:10.1099/ijs.0.014670-0
*Desulfosoma*caldarium*								# DOI:10.1099/ijs.0.020586-0
*Kosmotoga*arenicorallina*							# DOI:10.1007/s00203-010-0611-7
*Oceanotoga*teriensis*								# DOI:10.1099/ijs.0.018036-0
*Fervidobacterium*riparium*							# DOI:10.1099/ijs.0.026070-0
*Proteiniclasticum*ruminis*							# DOI:10.1099/ijs.0.011759-0
*Caldicellulosiruptor*obsidiansis*					# DOI:10.1128/AEM.01903-09  and  DOI:10.1007/s00792-013-0512-1
*Thermoanaerobacteraceae*Thermoanaerobacter*		# Garrity, Brenner, Krieg and Staley (2009) Bergey's Manual of Systematic Bacteriology, vol. 3
*Flavobacterium*hydatis*							# Garrity, Brenner, Krieg and Staley (2011) Bergey's Manual of Systematic Bacteriology, vol. 4
*Actinomycetaceae*Actinomyces*						# Garrity, Brenner, Krieg and Staley (2012) Bergey's Manual of Systematic Bacteriology, vol. 5
*Actinobaculum*suis*								# Garrity, Brenner, Krieg and Staley (2012) Bergey's Manual of Systematic Bacteriology, vol. 5
*Actinobaculum*schaalii*							# Garrity, Brenner, Krieg and Staley (2012) Bergey's Manual of Systematic Bacteriology, vol. 5
*Actinomycetaceae*Arcanobacterium*					# Garrity, Brenner, Krieg and Staley (2012) Bergey's Manual of Systematic Bacteriology, vol. 5
*Mobiluncus*mulieris*								# Garrity, Brenner, Krieg and Staley (2012) Bergey's Manual of Systematic Bacteriology, vol. 5
*Aeriscardovia*aeriphila*							# Garrity, Brenner, Krieg and Staley (2012) Bergey's Manual of Systematic Bacteriology, vol. 5
*Alloscardovia*omnicolens*							# Garrity, Brenner, Krieg and Staley (2012) Bergey's Manual of Systematic Bacteriology, vol. 5
*Bifidobacteriaceae*Gardnerella*					# Garrity, Brenner, Krieg and Staley (2012) Bergey's Manual of Systematic Bacteriology, vol. 5
*Metascardovia*criceti*								# Garrity, Brenner, Krieg and Staley (2012) Bergey's Manual of Systematic Bacteriology, vol. 5
*Parascardovia*denticolens*							# Garrity, Brenner, Krieg and Staley (2012) Bergey's Manual of Systematic Bacteriology, vol. 5
*Bifidobacteriaceae*Scardovia*						# Garrity, Brenner, Krieg and Staley (2012) Bergey's Manual of Systematic Bacteriology, vol. 5
*Corynebacterium*ammoniagenes*						# Garrity, Brenner, Krieg and Staley (2012) Bergey's Manual of Systematic Bacteriology, vol. 5
*Corynebacterium*appendicis*						# Garrity, Brenner, Krieg and Staley (2012) Bergey's Manual of Systematic Bacteriology, vol. 5
*Corynebacterium*aurimucosum*						# Garrity, Brenner, Krieg and Staley (2012) Bergey's Manual of Systematic Bacteriology, vol. 5
*Cor*ynebacterium*freneyi*							# Garrity, Brenner, Krieg and Staley (2012) Bergey's Manual of Systematic Bacteriology, vol. 5
*Corynebacterium*glaucum*							# Garrity, Brenner, Krieg and Staley (2012) Bergey's Manual of Systematic Bacteriology, vol. 5
*Corynebacterium*mycetoides*						# Garrity, Brenner, Krieg and Staley (2012) Bergey's Manual of Systematic Bacteriology, vol. 5
*Corynebacterium*resistens*							# Garrity, Brenner, Krieg and Staley (2012) Bergey's Manual of Systematic Bacteriology, vol. 5
*Corynebacterium*simulans*							# Garrity, Brenner, Krieg and Staley (2012) Bergey's Manual of Systematic Bacteriology, vol. 5
*Corynebacterium*sundsvallense*						# Garrity, Brenner, Krieg and Staley (2012) Bergey's Manual of Systematic Bacteriology, vol. 5
*Corynebacterium*thomssenii*						# Garrity, Brenner, Krieg and Staley (2012) Bergey's Manual of Systematic Bacteriology, vol. 5
*Corynebacterium*ulcerans*							# Garrity, Brenner, Krieg and Staley (2012) Bergey's Manual of Systematic Bacteriology, vol. 5
*Corynebacterium*xerosis*							# Garrity, Brenner, Krieg and Staley (2012) Bergey's Manual of Systematic Bacteriology, vol. 5
*Arthrobacter*globiformis*							# Garrity, Brenner, Krieg and Staley (2012) Bergey's Manual of Systematic Bacteriology, vol. 5
*Arthrobacter*subterraneus*							# Garrity, Brenner, Krieg and Staley (2012) Bergey's Manual of Systematic Bacteriology, vol. 5
*Micrococcaceae*Rothia*								# Garrity, Brenner, Krieg and Staley (2012) Bergey's Manual of Systematic Bacteriology, vol. 5
*Cellulomonadaceae*Cellulomonas*					# Garrity, Brenner, Krieg and Staley (2012) Bergey's Manual of Systematic Bacteriology, vol. 5
*Actinotalea*fermentans*							# Garrity, Brenner, Krieg and Staley (2012) Bergey's Manual of Systematic Bacteriology, vol. 5
*Oerskovia*turbata*									# Garrity, Brenner, Krieg and Staley (2012) Bergey's Manual of Systematic Bacteriology, vol. 5
*Oerskovia*paurometabola*							# Garrity, Brenner, Krieg and Staley (2012) Bergey's Manual of Systematic Bacteriology, vol. 5
*Dermabacteraceae*Dermabacter*						# Garrity, Brenner, Krieg and Staley (2012) Bergey's Manual of Systematic Bacteriology, vol. 5
*Leifsonia*xyli*									# Garrity, Brenner, Krieg and Staley (2012) Bergey's Manual of Systematic Bacteriology, vol. 5
*Promicromonospora*aerolata*						# Garrity, Brenner, Krieg and Staley (2012) Bergey's Manual of Systematic Bacteriology, vol. 5
*Promicromonospora*kroppenstedtii*					# Garrity, Brenner, Krieg and Staley (2012) Bergey's Manual of Systematic Bacteriology, vol. 5
*Cellulosimicrobium*cellulans*						# Garrity, Brenner, Krieg and Staley (2012) Bergey's Manual of Systematic Bacteriology, vol. 5
*Xylanimicrobium*pachnodae*							# Garrity, Brenner, Krieg and Staley (2012) Bergey's Manual of Systematic Bacteriology, vol. 5
*Propionibacteriaceae*Propionibacterium*			# Garrity, Brenner, Krieg and Staley (2012) Bergey's Manual of Systematic Bacteriology, vol. 5
*Propionibacteriaceae*Brooklawnia*					# Garrity, Brenner, Krieg and Staley (2012) Bergey's Manual of Systematic Bacteriology, vol. 5
*Luteococcus*japonicus*								# Garrity, Brenner, Krieg and Staley (2012) Bergey's Manual of Systematic Bacteriology, vol. 5
*Propionicicella*superfundia*						# Garrity, Brenner, Krieg and Staley (2012) Bergey's Manual of Systematic Bacteriology, vol. 5
*Propionibacteriaceae*Propionicimonas*				# Garrity, Brenner, Krieg and Staley (2012) Bergey's Manual of Systematic Bacteriology, vol. 5
*Propionibacteriaceae*Propionimicrobium*			# Garrity, Brenner, Krieg and Staley (2012) Bergey's Manual of Systematic Bacteriology, vol. 5
*Streptomyces*achromogenes*rubradiris*				# Garrity, Brenner, Krieg and Staley (2012) Bergey's Manual of Systematic Bacteriology, vol. 5
*Coriobacteriaceae*Coriobacterium*					# Garrity, Brenner, Krieg and Staley (2012) Bergey's Manual of Systematic Bacteriology, vol. 5
*Coriobacteriaceae*Collinsella*						# Garrity, Brenner, Krieg and Staley (2012) Bergey's Manual of Systematic Bacteriology, vol. 5
*Coriobacteriaceae*Olsenella						# Garrity, Brenner, Krieg and Staley (2012) Bergey's Manual of Systematic Bacteriology, vol. 5
*Bacteroidaceae*Bacteroides*						# Garrity, Brenner, Krieg and Staley (2011) Bergey's Manual of Systematic Bacteriology, vol. 4
*Bacteroidaceae*Acetofilamentum*					# Garrity, Brenner, Krieg and Staley (2011) Bergey's Manual of Systematic Bacteriology, vol. 4
*Bacteroidaceae*Acetomicrobium*						# Garrity, Brenner, Krieg and Staley (2011) Bergey's Manual of Systematic Bacteriology, vol. 4
*Bacteroidaceae*Acetothermus*						# Garrity, Brenner, Krieg and Staley (2011) Bergey's Manual of Systematic Bacteriology, vol. 4
*Marinilabiliaceae*Marinilabilia*					# Garrity, Brenner, Krieg and Staley (2011) Bergey's Manual of Systematic Bacteriology, vol. 4
*Marinilabiliaceae*Anaerophaga*						# Garrity, Brenner, Krieg and Staley (2011) Bergey's Manual of Systematic Bacteriology, vol. 4
*Marinilabiliaceae*Alkaliflexus*					# Garrity, Brenner, Krieg and Staley (2011) Bergey's Manual of Systematic Bacteriology, vol. 4
*Rikenellaceae*Rikenella*							# Garrity, Brenner, Krieg and Staley (2011) Bergey's Manual of Systematic Bacteriology, vol. 4
*Alistipes*onderdonkii*								# Garrity, Brenner, Krieg and Staley (2011) Bergey's Manual of Systematic Bacteriology, vol. 4
*Alistipes*shahii*									# Garrity, Brenner, Krieg and Staley (2011) Bergey's Manual of Systematic Bacteriology, vol. 4
*Porphyromonadaceae*Porphyromonas*					# Garrity, Brenner, Krieg and Staley (2011) Bergey's Manual of Systematic Bacteriology, vol. 4
*Porphyromonadaceae*Barnesiella*					# Garrity, Brenner, Krieg and Staley (2011) Bergey's Manual of Systematic Bacteriology, vol. 4
*Porphyromonadaceae*Dysgonomonas*					# Garrity, Brenner, Krieg and Staley (2011) Bergey's Manual of Systematic Bacteriology, vol. 4
*Porphyromonadaceae*Paludibacter*					# Garrity, Brenner, Krieg and Staley (2011) Bergey's Manual of Systematic Bacteriology, vol. 4
*Porphyromonadaceae*Petrimonas*						# Garrity, Brenner, Krieg and Staley (2011) Bergey's Manual of Systematic Bacteriology, vol. 4
*Prevotella*bergensis*								# Garrity, Brenner, Krieg and Staley (2011) Bergey's Manual of Systematic Bacteriology, vol. 4
*Prevotella*buccalis*								# Garrity, Brenner, Krieg and Staley (2011) Bergey's Manual of Systematic Bacteriology, vol. 4
*Prevotella*corporis*								# Garrity, Brenner, Krieg and Staley (2011) Bergey's Manual of Systematic Bacteriology, vol. 4
*Prevotella*dentalis*								# Garrity, Brenner, Krieg and Staley (2011) Bergey's Manual of Systematic Bacteriology, vol. 4
*Prevotella*denticola*								# Garrity, Brenner, Krieg and Staley (2011) Bergey's Manual of Systematic Bacteriology, vol. 4
*Prevotella*disiens*								# Garrity, Brenner, Krieg and Staley (2011) Bergey's Manual of Systematic Bacteriology, vol. 4
*Prevotella*heparinolyticus*						# Garrity, Brenner, Krieg and Staley (2011) Bergey's Manual of Systematic Bacteriology, vol. 4
*Prevotella*intermedia*								# Garrity, Brenner, Krieg and Staley (2011) Bergey's Manual of Systematic Bacteriology, vol. 4
*Prevotella*loescheii*								# Garrity, Brenner, Krieg and Staley (2011) Bergey's Manual of Systematic Bacteriology, vol. 4
*Prevotella*marshii*								# Garrity, Brenner, Krieg and Staley (2011) Bergey's Manual of Systematic Bacteriology, vol. 4
*Prevotella*multiformis*							# Garrity, Brenner, Krieg and Staley (2011) Bergey's Manual of Systematic Bacteriology, vol. 4
*Prevotella*nigrescens*								# Garrity, Brenner, Krieg and Staley (2011) Bergey's Manual of Systematic Bacteriology, vol. 4
*Prevotella*oralis*									# Garrity, Brenner, Krieg and Staley (2011) Bergey's Manual of Systematic Bacteriology, vol. 4
*Prevotella*oris*									# Garrity, Brenner, Krieg and Staley (2011) Bergey's Manual of Systematic Bacteriology, vol. 4
*Prevotella*oulorum*								# Garrity, Brenner, Krieg and Staley (2011) Bergey's Manual of Systematic Bacteriology, vol. 4
*Prevotella*pallens*								# Garrity, Brenner, Krieg and Staley (2011) Bergey's Manual of Systematic Bacteriology, vol. 4
*Prevotella*ruminicola*								# Garrity, Brenner, Krieg and Staley (2011) Bergey's Manual of Systematic Bacteriology, vol. 4
*Prevotella*veroralis*								# Garrity, Brenner, Krieg and Staley (2011) Bergey's Manual of Systematic Bacteriology, vol. 4
*Prevotella*zoogleoformans*							# Garrity, Brenner, Krieg and Staley (2011) Bergey's Manual of Systematic Bacteriology, vol. 4
*Prevotellaceae*Xylanibacter*						# Garrity, Brenner, Krieg and Staley (2011) Bergey's Manual of Systematic Bacteriology, vol. 4
*Flavobacterium*hydatis*							# Garrity, Brenner, Krieg and Staley (2011) Bergey's Manual of Systematic Bacteriology, vol. 4
*Flavobacterium*succinicans*						# Garrity, Brenner, Krieg and Staley (2011) Bergey's Manual of Systematic Bacteriology, vol. 4
*Flavobacteriaceae*Algibacter*						# Garrity, Brenner, Krieg and Staley (2011) Bergey's Manual of Systematic Bacteriology, vol. 4
*Flavobacteriaceae*Capnocytophaga*					# Garrity, Brenner, Krieg and Staley (2011) Bergey's Manual of Systematic Bacteriology, vol. 4
*Chryseobacterium*scophthalmum*						# Garrity, Brenner, Krieg and Staley (2011) Bergey's Manual of Systematic Bacteriology, vol. 4
*Flavobacteriaceae*Cloacibacterium*					# Garrity, Brenner, Krieg and Staley (2011) Bergey's Manual of Systematic Bacteriology, vol. 4
*Flavobacteriaceae*Mariniflexile*					# Garrity, Brenner, Krieg and Staley (2011) Bergey's Manual of Systematic Bacteriology, vol. 4
*Flavobacteriaceae*Muricauda*						# Garrity, Brenner, Krieg and Staley (2011) Bergey's Manual of Systematic Bacteriology, vol. 4
*Sejongia*antarctica*								# Garrity, Brenner, Krieg and Staley (2011) Bergey's Manual of Systematic Bacteriology, vol. 4
*Sejongia*jeonii*									# Garrity, Brenner, Krieg and Staley (2011) Bergey's Manual of Systematic Bacteriology, vol. 4
*Cryomorphaceae*Brumimicrobium*						# Garrity, Brenner, Krieg and Staley (2011) Bergey's Manual of Systematic Bacteriology, vol. 4
*Cytophaga*fermentans*								# Garrity, Brenner, Krieg and Staley (2011) Bergey's Manual of Systematic Bacteriology, vol. 4
*Cytophaga*xylanolytica*							# Garrity, Brenner, Krieg and Staley (2011) Bergey's Manual of Systematic Bacteriology, vol. 4
*Dyadobacter*fermentans*							# Garrity, Brenner, Krieg and Staley (2011) Bergey's Manual of Systematic Bacteriology, vol. 4
*Cytophagaceae*Meniscus*							# Garrity, Brenner, Krieg and Staley (2011) Bergey's Manual of Systematic Bacteriology, vol. 4
*Runella*zeae*										# Garrity, Brenner, Krieg and Staley (2011) Bergey's Manual of Systematic Bacteriology, vol. 4
*Cyclobacteriaceae*Echinicola*						# Garrity, Brenner, Krieg and Staley (2011) Bergey's Manual of Systematic Bacteriology, vol. 4
*Flammeovirga*aprica*								# Garrity, Brenner, Krieg and Staley (2011) Bergey's Manual of Systematic Bacteriology, vol. 4
*Spirochaeta*africana*								# Garrity, Brenner, Krieg and Staley (2011) Bergey's Manual of Systematic Bacteriology, vol. 4
*Spirochaeta*alkalica*								# Garrity, Brenner, Krieg and Staley (2011) Bergey's Manual of Systematic Bacteriology, vol. 4
*Spirochaeta*americana*								# Garrity, Brenner, Krieg and Staley (2011) Bergey's Manual of Systematic Bacteriology, vol. 4
*Spirochaeta*asiatica*								# Garrity, Brenner, Krieg and Staley (2011) Bergey's Manual of Systematic Bacteriology, vol. 4
*Spirochaeta*aurantia*								# Garrity, Brenner, Krieg and Staley (2011) Bergey's Manual of Systematic Bacteriology, vol. 4
*Spirochaeta*bajacaliforniensis*					# Garrity, Brenner, Krieg and Staley (2011) Bergey's Manual of Systematic Bacteriology, vol. 4
*Spirochaeta*caldaria*								# Garrity, Brenner, Krieg and Staley (2011) Bergey's Manual of Systematic Bacteriology, vol. 4
*Spirochaeta*halophila*								# Garrity, Brenner, Krieg and Staley (2011) Bergey's Manual of Systematic Bacteriology, vol. 4
*Spirochaeta*isovalerica*							# Garrity, Brenner, Krieg and Staley (2011) Bergey's Manual of Systematic Bacteriology, vol. 4
*Spirochaeta*smaragdinae*							# Garrity, Brenner, Krieg and Staley (2011) Bergey's Manual of Systematic Bacteriology, vol. 4
*Spirochaeta*litoralis*								# Garrity, Brenner, Krieg and Staley (2011) Bergey's Manual of Systematic Bacteriology, vol. 4
*Spirochaeta*stenostrepta*							# Garrity, Brenner, Krieg and Staley (2011) Bergey's Manual of Systematic Bacteriology, vol. 4
*Spirochaeta*zuelzerae*								# Garrity, Brenner, Krieg and Staley (2011) Bergey's Manual of Systematic Bacteriology, vol. 4
*Spirochaeta*coccoides*								# Garrity, Brenner, Krieg and Staley (2011) Bergey's Manual of Systematic Bacteriology, vol. 4
*Borrelia*turicatae*								# Garrity, Brenner, Krieg and Staley (2011) Bergey's Manual of Systematic Bacteriology, vol. 4
*Treponema*pallidum*pallidum*						# Garrity, Brenner, Krieg and Staley (2011) Bergey's Manual of Systematic Bacteriology, vol. 4
*Treponema*azotonutricium*							# Garrity, Brenner, Krieg and Staley (2011) Bergey's Manual of Systematic Bacteriology, vol. 4
*Treponema*bryantii*								# Garrity, Brenner, Krieg and Staley (2011) Bergey's Manual of Systematic Bacteriology, vol. 4
*Treponema*denticola*								# Garrity, Brenner, Krieg and Staley (2011) Bergey's Manual of Systematic Bacteriology, vol. 4
*Treponema*medium*									# Garrity, Brenner, Krieg and Staley (2011) Bergey's Manual of Systematic Bacteriology, vol. 4
*Treponema*minutum*									# Garrity, Brenner, Krieg and Staley (2011) Bergey's Manual of Systematic Bacteriology, vol. 4
*Treponema*pectinovorum*							# Garrity, Brenner, Krieg and Staley (2011) Bergey's Manual of Systematic Bacteriology, vol. 4
*Treponema*phagedenis*								# Garrity, Brenner, Krieg and Staley (2011) Bergey's Manual of Systematic Bacteriology, vol. 4
*Treponema*primitia*								# Garrity, Brenner, Krieg and Staley (2011) Bergey's Manual of Systematic Bacteriology, vol. 4
*Treponema*refringens*								# Garrity, Brenner, Krieg and Staley (2011) Bergey's Manual of Systematic Bacteriology, vol. 4
*Treponema*saccharophilum*							# Garrity, Brenner, Krieg and Staley (2011) Bergey's Manual of Systematic Bacteriology, vol. 4
*Treponema*scoliodontus*							# Garrity, Brenner, Krieg and Staley (2011) Bergey's Manual of Systematic Bacteriology, vol. 4
*Treponema*socranskii*								# Garrity, Brenner, Krieg and Staley (2011) Bergey's Manual of Systematic Bacteriology, vol. 4
*Treponema*succinifaciens*							# Garrity, Brenner, Krieg and Staley (2011) Bergey's Manual of Systematic Bacteriology, vol. 4
*Treponema*vincentii*								# Garrity, Brenner, Krieg and Staley (2011) Bergey's Manual of Systematic Bacteriology, vol. 4
*Treponema*macrodentium*							# Garrity, Brenner, Krieg and Staley (2011) Bergey's Manual of Systematic Bacteriology, vol. 4
*Treponema*orale*									# Garrity, Brenner, Krieg and Staley (2011) Bergey's Manual of Systematic Bacteriology, vol. 4
*Treponema*zioleckii*								# Garrity, Brenner, Krieg and Staley (2011) Bergey's Manual of Systematic Bacteriology, vol. 4
*Entomoplasmataceae*Entomoplasma*					# Garrity, Brenner, Krieg and Staley (2011) Bergey's Manual of Systematic Bacteriology, vol. 4
*Entomoplasmataceae*Mesoplasma*						# Garrity, Brenner, Krieg and Staley (2011) Bergey's Manual of Systematic Bacteriology, vol. 4
*Anaeroplasmataceae*Anaeroplasma*					# Garrity, Brenner, Krieg and Staley (2011) Bergey's Manual of Systematic Bacteriology, vol. 4
*Holophagaceae*Holophaga*							# Garrity, Brenner, Krieg and Staley (2011) Bergey's Manual of Systematic Bacteriology, vol. 4
*Holophagaceae*Geothrix*							# Garrity, Brenner, Krieg and Staley (2011) Bergey's Manual of Systematic Bacteriology, vol. 4
*Fibrobacteraceae*Fibrobacter*						# Garrity, Brenner, Krieg and Staley (2011) Bergey's Manual of Systematic Bacteriology, vol. 4
*Fusobacteriaceae*Fusobacterium*					# Garrity, Brenner, Krieg and Staley (2011) Bergey's Manual of Systematic Bacteriology, vol. 4
*Fusobacteriaceae*Cetobacterium*					# Garrity, Brenner, Krieg and Staley (2011) Bergey's Manual of Systematic Bacteriology, vol. 4
*Fusobacteriaceae*Ilyobacter*						# Garrity, Brenner, Krieg and Staley (2011) Bergey's Manual of Systematic Bacteriology, vol. 4
*Fusobacteriaceae*Propionigenium*					# Garrity, Brenner, Krieg and Staley (2011) Bergey's Manual of Systematic Bacteriology, vol. 4
*Leptotrichiaceae*leptotrichia*						# Garrity, Brenner, Krieg and Staley (2011) Bergey's Manual of Systematic Bacteriology, vol. 4
*Leptotrichiaceae*Sebaldella*						# Garrity, Brenner, Krieg and Staley (2011) Bergey's Manual of Systematic Bacteriology, vol. 4
*Leptotrichiaceae*Sneathia*							# Garrity, Brenner, Krieg and Staley (2011) Bergey's Manual of Systematic Bacteriology, vol. 4
*Leptotrichiaceae*Streptobacillus*					# Garrity, Brenner, Krieg and Staley (2011) Bergey's Manual of Systematic Bacteriology, vol. 4
*Dictyoglomaceae*Dictyoglomus*						# Garrity, Brenner, Krieg and Staley (2011) Bergey's Manual of Systematic Bacteriology, vol. 4
*Victivallis*vadensis*								# Garrity, Brenner, Krieg and Staley (2011) Bergey's Manual of Systematic Bacteriology, vol. 4
*Verrucomicrobiaceae*Verrucomicrobium*				# Garrity, Brenner, Krieg and Staley (2011) Bergey's Manual of Systematic Bacteriology, vol. 4
*Akkermansiaceae*akkermansia*						# Garrity, Brenner, Krieg and Staley (2011) Bergey's Manual of Systematic Bacteriology, vol. 4
*Opitutaceae*Opitutus*								# Garrity, Brenner, Krieg and Staley (2011) Bergey's Manual of Systematic Bacteriology, vol. 4
*Opitutaceae*alterococcus							# Garrity, Brenner, Krieg and Staley (2011) Bergey's Manual of Systematic Bacteriology, vol. 4
*Bacillus*arseniciselenatis*						# Garrity, Brenner, Krieg and Staley (2009) Bergey's Manual of Systematic Bacteriology, vol. 3
*Bacillus*infernus*									# Garrity, Brenner, Krieg and Staley (2009) Bergey's Manual of Systematic Bacteriology, vol. 3
*Bacillus*selenitireducens*							# Garrity, Brenner, Krieg and Staley (2009) Bergey's Manual of Systematic Bacteriology, vol. 3
*Bacillaceae*Anoxybacillus*							# Garrity, Brenner, Krieg and Staley (2009) Bergey's Manual of Systematic Bacteriology, vol. 3
*Listeriaceae*Listeria*								# Garrity, Brenner, Krieg and Staley (2009) Bergey's Manual of Systematic Bacteriology, vol. 3
*Listeriaceae*Brochothrix*							# Garrity, Brenner, Krieg and Staley (2009) Bergey's Manual of Systematic Bacteriology, vol. 3
*Paenibacillus*polymyxa*							# Garrity, Brenner, Krieg and Staley (2009) Bergey's Manual of Systematic Bacteriology, vol. 3
*Paenibacillusanaericanus*							# Garrity, Brenner, Krieg and Staley (2009) Bergey's Manual of Systematic Bacteriology, vol. 3
*Paenibacillus*koreensis*							# Garrity, Brenner, Krieg and Staley (2009) Bergey's Manual of Systematic Bacteriology, vol. 3
*Paenibacillus*macerans*							# Garrity, Brenner, Krieg and Staley (2009) Bergey's Manual of Systematic Bacteriology, vol. 3
*Paenibacillus*turicensis*							# Garrity, Brenner, Krieg and Staley (2009) Bergey's Manual of Systematic Bacteriology, vol. 3
*Planomicrobium*mcmeekinii*							# Garrity, Brenner, Krieg and Staley (2009) Bergey's Manual of Systematic Bacteriology, vol. 3
*Sporolactobacillaceae*Sporolactobacillus*			# Garrity, Brenner, Krieg and Staley (2009) Bergey's Manual of Systematic Bacteriology, vol. 3
*Thermicanus*aegyptius*								# Garrity, Brenner, Krieg and Staley (2009) Bergey's Manual of Systematic Bacteriology, vol. 3
*Firmicutes*Gemella*								# Garrity, Brenner, Krieg and Staley (2009) Bergey's Manual of Systematic Bacteriology, vol. 3
*Lactobacillaceae*Lactobacillus*					# Garrity, Brenner, Krieg and Staley (2009) Bergey's Manual of Systematic Bacteriology, vol. 3
*Lactobacillaceae*Paralactobacillus*				# Garrity, Brenner, Krieg and Staley (2009) Bergey's Manual of Systematic Bacteriology, vol. 3
*Aerococcaceae*Abiotrophia*							# Garrity, Brenner, Krieg and Staley (2009) Bergey's Manual of Systematic Bacteriology, vol. 3
*Facklamia*sourekii*								# Garrity, Brenner, Krieg and Staley (2009) Bergey's Manual of Systematic Bacteriology, vol. 3
*Globicatella*sulfidifaciens*						# Garrity, Brenner, Krieg and Staley (2009) Bergey's Manual of Systematic Bacteriology, vol. 3
*Carnobacterium*divergens*							# Garrity, Brenner, Krieg and Staley (2009) Bergey's Manual of Systematic Bacteriology, vol. 3
*Carnobacterium*alterfunditum*						# Garrity, Brenner, Krieg and Staley (2009) Bergey's Manual of Systematic Bacteriology, vol. 3
*Carnobacterium*funditum*							# Garrity, Brenner, Krieg and Staley (2009) Bergey's Manual of Systematic Bacteriology, vol. 3
*Carnobacterium*maltaromaticum*						# Garrity, Brenner, Krieg and Staley (2009) Bergey's Manual of Systematic Bacteriology, vol. 3
*Carnobacterium*mobile*								# Garrity, Brenner, Krieg and Staley (2009) Bergey's Manual of Systematic Bacteriology, vol. 3
*Alkalibacterium*psychrotolerans*					# Garrity, Brenner, Krieg and Staley (2009) Bergey's Manual of Systematic Bacteriology, vol. 3
*Alkalibacterium*iburiense*							# Garrity, Brenner, Krieg and Staley (2009) Bergey's Manual of Systematic Bacteriology, vol. 3
*Carnobacteriaceae*Desemzia*						# Garrity, Brenner, Krieg and Staley (2009) Bergey's Manual of Systematic Bacteriology, vol. 3
*Granulicatella*adiacens*							# Garrity, Brenner, Krieg and Staley (2009) Bergey's Manual of Systematic Bacteriology, vol. 3
*Marinilactibacillus*psychrotolerans*				# Garrity, Brenner, Krieg and Staley (2009) Bergey's Manual of Systematic Bacteriology, vol. 3
*Carnobacteriaceae*Trichococcus*					# Garrity, Brenner, Krieg and Staley (2009) Bergey's Manual of Systematic Bacteriology, vol. 3
*Enterococcaceae*Enterococcus*						# Garrity, Brenner, Krieg and Staley (2009) Bergey's Manual of Systematic Bacteriology, vol. 3
*Enterococcaceae*Tetragenococcus*					# Garrity, Brenner, Krieg and Staley (2009) Bergey's Manual of Systematic Bacteriology, vol. 3
*Leuconostocaceae*Leuconostoc*						# Garrity, Brenner, Krieg and Staley (2009) Bergey's Manual of Systematic Bacteriology, vol. 3
*Leuconostocaceae*Oenococcus*						# Garrity, Brenner, Krieg and Staley (2009) Bergey's Manual of Systematic Bacteriology, vol. 3
*Leuconostocaceae*Weissella*						# Garrity, Brenner, Krieg and Staley (2009) Bergey's Manual of Systematic Bacteriology, vol. 3
*Streptococcaceae*Streptococcus*					# Garrity, Brenner, Krieg and Staley (2009) Bergey's Manual of Systematic Bacteriology, vol. 3
*Streptococcaceae*Lactococcus*						# Garrity, Brenner, Krieg and Staley (2009) Bergey's Manual of Systematic Bacteriology, vol. 3
*Lactococcus*lactis*lactis*							# Garrity, Brenner, Krieg and Staley (2009) Bergey's Manual of Systematic Bacteriology, vol. 3
*Lactococcus*plantarum*								# Garrity, Brenner, Krieg and Staley (2009) Bergey's Manual of Systematic Bacteriology, vol. 3
*Lactococcus*raffinolactis*							# Garrity, Brenner, Krieg and Staley (2009) Bergey's Manual of Systematic Bacteriology, vol. 3
*Streptococcaceae*Lactovum*							# Garrity, Brenner, Krieg and Staley (2009) Bergey's Manual of Systematic Bacteriology, vol. 3
*Clostridium*butyricum*								# Garrity, Brenner, Krieg and Staley (2009) Bergey's Manual of Systematic Bacteriology, vol. 3
*Clostridium*acetobutylicum*						# Garrity, Brenner, Krieg and Staley (2009) Bergey's Manual of Systematic Bacteriology, vol. 3
*Clostridium*acidisoli*								# Garrity, Brenner, Krieg and Staley (2009) Bergey's Manual of Systematic Bacteriology, vol. 3
*Clostridium*aciditolerans*							# Garrity, Brenner, Krieg and Staley (2009) Bergey's Manual of Systematic Bacteriology, vol. 3
*Clostridium*aestuarii*								# Garrity, Brenner, Krieg and Staley (2009) Bergey's Manual of Systematic Bacteriology, vol. 3
*Clostridium*akagii*								# Garrity, Brenner, Krieg and Staley (2009) Bergey's Manual of Systematic Bacteriology, vol. 3
*Clostridium*aldenense*								# Garrity, Brenner, Krieg and Staley (2009) Bergey's Manual of Systematic Bacteriology, vol. 3
*Clostridium*aldrichii*								# Garrity, Brenner, Krieg and Staley (2009) Bergey's Manual of Systematic Bacteriology, vol. 3
*Clostridium*algidicarnis*							# Garrity, Brenner, Krieg and Staley (2009) Bergey's Manual of Systematic Bacteriology, vol. 3
*Clostridium*algidixylanolyticum*					# Garrity, Brenner, Krieg and Staley (2009) Bergey's Manual of Systematic Bacteriology, vol. 3
*Clostridium*alkalicellulosi*						# Garrity, Brenner, Krieg and Staley (2009) Bergey's Manual of Systematic Bacteriology, vol. 3
*Clostridium*amygdalinum*							# Garrity, Brenner, Krieg and Staley (2009) Bergey's Manual of Systematic Bacteriology, vol. 3
*Clostridium*arcticum*								# Garrity, Brenner, Krieg and Staley (2009) Bergey's Manual of Systematic Bacteriology, vol. 3
*Clostridium*asparagiforme*							# Garrity, Brenner, Krieg and Staley (2009) Bergey's Manual of Systematic Bacteriology, vol. 3
*Clostridium*aurantibutyricum*						# Garrity, Brenner, Krieg and Staley (2009) Bergey's Manual of Systematic Bacteriology, vol. 3
*Clostridium*baratii*								# Garrity, Brenner, Krieg and Staley (2009) Bergey's Manual of Systematic Bacteriology, vol. 3
*Clostridium*beijerinckii*							# Garrity, Brenner, Krieg and Staley (2009) Bergey's Manual of Systematic Bacteriology, vol. 3
*Clostridium*bifermentans*							# Garrity, Brenner, Krieg and Staley (2009) Bergey's Manual of Systematic Bacteriology, vol. 3
*Clostridium*bowmanii*								# Garrity, Brenner, Krieg and Staley (2009) Bergey's Manual of Systematic Bacteriology, vol. 3
*Clostridium*cadaveris*								# Garrity, Brenner, Krieg and Staley (2009) Bergey's Manual of Systematic Bacteriology, vol. 3
*Clostridium*caminithermale*						# Garrity, Brenner, Krieg and Staley (2009) Bergey's Manual of Systematic Bacteriology, vol. 3
*Clostridium*celatum*								# Garrity, Brenner, Krieg and Staley (2009) Bergey's Manual of Systematic Bacteriology, vol. 3
*Clostridium*celerecrescens*						# Garrity, Brenner, Krieg and Staley (2009) Bergey's Manual of Systematic Bacteriology, vol. 3
*Clostridium*cellobioparum*							# Garrity, Brenner, Krieg and Staley (2009) Bergey's Manual of Systematic Bacteriology, vol. 3
*Clostridium*cellulofermentans*						# Garrity, Brenner, Krieg and Staley (2009) Bergey's Manual of Systematic Bacteriology, vol. 3
*Clostridium*cellulosi*								# Garrity, Brenner, Krieg and Staley (2009) Bergey's Manual of Systematic Bacteriology, vol. 3
*Clostridium*chauvoei*								# Garrity, Brenner, Krieg and Staley (2009) Bergey's Manual of Systematic Bacteriology, vol. 3
*Clostridium*clostridioforme*						# Garrity, Brenner, Krieg and Staley (2009) Bergey's Manual of Systematic Bacteriology, vol. 3
*Clostridium*coccoides*								# Garrity, Brenner, Krieg and Staley (2009) Bergey's Manual of Systematic Bacteriology, vol. 3
*Clostridium*cochlearium*							# Garrity, Brenner, Krieg and Staley (2009) Bergey's Manual of Systematic Bacteriology, vol. 3
*Clostridium*collagenovorans*						# Garrity, Brenner, Krieg and Staley (2009) Bergey's Manual of Systematic Bacteriology, vol. 3
*Clostridium*cylindrosporum*						# Garrity, Brenner, Krieg and Staley (2009) Bergey's Manual of Systematic Bacteriology, vol. 3
*Clostridium*diolis*								# Garrity, Brenner, Krieg and Staley (2009) Bergey's Manual of Systematic Bacteriology, vol. 3
*Clostridium*disporicum*							# Garrity, Brenner, Krieg and Staley (2009) Bergey's Manual of Systematic Bacteriology, vol. 3
*Clostridium*estertheticum*							# Garrity, Brenner, Krieg and Staley (2009) Bergey's Manual of Systematic Bacteriology, vol. 3
*Clostridium*fimetarium*							# Garrity, Brenner, Krieg and Staley (2009) Bergey's Manual of Systematic Bacteriology, vol. 3
*Clostridium*formicaceticum*						# Garrity, Brenner, Krieg and Staley (2009) Bergey's Manual of Systematic Bacteriology, vol. 3
*Clostridium*frigidicarnis*							# Garrity, Brenner, Krieg and Staley (2009) Bergey's Manual of Systematic Bacteriology, vol. 3
*Clostridium*frigoris*								# Garrity, Brenner, Krieg and Staley (2009) Bergey's Manual of Systematic Bacteriology, vol. 3
*Clostridium*ganghwense*							# Garrity, Brenner, Krieg and Staley (2009) Bergey's Manual of Systematic Bacteriology, vol. 3
*Clostridium*gasigenes*								# Garrity, Brenner, Krieg and Staley (2009) Bergey's Manual of Systematic Bacteriology, vol. 3
*Clostridium*glycolicum*							# Garrity, Brenner, Krieg and Staley (2009) Bergey's Manual of Systematic Bacteriology, vol. 3
*Clostridium*grantii*								# Garrity, Brenner, Krieg and Staley (2009) Bergey's Manual of Systematic Bacteriology, vol. 3
*Clostridium*haemolyticum*							# Garrity, Brenner, Krieg and Staley (2009) Bergey's Manual of Systematic Bacteriology, vol. 3
*Clostridium*halophilum*							# Garrity, Brenner, Krieg and Staley (2009) Bergey's Manual of Systematic Bacteriology, vol. 3
*Clostridium*hathewayi*								# Garrity, Brenner, Krieg and Staley (2009) Bergey's Manual of Systematic Bacteriology, vol. 3
*Clostridium*herbivorans*							# Garrity, Brenner, Krieg and Staley (2009) Bergey's Manual of Systematic Bacteriology, vol. 3
*Clostridium*histolyticum*							# Garrity, Brenner, Krieg and Staley (2009) Bergey's Manual of Systematic Bacteriology, vol. 3
*Clostridium*homopropionicum*						# Garrity, Brenner, Krieg and Staley (2009) Bergey's Manual of Systematic Bacteriology, vol. 3
*Clostridium*hungatei*								# Garrity, Brenner, Krieg and Staley (2009) Bergey's Manual of Systematic Bacteriology, vol. 3
*Clostridium*hylemonae*								# Garrity, Brenner, Krieg and Staley (2009) Bergey's Manual of Systematic Bacteriology, vol. 3
*Clostridium*indolis*								# Garrity, Brenner, Krieg and Staley (2009) Bergey's Manual of Systematic Bacteriology, vol. 3
*Clostridium*intestinale*							# Garrity, Brenner, Krieg and Staley (2009) Bergey's Manual of Systematic Bacteriology, vol. 3
*Clostridium*jejuense*								# Garrity, Brenner, Krieg and Staley (2009) Bergey's Manual of Systematic Bacteriology, vol. 3
*Clostridium*kluyveri*								# Garrity, Brenner, Krieg and Staley (2009) Bergey's Manual of Systematic Bacteriology, vol. 3
*Clostridium*lacusfryxellense*						# Garrity, Brenner, Krieg and Staley (2009) Bergey's Manual of Systematic Bacteriology, vol. 3
*Clostridium*lentocellum*							# Garrity, Brenner, Krieg and Staley (2009) Bergey's Manual of Systematic Bacteriology, vol. 3
*Clostridium*limosum*								# Garrity, Brenner, Krieg and Staley (2009) Bergey's Manual of Systematic Bacteriology, vol. 3
*Clostridium*litorale*								# Garrity, Brenner, Krieg and Staley (2009) Bergey's Manual of Systematic Bacteriology, vol. 3
*Clostridium*magnum*								# Garrity, Brenner, Krieg and Staley (2009) Bergey's Manual of Systematic Bacteriology, vol. 3
*Clostridium*mayombei*								# Garrity, Brenner, Krieg and Staley (2009) Bergey's Manual of Systematic Bacteriology, vol. 3
*Clostridium*methoxybenzovorans*					# Garrity, Brenner, Krieg and Staley (2009) Bergey's Manual of Systematic Bacteriology, vol. 3
*Clostridium*methylpentosum*						# Garrity, Brenner, Krieg and Staley (2009) Bergey's Manual of Systematic Bacteriology, vol. 3
*Clostridium*neopropionicum*						# Garrity, Brenner, Krieg and Staley (2009) Bergey's Manual of Systematic Bacteriology, vol. 3
*Clostridium*novyi*									# Garrity, Brenner, Krieg and Staley (2009) Bergey's Manual of Systematic Bacteriology, vol. 3
*Clostridium*papyrosolvens*							# Garrity, Brenner, Krieg and Staley (2009) Bergey's Manual of Systematic Bacteriology, vol. 3
*Clostridium*paradoxum*								# Garrity, Brenner, Krieg and Staley (2009) Bergey's Manual of Systematic Bacteriology, vol. 3
*Clostridium*paraputrificum*						# Garrity, Brenner, Krieg and Staley (2009) Bergey's Manual of Systematic Bacteriology, vol. 3
*Clostridium*pascui*								# Garrity, Brenner, Krieg and Staley (2009) Bergey's Manual of Systematic Bacteriology, vol. 3
*Clostridiumpeptidivorans*							# Garrity, Brenner, Krieg and Staley (2009) Bergey's Manual of Systematic Bacteriology, vol. 3
*Clostridium*phytofermentans*						# Garrity, Brenner, Krieg and Staley (2009) Bergey's Manual of Systematic Bacteriology, vol. 3
*Clostridium*polyendosporum*						# Garrity, Brenner, Krieg and Staley (2009) Bergey's Manual of Systematic Bacteriology, vol. 3
*Clostridium*polysaccharolyticum*					# Garrity, Brenner, Krieg and Staley (2009) Bergey's Manual of Systematic Bacteriology, vol. 3
*Clostridium*populeti*								# Garrity, Brenner, Krieg and Staley (2009) Bergey's Manual of Systematic Bacteriology, vol. 3
*Clostridium*proteoclasticum*						# Garrity, Brenner, Krieg and Staley (2009) Bergey's Manual of Systematic Bacteriology, vol. 3
*Clostridium*proteolyticum*							# Garrity, Brenner, Krieg and Staley (2009) Bergey's Manual of Systematic Bacteriology, vol. 3
*Clostridium*psychrophilum*							# Garrity, Brenner, Krieg and Staley (2009) Bergey's Manual of Systematic Bacteriology, vol. 3
*Clostridium*purinilyticum*							# Garrity, Brenner, Krieg and Staley (2009) Bergey's Manual of Systematic Bacteriology, vol. 3
*Clostridium*quinii*								# Garrity, Brenner, Krieg and Staley (2009) Bergey's Manual of Systematic Bacteriology, vol. 3
*Clostridium*ramosum*								# Garrity, Brenner, Krieg and Staley (2009) Bergey's Manual of Systematic Bacteriology, vol. 3
*Clostridium*roseum*								# Garrity, Brenner, Krieg and Staley (2009) Bergey's Manual of Systematic Bacteriology, vol. 3
*Clostridium*saccharobutylicum*						# Garrity, Brenner, Krieg and Staley (2009) Bergey's Manual of Systematic Bacteriology, vol. 3
*Clostridium*saccharolyticum*						# Garrity, Brenner, Krieg and Staley (2009) Bergey's Manual of Systematic Bacteriology, vol. 3
*Clostridium*saccharoperbutylacetonicum*			# Garrity, Brenner, Krieg and Staley (2009) Bergey's Manual of Systematic Bacteriology, vol. 3
*Clostridium*sardiniense*							# Garrity, Brenner, Krieg and Staley (2009) Bergey's Manual of Systematic Bacteriology, vol. 3
*Clostridium*sartagoforme*							# Garrity, Brenner, Krieg and Staley (2009) Bergey's Manual of Systematic Bacteriology, vol. 3
*Clostridium*scatologenes*							# Garrity, Brenner, Krieg and Staley (2009) Bergey's Manual of Systematic Bacteriology, vol. 3
*Clostridium*schirmacherense*						# Garrity, Brenner, Krieg and Staley (2009) Bergey's Manual of Systematic Bacteriology, vol. 3
*Clostridium*scindens*								# Garrity, Brenner, Krieg and Staley (2009) Bergey's Manual of Systematic Bacteriology, vol. 3
*Clostridium*septicum*								# Garrity, Brenner, Krieg and Staley (2009) Bergey's Manual of Systematic Bacteriology, vol. 3
*Clostridium*schirmacherense*						# Garrity, Brenner, Krieg and Staley (2009) Bergey's Manual of Systematic Bacteriology, vol. 3
*Clostridium*scindens*								# Garrity, Brenner, Krieg and Staley (2009) Bergey's Manual of Systematic Bacteriology, vol. 3
*Clostridium*sphenoides*							# Garrity, Brenner, Krieg and Staley (2009) Bergey's Manual of Systematic Bacteriology, vol. 3
*Clostridium*stercorarium*							# Garrity, Brenner, Krieg and Staley (2009) Bergey's Manual of Systematic Bacteriology, vol. 3
*Clostridium*stercorarium*leptospartum*				# Garrity, Brenner, Krieg and Staley (2009) Bergey's Manual of Systematic Bacteriology, vol. 3
*Clostridium*stercorarium*thermolacticum*			# Garrity, Brenner, Krieg and Staley (2009) Bergey's Manual of Systematic Bacteriology, vol. 3
*Clostridium*straminisolvens*						# Garrity, Brenner, Krieg and Staley (2009) Bergey's Manual of Systematic Bacteriology, vol. 3
*Clostridium*symbiosum*								# Garrity, Brenner, Krieg and Staley (2009) Bergey's Manual of Systematic Bacteriology, vol. 3
*Clostridium*termitidis*							# Garrity, Brenner, Krieg and Staley (2009) Bergey's Manual of Systematic Bacteriology, vol. 3
*Clostridium*tertium*								# Garrity, Brenner, Krieg and Staley (2009) Bergey's Manual of Systematic Bacteriology, vol. 3
*Clostridium*thermoalcaliphilum*					# Garrity, Brenner, Krieg and Staley (2009) Bergey's Manual of Systematic Bacteriology, vol. 3
*Clostridium*thermobutyricum*						# Garrity, Brenner, Krieg and Staley (2009) Bergey's Manual of Systematic Bacteriology, vol. 3
*Clostridium*thermopalmarium*						# Garrity, Brenner, Krieg and Staley (2009) Bergey's Manual of Systematic Bacteriology, vol. 3
*Clostridium*thermopapyrolyticum*					# Garrity, Brenner, Krieg and Staley (2009) Bergey's Manual of Systematic Bacteriology, vol. 3
*Clostridium*tyrobutyricum*							# Garrity, Brenner, Krieg and Staley (2009) Bergey's Manual of Systematic Bacteriology, vol. 3
*Clostridium*uliginosum*							# Garrity, Brenner, Krieg and Staley (2009) Bergey's Manual of Systematic Bacteriology, vol. 3
*Clostridium*ultunense*								# Garrity, Brenner, Krieg and Staley (2009) Bergey's Manual of Systematic Bacteriology, vol. 3
*Clostridium*viride*								# Garrity, Brenner, Krieg and Staley (2009) Bergey's Manual of Systematic Bacteriology, vol. 3
*Clostridium*vincentii*								# Garrity, Brenner, Krieg and Staley (2009) Bergey's Manual of Systematic Bacteriology, vol. 3
*Clostridium*xylanolyticum*							# Garrity, Brenner, Krieg and Staley (2009) Bergey's Manual of Systematic Bacteriology, vol. 3
*Clostridiaceae*Anaerobacter*						# Garrity, Brenner, Krieg and Staley (2009) Bergey's Manual of Systematic Bacteriology, vol. 3
*Clostridiaceae*Anoxynatronum*						# Garrity, Brenner, Krieg and Staley (2009) Bergey's Manual of Systematic Bacteriology, vol. 3
*Clostridiaceae*Caloramator*						# Garrity, Brenner, Krieg and Staley (2009) Bergey's Manual of Systematic Bacteriology, vol. 3
*Clostridiaceae*Caloranaerobacter*					# Garrity, Brenner, Krieg and Staley (2009) Bergey's Manual of Systematic Bacteriology, vol. 3
*Clostridiaceae*Caminicella*						# Garrity, Brenner, Krieg and Staley (2009) Bergey's Manual of Systematic Bacteriology, vol. 3
*Clostridiaceae*Natronincola*						# Garrity, Brenner, Krieg and Staley (2009) Bergey's Manual of Systematic Bacteriology, vol. 3
*Oxobacter*pfennigii*								# Garrity, Brenner, Krieg and Staley (2009) Bergey's Manual of Systematic Bacteriology, vol. 3
*Clostridiaceae*Sarcina*							# Garrity, Brenner, Krieg and Staley (2009) Bergey's Manual of Systematic Bacteriology, vol. 3
*Clostridiaceae*Thermohalobacter*					# Garrity, Brenner, Krieg and Staley (2009) Bergey's Manual of Systematic Bacteriology, vol. 3
*Clostridiaceae*Tindallia*							# Garrity, Brenner, Krieg and Staley (2009) Bergey's Manual of Systematic Bacteriology, vol. 3
*Eubacterium*limosum*								# Garrity, Brenner, Krieg and Staley (2009) Bergey's Manual of Systematic Bacteriology, vol. 3
*Eubacterium*acidaminophilum*						# Garrity, Brenner, Krieg and Staley (2009) Bergey's Manual of Systematic Bacteriology, vol. 3
*Eubacterium*barkeri*								# Garrity, Brenner, Krieg and Staley (2009) Bergey's Manual of Systematic Bacteriology, vol. 3
*Eubacterium*biforme*								# Garrity, Brenner, Krieg and Staley (2009) Bergey's Manual of Systematic Bacteriology, vol. 3
*Eubacterium*budayi*								# Garrity, Brenner, Krieg and Staley (2009) Bergey's Manual of Systematic Bacteriology, vol. 3
*Eubacterium*callanderi*							# Garrity, Brenner, Krieg and Staley (2009) Bergey's Manual of Systematic Bacteriology, vol. 3
*Eubacterium*coprostanoligenes*						# Garrity, Brenner, Krieg and Staley (2009) Bergey's Manual of Systematic Bacteriology, vol. 3
*Eubacterium*desmolans*								# Garrity, Brenner, Krieg and Staley (2009) Bergey's Manual of Systematic Bacteriology, vol. 3
*Eubacterium*fissicatena*							# Garrity, Brenner, Krieg and Staley (2009) Bergey's Manual of Systematic Bacteriology, vol. 3
*Eubacterium*hallii*								# Garrity, Brenner, Krieg and Staley (2009) Bergey's Manual of Systematic Bacteriology, vol. 3
*Eubacterium*ramulus*								# Garrity, Brenner, Krieg and Staley (2009) Bergey's Manual of Systematic Bacteriology, vol. 3
*Eubacterium*rectale*								# Garrity, Brenner, Krieg and Staley (2009) Bergey's Manual of Systematic Bacteriology, vol. 3
*Eubacterium*sulci*									# Garrity, Brenner, Krieg and Staley (2009) Bergey's Manual of Systematic Bacteriology, vol. 3
*Eubacterium*uniforme*								# Garrity, Brenner, Krieg and Staley (2009) Bergey's Manual of Systematic Bacteriology, vol. 3
*Eubacterium*xylanophilum*							# Garrity, Brenner, Krieg and Staley (2009) Bergey's Manual of Systematic Bacteriology, vol. 3
*Eubacteriaceae*Acetobacterium*						# Garrity, Brenner, Krieg and Staley (2009) Bergey's Manual of Systematic Bacteriology, vol. 3
*Eubacteriaceae*Alkalibacter*						# Garrity, Brenner, Krieg and Staley (2009) Bergey's Manual of Systematic Bacteriology, vol. 3
*Eubacteriaceae*Garciella*							# Garrity, Brenner, Krieg and Staley (2009) Bergey's Manual of Systematic Bacteriology, vol. 3
*Eubacteriaceae*Pseudoramibacter*					# Garrity, Brenner, Krieg and Staley (2009) Bergey's Manual of Systematic Bacteriology, vol. 3
*Gracilibacter*thermotolerans*						# Garrity, Brenner, Krieg and Staley (2009) Bergey's Manual of Systematic Bacteriology, vol. 3
*Lachnospiraceae*Lachnospira*						# Garrity, Brenner, Krieg and Staley (2009) Bergey's Manual of Systematic Bacteriology, vol. 3
*Lachnospiraceae*Acetitomaculum*					# Garrity, Brenner, Krieg and Staley (2009) Bergey's Manual of Systematic Bacteriology, vol. 3
*Lachnospiraceae*Butyrivibrio*						# Garrity, Brenner, Krieg and Staley (2009) Bergey's Manual of Systematic Bacteriology, vol. 3
*Lachnospiraceae*Catonella*							# Garrity, Brenner, Krieg and Staley (2009) Bergey's Manual of Systematic Bacteriology, vol. 3
*Lachnospiraceae*Coprococcus*						# Garrity, Brenner, Krieg and Staley (2009) Bergey's Manual of Systematic Bacteriology, vol. 3
*Lachnospiraceae*Dorea*								# Garrity, Brenner, Krieg and Staley (2009) Bergey's Manual of Systematic Bacteriology, vol. 3
*Hespellia*porcina*									# Garrity, Brenner, Krieg and Staley (2009) Bergey's Manual of Systematic Bacteriology, vol. 3
*Hespellia*stercorisuis*							# Garrity, Brenner, Krieg and Staley (2009) Bergey's Manual of Systematic Bacteriology, vol. 3
*Lachnospiraceae*Lachnobacterium*					# Garrity, Brenner, Krieg and Staley (2009) Bergey's Manual of Systematic Bacteriology, vol. 3
*Lachnospiraceae*Pseudobutyrivibrio*				# Garrity, Brenner, Krieg and Staley (2009) Bergey's Manual of Systematic Bacteriology, vol. 3
*Lachnospiraceae*Roseburia*							# Garrity, Brenner, Krieg and Staley (2009) Bergey's Manual of Systematic Bacteriology, vol. 3
*Lachnospiraceae*Shuttleworthia*					# Garrity, Brenner, Krieg and Staley (2009) Bergey's Manual of Systematic Bacteriology, vol. 3
*Sporobacterium*olearium*							# Garrity, Brenner, Krieg and Staley (2009) Bergey's Manual of Systematic Bacteriology, vol. 3
*Pelotomaculum*terephthalicicum*					# Garrity, Brenner, Krieg and Staley (2009) Bergey's Manual of Systematic Bacteriology, vol. 3
*Pelotomaculum*thermopropionicum*					# Garrity, Brenner, Krieg and Staley (2009) Bergey's Manual of Systematic Bacteriology, vol. 3
*Desulfitobacterium*dehalogenans*					# Garrity, Brenner, Krieg and Staley (2009) Bergey's Manual of Systematic Bacteriology, vol. 3
*Desulfitobacterium*chlororespirans*				# Garrity, Brenner, Krieg and Staley (2009) Bergey's Manual of Systematic Bacteriology, vol. 3
*Peptococcaceae*Desulfonispora*						# Garrity, Brenner, Krieg and Staley (2009) Bergey's Manual of Systematic Bacteriology, vol. 3
*Peptococcaceae*Desulfosporosinus*					# Garrity, Brenner, Krieg and Staley (2009) Bergey's Manual of Systematic Bacteriology, vol. 3
*Peptococcaceae*Sporotomaculum*						# Garrity, Brenner, Krieg and Staley (2009) Bergey's Manual of Systematic Bacteriology, vol. 3
*Peptococcaceae*Syntrophobotulus*					# Garrity, Brenner, Krieg and Staley (2009) Bergey's Manual of Systematic Bacteriology, vol. 3
*Peptostreptococcus*stomatis*						# Garrity, Brenner, Krieg and Staley (2009) Bergey's Manual of Systematic Bacteriology, vol. 3
*Filifactor*villosus*								# Garrity, Brenner, Krieg and Staley (2009) Bergey's Manual of Systematic Bacteriology, vol. 3
*Tepidibacter*formicigenes*							# Garrity, Brenner, Krieg and Staley (2009) Bergey's Manual of Systematic Bacteriology, vol. 3
*Ruminococcaceae*Ruminococcus*						# Garrity, Brenner, Krieg and Staley (2009) Bergey's Manual of Systematic Bacteriology, vol. 3
*Ruminococcaceae*Acetivibrio*						# Garrity, Brenner, Krieg and Staley (2009) Bergey's Manual of Systematic Bacteriology, vol. 3
*Ruminococcaceae*Anaerofilum*						# Garrity, Brenner, Krieg and Staley (2009) Bergey's Manual of Systematic Bacteriology, vol. 3
*Ruminococcaceae*Anaerotruncus*						# Garrity, Brenner, Krieg and Staley (2009) Bergey's Manual of Systematic Bacteriology, vol. 3
*Ruminococcaceae*Faecalibacterium*					# Garrity, Brenner, Krieg and Staley (2009) Bergey's Manual of Systematic Bacteriology, vol. 3
*Ruminococcaceae*Subdoligranulum*					# Garrity, Brenner, Krieg and Staley (2009) Bergey's Manual of Systematic Bacteriology, vol. 3
*Syntrophomonadaceae*Pelospora*						# Garrity, Brenner, Krieg and Staley (2009) Bergey's Manual of Systematic Bacteriology, vol. 3
*Syntrophospora*bryantii*							# Garrity, Brenner, Krieg and Staley (2009) Bergey's Manual of Systematic Bacteriology, vol. 3
*Syntrophothermus*lipocalidus*						# Garrity, Brenner, Krieg and Staley (2009) Bergey's Manual of Systematic Bacteriology, vol. 3
*Veillonellaceae*Veillonella*						# Garrity, Brenner, Krieg and Staley (2009) Bergey's Manual of Systematic Bacteriology, vol. 3
*Veillonellaceae*Acetonema*							# Garrity, Brenner, Krieg and Staley (2009) Bergey's Manual of Systematic Bacteriology, vol. 3
*Acidaminococcus*fermentans*						# Garrity, Brenner, Krieg and Staley (2009) Bergey's Manual of Systematic Bacteriology, vol. 3
*Veillonellaceae*Anaeroarcus*						# Garrity, Brenner, Krieg and Staley (2009) Bergey's Manual of Systematic Bacteriology, vol. 3
*Veillonellaceae*Anaeromusa*						# Garrity, Brenner, Krieg and Staley (2009) Bergey's Manual of Systematic Bacteriology, vol. 3
*Veillonellaceae*Anaerovibrio*						# Garrity, Brenner, Krieg and Staley (2009) Bergey's Manual of Systematic Bacteriology, vol. 3
*Veillonellaceae*Centipeda*							# Garrity, Brenner, Krieg and Staley (2009) Bergey's Manual of Systematic Bacteriology, vol. 3
*Megasphaera*elsdenii*								# Garrity, Brenner, Krieg and Staley (2009) Bergey's Manual of Systematic Bacteriology, vol. 3
*Veillonellaceae*Mitsuokella*						# Garrity, Brenner, Krieg and Staley (2009) Bergey's Manual of Systematic Bacteriology, vol. 3
*Pectinatus*cerevisiiphilus*						# Garrity, Brenner, Krieg and Staley (2009) Bergey's Manual of Systematic Bacteriology, vol. 3
*Pectinatus*haikarae*								# Garrity, Brenner, Krieg and Staley (2009) Bergey's Manual of Systematic Bacteriology, vol. 3
*Pectinatus*frisingensis*							# Garrity, Brenner, Krieg and Staley (2009) Bergey's Manual of Systematic Bacteriology, vol. 3
*Veillonellaceae*Phascolarctobacterium*				# Garrity, Brenner, Krieg and Staley (2009) Bergey's Manual of Systematic Bacteriology, vol. 3
*Veillonellaceae*Propionispira*						# Garrity, Brenner, Krieg and Staley (2009) Bergey's Manual of Systematic Bacteriology, vol. 3
*Veillonellaceae*Propionispora*						# Garrity, Brenner, Krieg and Staley (2009) Bergey's Manual of Systematic Bacteriology, vol. 3
*Veillonellaceae*Quinella*							# Garrity, Brenner, Krieg and Staley (2009) Bergey's Manual of Systematic Bacteriology, vol. 3
*Veillonellaceae*Schwartzia*						# Garrity, Brenner, Krieg and Staley (2009) Bergey's Manual of Systematic Bacteriology, vol. 3
*Veillonellaceae*Selenomonas*						# Garrity, Brenner, Krieg and Staley (2009) Bergey's Manual of Systematic Bacteriology, vol. 3
*Veillonellaceae*Succiniclasticum*					# Garrity, Brenner, Krieg and Staley (2009) Bergey's Manual of Systematic Bacteriology, vol. 3
*Veillonellaceae*Succinispira*						# Garrity, Brenner, Krieg and Staley (2009) Bergey's Manual of Systematic Bacteriology, vol. 3
*Veillonellaceae*Thermosinus*						# Garrity, Brenner, Krieg and Staley (2009) Bergey's Manual of Systematic Bacteriology, vol. 3
*Veillonellaceae*Zymophilus*						# Garrity, Brenner, Krieg and Staley (2009) Bergey's Manual of Systematic Bacteriology, vol. 3
*Anaerococcus*octavius*								# Garrity, Brenner, Krieg and Staley (2009) Bergey's Manual of Systematic Bacteriology, vol. 3
*Anaerococcus*tetradius*							# Garrity, Brenner, Krieg and Staley (2009) Bergey's Manual of Systematic Bacteriology, vol. 3
*Firmicutes*Sedimentibacter*						# Garrity, Brenner, Krieg and Staley (2009) Bergey's Manual of Systematic Bacteriology, vol. 3
*Soehngenia*saccharolytica*							# Garrity, Brenner, Krieg and Staley (2009) Bergey's Manual of Systematic Bacteriology, vol. 3
*Firmicutes*Sporanaerobacter*						# Garrity, Brenner, Krieg and Staley (2009) Bergey's Manual of Systematic Bacteriology, vol. 3
*Sporanaerobacter*acetigenes*						# Garrity, Brenner, Krieg and Staley (2009) Bergey's Manual of Systematic Bacteriology, vol. 3
*Firmicutes*Acidaminobacter*						# Garrity, Brenner, Krieg and Staley (2009) Bergey's Manual of Systematic Bacteriology, vol. 3
*Firmicutes*Anaerovorax*							# Garrity, Brenner, Krieg and Staley (2009) Bergey's Manual of Systematic Bacteriology, vol. 3
*Anaerobaculum*mobile*								# Garrity, Brenner, Krieg and Staley (2009) Bergey's Manual of Systematic Bacteriology, vol. 3
*Anaerobaculum*thermoterrenum*						# Garrity, Brenner, Krieg and Staley (2009) Bergey's Manual of Systematic Bacteriology, vol. 3
*Aminomonas*paucivorans*							# Garrity, Brenner, Krieg and Staley (2009) Bergey's Manual of Systematic Bacteriology, vol. 3
*Firmicutes*Anaerobaculum*							# Garrity, Brenner, Krieg and Staley (2009) Bergey's Manual of Systematic Bacteriology, vol. 3
*Firmicutes*Dethiosulfovibrio*						# Garrity, Brenner, Krieg and Staley (2009) Bergey's Manual of Systematic Bacteriology, vol. 3
*Firmicutes*Acetoanaerobium*						# Garrity, Brenner, Krieg and Staley (2009) Bergey's Manual of Systematic Bacteriology, vol. 3
*Halanaerobium*praevalens*							# Garrity, Brenner, Krieg and Staley (2009) Bergey's Manual of Systematic Bacteriology, vol. 3
*Halanaerobium*acetethylicum*						# Garrity, Brenner, Krieg and Staley (2009) Bergey's Manual of Systematic Bacteriology, vol. 3
*Halanaerobium*congolense*							# Garrity, Brenner, Krieg and Staley (2009) Bergey's Manual of Systematic Bacteriology, vol. 3
*Halanaerobium*fermentans*							# Garrity, Brenner, Krieg and Staley (2009) Bergey's Manual of Systematic Bacteriology, vol. 3
*Halanaerobium*kushneri*							# Garrity, Brenner, Krieg and Staley (2009) Bergey's Manual of Systematic Bacteriology, vol. 3
*Halanaerobium*lacusrosei*							# Garrity, Brenner, Krieg and Staley (2009) Bergey's Manual of Systematic Bacteriology, vol. 3
*Halanaerobium*saccharolyticum*						# Garrity, Brenner, Krieg and Staley (2009) Bergey's Manual of Systematic Bacteriology, vol. 3
*Halanaerobium*salsuginis*							# Garrity, Brenner, Krieg and Staley (2009) Bergey's Manual of Systematic Bacteriology, vol. 3
*Halanaerobiaceae*Halocella*						# Garrity, Brenner, Krieg and Staley (2009) Bergey's Manual of Systematic Bacteriology, vol. 3
*Halobacteroidaceae*Halobacteroides*				# Garrity, Brenner, Krieg and Staley (2009) Bergey's Manual of Systematic Bacteriology, vol. 3
*Halobacteroidaceae*Halanaerobacter*				# Garrity, Brenner, Krieg and Staley (2009) Bergey's Manual of Systematic Bacteriology, vol. 3
*Halobacteroidaceae*Halonatronum*					# Garrity, Brenner, Krieg and Staley (2009) Bergey's Manual of Systematic Bacteriology, vol. 3
*Halobacteroidaceae*Natroniella*					# Garrity, Brenner, Krieg and Staley (2009) Bergey's Manual of Systematic Bacteriology, vol. 3
*Halobacteroidaceae*Orenia*							# Garrity, Brenner, Krieg and Staley (2009) Bergey's Manual of Systematic Bacteriology, vol. 3
*Halobacteroidaceae*Sporohalobacter*				# Garrity, Brenner, Krieg and Staley (2009) Bergey's Manual of Systematic Bacteriology, vol. 3
*Thermoanaerobacteraceae*Thermoanaerobacter*		# Garrity, Brenner, Krieg and Staley (2009) Bergey's Manual of Systematic Bacteriology, vol. 3
*Thermoanaerobacteraceae*Caldanaerobacter*			# Garrity, Brenner, Krieg and Staley (2009) Bergey's Manual of Systematic Bacteriology, vol. 3
*Thermacetogenium*phaeum*							# Garrity, Brenner, Krieg and Staley (2009) Bergey's Manual of Systematic Bacteriology, vol. 3
*Coprothermobacter*proteolyticus*					# Garrity, Brenner, Krieg and Staley (2009) Bergey's Manual of Systematic Bacteriology, vol. 3
*Coprothermobacter*platensis*						# Garrity, Brenner, Krieg and Staley (2009) Bergey's Manual of Systematic Bacteriology, vol. 3
*Firmicutes*Caldicellulosiruptor*					# Garrity, Brenner, Krieg and Staley (2009) Bergey's Manual of Systematic Bacteriology, vol. 3
*Firmicutes*Thermoananerobacterium*					# Garrity, Brenner, Krieg and Staley (2009) Bergey's Manual of Systematic Bacteriology, vol. 3
*Thermovenabulum*ferriorganovorum*					# Garrity, Brenner, Krieg and Staley (2009) Bergey's Manual of Systematic Bacteriology, vol. 3
*Firmicutes*Mahella*								# Garrity, Brenner, Krieg and Staley (2009) Bergey's Manual of Systematic Bacteriology, vol. 3
*Erysipelotrichaceae*Bulleidia*						# Garrity, Brenner, Krieg and Staley (2009) Bergey's Manual of Systematic Bacteriology, vol. 3
*Erysipelotrichaceae*Catenibacterium*				# Garrity, Brenner, Krieg and Staley (2009) Bergey's Manual of Systematic Bacteriology, vol. 3
*Erysipelotrichaceae*Holdemania*					# Garrity, Brenner, Krieg and Staley (2009) Bergey's Manual of Systematic Bacteriology, vol. 3
*Erysipelotrichaceae*Solobacterium*					# Garrity, Brenner, Krieg and Staley (2009) Bergey's Manual of Systematic Bacteriology, vol. 3
*Erysipelotrichaceae*Turicibacter*					# Garrity, Brenner, Krieg and Staley (2009) Bergey's Manual of Systematic Bacteriology, vol. 3
*Clostridium*chartatabidum*							# Garrity, Brenner, Krieg and Staley (2009) Bergey's Manual of Systematic Bacteriology, vol. 3
*Clostridium*aerotolerans*							# Garrity, Brenner, Krieg and Staley (2009) Bergey's Manual of Systematic Bacteriology, vol. 3
*Staphylococcus*equorum*linens*						# Garrity, Brenner, Krieg and Staley (2009) Bergey's Manual of Systematic Bacteriology, vol. 3
*Oxalobacter*vibrioformis*							# Dehning and Schink (1989) - Two new species of anaerobic oxalate- fermenting bacteria, Oxalobacter vibrioformis sp. nov. and Clostridium oxalicum sp. nov., from sediment samples
*Clostridium*oxalicum*								# Dehning and Schink (1989) - Two new species of anaerobic oxalate- fermenting bacteria, Oxalobacter vibrioformis sp. nov. and Clostridium oxalicum sp. nov., from sediment samples
*Rhodospirillum*rubrum*								# Garrity, Brenner, Krieg and Staley (2005) Bergey's Manual of Systematic Bacteriology, vol. 2
*Azospirillum*largimobile*							# Garrity, Brenner, Krieg and Staley (2005) Bergey's Manual of Systematic Bacteriology, vol. 2
*Rhodospirillaceae*Skermanella*						# Garrity, Brenner, Krieg and Staley (2005) Bergey's Manual of Systematic Bacteriology, vol. 2
*Rhodobacteraceae*Rhodovulum*						# Garrity, Brenner, Krieg and Staley (2005) Bergey's Manual of Systematic Bacteriology, vol. 2
*Citromicrobium*bathyomarinum*						# Garrity, Brenner, Krieg and Staley (2005) Bergey's Manual of Systematic Bacteriology, vol. 2
*Sphingomonadaceae*Zymomonas*						# Garrity, Brenner, Krieg and Staley (2005) Bergey's Manual of Systematic Bacteriology, vol. 2
*Rhodopseudomonas*palustris*						# Garrity, Brenner, Krieg and Staley (2005) Bergey's Manual of Systematic Bacteriology, vol. 2
*Hyphomicrobiaceae*Ancalomicrobium*					# Garrity, Brenner, Krieg and Staley (2005) Bergey's Manual of Systematic Bacteriology, vol. 2
*Gemmiger*formicilis*								# Garrity, Brenner, Krieg and Staley (2005) Bergey's Manual of Systematic Bacteriology, vol. 2
*Rhodobium*marinum*									# Garrity, Brenner, Krieg and Staley (2005) Bergey's Manual of Systematic Bacteriology, vol. 2
*Burkholderiaceae*Lautropia*						# Garrity, Brenner, Krieg and Staley (2005) Bergey's Manual of Systematic Bacteriology, vol. 2
*Comamonadaceae*Rhodoferax*							# Garrity, Brenner, Krieg and Staley (2005) Bergey's Manual of Systematic Bacteriology, vol. 2
*Rubrivivax*gelatinosus*							# Garrity, Brenner, Krieg and Staley (2005) Bergey's Manual of Systematic Bacteriology, vol. 2
*Formivibrio*citricus*								# Garrity, Brenner, Krieg and Staley (2005) Bergey's Manual of Systematic Bacteriology, vol. 2
*Neisseriaceae*Catenococcus*						# Garrity, Brenner, Krieg and Staley (2005) Bergey's Manual of Systematic Bacteriology, vol. 2
*Rhodocyclaceae*Propionibacter*						# Garrity, Brenner, Krieg and Staley (2005) Bergey's Manual of Systematic Bacteriology, vol. 2
*Rhodocyclaceae*Propionivibrio*						# Garrity, Brenner, Krieg and Staley (2005) Bergey's Manual of Systematic Bacteriology, vol. 2
*Desulfohalobium*retbaense*							# Garrity, Brenner, Krieg and Staley (2005) Bergey's Manual of Systematic Bacteriology, vol. 2
*Desulfobacteraceae*Desulfobacterium*				# Garrity, Brenner, Krieg and Staley (2005) Bergey's Manual of Systematic Bacteriology, vol. 2
*Desulfobacteraceae*Desulfofaba*					# Garrity, Brenner, Krieg and Staley (2005) Bergey's Manual of Systematic Bacteriology, vol. 2
*Desulfobacteraceae*Desulfotignum*					# Garrity, Brenner, Krieg and Staley (2005) Bergey's Manual of Systematic Bacteriology, vol. 2
*Desulfobulbaceae*Desulfobulbus*					# Garrity, Brenner, Krieg and Staley (2005) Bergey's Manual of Systematic Bacteriology, vol. 2
*Desulfocapsa*thiozymogenes*						# Garrity, Brenner, Krieg and Staley (2005) Bergey's Manual of Systematic Bacteriology, vol. 2
*Desulfocapsa*sulfexigens*							# Garrity, Brenner, Krieg and Staley (2005) Bergey's Manual of Systematic Bacteriology, vol. 2
*Desulfobulbaceae*Desulforhopalus*					# Garrity, Brenner, Krieg and Staley (2005) Bergey's Manual of Systematic Bacteriology, vol. 2
*Desulforhopalus*vacuolatus*						# Garrity, Brenner, Krieg and Staley (2005) Bergey's Manual of Systematic Bacteriology, vol. 2
*Desulforhopalus*singaporensis*						# Garrity, Brenner, Krieg and Staley (2005) Bergey's Manual of Systematic Bacteriology, vol. 2
*Pelobacter*acidigallici*							# Garrity, Brenner, Krieg and Staley (2005) Bergey's Manual of Systematic Bacteriology, vol. 2
*Pelobacter*acetylenicus*							# Garrity, Brenner, Krieg and Staley (2005) Bergey's Manual of Systematic Bacteriology, vol. 2
*Pelobacter*carbinolicus*							# Garrity, Brenner, Krieg and Staley (2005) Bergey's Manual of Systematic Bacteriology, vol. 2
*Pelobacter*massiliensis*							# Garrity, Brenner, Krieg and Staley (2005) Bergey's Manual of Systematic Bacteriology, vol. 2
*Pelobacter*propionicus*							# Garrity, Brenner, Krieg and Staley (2005) Bergey's Manual of Systematic Bacteriology, vol. 2
*Pelobacter*venetianus*								# Garrity, Brenner, Krieg and Staley (2005) Bergey's Manual of Systematic Bacteriology, vol. 2
*Syntrophobacteraceae*Desulfacinum*					# Garrity, Brenner, Krieg and Staley (2005) Bergey's Manual of Systematic Bacteriology, vol. 2
*Syntrophaceae*Syntrophus*							# Garrity, Brenner, Krieg and Staley (2005) Bergey's Manual of Systematic Bacteriology, vol. 2
*Syntrophaceae*Desulfomonile*						# Garrity, Brenner, Krieg and Staley (2005) Bergey's Manual of Systematic Bacteriology, vol. 2
*Sorangium*cellulosum*								# Garrity, Brenner, Krieg and Staley (2005) Bergey's Manual of Systematic Bacteriology, vol. 2
*Sulfurospirillum*arsenophilum*						# Garrity, Brenner, Krieg and Staley (2005) Bergey's Manual of Systematic Bacteriology, vol. 2
*Crenarchaeota*Thermosphaera*						# Garrity, Brenner, Krieg and Staley (2001) Bergey's Manual of Systematic Bacteriology, vol. 1
*Pyrodictium*abyssi*								# Garrity, Brenner, Krieg and Staley (2001) Bergey's Manual of Systematic Bacteriology, vol. 1
*Pyrodictiaceae*Hyperthermus*						# Garrity, Brenner, Krieg and Staley (2001) Bergey's Manual of Systematic Bacteriology, vol. 1
*Thermococcus*alcaliphilus*							# Garrity, Brenner, Krieg and Staley (2001) Bergey's Manual of Systematic Bacteriology, vol. 1
*Thermococcus*fumicolans*							# Garrity, Brenner, Krieg and Staley (2001) Bergey's Manual of Systematic Bacteriology, vol. 1
*Thermococcus*hydrothermalis*						# Garrity, Brenner, Krieg and Staley (2001) Bergey's Manual of Systematic Bacteriology, vol. 1
*Thermotogaceae*Thermotoga*							# Garrity, Brenner, Krieg and Staley (2001) Bergey's Manual of Systematic Bacteriology, vol. 1
*Fervidobacterium*nodosum*							# Garrity, Brenner, Krieg and Staley (2001) Bergey's Manual of Systematic Bacteriology, vol. 1
*Fervidobaeterium*gondwanense*						# Garrity, Brenner, Krieg and Staley (2001) Bergey's Manual of Systematic Bacteriology, vol. 1
*Fervidobaeterium*pennivorans*						# Garrity, Brenner, Krieg and Staley (2001) Bergey's Manual of Systematic Bacteriology, vol. 1
*Thermotogae*Thermosipho*							# Garrity, Brenner, Krieg and Staley (2001) Bergey's Manual of Systematic Bacteriology, vol. 1
*Deferribacteraceae*Flexistipes*					# Garrity, Brenner, Krieg and Staley (2001) Bergey's Manual of Systematic Bacteriology, vol. 1
*Methanosarcina*barkeri*							# Garrity, Brenner, Krieg and Staley (2001) Bergey's Manual of Systematic Bacteriology, vol. 1
*Pyrococcus*furiosus*								# Garrity, Brenner, Krieg and Staley (2001) Bergey's Manual of Systematic Bacteriology, vol. 1
*Cardiobacteriaceae*Cardiobacterium*				# Garrity, Brenner, Krieg and Staley (2005) Bergey's Manual of Systematic Bacteriology, vol. 2
*Cardiobacteriaceae*Suttonella*						# Garrity, Brenner, Krieg and Staley (2005) Bergey's Manual of Systematic Bacteriology, vol. 2
*Halomonadaceae*Zymobacter*							# Garrity, Brenner, Krieg and Staley (2005) Bergey's Manual of Systematic Bacteriology, vol. 2
*Serratia*rubidaea*									# Garrity, Brenner, Krieg and Staley (2005) Bergey's Manual of Systematic Bacteriology, vol. 2
*Moraxella*equi*									# Garrity, Brenner, Krieg and Staley (2005) Bergey's Manual of Systematic Bacteriology, vol. 2
*Psychrobacter*Enhydrobacter*						# Garrity, Brenner, Krieg and Staley (2005) Bergey's Manual of Systematic Bacteriology, vol. 2
*Alteromonadaceae*Colwellia*						# Garrity, Brenner, Krieg and Staley (2005) Bergey's Manual of Systematic Bacteriology, vol. 2
*Psychromonas*kaikoae*								# Garrity, Brenner, Krieg and Staley (2005) Bergey's Manual of Systematic Bacteriology, vol. 2
*Psychromonas*profunda*								# Garrity, Brenner, Krieg and Staley (2005) Bergey's Manual of Systematic Bacteriology, vol. 2
*Shewanella*gelidimarina*							# Garrity, Brenner, Krieg and Staley (2005) Bergey's Manual of Systematic Bacteriology, vol. 2
*Vibrio*aerogenes*									# Garrity, Brenner, Krieg and Staley (2005) Bergey's Manual of Systematic Bacteriology, vol. 2
*Vibrio*ichthyoenteri*								# Garrity, Brenner, Krieg and Staley (2005) Bergey's Manual of Systematic Bacteriology, vol. 2
*Vibrionaceae*Photobacterium*						# Garrity, Brenner, Krieg and Staley (2005) Bergey's Manual of Systematic Bacteriology, vol. 2
*Aeromonadaceae*Aeromonas*							# Garrity, Brenner, Krieg and Staley (2005) Bergey's Manual of Systematic Bacteriology, vol. 2
*Aeromonadaceae*Tolumonas*							# Garrity, Brenner, Krieg and Staley (2005) Bergey's Manual of Systematic Bacteriology, vol. 2
*Succinivibrionaceae*Succinivibrio*					# Garrity, Brenner, Krieg and Staley (2005) Bergey's Manual of Systematic Bacteriology, vol. 2
*Succinivibrionaceae*Anaerobiospirillum*			# Garrity, Brenner, Krieg and Staley (2005) Bergey's Manual of Systematic Bacteriology, vol. 2
*Succinivibrionaceae*Ruminobacter*					# Garrity, Brenner, Krieg and Staley (2005) Bergey's Manual of Systematic Bacteriology, vol. 2
*Succinivibrionaceae*Succinimonas*					# Garrity, Brenner, Krieg and Staley (2005) Bergey's Manual of Systematic Bacteriology, vol. 2
*Enterobacteriaceae*Escherichia*					# Garrity, Brenner, Krieg and Staley (2005) Bergey's Manual of Systematic Bacteriology, vol. 2
*Alterococcus*agarolyticus*							# Garrity, Brenner, Krieg and Staley (2005) Bergey's Manual of Systematic Bacteriology, vol. 2
*Brenneria*salicis*									# Garrity, Brenner, Krieg and Staley (2005) Bergey's Manual of Systematic Bacteriology, vol. 2
*Enterobacteriaceae*Budvicia*						# Garrity, Brenner, Krieg and Staley (2005) Bergey's Manual of Systematic Bacteriology, vol. 2
*Enterobacteriaceae*Buttiauxella*					# Garrity, Brenner, Krieg and Staley (2005) Bergey's Manual of Systematic Bacteriology, vol. 2
*Enterobacteriaceae*Cedecea*						# Garrity, Brenner, Krieg and Staley (2005) Bergey's Manual of Systematic Bacteriology, vol. 2
*Enterobacteriaceae*Citrobacter*					# Garrity, Brenner, Krieg and Staley (2005) Bergey's Manual of Systematic Bacteriology, vol. 2
*Enterobacteriaceae*Edwardsiella*					# Garrity, Brenner, Krieg and Staley (2005) Bergey's Manual of Systematic Bacteriology, vol. 2
*Enterobacteriaceae*Enterobacter*					# Garrity, Brenner, Krieg and Staley (2005) Bergey's Manual of Systematic Bacteriology, vol. 2
*Erwinia*amylovora*									# Garrity, Brenner, Krieg and Staley (2005) Bergey's Manual of Systematic Bacteriology, vol. 2
*Erwinia*aphidicola*								# Garrity, Brenner, Krieg and Staley (2005) Bergey's Manual of Systematic Bacteriology, vol. 2
*Erwinia*pyrifoliae*								# Garrity, Brenner, Krieg and Staley (2005) Bergey's Manual of Systematic Bacteriology, vol. 2
*Ewingella*americana*								# Garrity, Brenner, Krieg and Staley (2005) Bergey's Manual of Systematic Bacteriology, vol. 2
*Enterobacteriaceae*Klebsiella*						# Garrity, Brenner, Krieg and Staley (2005) Bergey's Manual of Systematic Bacteriology, vol. 2
*Enterobacteriaceae*Kluyvera*						# Garrity, Brenner, Krieg and Staley (2005) Bergey's Manual of Systematic Bacteriology, vol. 2
*Enterobacteriaceae*Leclercia*						# Garrity, Brenner, Krieg and Staley (2005) Bergey's Manual of Systematic Bacteriology, vol. 2
*Enterobacteriaceae*Leminorella*					# Garrity, Brenner, Krieg and Staley (2005) Bergey's Manual of Systematic Bacteriology, vol. 2
*Enterobacteriaceae*Moellerella*					# Garrity, Brenner, Krieg and Staley (2005) Bergey's Manual of Systematic Bacteriology, vol. 2
*Enterobacteriaceae*Obesumbacterium*				# Garrity, Brenner, Krieg and Staley (2005) Bergey's Manual of Systematic Bacteriology, vol. 2
*Enterobacteriaceae*Pantoea*						# Garrity, Brenner, Krieg and Staley (2005) Bergey's Manual of Systematic Bacteriology, vol. 2
*Enterobacteriaceae*Photorhabdus*					# Garrity, Brenner, Krieg and Staley (2005) Bergey's Manual of Systematic Bacteriology, vol. 2
*Enterobacteriaceae*Plesiomonas*					# Garrity, Brenner, Krieg and Staley (2005) Bergey's Manual of Systematic Bacteriology, vol. 2
*Plesiomonas*shigelloides*							# Garrity, Brenner, Krieg and Staley (2005) Bergey's Manual of Systematic Bacteriology, vol. 2
*Enterobacteriaceae*Pragia*							# Garrity, Brenner, Krieg and Staley (2005) Bergey's Manual of Systematic Bacteriology, vol. 2
*Enterobacteriaceae*Providencia*					# Garrity, Brenner, Krieg and Staley (2005) Bergey's Manual of Systematic Bacteriology, vol. 2
*Enterobacteriaceae*Rahnella*						# Garrity, Brenner, Krieg and Staley (2005) Bergey's Manual of Systematic Bacteriology, vol. 2
*Enterobacteriaceae*Saccharobacter*					# Garrity, Brenner, Krieg and Staley (2005) Bergey's Manual of Systematic Bacteriology, vol. 2
*Salmonella*enterica*								# Garrity, Brenner, Krieg and Staley (2005) Bergey's Manual of Systematic Bacteriology, vol. 2
*Enterobacteriaceae*Serratia*						# Garrity, Brenner, Krieg and Staley (2005) Bergey's Manual of Systematic Bacteriology, vol. 2
*Enterobacteriaceae*Shigella*						# Garrity, Brenner, Krieg and Staley (2005) Bergey's Manual of Systematic Bacteriology, vol. 2
*Enterobacteriaceae*Tatumella*						# Garrity, Brenner, Krieg and Staley (2005) Bergey's Manual of Systematic Bacteriology, vol. 2
*Enterobacteriaceae*Trabulsiella*					# Garrity, Brenner, Krieg and Staley (2005) Bergey's Manual of Systematic Bacteriology, vol. 2
*Enterobacteriaceae*Xenorhabdus*					# Garrity, Brenner, Krieg and Staley (2005) Bergey's Manual of Systematic Bacteriology, vol. 2
*Enterobacteriaceae*Yersinia*						# Garrity, Brenner, Krieg and Staley (2005) Bergey's Manual of Systematic Bacteriology, vol. 2
*Enterobacteriaceae*Yokenella*						# Garrity, Brenner, Krieg and Staley (2005) Bergey's Manual of Systematic Bacteriology, vol. 2
*Pasteurellaceae*Pasteurella*						# Garrity, Brenner, Krieg and Staley (2005) Bergey's Manual of Systematic Bacteriology, vol. 2
*Pasteurellaceae*Actinobacillus*					# Garrity, Brenner, Krieg and Staley (2005) Bergey's Manual of Systematic Bacteriology, vol. 2
*Lonepinella*koalarum*								# Garrity, Brenner, Krieg and Staley (2005) Bergey's Manual of Systematic Bacteriology, vol. 2
*Pasteurellaceae*Mannheimia*						# Garrity, Brenner, Krieg and Staley (2005) Bergey's Manual of Systematic Bacteriology, vol. 2
*Clostridiaceae*Anaerobacter*						# Garrity, Brenner, Krieg and Staley (2009) Bergey's Manual of Systematic Bacteriology, vol. 3
*Pseudobutyrivibrio*xylanivorans*					# DOI:10.1099/ijs.0.02345-0
*Clostridium*cellulovorans*							# Garrity, Brenner, Krieg and Staley (2009) Bergey's Manual of Systematic Bacteriology, vol. 3
*Shewanella*frigidimarina*							# Garrity, Brenner, Krieg and Staley (2005) Bergey's Manual of Systematic Bacteriology, vol. 2
*Shewanella*benthica*								# Garrity, Brenner, Krieg and Staley (2005) Bergey's Manual of Systematic Bacteriology, vol. 2
*Shewanella*gelidimarina*							# Garrity, Brenner, Krieg and Staley (2005) Bergey's Manual of Systematic Bacteriology, vol. 2
*Clostridium*butyricum*								# Garrity, Brenner, Krieg and Staley (2009) Bergey's Manual of Systematic Bacteriology, vol. 3
*Enterobacteriaceae*Citrobacter*					# Garrity, Brenner, Krieg and Staley (2005) Bergey's Manual of Systematic Bacteriology, vol. 2
*Aliivibrio*finisterrensis*							# DOI:10.1099/ijs.0.010710-0
*Vibrionaceae*Aliivibrio*							# DOI:10.1099/ijs.0.010710-0
*Enterobacteriaceae*Klebsiella*						# Garrity, Brenner, Krieg and Staley (2005) Bergey's Manual of Systematic Bacteriology, vol. 2
*Clostridium*pasteurianum*							# Garrity, Brenner, Krieg and Staley (2009) Bergey's Manual of Systematic Bacteriology, vol. 3
*Clostridium*caminithermale*						# Garrity, Brenner, Krieg and Staley (2009) Bergey's Manual of Systematic Bacteriology, vol. 3
*Clostridium*cadaveris*								# Garrity, Brenner, Krieg and Staley (2009) Bergey's Manual of Systematic Bacteriology, vol. 3
*Clostridium*bowmanii*								# Garrity, Brenner, Krieg and Staley (2009) Bergey's Manual of Systematic Bacteriology, vol. 3
*Clostridium*bifermentans*							# Garrity, Brenner, Krieg and Staley (2009) Bergey's Manual of Systematic Bacteriology, vol. 3
*Clostridium*beijerinckii*							# Garrity, Brenner, Krieg and Staley (2009) Bergey's Manual of Systematic Bacteriology, vol. 3
*Clostridium*bartlettii*							# Garrity, Brenner, Krieg and Staley (2009) Bergey's Manual of Systematic Bacteriology, vol. 3
*Clostridium*baratii*								# Garrity, Brenner, Krieg and Staley (2009) Bergey's Manual of Systematic Bacteriology, vol. 3
*Clostridium*aurantibutyricum*						# Garrity, Brenner, Krieg and Staley (2009) Bergey's Manual of Systematic Bacteriology, vol. 3
*Clostridium*asparagiforme*							# Garrity, Brenner, Krieg and Staley (2009) Bergey's Manual of Systematic Bacteriology, vol. 3
*Clostridium*arcticum*								# Garrity, Brenner, Krieg and Staley (2009) Bergey's Manual of Systematic Bacteriology, vol. 3
*Clostridium*amygdalinum*							# Garrity, Brenner, Krieg and Staley (2009) Bergey's Manual of Systematic Bacteriology, vol. 3
*Clostridium*aminophilum*							# Garrity, Brenner, Krieg and Staley (2009) Bergey's Manual of Systematic Bacteriology, vol. 3
*Clostridium*alkalicellulosi*						# Garrity, Brenner, Krieg and Staley (2009) Bergey's Manual of Systematic Bacteriology, vol. 3
*Clostridium*algidicarnis*							# Garrity, Brenner, Krieg and Staley (2009) Bergey's Manual of Systematic Bacteriology, vol. 3
*Clostridium*aldrichii*								# Garrity, Brenner, Krieg and Staley (2009) Bergey's Manual of Systematic Bacteriology, vol. 3
*Clostridium*aldenense*								# Garrity, Brenner, Krieg and Staley (2009) Bergey's Manual of Systematic Bacteriology, vol. 3
*Clostridium*akagii*								# Garrity, Brenner, Krieg and Staley (2009) Bergey's Manual of Systematic Bacteriology, vol. 3
*Clostridium*aestuarii*								# Garrity, Brenner, Krieg and Staley (2009) Bergey's Manual of Systematic Bacteriology, vol. 3
*Clostridium*aerotolerans*							# Garrity, Brenner, Krieg and Staley (2009) Bergey's Manual of Systematic Bacteriology, vol. 3
*Clostridium*acidisoli*								# Garrity, Brenner, Krieg and Staley (2009) Bergey's Manual of Systematic Bacteriology, vol. 3
*Clostridium*acetobutylicum*						# Garrity, Brenner, Krieg and Staley (2009) Bergey's Manual of Systematic Bacteriology, vol. 3
*Clostridium*butyricum*								# Garrity, Brenner, Krieg and Staley (2009) Bergey's Manual of Systematic Bacteriology, vol. 3
*Enterobacteriaceae*Kluyvera*						# Garrity, Brenner, Krieg and Staley (2005) Bergey's Manual of Systematic Bacteriology, vol. 2
*Thermotogaceae*Thermotoga*							# Garrity, Brenner, Krieg and Staley (2001) Bergey's Manual of Systematic Bacteriology, vol. 1
*Eubacterium*acidaminophilum*						# Garrity, Brenner, Krieg and Staley (2009) Bergey's Manual of Systematic Bacteriology, vol. 3
*Arthrobacter*globiformis*							# Garrity, Brenner, Krieg and Staley (2012) Bergey's Manual of Systematic Bacteriology, vol. 5
*Aeromonadaceae*Aeromonas*							# Garrity, Brenner, Krieg and Staley (2009) Bergey's Manual of Systematic Bacteriology, vol. 2
*Arthrobacter*globiformis*							# DOI:10.1016/S0378-1097(03)00383-5
*Enterobacteriaceae*Enterobacter*					# Garrity, Brenner, Krieg and Staley (2009) Bergey's Manual of Systematic Bacteriology, vol. 2
*Megasphaera*elsdenii*								# Marounek et al. (1989) - Metabolism and some characteristics of ruminal strains of Megasphaera elsdenii
*Spirochaetaceae*Spirochaeta*						# Garrity, Brenner, Krieg and Staley (2011) Bergey's Manual of Systematic Bacteriology, vol. 4
*Veillonellaceae*Veillonella*						# Garrity, Brenner, Krieg and Staley (2009) Bergey's Manual of Systematic Bacteriology, vol. 3
*Anaerolinea*thermolimosa*							# DOI:10.1099/ijs.0.64169-0
*Levilinea*saccharolytica*							# DOI:10.1099/ijs.0.64169-0
*Leptolinea*tardivitalis*							# DOI:10.1099/ijs.0.64169-0
*Paludibacter*propionicigenes*						# DOI:10.1099/ijs.0.63896-0
*Paludibacter*jiangxiensis*							# DOI:10.1007/s00203-013-0951-1
*Streptococcus*thermophilus*						# DOI:10.1051/lait:2003031
*Lactobacillus*delbrueckii*							# DOI:10.1051/lait:2003031
*Streptococcus*sobrinus*							# DOI:10.1159/000072171
*Streptococcus*bovis*								# DOI:10.1046/j.1344-3941.2002.00044.x
*Methylocystis*parvus*								# DOI:10.1111/j.1758-2229.2009.00069.x
*Lachnospira*multiparus*							# Rode et al. (1981) - Syntrophic Association by Cocultures of the Methanol- and CO(2)-H(2)-Utilizing Species Eubacterium limosum and Pectin-Fermenting Lachnospira multiparus During Growth in a Pectin Medium
*Lachnospiraceae*Roseburia*							# Wilson (2009) - Bacteriology of Humans: An Ecological Perspective, ISBN: 9781444300383
*Clostridium*perfringens*							# Wilson (2009) - Bacteriology of Humans: An Ecological Perspective, ISBN: 9781444300383
*Bifidobacteriaceae*Bifidobacterium*				# Wilson (2009) - Bacteriology of Humans: An Ecological Perspective, ISBN: 9781444300383  and  Garrity, Brenner, Krieg and Staley (2012) Bergey's Manual of Systematic Bacteriology, vol. 5
*Enterococcus*										# Wilson (2009) - Bacteriology of Humans: An Ecological Perspective, ISBN: 9781444300383
*Escherichia*coli*									# Wilson (2009) - Bacteriology of Humans: An Ecological Perspective, ISBN: 9781444300383
*Ruminobacter*										# Holt (1994) - Bergey's Manual of Determinative Bacteriology, ISBN: 9780683006032
*Klebsiella*pneumoniae*								# Meurant (2012) - Computer-Assisted Bacterial Systematics, ISBN: 9780080984445
*Klebsiella*ozaenae*								# Meurant (2012) - Computer-Assisted Bacterial Systematics, ISBN: 9780080984445
*Klebsiella*rhinoscleromatis*						# Meurant (2012) - Computer-Assisted Bacterial Systematics, ISBN: 9780080984445
*Klebsiella*planticola*								# Meurant (2012) - Computer-Assisted Bacterial Systematics, ISBN: 9780080984445
*Vibrio*hollisae*									# Meurant (2012) - Computer-Assisted Bacterial Systematics, ISBN: 9780080984445
*Lactobacillus*										# Volker Mueller (2001) - Bacterial Fermentation, Encyclopedia of life sciences  and  Salminen and von Wright (2004) - Lactic Acid Bacteria: Microbiological and Functional Aspects, ISBN: 9780824752033
*Brevibacterium*linens*								# Volker Mueller (2001) - Bacterial Fermentation, Encyclopedia of life sciences
*Penicillium*cambertii*								# Volker Mueller (2001) - Bacterial Fermentation, Encyclopedia of life sciences
*Lactobacillus*casei*								# Volker Mueller (2001) - Bacterial Fermentation, Encyclopedia of life sciences
*Streptococcus*cremoris*							# Volker Mueller (2001) - Bacterial Fermentation, Encyclopedia of life sciences
*Lactobacillus*delbrueckii*							# Volker Mueller (2001) - Bacterial Fermentation, Encyclopedia of life sciences
*Streptococcus*diacetilactis*						# Volker Mueller (2001) - Bacterial Fermentation, Encyclopedia of life sciences
*Lactobacillus*										# Volker Mueller (2001) - Bacterial Fermentation, Encyclopedia of life sciences
*Zymomonas*mobilis*									# Volker Mueller (2001) - Bacterial Fermentation, Encyclopedia of life sciences
*Clostridium*propionicum*							# Volker Mueller (2001) - Bacterial Fermentation, Encyclopedia of life sciences
*Klebsiella*										# Volker Mueller (2001) - Bacterial Fermentation, Encyclopedia of life sciences
*Enterobacter*										# Volker Mueller (2001) - Bacterial Fermentation, Encyclopedia of life sciences
*Moorella*thermoacetica*							# Volker Mueller (2001) - Bacterial Fermentation, Encyclopedia of life sciences
*Clostridium*acetobutylicum*						# Volker Mueller (2001) - Bacterial Fermentation, Encyclopedia of life sciences
*Serratia*											# Volker Mueller (2001) - Bacterial Fermentation, Encyclopedia of life sciences
*Enterobacteriaceae*Erwinia*						# Volker Mueller (2001) - Bacterial Fermentation, Encyclopedia of life sciences
*Hafnia*											# Volker Mueller (2001) - Bacterial Fermentation, Encyclopedia of life sciences
*Aerobacter*										# Gerardi (2006) - Wastewater Bacteria, ISBN: 9780471979890
*Fibrobacter*succinogens*							# Srivastava (2013) - Understanding Bacteria, ISBN: 9789401701297
*Ruminococcus*albus*								# Srivastava (2013) - Understanding Bacteria, ISBN: 9789401701297
*Ruminococcus*flavefaciens*							# Srivastava (2013) - Understanding Bacteria, ISBN: 9789401701297
*Butyvivibrio*fibrisolvens*							# Srivastava (2013) - Understanding Bacteria, ISBN: 9789401701297
*Prerotella*ruminicola*								# Srivastava (2013) - Understanding Bacteria, ISBN: 9789401701297
*Selenomonas*ruminatium*							# Srivastava (2013) - Understanding Bacteria, ISBN: 9789401701297
*Oenocuccus*										# Konigs, Kuipers et al. (2013) - Lactic Acid Bacteria: Genetics, Metabolism and Applications: Proceedings of the Sixth Symposium on lactic acid bacteria: genetics, metabolism and applications, ISBN: 9789401720274
*Leuconostoc*mesenteroides*							# Konigs, Kuipers et al. (2013) - Lactic Acid Bacteria: Genetics, Metabolism and Applications: Proceedings of the Sixth Symposium on lactic acid bacteria: genetics, metabolism and applications, ISBN: 9789401720274
*Leuconostoc*oenos*									# Konigs, Kuipers et al. (2013) - Lactic Acid Bacteria: Genetics, Metabolism and Applications: Proceedings of the Sixth Symposium on lactic acid bacteria: genetics, metabolism and applications, ISBN: 9789401720274
*Lactobacillus*plantarum*							# Konigs, Kuipers et al. (2013) - Lactic Acid Bacteria: Genetics, Metabolism and Applications: Proceedings of the Sixth Symposium on lactic acid bacteria: genetics, metabolism and applications, ISBN: 9789401720274
*Lactobacillus*casei*								# Konigs, Kuipers et al. (2013) - Lactic Acid Bacteria: Genetics, Metabolism and Applications: Proceedings of the Sixth Symposium on lactic acid bacteria: genetics, metabolism and applications, ISBN: 9789401720274
*Pediococcus*damnosus*								# Konigs, Kuipers et al. (2013) - Lactic Acid Bacteria: Genetics, Metabolism and Applications: Proceedings of the Sixth Symposium on lactic acid bacteria: genetics, metabolism and applications, ISBN: 9789401720274
*Pediococcus*pentosaceus*							# Konigs, Kuipers et al. (2013) - Lactic Acid Bacteria: Genetics, Metabolism and Applications: Proceedings of the Sixth Symposium on lactic acid bacteria: genetics, metabolism and applications, ISBN: 9789401720274
*Pediococcus*parvulus*								# Konigs, Kuipers et al. (2013) - Lactic Acid Bacteria: Genetics, Metabolism and Applications: Proceedings of the Sixth Symposium on lactic acid bacteria: genetics, metabolism and applications, ISBN: 9789401720274
*Leuconostoc*										# Salminen and von Wright (2004) - Lactic Acid Bacteria: Microbiological and Functional Aspects, ISBN: 9780824752033
*Pediococcus*										# Salminen and von Wright (2004) - Lactic Acid Bacteria: Microbiological and Functional Aspects, ISBN: 9780824752033
*Streptococcus*										# Salminen and von Wright (2004) - Lactic Acid Bacteria: Microbiological and Functional Aspects, ISBN: 9780824752033
*Aerococcus*										# Salminen and von Wright (2004) - Lactic Acid Bacteria: Microbiological and Functional Aspects, ISBN: 9780824752033
*Carnobacterium*									# Salminen and von Wright (2004) - Lactic Acid Bacteria: Microbiological and Functional Aspects, ISBN: 9780824752033
*Enterococcus*										# Salminen and von Wright (2004) - Lactic Acid Bacteria: Microbiological and Functional Aspects, ISBN: 9780824752033
*Lactococcus										# Salminen and von Wright (2004) - Lactic Acid Bacteria: Microbiological and Functional Aspects, ISBN: 9780824752033
*Streptococcus*										# Salminen and von Wright (2004) - Lactic Acid Bacteria: Microbiological and Functional Aspects, ISBN: 9780824752033
*Tetragenococcus*									# Salminen and von Wright (2004) - Lactic Acid Bacteria: Microbiological and Functional Aspects, ISBN: 9780824752033
*Vagococcus*										# Salminen and von Wright (2004) - Lactic Acid Bacteria: Microbiological and Functional Aspects, ISBN: 9780824752033
*Weissella*											# Salminen and von Wright (2004) - Lactic Acid Bacteria: Microbiological and Functional Aspects, ISBN: 9780824752033
*Haloanaerobiales*									# DOI:10.1006/anae.1995.1018
*Halobacteroidaceae*								# DOI:10.1006/anae.1995.1018
*Orenia*											# DOI:10.1006/anae.1995.1018
*Shigella*dysenteriae*								# Hugh and Leifson (1953) - The taxonomic significance of fermentative versus oxidative metabolism of carbohydrates by various gram negative bacteria
*higella*sonnei*									# Hugh and Leifson (1953) - The taxonomic significance of fermentative versus oxidative metabolism of carbohydrates by various gram negative bacteria
*Vibrio*comma*										# Hugh and Leifson (1953) - The taxonomic significance of fermentative versus oxidative metabolism of carbohydrates by various gram negative bacteria
*Salmonella*enteritidis*							# Hugh and Leifson (1953) - The taxonomic significance of fermentative versus oxidative metabolism of carbohydrates by various gram negative bacteria
*Aeromonas*liquefaciens*							# Hugh and Leifson (1953) - The taxonomic significance of fermentative versus oxidative metabolism of carbohydrates by various gram negative bacteria
*Aerobacter*aerogenes*								# Hugh and Leifson (1953) - The taxonomic significance of fermentative versus oxidative metabolism of carbohydrates by various gram negative bacteria
*Propionibacterium*									# Malik et al. (1968) - An evaluation of the taxonomy of Propionibacterium
*Aquitalea*magnusonii*								# DOI:10.1099/ijs.0.64089-0
*Hyphomicrobiaceae*Gemmiger*						# Bergey (1994) - Bergey's Manual of Determinative Bacteriology, ISBN: 9780683006032
*Seliberia*											# Bergey (1994) - Bergey's Manual of Determinative Bacteriology, ISBN: 9780683006032
*Rhizomicrobium*palustre*							# DOI:10.2323/jgam.56.193
*Vibrionales*Vibrionaceae*							# Garrity, Brenner, Krieg and Staley (2005) Bergey's Manual of Systematic Bacteriology, vol. 2B, Gammaproteobacteria
*Peptostreptococcaceae*								# Garrity, Brenner, Krieg and Staley (2009) Bergey's Manual of Systematic Bacteriology, vol. 3, The Firmicutes
*Clostridium*hungatei*								# Garrity, Brenner, Krieg and Staley (2009) Bergey's Manual of Systematic Bacteriology, vol. 3, Firmicutes
*Holophagaceae*Holophaga*							# Garrity, Brenner, Krieg and Staley (2011) Bergey's Manual of Systematic Bacteriology, vol. 4
*Ruminococcaceae*Ruminococcus*						# Garrity, Brenner, Krieg and Staley (2009) Bergey's Manual of Systematic Bacteriology, vol. 3, Firmicutes
*Anaerophaga*										# Garrity, Brenner, Krieg and Staley (2011) Bergey's Manual of Systematic Bacteriology, vol. 4
*Sporosarcina*psychrophila*							# Garrity, Brenner, Krieg and Staley (2009) Bergey's Manual of Systematic Bacteriology, vol. 3, Firmicutes
*Rhodobacteraceae*Rhodovulum*						# Garrity, Brenner, Krieg and Staley (2005) Bergey's Manual of Systematic Bacteriology, vol. 2
*Geotoga*petraea*									# DOI:10.1016/S0723-2020(11)80467-4
*Lachnospiraceae*Lachnospira*						# Garrity, Brenner, Krieg and Staley (2009) Bergey's Manual of Systematic Bacteriology, vol. 3, Firmicutes
*Porphyromonadaceae*Dysgonomonas*					# Garrity, Brenner, Krieg and Staley (2011) Bergey's Manual of Systematic Bacteriology, vol. 4
*Bacteroidaceae*Bacteroides*						# Garrity, Brenner, Krieg and Staley (2011) Bergey's Manual of Systematic Bacteriology, vol. 4
*Porphyromonadaceae*Paludibacter*					# Garrity, Brenner, Krieg and Staley (2011) Bergey's Manual of Systematic Bacteriology, vol. 4
*Opitutaceae*Opitutus*								# Garrity, Brenner, Krieg and Staley (2011) Bergey's Manual of Systematic Bacteriology, vol. 4
*Syntrophorhabdus*aromaticivorans*					# DOI:10.1128/AEM.02378-07
*Halanaerobiaceae*Halanaerobium*					# Garrity, Brenner, Krieg and Staley (2009) Bergey's Manual of Systematic Bacteriology, vol. 3
*Alteromonadaceae*Colwellia*						# Garrity, Brenner, Krieg and Staley (2005) Bergey's Manual of Systematic Bacteriology, vol. 2
*Ruminococcaceae*Faecalibacterium*					# Garrity, Brenner, Krieg and Staley (2009) Bergey's Manual of Systematic Bacteriology, vol. 3
*Rikenellaceae*Alistipes*							# Garrity, Brenner, Krieg and Staley (2011) Bergey's Manual of Systematic Bacteriology, vol. 4
*Lachnospiraceae*Pseudobutyrivibrio*				# Garrity, Brenner, Krieg and Staley (2009) Bergey's Manual of Systematic Bacteriology, vol. 3
*Dictyoglomi*Dictyoglomus*							# Garrity, Brenner, Krieg and Staley (2011) Bergey's Manual of Systematic Bacteriology, vol. 4
*Porphyromonadaceae*Parabacteroides*				# Garrity, Brenner, Krieg and Staley (2011) Bergey's Manual of Systematic Bacteriology, vol. 4
*Ruminococcaceae*Ethanoligenens*					# DOI:10.1099/ijs.0.63926-0
*Ruminococcaceae*Acetanaerobacterium*				# Garrity, Brenner, Krieg and Staley (2009) Bergey's Manual of Systematic Bacteriology, vol. 3
*Victivallaceae*Victivallis*						# Garrity, Brenner, Krieg and Staley (2011) Bergey's Manual of Systematic Bacteriology, vol. 4
*Ruminococcaceae*Anaerotruncus*						# Garrity, Brenner, Krieg and Staley (2009) Bergey's Manual of Systematic Bacteriology, vol. 3
*Cryomorphaceae*Brumimicrobium*						# Garrity, Brenner, Krieg and Staley (2011) Bergey's Manual of Systematic Bacteriology, vol. 4
*Porphyromonadaceae*Barnesiella*					# Garrity, Brenner, Krieg and Staley (2011) Bergey's Manual of Systematic Bacteriology, vol. 4
*Clostridiales*Fusibacter*							# Garrity, Brenner, Krieg and Staley (2009) Bergey's Manual of Systematic Bacteriology, vol. 3
*Clostridiales*Acidaminobacter*						# Garrity, Brenner, Krieg and Staley (2009) Bergey's Manual of Systematic Bacteriology, vol. 3
*Pasteurellaceae*Haemophilus*						# Garrity, Brenner, Krieg and Staley (2005) Bergey's Manual of Systematic Bacteriology, vol. 2
*Lachnospiraceae*Coprococcus*						# Garrity, Brenner, Krieg and Staley (2009) Bergey's Manual of Systematic Bacteriology, vol. 3
*Lachnospiraceae*Hespellia*							# Garrity, Brenner, Krieg and Staley (2009) Bergey's Manual of Systematic Bacteriology, vol. 3
*Lachnospiraceae*Lachnobacterium*					# Garrity, Brenner, Krieg and Staley (2009) Bergey's Manual of Systematic Bacteriology, vol. 3
*Lachnospiraceae*Moryella*							# Garrity, Brenner, Krieg and Staley (2009) Bergey's Manual of Systematic Bacteriology, vol. 3
*Lachnospiraceae*Oribacterium*						# Garrity, Brenner, Krieg and Staley (2009) Bergey's Manual of Systematic Bacteriology, vol. 3
*Lachnospiraceae*Anaerostipes*						# Garrity, Brenner, Krieg and Staley (2009) Bergey's Manual of Systematic Bacteriology, vol. 3
*Lachnospiraceae*Bryantella*						# Garrity, Brenner, Krieg and Staley (2009) Bergey's Manual of Systematic Bacteriology, vol. 3
*Lachnospiraceae*Butyrivibrio*						# Garrity, Brenner, Krieg and Staley (2009) Bergey's Manual of Systematic Bacteriology, vol. 3
*Clostridiaceae*Alkaliphilus*						# Garrity, Brenner, Krieg and Staley (2009) Bergey's Manual of Systematic Bacteriology, vol. 3
*Clostridiaceae*Anoxynatronum*						# Garrity, Brenner, Krieg and Staley (2009) Bergey's Manual of Systematic Bacteriology, vol. 3
*Clostridiales*Sedimentibacter*						# Garrity, Brenner, Krieg and Staley (2009) Bergey's Manual of Systematic Bacteriology, vol. 3
*Porphyromonadaceae*Tannerella*						# Garrity, Brenner, Krieg and Staley (2011) Bergey's Manual of Systematic Bacteriology, vol. 4
*Rhodocyclaceae*Propionibacter*						# Garrity, Brenner, Krieg and Staley (2005) Bergey's Manual of Systematic Bacteriology, vol. 2
*Rhodocyclaceae*Propionivibrio*						# Garrity, Brenner, Krieg and Staley (2005) Bergey's Manual of Systematic Bacteriology, vol. 2
*Actinomycetaceae*Actinomyces*						# Garrity, Brenner, Krieg and Staley (2005) Bergey's Manual of Systematic Bacteriology, vol. 5
*Micrococcaceae*Rothia*								# Garrity, Brenner, Krieg and Staley (2005) Bergey's Manual of Systematic Bacteriology, vol. 5
*Propionibacteriaceae*Propionicicella*				# Garrity, Brenner, Krieg and Staley (2005) Bergey's Manual of Systematic Bacteriology, vol. 5
*Coriobacteriaceae*Collinsella*						# Garrity, Brenner, Krieg and Staley (2005) Bergey's Manual of Systematic Bacteriology, vol. 5
*Porphyromonadaceae*Porphyromonas*					# Garrity, Brenner, Krieg and Staley (2011) Bergey's Manual of Systematic Bacteriology, vol. 4
*Rikenellaceae*Rikenella*							# Garrity, Brenner, Krieg and Staley (2011) Bergey's Manual of Systematic Bacteriology, vol. 4
*Flavobacteriaceae*Algibacter*						# Garrity, Brenner, Krieg and Staley (2011) Bergey's Manual of Systematic Bacteriology, vol. 4
*Flavobacteriaceae*Cloacibacterium*					# Garrity, Brenner, Krieg and Staley (2011) Bergey's Manual of Systematic Bacteriology, vol. 4
*Carnobacteriaceae*Atopostipes*						# Garrity, Brenner, Krieg and Staley (2009) Bergey's Manual of Systematic Bacteriology, vol. 3
*Streptococcaceae*Lactococcus*						# Garrity, Brenner, Krieg and Staley (2009) Bergey's Manual of Systematic Bacteriology, vol. 3
*Eubacteriaceae*Acetobacterium*						# Garrity, Brenner, Krieg and Staley (2009) Bergey's Manual of Systematic Bacteriology, vol. 3
*Ruminococcaceae*Subdoligranulum*					# Garrity, Brenner, Krieg and Staley (2009) Bergey's Manual of Systematic Bacteriology, vol. 3
*Erysipelotrichaceae*Allobaculum*					# Garrity, Brenner, Krieg and Staley (2009) Bergey's Manual of Systematic Bacteriology, vol. 3
*Acidaminococcaceae*Phascolarctobacterium*			# Garrity, Brenner, Krieg and Staley (2009) Bergey's Manual of Systematic Bacteriology, vol. 3
*Rhodocyclaceae*Propionibacter*						# Garrity, Brenner, Krieg and Staley (2005) Bergey's Manual of Systematic Bacteriology, vol. 2
*Rhodocyclaceae*Propionivibrio*						# Garrity, Brenner, Krieg and Staley (2005) Bergey's Manual of Systematic Bacteriology, vol. 2
*Moraxellaceae*Enhydrobacter*						# Garrity, Brenner, Krieg and Staley (2005) Bergey's Manual of Systematic Bacteriology, vol. 2
*Anaeroplasmataceae*Anaeroplasma*					# Garrity, Brenner, Krieg and Staley (2011) Bergey's Manual of Systematic Bacteriology, vol. 4
*Fusobacteriaceae*Propionigenium*					# Garrity, Brenner, Krieg and Staley (2011) Bergey's Manual of Systematic Bacteriology, vol. 4
*Opitutaceae*Alterococcus*							# Garrity, Brenner, Krieg and Staley (2011) Bergey's Manual of Systematic Bacteriology, vol. 4
*Pseudovibrio*denitrificans*						# DOI:10.1099/ijs.0.63107-0
*Streptococcaceae*Streptococcus*					# Garrity, Brenner, Krieg and Staley (2009) Bergey's Manual of Systematic Bacteriology, vol. 3
*Aeromonadaceae*Tolumonas*							# Garrity, Brenner, Krieg and Staley (2005) Bergey's Manual of Systematic Bacteriology, vol. 2
*Propionibacteriaceae*Brooklawnia*					# Garrity, Brenner, Krieg and Staley (2005) Bergey's Manual of Systematic Bacteriology, vol. 5
*Deferribacteres*Synergistes*						# Garrity, Brenner, Krieg and Staley (2001) Bergey's Manual of Systematic Bacteriology, vol. 1
*Lactosphaera*pasteurii*							# DOI:10.5772/55920
*Propionicimonas*paludicola*						# DOI:10.5772/55920
*Lactosphaera*pasteurii*							# DOI:10.5772/55920
*Thermococcus*sibericus*							# DOI:10.5772/55920
*Petrotoga*olearia*									# DOI:10.5772/55920
*Petrotoga*siberica*								# DOI:10.5772/55920
*Thermosipho*geolei*								# DOI:10.5772/55920
*Anaerobaculum*thermoterrenum*						# DOI:10.5772/55920
*Fusibacter*paucivorans*							# DOI:10.5772/55920
*Thermovirga*lienii*								# DOI:10.5772/55920
*Syntrophobacter*Desulfacinum*						# Garrity, Brenner, Krieg and Staley (2005) Bergey's Manual of Systematic Bacteriology, vol. 2
*Ruminococcaceae*Sporobacter*						# Garrity, Brenner, Krieg and Staley (2009) Bergey's Manual of Systematic Bacteriology, vol. 3
*Sporobacter*termitidis*							# Garrity, Brenner, Krieg and Staley (2009) Bergey's Manual of Systematic Bacteriology, vol. 3
*Holophagaceae*Holophaga*							# Garrity, Brenner, Krieg and Staley (2011) Bergey's Manual of Systematic Bacteriology, vol. 4
*Crenarchaeota*Desulfurococcales*					# Garrity, Brenner, Krieg and Staley (2001) Bergey's Manual of Systematic Bacteriology, vol. 1
*Deferribacteraceae*Flexistipes*					# Garrity, Brenner, Krieg and Staley (2001) Bergey's Manual of Systematic Bacteriology, vol. 1
*Succinivibrionaceae*Succinivibrio*					# Garrity, Brenner, Krieg and Staley (2005) Bergey's Manual of Systematic Bacteriology, vol. 2B
*Desulforhopalus*singaporensis*						# Garrity, Brenner, Krieg and Staley (2005) Bergey's Manual of Systematic Bacteriology, vol. 2C
*Bacillaceae*Anoxybacillus*							# Garrity, Brenner, Krieg and Staley (2009) Bergey's Manual of Systematic Bacteriology, vol. 3
*Eubacteriaceae*Garciella*							# Garrity, Brenner, Krieg and Staley (2009) Bergey's Manual of Systematic Bacteriology, vol. 3
*Heliobacteriaceae*Heliobacterium*					# Garrity, Brenner, Krieg and Staley (2009) Bergey's Manual of Systematic Bacteriology, vol. 3
*Veillonellaceae*Veillonella*						# Garrity, Brenner, Krieg and Staley (2009) Bergey's Manual of Systematic Bacteriology, vol. 3
*Veillonellaceae*Mitsuokella*						# Garrity, Brenner, Krieg and Staley (2009) Bergey's Manual of Systematic Bacteriology, vol. 3
*Clostridiales*Sporanaerobacter*					# Garrity, Brenner, Krieg and Staley (2009) Bergey's Manual of Systematic Bacteriology, vol. 3
*Thermoanaerobacteraceae*Thermanaeromonas*			# Garrity, Brenner, Krieg and Staley (2009) Bergey's Manual of Systematic Bacteriology, vol. 3
*Petrimonas*sulfuriphila*							# Garrity, Brenner, Krieg and Staley (2011) Bergey's Manual of Systematic Bacteriology, vol. 4
*Cryomorphaceae*Brumimicrobium*						# Garrity, Brenner, Krieg and Staley (2011) Bergey's Manual of Systematic Bacteriology, vol. 4
*Spirochaeta*halophila*								# Garrity, Brenner, Krieg and Staley (2011) Bergey's Manual of Systematic Bacteriology, vol. 4
*Geothrix*fermentans*								# DOI:10.1099/00207713-49-4-1615  and  Garrity, Brenner, Krieg and Staley (2011) Bergey's Manual of Systematic Bacteriology, vol. 4
*Fusobacterium*ulcerans*							# Garrity, Brenner, Krieg and Staley (2011) Bergey's Manual of Systematic Bacteriology, vol. 4
*Cetobacterium*somerae*								# Garrity, Brenner, Krieg and Staley (2011) Bergey's Manual of Systematic Bacteriology, vol. 4
*Opitutaceae*Opitutus*								# Garrity, Brenner, Krieg and Staley (2011) Bergey's Manual of Systematic Bacteriology, vol. 4
*Cellulomonadaceae*Cellulomonas*					# Garrity, Brenner, Krieg and Staley (2012) Bergey's Manual of Systematic Bacteriology, vol. 5
*Actinotalea*fermentans*							# Garrity, Brenner, Krieg and Staley (2012) Bergey's Manual of Systematic Bacteriology, vol. 5
*Propionibacteriaceae*Propionicicella*				# Garrity, Brenner, Krieg and Staley (2012) Bergey's Manual of Systematic Bacteriology, vol. 5
*Propionibacteriaceae*Propionicimonas*				# Garrity, Brenner, Krieg and Staley (2012) Bergey's Manual of Systematic Bacteriology, vol. 5
*Coriobacteriaceae*Atopobium*						# Garrity, Brenner, Krieg and Staley (2012) Bergey's Manual of Systematic Bacteriology, vol. 5
*Coriobacteriaceae*Olsenella*						# Garrity, Brenner, Krieg and Staley (2012) Bergey's Manual of Systematic Bacteriology, vol. 5
*Rhodospirillum*rubrum*								# Garrity, Brenner, Krieg and Staley (2005) Bergey's Manual of Systematic Bacteriology, vol. 2C
*Rhodospirillaceae*Skermanella*						# Garrity, Brenner, Krieg and Staley (2005) Bergey's Manual of Systematic Bacteriology, vol. 2C
*Rhodobacteraceae*Rhodovulum*						# Garrity, Brenner, Krieg and Staley (2005) Bergey's Manual of Systematic Bacteriology, vol. 2C
*Comamonadaceae*Rhodoferax*							# Garrity, Brenner, Krieg and Staley (2005) Bergey's Manual of Systematic Bacteriology, vol. 2C
*Clostridium*cellulofermentans*						# Garrity, Brenner, Krieg and Staley (2009) Bergey's Manual of Systematic Bacteriology, vol. 3
*Clostridium*cellulosi*								# Garrity, Brenner, Krieg and Staley (2009) Bergey's Manual of Systematic Bacteriology, vol. 3
*Clostridium*chartatabidum*							# Garrity, Brenner, Krieg and Staley (2009) Bergey's Manual of Systematic Bacteriology, vol. 3
*Clostridium*drakei*								# Garrity, Brenner, Krieg and Staley (2009) Bergey's Manual of Systematic Bacteriology, vol. 3
*Clostridium*fimetarium*							# Garrity, Brenner, Krieg and Staley (2009) Bergey's Manual of Systematic Bacteriology, vol. 3
*Clostridium*herbivorans*							# Garrity, Brenner, Krieg and Staley (2009) Bergey's Manual of Systematic Bacteriology, vol. 3
*Clostridium*hungatei*								# Garrity, Brenner, Krieg and Staley (2009) Bergey's Manual of Systematic Bacteriology, vol. 3
*Clostridium*lentocellum*							# Garrity, Brenner, Krieg and Staley (2009) Bergey's Manual of Systematic Bacteriology, vol. 3
*Clostridium*phytofermentans*						# Garrity, Brenner, Krieg and Staley (2009) Bergey's Manual of Systematic Bacteriology, vol. 3
*Clostridium*polysaccharolyticum*					# Garrity, Brenner, Krieg and Staley (2009) Bergey's Manual of Systematic Bacteriology, vol. 3
*Clostridium*termitidis*							# Garrity, Brenner, Krieg and Staley (2009) Bergey's Manual of Systematic Bacteriology, vol. 3
*Clostridium*thermocellum**							# Garrity, Brenner, Krieg and Staley (2009) Bergey's Manual of Systematic Bacteriology, vol. 3
*Ruminococcus*flavefaciens*							# Garrity, Brenner, Krieg and Staley (2009) Bergey's Manual of Systematic Bacteriology, vol. 3
*Aminobacterium*mobile*								# Garrity, Brenner, Krieg and Staley (2009) Bergey's Manual of Systematic Bacteriology, vol. 3
*Halanaerobiaceae*Halocella*						# Garrity, Brenner, Krieg and Staley (2009) Bergey's Manual of Systematic Bacteriology, vol. 3
*Caldicellulosiruptor*saccharolyticus*				# Garrity, Brenner, Krieg and Staley (2009) Bergey's Manual of Systematic Bacteriology, vol. 3
*Caldicellulosiruptor*kristjanssonii*				# Garrity, Brenner, Krieg and Staley (2009) Bergey's Manual of Systematic Bacteriology, vol. 3
*Caldicellulosiruptor*lactoaceticus*				# Garrity, Brenner, Krieg and Staley (2009) Bergey's Manual of Systematic Bacteriology, vol. 3
*Caldicellulosiruptor*owensensis*					# Garrity, Brenner, Krieg and Staley (2009) Bergey's Manual of Systematic Bacteriology, vol. 3
*Marinilabiliaceae*Alkaliflexus*					# Garrity, Brenner, Krieg and Staley (2009) Bergey's Manual of Systematic Bacteriology, vol. 3
*Fibrobacteraceae*Fibrobacter*						# Garrity, Brenner, Krieg and Staley (2011) Bergey's Manual of Systematic Bacteriology, vol. 4
*Clostridium*aerotolerans*							# Garrity, Brenner, Krieg and Staley (2009) Bergey's Manual of Systematic Bacteriology, vol. 3
*Clostridium*cellulovorans*							# Garrity, Brenner, Krieg and Staley (2009) Bergey's Manual of Systematic Bacteriology, vol. 3
*Clostridium*hungatei*								# Garrity, Brenner, Krieg and Staley (2009) Bergey's Manual of Systematic Bacteriology, vol. 3
*Clostridium*phytofermentans*						# Garrity, Brenner, Krieg and Staley (2009) Bergey's Manual of Systematic Bacteriology, vol. 3
*Clostridium*polysaccharolyticum*					# Garrity, Brenner, Krieg and Staley (2009) Bergey's Manual of Systematic Bacteriology, vol. 3
*Clostridium*stercorarium*thermolacticum*			# Garrity, Brenner, Krieg and Staley (2009) Bergey's Manual of Systematic Bacteriology, vol. 3
*Clostridiaceae*Caloramator*						# Garrity, Brenner, Krieg and Staley (2009) Bergey's Manual of Systematic Bacteriology, vol. 3
*Eubacterium*uniforme*								# Garrity, Brenner, Krieg and Staley (2009) Bergey's Manual of Systematic Bacteriology, vol. 3
*Thermoanaerobacter*italicus*						# Garrity, Brenner, Krieg and Staley (2009) Bergey's Manual of Systematic Bacteriology, vol. 3
*Thermoanaerobacterium*saccharolyticum*				# Garrity, Brenner, Krieg and Staley (2009) Bergey's Manual of Systematic Bacteriology, vol. 3
*Thermoanaerobacterium*thermosaccharolyticum*		# Garrity, Brenner, Krieg and Staley (2009) Bergey's Manual of Systematic Bacteriology, vol. 3
*Thermoanaerobacterium*zeae*						# Garrity, Brenner, Krieg and Staley (2009) Bergey's Manual of Systematic Bacteriology, vol. 3
*Prevotella*bryantii*								# Garrity, Brenner, Krieg and Staley (2011) Bergey's Manual of Systematic Bacteriology, vol. 4
*Prevotella*ruminicola*								# Garrity, Brenner, Krieg and Staley (2011) Bergey's Manual of Systematic Bacteriology, vol. 4
*Prevotella*veroralis*								# Garrity, Brenner, Krieg and Staley (2011) Bergey's Manual of Systematic Bacteriology, vol. 4
*Prevotellaceae*Xylanibacter*						# Garrity, Brenner, Krieg and Staley (2011) Bergey's Manual of Systematic Bacteriology, vol. 4
*Bifidobacterium*saeculare*							# Garrity, Brenner, Krieg and Staley (2012) Bergey's Manual of Systematic Bacteriology, vol. 5
*Actinotalea*fermentans*							# Garrity, Brenner, Krieg and Staley (2012) Bergey's Manual of Systematic Bacteriology, vol. 5
*Crenarchaeota*Thermosphaera*						# Garrity, Brenner, Krieg and Staley (2001) Bergey's Manual of Systematic Bacteriology, vol. 1
*Petrotoga*mobilis*									# Garrity, Brenner, Krieg and Staley (2001) Bergey's Manual of Systematic Bacteriology, vol. 1
*Corynebacterium*glaucum*							# Garrity, Brenner, Krieg and Staley (2012) Bergey's Manual of Systematic Bacteriology, vol. 5
*Corynebacterium*mycetoides*						# Garrity, Brenner, Krieg and Staley (2012) Bergey's Manual of Systematic Bacteriology, vol. 5
*Corynebacterium*spheniscorum*						# Garrity, Brenner, Krieg and Staley (2012) Bergey's Manual of Systematic Bacteriology, vol. 5
*Demequina*globuliformis*							# DOI:10.1099/ijs.0.024299-0
*Demequina*salsinemoris*							# DOI:10.1099/ijs.0.024299-0
*Dermabacteraceae*Dermabacter*						# Garrity, Brenner, Krieg and Staley (2012) Bergey's Manual of Systematic Bacteriology, vol. 5
*Verrucomicrobiaceae*Verrucomicrobium*				# Garrity, Brenner, Krieg and Staley (2011) Bergey's Manual of Systematic Bacteriology, vol. 4
*Cellulomonas*fermentans*							# DOI:10.1099/ijs.0.64525-0
*Cellulomonadaceae*Oerskovia*						# DOI:10.1099/ijs.0.64525-0
*Sanguibacteraceae*Sanguibacter*					# DOI:10.1099/ijs.0.64525-0
*Promicromonosporaceae*Cellulosimicrobium*			# DOI:10.1099/ijs.0.64525-0
*Bogoriellaceae*Georgenia*							# DOI:10.1099/ijs.0.64525-0
*Micrococcales*Isoptericola*						# DOI:10.1099/ijs.0.64525-0
*Phycisphaera*mikurensis*							# Fugunaga et al (2009). Phycisphaera mikurensis gen. nov., sp. nov., isolated from a marine alga, and proposal of Phycisphaeraceae fam. nov., Phycisphaerales ord. nov. and Phycisphaerae classis nov. in the phylum Planctomycetes.
*Enterobacteriaceae*Budvicia*						# Garrity, Brenner, Krieg and Staley (2009) Bergey's Manual of Systematic Bacteriology, vol. 2
*Verrucomicrobiaceae*Verrucomicrobium*				# Garrity, Brenner, Krieg and Staley (2011) Bergey's Manual of Systematic Bacteriology, vol. 4
*Corynebacterium*ulcerans*							# Garrity, Brenner, Krieg and Staley (2012) Bergey's Manual of Systematic Bacteriology, vol. 5
*Cellulomonas*iranensis*							# Garrity, Brenner, Krieg and Staley (2012) Bergey's Manual of Systematic Bacteriology, vol. 5	
*Cellulomonas*persica*								# Garrity, Brenner, Krieg and Staley (2012) Bergey's Manual of Systematic Bacteriology, vol. 5	
*Rhodobacter*sphaeroides*							# DOI:10.1146/annurev.micro.61.080706.093402
*Peptococcaceae*Desulfonispora*						# Garrity, Brenner, Krieg and Staley (2009) Bergey's Manual of Systematic Bacteriology, vol. 53
*Desulfomicrobiaceae*Desulfomicrobium*				# Garrity, Brenner, Krieg and Staley (2001) Bergey's Manual of Systematic Bacteriology, vol. 1
*Desulfuromonaceae*Pelobacter*						# Garrity, Brenner, Krieg and Staley (2005) Bergey's Manual of Systematic Bacteriology, vol. 2
*Desulfurococcus*mucosus*							# Garrity, Brenner, Krieg and Staley (2001) Bergey's Manual of Systematic Bacteriology, vol. 1
*Desulfovibrio*fructosovorans*						# Garrity, Brenner, Krieg and Staley (2012) Bergey's Manual of Systematic Bacteriology, vol. 1
*Desulfovibrio*aespoeensis*							# Garrity, Brenner, Krieg and Staley (2005) Bergey's Manual of Systematic Bacteriology, vol. 2
*Desulfovibrio*alcoholovorans*						# Garrity, Brenner, Krieg and Staley (2005) Bergey's Manual of Systematic Bacteriology, vol. 2
*Desulfovibrio*aminophilus*							# Garrity, Brenner, Krieg and Staley (2005) Bergey's Manual of Systematic Bacteriology, vol. 2
*Desulfovibrio*burkinensis*							# Garrity, Brenner, Krieg and Staley (2005) Bergey's Manual of Systematic Bacteriology, vol. 2
*Desulfovibrio*carbinolicus*						# Garrity, Brenner, Krieg and Staley (2005) Bergey's Manual of Systematic Bacteriology, vol. 2
*Desulfovibrio*cuneatus*							# Garrity, Brenner, Krieg and Staley (2005) Bergey's Manual of Systematic Bacteriology, vol. 2
*Desulfovibrio*fructosovorans*						# Garrity, Brenner, Krieg and Staley (2005) Bergey's Manual of Systematic Bacteriology, vol. 2
*Desulfovibrio*gabonensis*							# Garrity, Brenner, Krieg and Staley (2005) Bergey's Manual of Systematic Bacteriology, vol. 2
*Desulfovibrio*giganteus*							# Garrity, Brenner, Krieg and Staley (2005) Bergey's Manual of Systematic Bacteriology, vol. 2
*Desulfovibrio*gigas*								# Garrity, Brenner, Krieg and Staley (2005) Bergey's Manual of Systematic Bacteriology, vol. 2
*Desulfovibrio*intestinalis*						# Garrity, Brenner, Krieg and Staley (2012) Bergey's Manual of Systematic Bacteriology, vol. 1
*Desulfovibrio*litoralis*							# Garrity, Brenner, Krieg and Staley (2012) Bergey's Manual of Systematic Bacteriology, vol. 1
*Desulfovibrio*longreachensis*						# Garrity, Brenner, Krieg and Staley (2012) Bergey's Manual of Systematic Bacteriology, vol. 1
*Desulfovibrio*oxyclinae*							# Garrity, Brenner, Krieg and Staley (2012) Bergey's Manual of Systematic Bacteriology, vol. 1
*Desulfovibrio*profundus*							# Garrity, Brenner, Krieg and Staley (2012) Bergey's Manual of Systematic Bacteriology, vol. 1
*Desulfovibrio*termitidis*							# Garrity, Brenner, Krieg and Staley (2012) Bergey's Manual of Systematic Bacteriology, vol. 1
*Desulfovibrio*vulgaris*							# Garrity, Brenner, Krieg and Staley (2012) Bergey's Manual of Systematic Bacteriology, vol. 1
*Desulfovibrio*zosterae*							# Garrity, Brenner, Krieg and Staley (2012) Bergey's Manual of Systematic Bacteriology, vol. 1
*Bacillus*licheniformis*							# Garrity, Brenner, Krieg and Staley (2009) Bergey's Manual of Systematic Bacteriology, vol. 3
*Bacillus*cereus*									# Garrity, Brenner, Krieg and Staley (2009) Bergey's Manual of Systematic Bacteriology, vol. 3
*Bacillus*thuringiensis*							# Garrity, Brenner, Krieg and Staley (2009) Bergey's Manual of Systematic Bacteriology, vol. 3
*Shewanella*benthica*								# Garrity, Brenner, Krieg and Staley (2005) Bergey's Manual of Systematic Bacteriology, vol. 2
*Shewanella*frigidimarina*							# Garrity, Brenner, Krieg and Staley (2005) Bergey's Manual of Systematic Bacteriology, vol. 2
*Shewanella*violacea*								# Garrity, Brenner, Krieg and Staley (2005) Bergey's Manual of Systematic Bacteriology, vol. 2
*Eubacteriaceae*Acetobacterium*						# Garrity, Brenner, Krieg and Staley (2009) Bergey's Manual of Systematic Bacteriology, vol. 3


aerobic_chemoheterotrophy			elements:C,O; main_element:C; electron_donor:C; electron_acceptor:O; aerobic:yes; exclusively_prokaryotic:no; light_dependent:no
# other than lignin, chitin, xylan, cellulose, methanol, methane, aromatic hydrocarbons
# - - - - - - - - - - - - - - - - - - - - - - - - - - - - - - - - - - - - - - - - - - - - - - - - - - - - - - - - - - - - - - - - - - - - - - - - - - - - - - - - - - - - -
*Denitratisoma*oestradiolicum*						# DOI:10.1099/ijs.0.63672-0
*Dechloromonas*hortensis*							# DOI:10.1099/ijs.0.63404-0
*Rhodobacteraceae*Cereibacter*						# DOI:10.1099/ijs.0.65110-0  and  DOI:10.1099/ijs.0.000016
*Rhodobacter*changlensis*							# DOI:10.1099/ijs.0.65110-0
*Bacteria*Ignavibacteriae*							# DOI:10.1111/1462-2920.12067
*Melioribacter*roseus*								# DOI:10.1111/1462-2920.12067
*Comamonadaceae*Rhodoferax*							# Garrity, Brenner, Krieg and Staley (2005) Bergey's Manual of Systematic Bacteriology, vol. 2C  and  DOI:10.1099/ijs.0.02298-0  and  DOI:10.1007/BF00243451  and  DOI:10.1007/s002030000140
*Rhodoferax*ferrireducens*							# DOI:10.1099/ijs.0.02298-0
*Rhodoferax*fermentans*								# DOI:10.1007/BF00243451
*Rhodoferax*antarcticus*							# DOI:10.1007/s002030000140
*Acidobacteria*Bryobacter*							# DOI:10.1099/ijs.0.013250-0
*Metallibacterium*scheffleri*						# DOI:10.1099/ijs.0.042986-0
*Arenicella*chitinivorans*							# DOI:10.1099/ijs.0.051599-0
*Arenicella*xantha*									# DOI:10.1099/ijs.0.017194-0
*Oceanisphaera*donghaensis*							# DOI:10.1099/ijs.0.64116-0
[truncated: 493,828 more chars]
