# Supplementary material for: Physicochemical Drivers of Microbial Community Structure in Sediments of Lake Hazen, Nunavut, Canada
Source: Front Microbiol. 2018 Jun 5;9:1138. doi: 10.3389/fmicb.2018.01138 (PMC5996194; doi:10.3389/fmicb.2018.01138)
Supplement: Supplementary file 2 [file Data_Sheet_2.ZIP › MOBIO_contaminants.csv]

Genus	relAbundance
Veillonella	20.4
Propionibacterium	15.8
Streptococcus	13.4
Methylobacterium	11.7
Prevotella	10.4
Staphylococcus	5.2
Tumebacillus	3.7
Oxalobacter	2.3
Corynebacterium	2.2
Enhydrobacter	1.95
Roseomonas	1.71
Megasphaera	1.53
Roseateles	1.31
Stenotrophomonas	1.25
Abiotrophia	1.13
Rubellimicrobium	0.78
Bradyrhizobium	0.51
tm7	0.44
Selenomonas	0.44
Chryseobacterium	0.33
Pseudorhodoferax	0.32
Bacillus	0.3
Phyllobacterium	0.3
Fusobacterium	0.28
Leptotrichia	0.28
Haemophilus	0.26
Blastococcus	0.25
Lachnoanaerobaculum	0.23
Capnocytophaga	0.21
Curvibacter	0.155
Burkholderia	0.12
Massilia	0.11
Bacteroides	0.08
Meiothermus	0.06
Neisseria	0.05
Alistipes	0.05
Intestinibacter	0.043
Comamonas	0.037
Actinomyces	0.03
Escherichia	0.03
Arthrobacter	0.03
Brevibacillus	0.03
Clostridium	0.024
Turicibacter	0.021
Granulicatella	0.02
Klebsiella	0.02
Erysipelatoclostridium	0.02
Gordonia	0.02
Blautia	0.02
Pseudobutyrivibrio	0.02
Parvimonas	0.02
Faecalibacterium	0.02
Cardiobacterium	0.014
Roseburia	0.009
Lactobacillus	0.009
Pseudomonas	0.009
Enterococcus	0.008
Eggerthella	0.007
Serratia	0.007
Lachnospira	0.007
Ruminococcus	0.007
Alcanivorax	0.005
Gemella	0.005
Collinsella	0.005
Solobacterium	0.005
Halocella	0.005
Lachnoclostridium	0.005
Pseudoclavibacter	0.005
Parasutterella	0.005
Anaerococcus	0.004
Candidatus alysiosphaera	0.003
Bifidobacterium	0.003
Escherichia Shigella	0.003
Eubacterium	0.003
Cloacibacterium	0.003
Methylopila	0.003
Paenibacillus	0.003
Peptococcus	0.003
Porphyromonas	0.003
Fastidiosipila	0.003
Papillibacter	0.003
Ruminiclostridium	0.003
Sphingobacterium	0.003
Dialister	0.003
Aurantimonas	0.002
Trichococcus	0.002
Christensenella	0.002
Flavonifractor	0.002
Pseudoflavonifractor	0.002
Coprococcus	0.002
Atopobium	0.002
Slackia	0.002
Catenibacterium	0.002
Johnsonella	0.002
Moryella	0.002
Tyzzerella	0.002
Rothia	0.002
Pilimelia	0.002
Kingella	0.002
Janthinobacterium	0.002
Candidatus pelagibacter	0.002
Peptoniphilus	0.002
Xylanibacter	0.002
Oscillospira	0.002
Afipia	0.001
Anaerotruncus	0.001
Aquabacterium	0
Asticcacaulis	0
Beijerinckia	0
Bosea	0
Brevundimonas	0
Caulobacter	0
Craurococcus	0
Devosia	0
Hoeflea	0
Mesorhizobium	0
Novosphingobium	0
Ochrobactrum	0
Paracoccus	0
Pedomicrobium	0
Rhizobium	0
Sphingobium	0
Sphingomonas	0
Sphingopyxis	0
Acidovorax	0
Azoarcus	0
Azospira	0
Cupriavidus	0
Delftia	0
Duganella	0
Herbaspirillum	0
Leptothrix	0
Limnobacter	0
Methylophilus	0
Methyloversatilis	0
Pelomonas	0
Polaromonas	0
Ralstonia	0
Schlegelella	0
Sulfuritalea	0
Undibacterium	0
Variovorax	0
Acinetobacter	0
Enterobacter	0
Nevskia	0
Pseudoxanthomonas	0
Psychrobacter	0
Xanthomonas	0
Aeromicrobium	0
Beutenbergia	0
Brevibacterium	0
Curtobacterium	0
Dietzia	0
Geodermatophilus	0
Janibacter	0
Kocuria	0
Microbacterium	0
Micrococcus	0
Microlunatus	0
Patulibacter	0
Rhodococcus	0
Tsukamurella	0
Abidotrophia	0
Brochothrix	0
Facklamia	0
Dyadobacter	0
Flavobacterium	0
Hydrotalea	0
Niastella	0
Olivibacter	0
Pedobacter	0
Wautersiella	0
Deinococcus	0
