# Supplementary material for: Physicochemical Drivers of Microbial Community Structure in Sediments of Lake Hazen, Nunavut, Canada
Source: Front Microbiol. 2018 Jun 5;9:1138. doi: 10.3389/fmicb.2018.01138 (PMC5996194; doi:10.3389/fmicb.2018.01138)
Supplement: Supplementary file 2 [file Data_Sheet_2.ZIP › README.txt]

These are the Supplementary Information files for:

Physicochemical drivers of sediment microbial community structure in Lake Hazen, Nunavut, Canada

By: Matti O. Ruuskanen, Kyra A. St.Pierre, Vincent L. St.Louis, Stéphane Aris-Brosou and Alexandre J. Poulain

This folder contains the following files:

1. Sequence processing shell scripts
	- Scripts that were run on the CAC cluster to produce the primary data from Illumina read files
	- One shell script for each of the three data sets (Spring 2014/2015, Summer 2015 Archaea, Summer 2015 Bacteria)
	- Format: *Dataset*_Sequence_handling_shell_script.txt

2. Accessory R scripts (used by the sequence handling scripts)
	- "swarm_construc_otu_table.R"
		-> Constructs an OTU table from output of Swarm 2.0
	- "uc_to_OTU_table.R"
		-> Constructs on OTU table from .uc cluster files
		
3. Data analysis scripts
	- "Data_analysis_scripts.R"
	- Scripts that use the primary data to produce all the figures, tables, and other results in the manuscript
	- Also includes code run on CAC for FAPROTAX functional mapping (as comments)

4. Custom FAPROTAX database
	- "FAPROTAX_Hazen.txt"
		- Database that was used to map OTU abundances into functions by taxonomy in the study
		- All the changes made to the original database can be found as comments at the beginning of the database


5. Chemical measurements made from each core in each of the 3 data sets
	- "Spring_2014_*site*_Geochemistry.xlsx" (2 files)
	- "Spring_2015_*site*_Geochemistry.xlsx" (4 files)
	- "Summer_2015_*site*_Geochemistry.xlsx" (2 files)
	
6. Normalized OTU tables including full SILVA 128 SSU Ref NR99 assigned taxonomy in each of the 3 data sets
	- "*data set*_OTU_tax_table.csv" (3 files)

7. FAPROTAX assignments of OTUs to phylogenetically conserved functional groups in each of the 3 data sets:
	An association between an OTU and functional mapping group is denoted by "1" and no association by "0".
	- "*data set*_OTU_func_association.csv" (3 files)

8. List of genera used to test robustness of results to putative contaminants
	- "MOBIO_contaminants.csv"
		- Contains names of genera and their approximate %-abundances in MOBIO PowerSoil kits, after Glassing et al., (2016)
		- Genera with abundance of 0% are from the list of putative contaminants in four other DNA extraction kits, after Salter et al., 2014
