# Supplementary material for: Physicochemical Drivers of Microbial Community Structure in Sediments of Lake Hazen, Nunavut, Canada
Source: Front Microbiol. 2018 Jun 5;9:1138. doi: 10.3389/fmicb.2018.01138 (PMC5996194; doi:10.3389/fmicb.2018.01138)
Supplement: Supplementary file 2 [file Data_Sheet_2.ZIP › Spring_2014_2015_OTU_tax_table.csv]

	Domain	Phylum	Class	Order	Family	Genus	Species	2014 Deep Hole 0.25 cm	2014 Deep Hole 0.5 cm	2014 Deep Hole 0.75 cm	2014 Deep Hole 1 cm	2014 Snowgoose Bay 0.25 cm	2014 Snowgoose Bay 0.5 cm	2014 Snowgoose Bay 0.75 cm	2014 Snowgoose Bay 1 cm	2015 Deep Hole 1 cm	2015 Deep Hole 2 cm	2015 Deep Hole 3 cm	2015 Deep Hole 4 cm	2015 Deep Hole 5 cm	2015 Johns Island 1 cm	2015 Johns Island 2 cm	2015 Johns Island 3 cm	2015 Johns Island 4 cm	2015 Johns Island 5 cm	2015 Skeleton Lake 1 cm	2015 Skeleton Lake 2 cm	2015 Skeleton Lake 3 cm	2015 Skeleton Lake 4 cm	2015 Skeleton Lake 5 cm	2015 Snowgoose Bay 1 cm	2015 Snowgoose Bay 2 cm	2015 Snowgoose Bay 3 cm	2015 Snowgoose Bay 4 cm	2015 Snowgoose Bay 5 cm
OTU_9517	Bacteria	Proteobacteria	Betaproteobacteria	Nitrosomonadales	Nitrosomonadaceae	uncultured bacterium	NA	0	0	0.44957	0	0	0.81194	1.1703	2.2479	0	0	0	0.77976	0	0	0	0	0	0	0	0	0	0	0	0	0	0	0.59624	0
OTU_12079	Bacteria	Proteobacteria	Betaproteobacteria	Nitrosomonadales	Nitrosomonadaceae	uncultured bacterium	NA	0	0	0	0.57157	0	0.46235	1.4154	0	0	0	0	0	0	0	0	0	0	0	0	0	0	0	0	0	1.2421	2.0142	0	0.94363
OTU_12065	Bacteria	Proteobacteria	Betaproteobacteria	Nitrosomonadales	Nitrosomonadaceae	uncultured bacterium	NA	0	0	0	0	0	0.81194	0.87474	0	0	0	0	0	0	0	0	0	0	0	0	0	0	0	0	0.72561	0	0	0	0
OTU_19935	Bacteria	Proteobacteria	Betaproteobacteria	Nitrosomonadales	Nitrosomonadaceae	uncultured bacterium	NA	0	0	0	0	0.43614	0	1.4154	1.1699	0	0	0	0	0	0	0	0	0	0	0	0	0	0	0	0	0	0.81548	0.59624	0
OTU_10878	Bacteria	Proteobacteria	Betaproteobacteria	Nitrosomonadales	Nitrosomonadaceae	uncultured bacterium	NA	0	0	0	0.57157	0	0	0.87474	1.8074	0	0	0	0	0	0	0	0	0	0	0	0	0	0	0	0	0.54118	2.0142	0	0
OTU_15181	Bacteria	Proteobacteria	Betaproteobacteria	Nitrosomonadales	Nitrosomonadaceae	uncultured bacterium	NA	0	0.93728	0.44957	0.57157	0	0	0.87474	0	0	0	0	0	0	0	0	0	0	0	0	0	0	0	0	0	0.93382	1.3333	0	0
OTU_83850	Bacteria	Proteobacteria	Betaproteobacteria	Nitrosomonadales	Nitrosomonadaceae	uncultured bacterium	NA	0	0	0	0	0	0.81194	1.1703	1.8074	0	0	0	0	0	0	0	0	0	0	0	0	0	0	0	0	0	0	0	0
OTU_3830	Bacteria	Proteobacteria	Betaproteobacteria	Nitrosomonadales	Nitrosomonadaceae	uncultured bacterium	NA	0	0	0.44957	1.7785	0.43614	2.008	2.2484	3.0875	0	0	0	0.77976	0	0	0	0	0	0	0	0	0	0	0	1.2061	1.2421	0	0.59624	0
OTU_19757	Bacteria	Proteobacteria	Betaproteobacteria	Nitrosomonadales	Nitrosomonadaceae	uncultured bacterium	NA	0	0	0	0.57157	0.43614	0	1.9701	1.1699	0	0	0	0	0	0	0	0	0	0	0	0	0	0	0	0	0	1.3333	0	0.94363
OTU_6037	Bacteria	Proteobacteria	Betaproteobacteria	Nitrosomonadales	Nitrosomonadaceae	uncultured bacterium	NA	0	0	0	1.2977	0	1.3283	1.4154	0	0	0	1.3771	0	0	0	0	0	0	0	0	0	0	0	0	0.72561	0.93382	0	0.59624	0
OTU_2981	Bacteria	Proteobacteria	Betaproteobacteria	Nitrosomonadales	Nitrosomonadaceae	uncultured bacterium	NA	0	1.5007	0.44957	1.9697	0.43614	2.1375	2.5855	3.2854	0	0	0.84697	0	0	0	0	0	0	0	0	0	0	0	0	0.72561	1.2421	2.0142	1.3422	0
OTU_4728	Bacteria	Proteobacteria	Betaproteobacteria	Nitrosomonadales	Nitrosomonadaceae	uncultured bacterium	NA	0	0	0	0.57157	0	0.46235	1.8078	1.1699	0	0	0.84697	0.77976	0	0	0	0	0	0	0	0	0	0	0	0	0.54118	1.3333	0.59624	0
OTU_3052	Bacteria	Proteobacteria	Betaproteobacteria	Nitrosomonadales	Nitrosomonadaceae	uncultured bacterium	NA	0.43154	1.5007	0.44957	1.9697	0	2.6528	3.0155	3.6147	0	0	0	0	0	0	0	0	0	0	0	0.83092	0	0	0	0	0.54118	0.81548	1.3422	1.9146
OTU_5310	Bacteria	Proteobacteria	Betaproteobacteria	Nitrosomonadales	Nitrosomonadaceae	uncultured bacterium	NA	0	0	0	0.57157	0	1.3283	2.6823	2.858	0.81312	0	0	0	0	0	0	0.81453	0	0	0	0	0	0	0	0.72561	0	0	1.3422	0.94363
OTU_7041	Bacteria	Proteobacteria	Betaproteobacteria	Nitrosomonadales	Nitrosomonadaceae	uncultured bacterium	NA	0	0	0.44957	0.57157	0.43614	0	1.9701	1.1699	0	0	0	0	0	0	0	0	0	0	0	0	0	0	0	0	0	0	0.59624	0
OTU_7343	Bacteria	Proteobacteria	Betaproteobacteria	Nitrosomonadales	Nitrosomonadaceae	uncultured bacterium	NA	0	0	0	0	0	1.0931	0.87474	2.2479	0	0	0	0	0	0	0	0	0	0	0	0	0	0	0	0.72561	0	0.81548	0.59624	0.94363
OTU_88622	Bacteria	Proteobacteria	Betaproteobacteria	Nitrosomonadales	Nitrosomonadaceae	uncultured bacterium	NA	0	0	0	0	0	0.46235	0.50268	1.1699	0	0	0	0.77976	0	0	0	0	0	0	0	0	0	0	0	0.72561	0	0	0	0
OTU_6128	Bacteria	Proteobacteria	Betaproteobacteria	Nitrosomonadales	Nitrosomonadaceae	uncultured bacterium	NA	0	0	0	0.57157	0	0	1.1703	1.8074	0	0	0	0	0	0	0	0	0	0	0	0	0	0	0	0	0	0.81548	0	0
OTU_3898	Bacteria	Proteobacteria	Betaproteobacteria	Nitrosomonadales	Nitrosomonadaceae	Nitrosospira	Nitrosospira sp. Nsp57	0	0	0	0	1.0419	0	0	4.1085	0	0	0.84697	0	0	0	0	0.81453	0	0	0	0	0	0	0	0.72561	0	0.81548	0	1.5093
OTU_11516	Bacteria	Proteobacteria	Betaproteobacteria	Nitrosomonadales	Nitrosomonadaceae	Nitrosomonas	uncultured ammonia-oxidizing bacterium	0	0	0	0	0.77059	0	0	0	0	0	0	0.77976	0	0	0	0	0	0	0	0	0	0	0	0	0	0	1.0169	0
OTU_2421	Bacteria	Proteobacteria	Betaproteobacteria	Nitrosomonadales	Nitrosomonadaceae	Nitrosospira	Nitrosospira sp. En13	0	0.93728	0.44957	0	0	1.0931	1.1703	0	0.81312	0	0.84697	1.2831	0	1.3118	0	0.81453	0.97608	0	0	0	0	0	0.8169	1.566	0.54118	0.81548	0	0.94363
OTU_3620	Bacteria	Proteobacteria	Betaproteobacteria	Nitrosomonadales	Nitrosomonadaceae	Nitrosospira	Nitrosospira sp. Ka3	0	3.0565	0	0	0	0.46235	0.50268	0	0	0	0	0	0	0	0	0	0	0	0	0	0	0	0	1.2061	0.93382	0	0	0
OTU_26445	Bacteria	Proteobacteria	Betaproteobacteria	Nitrosomonadales	Nitrosomonadaceae	Nitrosomonas	uncultured Nitrosospira sp.	0	0	0	0	0	0	0	0	0	0	0	0	0.76494	0	0	0	0	0	0	0	0	0	0	0	0	0.81548	0	0
OTU_1592	Bacteria	Proteobacteria	Betaproteobacteria	Nitrosomonadales	NA	NA	NA	0	0	0	2.4263	2.2877	1.7078	2.2484	0	0	0	0.84697	0.77976	1.2622	0	0.82749	0	0	0	0	0	0	0	0	0.72561	0.54118	0	0	0.94363
OTU_18660	Bacteria	Proteobacteria	Betaproteobacteria	Nitrosomonadales	NA	NA	NA	0	0	0	0	0.43614	0	0.50268	0	0	0	0	0	0	0	0	0	0	0	0	0	0	0	0	0	0	0	0	0
OTU_23284	Bacteria	Proteobacteria	Betaproteobacteria	Nitrosomonadales	Nitrosomonadaceae	NA	NA	0	0.93728	0	0	0	0	0	0	0	1.2465	0	0	0	0	0.82749	0	0	0	0	0	0	0	0	0	0.54118	0	0	0
OTU_19465	Bacteria	Proteobacteria	Betaproteobacteria	Nitrosomonadales	Nitrosomonadaceae	Nitrosomonas	NA	0	0	0	0	0	1.0931	0	0	0	0	0	0	0	0	0	0	0	0	0	0	0	0	0	0	0	0	0	0
OTU_57454	Bacteria	Proteobacteria	Betaproteobacteria	Nitrosomonadales	Nitrosomonadaceae	Nitrosomonas	Nitrosomonas sp. Nm84	0	0	0	0.97987	0	0	0	0	0	0	0	0	0	0	0	0	0	0	0	0	0	0	0	0	0	0	0	0
OTU_21069	Bacteria	Proteobacteria	Betaproteobacteria	Nitrosomonadales	Nitrosomonadaceae	Nitrosomonas	NA	0	0	0	0.57157	1.0419	0	0	0	0	0	0	0	0	0	0	0	0	0	0	0	0	0	0	0	0	0	0	0.94363
OTU_19220	Bacteria	Proteobacteria	Betaproteobacteria	Nitrosomonadales	Nitrosomonadaceae	Nitrosomonas	NA	0	0	0	0	0.43614	0.46235	0	0	0	0	0	0	0	0	0	0	0	0	0	0	0	0	0	0	0	0	0	0
OTU_4344	Bacteria	Proteobacteria	Betaproteobacteria	Nitrosomonadales	Nitrosomonadaceae	Nitrosomonas	Nitrosomonas sp. Is79A3	0	0	0	0	0	0.46235	0	0	0.81312	1.2465	0.84697	0.77976	1.2622	0	0	0	0	0	0	0	0	0	0	0.72561	0	0.81548	0.59624	0
OTU_32781	Bacteria	Proteobacteria	Betaproteobacteria	Nitrosomonadales	Nitrosomonadaceae	Nitrosomonas	Nitrosomonas sp. Is79A3	0.43154	0	0	0	0	0	0	0	0	0	0	0	0	0	0	0	0	0	0	0	0	0	0	0	0	0	0	0
OTU_25748	Bacteria	Proteobacteria	Betaproteobacteria	Nitrosomonadales	Nitrosomonadaceae	uncultured	uncultured bacterium	0	0	0	0	0	0	0	0	0	0	0	0	0	0	0	0	0	0	0.82506	0	0	0	0.8169	0	0	0	0	0
OTU_4552	Bacteria	Proteobacteria	Betaproteobacteria	Nitrosomonadales	Nitrosomonadaceae	uncultured	uncultured bacterium	0	0	0.44957	0.57157	1.0419	0	0	0	0	0.7539	0.84697	0.77976	1.9249	0	0	0	0	0	0	0	0	0	0	0.72561	0	0	0.59624	0
OTU_18545	Bacteria	Proteobacteria	Betaproteobacteria	Nitrosomonadales	Nitrosomonadaceae	uncultured	uncultured bacterium	0	0	0	0	0.43614	0	0	0	0	0	0.84697	0	0	0	0	0	0	0	0	0	0	0	0	0	0	0	0	0
OTU_152216	Bacteria	Proteobacteria	Betaproteobacteria	NA	NA	NA	NA	0	0	0	0	0	0	0	0	0	0	0.84697	0	0	0	0	0	0	0	0	0	0	0	0	0.72561	0	0	0	0
OTU_3957	Bacteria	Proteobacteria	Betaproteobacteria	NA	NA	NA	NA	0	0	0	0.57157	0	0	0	0	0	0	0	0	0	0	0	0	0	0	0	0	0	0	0	0.72561	0	0.81548	0	0.94363
OTU_536	Bacteria	Proteobacteria	Betaproteobacteria	NA	NA	NA	NA	0.43154	0	0.79182	0	0.43614	0.81194	0	0	0	1.9051	2.7205	2.1967	2.3773	3.0726	3.7435	3.63	2.9579	3.2972	0	0	0	0	0	2.2991	1.496	0.81548	0	0
OTU_138806	Bacteria	Proteobacteria	Betaproteobacteria	B1-7BS	NA	NA	NA	0	0	0	0	0	0	0	0	0	0	0	0	0	0	0	0	0	0	0	0	0	0	0	0	0.54118	0	0	0
OTU_5277	Bacteria	Proteobacteria	Betaproteobacteria	Nitrosomonadales	Nitrosomonadaceae	uncultured	uncultured bacterium	0.43154	0	0	0.97987	0.43614	1.0931	1.4154	0	0	0	0	0	0	0	0	0	0	0	0	0	0	0	0	1.2061	1.2421	1.3333	0	0.94363
OTU_22018	Bacteria	Proteobacteria	Betaproteobacteria	Nitrosomonadales	Nitrosomonadaceae	uncultured	NA	0	0	0	0	0	0	0	0	0	0	0	0	0	0	0	0	0	0	0	0	0	0	0	0	0	0.81548	0	0.94363
OTU_18721	Bacteria	Proteobacteria	Betaproteobacteria	Nitrosomonadales	Nitrosomonadaceae	uncultured	uncultured bacterium	0	0	0	0	0.43614	0	0	0	0	0	0	0	0	0	0	0	0	0	0	0	0	0	0	0	0	0	0.59624	0.94363
OTU_78360	Bacteria	Proteobacteria	Betaproteobacteria	Nitrosomonadales	Nitrosomonadaceae	uncultured	NA	0	0	0	0	0.43614	0	0	0	0	0	0	0	0	0	0	0	0	0	0	0	0	0	0	0	0.54118	0	0	0
OTU_162729	Bacteria	Proteobacteria	Betaproteobacteria	Nitrosomonadales	Nitrosomonadaceae	uncultured	NA	0	0	0	0	0	0	0	0	0	0	0	0	0.76494	0.80016	0	0	0	0	0	0	0	0	0	0	0	0.81548	0	0
OTU_7399	Bacteria	Proteobacteria	Betaproteobacteria	Nitrosomonadales	Nitrosomonadaceae	uncultured	uncultured bacterium	0	0	0	0	0	0	0	0	0	0	0	0	0	0	0	0	0	0	0	0	0	0	0	0	0	1.3333	0	0
OTU_8466	Bacteria	Proteobacteria	Betaproteobacteria	Nitrosomonadales	Nitrosomonadaceae	uncultured	NA	0	0	0	0	0	0	0	0	0	0	0	0	0.76494	0	0	0	0	0	0	0	0	0	0	0	0	0	0	1.5093
OTU_1221	Bacteria	Proteobacteria	Betaproteobacteria	Nitrosomonadales	Nitrosomonadaceae	uncultured	uncultured bacterium	0	0	0	0.97987	0	0.81194	0	0	1.7097	2.1479	1.3771	1.2831	0.76494	2.4457	0.82749	0	0.97608	0	2.493	1.7383	3.4356	2.8513	2.4776	0.72561	0	0.81548	0.59624	0
OTU_160492	Bacteria	Proteobacteria	Betaproteobacteria	Nitrosomonadales	Nitrosomonadaceae	uncultured	uncultured bacterium	0	0	0	0	0	0	0	0	0	0	0	0	0.76494	0	0	0	0	0	0	0.83092	0	0	0	0	0	0	0	0
OTU_122135	Bacteria	Proteobacteria	Betaproteobacteria	Nitrosomonadales	Nitrosomonadaceae	uncultured	uncultured beta proteobacterium	0	0	0	0	0	0	0	0	0	0	0	0	0	0	0	0	0	0	0.82506	0	0	0	0	0	0	0	0	0
OTU_7438	Bacteria	Proteobacteria	Betaproteobacteria	Nitrosomonadales	Nitrosomonadaceae	uncultured	NA	0	0	0	0	0	0	0	0	0.81312	0	0	0	0	0	0	0	0	0	0	0	0	0	0	0	0	0	1.0169	0.94363
OTU_754	Bacteria	Proteobacteria	Betaproteobacteria	Nitrosomonadales	Nitrosomonadaceae	uncultured	uncultured beta proteobacterium	0	0	0	0	0	0	0	0	0	0	0	0	0	0	0	0	0	0	3.8194	4.2413	3.4356	4.0088	3.5438	0.72561	0	1.3333	1.6074	1.9146
OTU_7468	Bacteria	Proteobacteria	Betaproteobacteria	Nitrosomonadales	Nitrosomonadaceae	uncultured	NA	0	0	0	0	0	0	0	0	0	0	0	0	0	0	0	0	0	0	0	0	0	0	0	0	0.54118	0.81548	1.3422	0.94363
OTU_25358	Bacteria	Proteobacteria	Betaproteobacteria	Nitrosomonadales	Nitrosomonadaceae	uncultured	uncultured beta proteobacterium	0	0	0	0	0	0	0	0	0.81312	0	0	0	0	0	0	0	0	0	0	0	0.86261	0	0	0	0	0	0	0
OTU_125777	Bacteria	Proteobacteria	Betaproteobacteria	Nitrosomonadales	Nitrosomonadaceae	uncultured	NA	0	0	0	0	0	0	0	0	0	0	0	0	0	0	0	0	0	0	0	0	0	0	0	0	0	0	0.59624	0
OTU_1069	Bacteria	Proteobacteria	Betaproteobacteria	Nitrosomonadales	Nitrosomonadaceae	uncultured	NA	0	0	0.44957	0	0	0	0	0	0	1.2465	0.84697	0	2.1688	0	0.82749	0	0	0	0	0	0	0	0.8169	0	0.54118	1.7135	2.8362	3.7008
OTU_26741	Bacteria	Proteobacteria	Betaproteobacteria	Nitrosomonadales	Nitrosomonadaceae	uncultured	NA	0	0	0	0	0	0	0	0	0	0	0	0	0	0	0	0	0	0	0	0	0	0	0	0	0	1.3333	0	1.9146
OTU_8357	Bacteria	Proteobacteria	Betaproteobacteria	Nitrosomonadales	Nitrosomonadaceae	uncultured	uncultured bacterium	0	0	0	0	0	0	0	0	0	0	0	0	0	0	0	0	0	0	0	0	0	0	0	0.72561	0	0	1.3422	0
OTU_39264	Bacteria	Proteobacteria	Betaproteobacteria	Nitrosomonadales	Nitrosomonadaceae	uncultured	uncultured bacterium	0	0.93728	0	0	0.43614	0	0	0	0	0	0	0	0	0	0	0	0	0	0	0	0	0	0	0	0	0	0	0
OTU_18182	Bacteria	Proteobacteria	Betaproteobacteria	Nitrosomonadales	Nitrosomonadaceae	uncultured	uncultured bacterium	0	0	0	0	0.77059	0	0	0	0	0	0	0	0	0	0	0	0	0	0	0	0	0	0	0	0	0	0	0
OTU_889	Bacteria	Proteobacteria	Betaproteobacteria	Nitrosomonadales	Nitrosomonadaceae	uncultured	NA	1.7827	4.2704	1.6753	0.97987	3.3965	0	0.50268	0	0.81312	0	1.3771	0	0	1.3118	2.4976	0	0	0	0	0	0	0	0	0	0	0.81548	0	0
OTU_15384	Bacteria	Proteobacteria	Betaproteobacteria	Nitrosomonadales	Nitrosomonadaceae	uncultured	uncultured bacterium	0.43154	2.2202	0	0	0.43614	0	0	0	0	0	0	0	0	0	0	0	0	0	0	0	0	0	0	0	0	0	0	0
OTU_5804	Bacteria	Proteobacteria	Betaproteobacteria	Nitrosomonadales	Nitrosomonadaceae	uncultured	NA	0	0	0	2.2896	0	0	0.50268	0	0	0	0	0	0	0	0	0	0	0	0	0	0	0	0	0	0	0	0	0
OTU_32810	Bacteria	Proteobacteria	Betaproteobacteria	Nitrosomonadales	Nitrosomonadaceae	uncultured	uncultured bacterium	0.43154	0	0	0	0	0	0	0	0	0	0	0.77976	0	0	0	0	0	0	0	0	0	0	0	0	0	0	0	0
OTU_81769	Bacteria	Proteobacteria	Betaproteobacteria	Nitrosomonadales	Nitrosomonadaceae	uncultured	uncultured bacterium	0	0	0	0	0.43614	0.46235	0	0	0	0	0	0	0	0	0	0	0	0	0	0	0	0	0	0	0	0	0	0
OTU_11506	Bacteria	Proteobacteria	Betaproteobacteria	Nitrosomonadales	Nitrosomonadaceae	uncultured	uncultured bacterium	1.0328	0	0	0.57157	1.4672	0.46235	0	0	0	0	0	0	0	0	0	0	0	0	0	0	0	0	0	0.72561	0	0	0	0
OTU_79751	Bacteria	Proteobacteria	Betaproteobacteria	Nitrosomonadales	Nitrosomonadaceae	uncultured	uncultured bacterium	0	0	0	0	0.43614	0.46235	0	0	0	0	0.84697	0	0	0	0	0	0	0	0	0	0	0	0	0	0	0	0	0
OTU_14342	Bacteria	Proteobacteria	Betaproteobacteria	Nitrosomonadales	Nitrosomonadaceae	uncultured	uncultured bacterium	0.43154	0	0	0	0.43614	0.46235	0	0	0.81312	0	0	0	0	0.80016	0	0	0	0	0	0	0	0	0	0	0	0	0	0
OTU_331	Bacteria	Proteobacteria	Betaproteobacteria	Nitrosomonadales	Nitrosomonadaceae	uncultured	uncultured bacterium	4.3095	4.9631	2.7761	3.2117	4.5816	2.737	0	1.1699	3.8705	2.8434	2.3201	3.0301	2.5595	3.8423	1.7328	1.712	0	0	0	0	0	0	0	3.3435	3.1273	2.9707	2.7289	2.7093
OTU_9544	Bacteria	Proteobacteria	Betaproteobacteria	Nitrosomonadales	Nitrosomonadaceae	uncultured	uncultured bacterium	0.43154	0	0	0	0.77059	0	0.50268	0	1.33	0.7539	0.84697	0	0	0.80016	0	0	0	0	0	0	0	0	0	1.2061	0.54118	1.3333	0	0.94363
OTU_47733	Bacteria	Proteobacteria	Betaproteobacteria	Nitrosomonadales	Nitrosomonadaceae	uncultured	uncultured bacterium	0	0	0.44957	0	0	0	0	0	0	0	0	0	0	0	0	0	0	0	0	0	0	0	0	0	0	0	0	0
OTU_4209	Bacteria	Proteobacteria	Betaproteobacteria	Nitrosomonadales	Nitrosomonadaceae	uncultured	uncultured bacterium	0	0	0	0	0.43614	0.81194	0	0	1.7097	0.7539	0.84697	0.77976	0.76494	0	0	0	0	0	0	0	0	0	0	0	0	0.81548	0	0.94363
OTU_52931	Bacteria	Proteobacteria	Betaproteobacteria	Nitrosomonadales	Nitrosomonadaceae	uncultured	uncultured bacterium	0	0	0.79182	0	0	0	0	0	0	0	0	0	0	0	0	0	0	0	0	0	0	0	0	0	0	0	0.59624	0
OTU_166435	Bacteria	Proteobacteria	Betaproteobacteria	Nitrosomonadales	Nitrosomonadaceae	uncultured	NA	0	0	0	0	0	0	0	0	0	0	0	0	0	1.3118	0	0	0	0	0	0	0	0	0	0	0	0	0	0
OTU_21181	Bacteria	Proteobacteria	Betaproteobacteria	Nitrosomonadales	Nitrosomonadaceae	uncultured	uncultured bacterium	0	0	0	0	0	0	0	0	0	0	0	0	0	0	0	0	0	0	0	0	0	0	0	0	0	0	0	0.94363
OTU_165423	Bacteria	Proteobacteria	Betaproteobacteria	Nitrosomonadales	Nitrosomonadaceae	uncultured	uncultured bacterium	0	0	0	0	0	0	0	0	0	0	0	0	0	0.80016	1.35	0.81453	0	0	0	0	0	0	0	0	0	0	0	0
OTU_1457	Bacteria	Proteobacteria	Betaproteobacteria	Nitrosomonadales	Nitrosomonadaceae	uncultured	uncultured bacterium	0.76328	1.5007	2.6133	1.9697	2.6541	1.0931	0	0	2.8189	3.3107	3.4039	2.7516	2.1688	2.7929	3.7435	2.9687	2.5449	1.073	0.82506	0	0	0	0.8169	2.9138	1.496	2.6597	2.8362	2.8999
OTU_2390	Bacteria	Proteobacteria	Betaproteobacteria	Nitrosomonadales	Nitrosomonadaceae	uncultured	NA	0	0	0	0	0	0.46235	0	0	0	0.7539	0	0	0.76494	3.5992	2.4976	1.332	0	0	0	0	0	0	0	1.8537	0	1.3333	1.3422	1.9146
OTU_15878	Bacteria	Proteobacteria	Betaproteobacteria	Nitrosomonadales	Nitrosomonadaceae	uncultured	uncultured bacterium	0	0	0.44957	0	0	0	0	0	0	0	0	0	0	0	0.82749	0	0	0	0	0	0	0	0	0	0	0	0	0
OTU_34580	Bacteria	Proteobacteria	Betaproteobacteria	Nitrosomonadales	Nitrosomonadaceae	uncultured	uncultured bacterium	0.76328	0.93728	0.44957	0	0	0	0	0	0	0	0	0.77976	0	0	0	0.81453	0	0	0	0	0	0	0	0	0	0	0	0
OTU_14305	Bacteria	Proteobacteria	Betaproteobacteria	Nitrosomonadales	Nitrosomonadaceae	uncultured	uncultured bacterium	0.43154	0	0	0	0	0	0	0	0	0	0	0	0	0.80016	0	0	0	0	0	0	0	0	0	0	0.54118	0	0	0
OTU_4365	Bacteria	Proteobacteria	Betaproteobacteria	Nitrosomonadales	Nitrosomonadaceae	uncultured	uncultured bacterium	0	0	0	0	0.43614	0	0	0	0	0	0	0	0	0	0	0	0	1.073	0	0	0	0	0	0	0.54118	1.7135	1.0169	0.94363
OTU_12419	Bacteria	Proteobacteria	Betaproteobacteria	Nitrosomonadales	Nitrosomonadaceae	uncultured	uncultured bacterium	0	0	0	0	0	0	0.50268	0	0	0	0	0	0	0	0	0	0	0	0	0	0	0	0	0	0.54118	0	0	0
OTU_19826	Bacteria	Proteobacteria	Betaproteobacteria	Nitrosomonadales	Nitrosomonadaceae	uncultured	uncultured bacterium	0	0	0	0	0	0	2.1159	1.1699	0	0	0	0.77976	0	0	0	0	0	0	0	0	0.86261	0	0	0	0.93382	0	0	0.94363
OTU_23490	Bacteria	Proteobacteria	Betaproteobacteria	Nitrosomonadales	Nitrosomonadaceae	uncultured	uncultured bacterium	0	0	0	0	0	0	0	0	0	0	0.84697	0.77976	0	0	0	0	0	0	0	0	0	0	0	1.2061	0.54118	0	0	0
OTU_12028	Bacteria	Proteobacteria	Betaproteobacteria	Nitrosomonadales	Nitrosomonadaceae	uncultured	uncultured bacterium	0	0	0	0	0	0.46235	1.4154	0	0	0	0	0.77976	0.76494	0	0.82749	0.81453	0.97608	0	0	0	0	0	0	1.566	0.93382	0	1.0169	0
OTU_21848	Bacteria	Proteobacteria	Betaproteobacteria	Nitrosomonadales	Nitrosomonadaceae	uncultured	uncultured bacterium	0	0	0.44957	0	0	0	0	0	0	0	0	0	0	0	0	0	0	0	0	0	0	0	0	0	0.54118	0	0	0
OTU_12291	Bacteria	Proteobacteria	Betaproteobacteria	Nitrosomonadales	Nitrosomonadaceae	uncultured	uncultured bacterium	0	0	0	0	0	0.46235	0.50268	1.1699	0	0	0	0	0	0	0	0	0	0	0	0	0	0	0	0.72561	0	0	0	0
OTU_135	Bacteria	Proteobacteria	Betaproteobacteria	Nitrosomonadales	Nitrosomonadaceae	uncultured	uncultured bacterium	0.43154	0.93728	2.1012	2.5513	1.4672	3.9758	5.0845	5.0112	2.2585	1.9051	2.0686	3.3672	1.6313	1.6888	2.2848	1.332	0.97608	0	0	0	0	0	0	4.6544	4.4553	5.3403	4.161	3.4799
OTU_4018	Bacteria	Proteobacteria	Betaproteobacteria	Nitrosomonadales	Nitrosomonadaceae	uncultured	uncultured bacterium	0	0	0.44957	0	0	0	0	0	0	0	0	0.77976	0	0	0	0	0	0	0	0	0	0	0	1.2061	1.8996	1.7135	1.6074	1.9146
OTU_5794	Bacteria	Proteobacteria	Betaproteobacteria	Nitrosomonadales	Nitrosomonadaceae	uncultured	uncultured bacterium	0	0	0	0.97987	0	0	0.50268	0	0	0	0.84697	0	0	0	0	0.81453	0	0	0	0	0	0	0	0	0.93382	0.81548	0	0.94363
OTU_2578	Bacteria	Proteobacteria	Betaproteobacteria	Nitrosomonadales	Nitrosomonadaceae	uncultured	NA	0	0	0	0	0	0	0	0	0	0	0	0	0	0	0	0	0	0	2.9899	2.6897	2.7502	2.1866	2.9735	0	0	0	0	0
OTU_5437	Bacteria	Proteobacteria	Betaproteobacteria	Nitrosomonadales	Nitrosomonadaceae	uncultured	uncultured beta proteobacterium	0	0	0	0	0	0	0	0	0	0	0	0	0	0	0	0	0	0	0.82506	0	0	0	0	0.72561	0.93382	0	0	0.94363
OTU_208314	Bacteria	Proteobacteria	Betaproteobacteria	Nitrosomonadales	Nitrosomonadaceae	uncultured	NA	0	0	0	0	0	0	0	0	0	0	0	0	0	0	0	0	0	0	0	0	0	0.91693	0.8169	0	0	0	0	0
OTU_4630	Bacteria	Proteobacteria	Betaproteobacteria	Nitrosomonadales	Nitrosomonadaceae	uncultured	uncultured bacterium	0	0	0	0	0.43614	0	0	0	0.81312	1.2465	0	0	0.76494	0	0.82749	0	0	1.073	0	0	0	0	0	0	0	0	1.0169	1.5093
OTU_11793	Bacteria	Proteobacteria	Betaproteobacteria	Nitrosomonadales	Nitrosomonadaceae	uncultured	NA	0	0	0	0	0	1.0931	0	0	0	0	0	0	0	0.80016	0	0	0	0	0	0	0	0	0	0	0.54118	0.81548	0	0.94363
OTU_26104	Bacteria	Proteobacteria	Betaproteobacteria	Nitrosomonadales	Nitrosomonadaceae	uncultured	NA	0	0	0	0	0	0	0	0	0	0	0	0	0	0	0	0	0	0	0	0	0	0	0	1.2061	0	0	0	0
OTU_12485	Bacteria	Proteobacteria	Betaproteobacteria	Nitrosomonadales	Nitrosomonadaceae	uncultured	uncultured bacterium	0	0	0	0	0.77059	0.46235	0	0	0	0	0	0	0	0	0	0	0	0	0	0	0	0	0	0	0	0	0.59624	0
OTU_19713	Bacteria	Proteobacteria	Betaproteobacteria	Nitrosomonadales	Nitrosomonadaceae	uncultured	uncultured bacterium	0	0	0	0	0	0	1.1703	0	0	0	0	0	0	0	0	0	0	0	0	0	0	0	0	0	0	0	0	0
OTU_7155	Bacteria	Proteobacteria	Betaproteobacteria	Nitrosomonadales	Nitrosomonadaceae	uncultured	uncultured bacterium	0	0	0	0	0	1.0931	1.1703	0	0	0	0	0	0	0	0.82749	0	0	0	0	0	0	0	0	0.72561	0.54118	0	0	1.5093
OTU_9409	Bacteria	Proteobacteria	Betaproteobacteria	Nitrosomonadales	Nitrosomonadaceae	uncultured	uncultured bacterium	0	0	0	0	0	0	0	0	0.81312	0	0	0	0	0	0	0.81453	0	0	0	0	0	0	0	0	0.93382	0.81548	1.0169	1.5093
OTU_98257	Bacteria	Proteobacteria	Betaproteobacteria	Nitrosomonadales	Nitrosomonadaceae	uncultured	uncultured bacterium	0	0	0	0	0	0	0.50268	0	0	0.7539	0	0	0	0	0	0	0	0	0	0	0	0	0	0	0	0	0	0
OTU_85619	Bacteria	Proteobacteria	Betaproteobacteria	Nitrosomonadales	Nitrosomonadaceae	uncultured	uncultured bacterium	0	0	0	0	0	0.81194	0.50268	0	0	0	0	0	0	0	0	0	0	0	0	0	0	0	0	0	0	0	0	0
OTU_11693	Bacteria	Proteobacteria	Betaproteobacteria	Nitrosomonadales	Nitrosomonadaceae	uncultured	NA	0.43154	0	0	0	0	0.46235	0	0	0	0	0	0	0	0	0	0	0	0	0	0	0	0	0	0	0	0	0	0.94363
OTU_26575	Bacteria	Proteobacteria	Betaproteobacteria	Nitrosomonadales	Nitrosomonadaceae	uncultured	uncultured bacterium	0	0	0	0	0	0	0	0	0	0	0	0	0	0	0	0	0	0	0	0	0	0	0	0	0	0	1.0169	0
OTU_1297	Bacteria	Proteobacteria	Betaproteobacteria	Nitrosomonadales	Nitrosomonadaceae	uncultured	uncultured beta proteobacterium	0	0	0.44957	0	0	1.3283	1.9701	0	0.81312	0	0	0	0.76494	1.6888	0	0.81453	0	0	0	0	0	0	0	1.2061	2.3495	2.4749	2.3488	2.7093
OTU_4709	Bacteria	Proteobacteria	Betaproteobacteria	Nitrosomonadales	Nitrosomonadaceae	uncultured	uncultured bacterium	0	0	0	0	0	0.46235	0.50268	0	0	0	0	0.77976	0	0	0	0	0	0	0	0	0	0	0	0.72561	1.8996	1.7135	0.59624	0.94363
OTU_19020	Bacteria	Proteobacteria	Betaproteobacteria	Nitrosomonadales	Nitrosomonadaceae	uncultured	NA	0	0	0	0	0	0.81194	0	0	0	0	0	0	0	0	0	0	0	0	0	0	0	0	0	0	0	0	0	0.94363
OTU_20188	Bacteria	Proteobacteria	Betaproteobacteria	Nitrosomonadales	Nitrosomonadaceae	uncultured	uncultured bacterium	0	0	0	0	0	0	0.87474	0	0	0	0	0	0	0	0	0	0	0	0	0	0	0	0	0	0.54118	0	0.59624	0
OTU_85378	Bacteria	Proteobacteria	Betaproteobacteria	Nitrosomonadales	Nitrosomonadaceae	uncultured	uncultured bacterium	0	0	0	0	0	0.81194	0	0	0	0	0	0	0	0	0	0	0	0	0	0	0	0	0	0	0	0	0	0
OTU_2155	Bacteria	Proteobacteria	Betaproteobacteria	Nitrosomonadales	Nitrosomonadaceae	uncultured	uncultured bacterium	0	0	0.79182	0	0	3.1592	2.6823	0	0	0	0	0.77976	0	0.80016	0	0.81453	0	0	0	0	0	0	0	1.8537	1.2421	1.3333	0.59624	0.94363
OTU_2531	Bacteria	Proteobacteria	Betaproteobacteria	Nitrosomonadales	Nitrosomonadaceae	uncultured	NA	0	0	0	0	0	0	3.088	1.1699	0	0	0	0	0	0	0	0	0	0	0	0	0	0	0	0	0	0	0	0.94363
OTU_12669	Bacteria	Proteobacteria	Betaproteobacteria	Nitrosomonadales	Nitrosomonadaceae	uncultured	NA	0	0	0	0	0	0	0	0	0	0	0	0	0	0	0	0	0	0	0	0	0	0	0	0	0	0	1.0169	0
OTU_95270	Bacteria	Proteobacteria	Betaproteobacteria	Nitrosomonadales	Nitrosomonadaceae	uncultured	NA	0	0	0	0	0	0	0.87474	0	0	0	0	0	0	0	0	0	0	0	0	0	0	0	0	0	0	0	0	0
OTU_2799	Bacteria	Proteobacteria	Betaproteobacteria	Nitrosomonadales	Nitrosomonadaceae	uncultured	NA	0	0	0	0.57157	0	0	0	0	0	0	0	0	0.76494	0	0	0.81453	0	0	0	0	0	0	0	0	0.93382	0.81548	1.6074	1.9146
OTU_21720	Bacteria	Proteobacteria	Betaproteobacteria	Nitrosomonadales	Nitrosomonadaceae	uncultured	uncultured Burkholderia sp.	0	0	0	0	0	0	0	0	0	0.7539	0	0	0	0	0	0.81453	0.97608	0	0	0	0	0	0	0	0	0	0	0
OTU_75733	Bacteria	Proteobacteria	Betaproteobacteria	Nitrosomonadales	Nitrosomonadaceae	uncultured	uncultured bacterium	0	0	0	0	1.0419	0	0	0	0	0	0	0	0	0	0	0	0	0	0	0	0	0	0	0	0	0	0.59624	0
OTU_3822	Bacteria	Proteobacteria	Betaproteobacteria	Nitrosomonadales	Nitrosomonadaceae	uncultured	uncultured bacterium	0	0	0	0	0	1.5305	0	0	0	0	0	0	0.76494	0	0	0.81453	0.97608	0	0	0	0	0	0	0.72561	1.496	0.81548	0	0.94363
OTU_23408	Bacteria	Proteobacteria	Betaproteobacteria	Nitrosomonadales	Nitrosomonadaceae	uncultured	uncultured bacterium	0	0	0	0	0	0	0.50268	0	0.81312	0	0.84697	0	0.76494	0	0.82749	0	0	0	0	0	0	0	0	0	0	0	0	0
OTU_11554	Bacteria	Proteobacteria	Betaproteobacteria	Nitrosomonadales	Nitrosomonadaceae	uncultured	uncultured bacterium	0	0	0	0	0.77059	0	0	0	0.81312	0	0	0	0	0	0	0	0	0	0	0	0	0	0	0	0	0	0	0
OTU_4375	Bacteria	Proteobacteria	Betaproteobacteria	Nitrosomonadales	Nitrosomonadaceae	uncultured	uncultured bacterium	0	0	0	0	0	0	0	0	1.7097	0.7539	0.84697	0	0	0	0.82749	1.332	1.964	2.1081	0	0	0	0	0	0	0	0	0	0
OTU_3629	Bacteria	Proteobacteria	Betaproteobacteria	Nitrosomonadales	Nitrosomonadaceae	uncultured	uncultured bacterium	0	0	0	0	0	0	0	0	0	0	0	0	0	0	2.0351	2.6579	1.553	2.1081	0	0	0	0	0	0	0	0	0	0
OTU_24714	Bacteria	Proteobacteria	Betaproteobacteria	Nitrosomonadales	Nitrosomonadaceae	uncultured	NA	0	0	0	0	0	0	0	0	0	0	0	0	0	0	0	0	0	0	0.82506	0	0	0	0	0	0.54118	0	0	0
OTU_3976	Bacteria	Proteobacteria	Betaproteobacteria	Nitrosomonadales	Nitrosomonadaceae	uncultured	NA	0	0	0	0	0	0	0	0	0	0	0.84697	0	0	0.80016	0.82749	2.0125	1.964	2.437	0	0	0	0	0	0	0	0	0	0
OTU_3123	Bacteria	Proteobacteria	Betaproteobacteria	Nitrosomonadales	Nitrosomonadaceae	uncultured	NA	0	0	0	0	0	0	0	0	1.33	2.3556	0	1.2831	1.2622	1.6888	2.0351	1.332	3.1271	2.1081	0	0	0	0	0	0.72561	0	0	0	0
OTU_9595	Bacteria	Proteobacteria	Betaproteobacteria	Nitrosomonadales	Nitrosomonadaceae	uncultured	NA	0	0	0	0	0	0	0	0	1.7097	0	0	1.2831	0	0	0.82749	0.81453	0.97608	0	0	0	0	0	0	0	0	0	0	0
OTU_4485	Bacteria	Proteobacteria	Betaproteobacteria	Nitrosomonadales	Nitrosomonadaceae	uncultured	uncultured bacterium	0	0.93728	0	0	0.43614	0	0.87474	3.6147	0.81312	0	0	0	0	0	0	0	0	0	0	0	0	0	0	0	0	0	0	0
OTU_2161	Bacteria	Proteobacteria	Betaproteobacteria	Nitrosomonadales	Nitrosomonadaceae	uncultured	uncultured bacterium	1.0328	0	0.44957	0.57157	1.2702	1.8657	1.8078	0	0	0	0	0	0.76494	1.3118	0	0.81453	0	0	0	0.83092	0	0	0	0	0	0	0	0
OTU_2121	Bacteria	Proteobacteria	Betaproteobacteria	Nitrosomonadales	NA	NA	NA	0.43154	0	0	2.1385	1.7953	0	0	0	0	1.2465	0	0.77976	0	0	0.82749	0	0.97608	2.437	0	0	0	0	0	0	0	0	0	0
OTU_75416	Bacteria	Proteobacteria	Betaproteobacteria	Nitrosomonadales	Nitrosomonadaceae	uncultured	uncultured bacterium	0	0	0	0	0.77059	0	0	0	0	0	0	0	0	0	0	0	0	0	0	0	0	0	0	0	0	0	0	0
OTU_12788	Bacteria	Proteobacteria	Betaproteobacteria	Nitrosomonadales	Nitrosomonadaceae	uncultured	NA	0	0	0	0	0	0	0	0	0	0	0	0	0	0	0	0	0	0	0	0	0	0	0	0	0	0.81548	0.59624	2.4897
OTU_2958	Bacteria	Proteobacteria	Betaproteobacteria	Nitrosomonadales	Nitrosomonadaceae	uncultured	NA	0	0	1.3001	1.5581	0	0	0	0	0	0.7539	1.3771	0	0	0	0	0	0	0	0	0	0	0	0	0.72561	0.54118	1.3333	1.8314	1.9146
OTU_159596	Bacteria	Proteobacteria	Betaproteobacteria	Nitrosomonadales	Nitrosomonadaceae	uncultured	NA	0	0	0	0	0	0	0	0	0	0	0	0	0.76494	0	0	0	0	0	0	0	0	0	0	0	0	0.81548	0	0
OTU_26625	Bacteria	Proteobacteria	Betaproteobacteria	Nitrosomonadales	Nitrosomonadaceae	uncultured	NA	0	0	0	0	0	0	0	0	0	0	0	0	0	0	0	0	0	0	0	0	0	0	0	0	0.54118	0	1.6074	0.94363
OTU_6759	Bacteria	Proteobacteria	Betaproteobacteria	Nitrosomonadales	Nitrosomonadaceae	uncultured	NA	0.43154	0	0	0.57157	0	0	0	0	0.81312	0	0	0	0	0	0.82749	0	0	0	0	0	0	0	0	0	0.93382	0	1.0169	0
OTU_15649	Bacteria	Proteobacteria	Betaproteobacteria	Nitrosomonadales	Nitrosomonadaceae	uncultured	NA	0	0	0.79182	0.57157	0	0	0	0	0	0	0	0	0	0	0	0	0	0	0	0	0	0	0	0	0	0	0.59624	0
OTU_13273	Bacteria	Proteobacteria	Betaproteobacteria	Nitrosomonadales	Nitrosomonadaceae	uncultured	NA	0	0	0	0	0	0	0	0	0	0	0	0.77976	0	0	1.7328	0	0	0	0	0	0	0	0	0	0	0	0	0
OTU_235172	Bacteria	Proteobacteria	Betaproteobacteria	Nitrosomonadales	Nitrosomonadaceae	uncultured	NA	0	0	0	0	0	0	0	0	0	0	0	0	0	0	0	0	0	0	0	0	0	0	0	0	0	0	1.0169	0
OTU_6176	Bacteria	Proteobacteria	Betaproteobacteria	Nitrosomonadales	Nitrosomonadaceae	uncultured	uncultured bacterium	0.43154	0	0	0	0	0	0	0	0	0	0	0.77976	0	0	0	0	0	0	0	0	0	0	0	0	0	0	0	0
OTU_11145	Bacteria	Proteobacteria	Betaproteobacteria	Nitrosomonadales	Nitrosomonadaceae	uncultured	uncultured beta proteobacterium	0	0	0	0	0	0	0	0	0	0.7539	0.84697	0.77976	0.76494	0	0	0	0	0	0	0	0	0	0	0	0	0	0.59624	0.94363
OTU_17127	Bacteria	Proteobacteria	Betaproteobacteria	Nitrosomonadales	Nitrosomonadaceae	uncultured	uncultured bacterium	0	0	0.44957	0	0	0	0	0	0	0	0	0	0	0	0	0	0	0	0	0	0	0	0	0	0	0	0.59624	0
OTU_17153	Bacteria	Proteobacteria	Betaproteobacteria	Nitrosomonadales	Nitrosomonadaceae	uncultured	uncultured bacterium	0	0	0	0	0	0	0	0	0	0	0	0	0	0	0	0	0	0	0	0	0	0	0	0	0	0.81548	0	0
OTU_691	Bacteria	Proteobacteria	Betaproteobacteria	Nitrosomonadales	Nitrosomonadaceae	uncultured	uncultured bacterium	0.43154	0	1.9727	0.57157	0	0	0	0	1.33	1.9051	0.84697	2.4063	2.5595	0	0	1.332	1.553	1.073	0	0	0	0.91693	0	0	1.7119	2.8236	2.8362	2.8999
OTU_1556	Bacteria	Proteobacteria	Betaproteobacteria	Nitrosomonadales	Nitrosomonadaceae	uncultured	uncultured bacterium	0	0	0	0.57157	0	0	0	0	0	1.2465	0	0.77976	1.2622	0	0	0	0	0	0	0	0	0	0	1.8537	2.692	2.4749	2.7289	3.0681
OTU_5148	Bacteria	Proteobacteria	Betaproteobacteria	Nitrosomonadales	Nitrosomonadaceae	uncultured	uncultured bacterium	0	0	0	0	0	0	0	0	0	0	0	0.77976	0	0	0	0	0	0	0	0	0	0	0	0	0	0	0	0
OTU_5226	Bacteria	Proteobacteria	Betaproteobacteria	Nitrosomonadales	Nitrosomonadaceae	uncultured	NA	0.43154	0	0.44957	0	1.0419	1.0931	0	0	0	0	0	0	0	0.80016	1.7328	0	0	0	0	0	0	0	0	0	0	0.81548	0	0
OTU_9956	Bacteria	Proteobacteria	Betaproteobacteria	Nitrosomonadales	Nitrosomonadaceae	uncultured	uncultured bacterium	1.2598	0	0	0	0	0	0	0	0.81312	0	0	0	0	0	0	0	0	0	0	0	0	0	0	0	0	0	0	0
OTU_19442	Bacteria	Proteobacteria	Betaproteobacteria	Rhodocyclales	Rhodocyclaceae	Denitratisoma	NA	0	0	0	0	0.43614	0.81194	0	0	0	0	0	0	0	0	0	0	0.97608	0	0	0	0	0	0	0	0	0	0	0
OTU_20165	Bacteria	Proteobacteria	Betaproteobacteria	Rhodocyclales	Rhodocyclaceae	Denitratisoma	NA	0	0	0	0	0	0	1.8078	0	0	0	0	0	0	0	0	0	0	0	0	0	0	0	0	0	0	0	0	0
OTU_10720	Bacteria	Proteobacteria	Betaproteobacteria	NA	NA	NA	NA	0	0	0.44957	0	0.77059	0	0	0	0	0	0	0	0	0	0	0	0	1.073	0	0	0	0	0	0	0	0	0	0
OTU_8119	Bacteria	Proteobacteria	Betaproteobacteria	Rhodocyclales	Rhodocyclaceae	NA	NA	0	0	0.79182	0.97987	0	0.46235	0	0	0	0	0	0.77976	0	0	0.82749	0	0.97608	0	0	0	0	0	0	0	0	0	0	0
OTU_11599	Bacteria	Proteobacteria	Betaproteobacteria	Rhodocyclales	Rhodocyclaceae	Denitratisoma	NA	0	0	0	0	0	1.5305	0	0	0	0	0	0	0	0	0	0	0	0	0	0	0	0	0	0	0	0	0	0
OTU_13879	Bacteria	Proteobacteria	Betaproteobacteria	Hydrogenophilales	Hydrogenophilaceae	uncultured	uncultured bacterium	0	0	0	0	0	0	0	0	0	0	0	0	0	0	0	0	0	0	1.3467	0.83092	0.86261	0	1.3353	0	0	0	0	0
OTU_125551	Bacteria	Proteobacteria	Betaproteobacteria	SC-I-84	NA	NA	NA	0	0	0	0	0	0	0	0	0	0	0	0	0.76494	0	0	0	0	0	0	0	0	0	0	0	0	0	0	0
OTU_5426	Bacteria	Proteobacteria	Betaproteobacteria	SC-I-84	uncultured beta proteobacterium	NA	NA	0.43154	0	0	0	0	0	0	0	0	0	0	0.77976	0	0	0.82749	0	0	0	0	0	0	0	0	0	0.93382	1.7135	1.3422	1.5093
OTU_82190	Bacteria	Proteobacteria	Betaproteobacteria	SC-I-84	uncultured bacterium	NA	NA	0	0	0	0	0.77059	0	0	0	0	0	0	0	0	0	0	0	0	0	0	0	0	0	0	0	0	0	0	0
OTU_217309	Bacteria	Proteobacteria	Betaproteobacteria	SC-I-84	NA	NA	NA	0	0	0	0	0	0	0	0	0	0	0	0	0	0	0	0	0	0	0	0	0	0	0	1.2061	0	0	0	0
OTU_34959	Bacteria	Proteobacteria	Betaproteobacteria	SC-I-84	NA	NA	NA	0.43154	0	0	0	0	0	0	0	0	0	0	0	0	0	0	0	0	0	0	0	0	0	0	0	0	0.81548	0	0
OTU_1372	Bacteria	Proteobacteria	Betaproteobacteria	SC-I-84	NA	NA	NA	0	0	0	0	0	0.46235	0	0	0.81312	0.7539	0.84697	0.77976	0	0	0.82749	0	0	0	0	0	0	0	0	0.72561	2.0656	2.0142	2.1961	2.4897
OTU_21675	Bacteria	Proteobacteria	Betaproteobacteria	SC-I-84	NA	NA	NA	0	0	0	0	0	0	0	0	0	0	0	0	0	0	0	0	0	0	0	0	0	0	0	0.72561	0	0	0	0
OTU_21989	Bacteria	Proteobacteria	Betaproteobacteria	SC-I-84	NA	NA	NA	0	0	0	0	0	0	0	0	0	0	0	0	0	0	0	0	0	0	0	0	0	0	0	0	0.54118	0	0	0
OTU_21751	Bacteria	Proteobacteria	Betaproteobacteria	SC-I-84	NA	NA	NA	0	0	0	0	0	0	0	0	0	0	0.84697	0.77976	0	0	0	0	0	0	0	0	0	0	0	0	0	0	0	0
OTU_1551	Bacteria	Proteobacteria	Betaproteobacteria	SC-I-84	NA	NA	NA	0	0	0	0	0	0	0	0	0	0	0	0	0	0	0	0	0	0	0	0	0	0	0	0.72561	2.0656	2.6597	3.0294	3.0681
OTU_7400	Bacteria	Proteobacteria	Betaproteobacteria	SC-I-84	uncultured Comamonadaceae bacterium	NA	NA	0	0	0	0.57157	0	0	0	0	0	0.7539	0.84697	1.2831	0.76494	0	0	0	0	0	0	0	0	0	0	0	0	0	0	0
OTU_1611	Bacteria	Proteobacteria	Betaproteobacteria	SC-I-84	NA	NA	NA	0	0	0	0	1.0419	0	0	3.4594	1.7097	0.7539	1.3771	1.2831	1.9249	1.6888	0.82749	0	0	0	0	0	0	0	0	1.2061	0	0	1.3422	2.2306
OTU_109062	Bacteria	Proteobacteria	Betaproteobacteria	SC-I-84	NA	NA	NA	0	0	0	0	0	0	0	1.1699	0	0	0	0	0	0.80016	0	0	0	0	0	0	0	0	0	0	0	0	0	0
OTU_1243	Bacteria	Proteobacteria	Betaproteobacteria	SC-I-84	uncultured bacterium	NA	NA	1.456	0	1.0683	0	0	0.46235	2.3697	0	2.6551	2.1479	0	1.2831	0.76494	1.6888	2.4976	2.4731	2.7661	2.9303	0	0	0	0	0	1.566	0	0	0	0
OTU_35210	Bacteria	Proteobacteria	Betaproteobacteria	SC-I-84	NA	NA	NA	0.43154	0	0.44957	0	0	0	0	0	0	0	0	0	0	0	0.82749	0	0	1.073	0	0	0	0	0	0	0	0	0	0
OTU_17834	Bacteria	Proteobacteria	Betaproteobacteria	SC-I-84	NA	NA	NA	0	0	0	0	0	0	0	0	0	0	0	0	0	0	0	0	0.97608	0	0	0	0	0	0	0	0	0	0	0
OTU_11053	Bacteria	Proteobacteria	Betaproteobacteria	SC-I-84	uncultured beta proteobacterium	NA	NA	0	0	0	0	0	0	0	0	0	0	0.84697	0	0	0	0	0	0	0	0	0	0	0	0	0	0	0	0	0
OTU_13097	Bacteria	Proteobacteria	Betaproteobacteria	SC-I-84	NA	NA	NA	0	0	0	0	0	0	0	0	0.81312	0	0.84697	0	0	0	0	0	0	1.073	0	0	0	0	0	0	0	0	0	0
OTU_1352	Bacteria	Proteobacteria	Betaproteobacteria	SC-I-84	NA	NA	NA	0.43154	0	0	0.97987	0.43614	0.81194	0	0	1.33	3.2073	3.2907	3.0301	2.3773	0	0.82749	0	0	0	0.82506	0	0	0.91693	0	0	0.93382	1.3333	1.6074	1.5093
OTU_2295	Bacteria	Proteobacteria	Betaproteobacteria	SC-I-84	uncultured beta proteobacterium	NA	NA	0	0	0	0	0	0	0.50268	0	0.81312	1.2465	0.84697	1.2831	1.2622	0	0	0	0	0	0	0	0	0	0	0	0	0	1.0169	2.4897
OTU_23545	Bacteria	Proteobacteria	Betaproteobacteria	SC-I-84	NA	NA	NA	0	0	0	0	0	0	0	0	0	1.2465	0	0.77976	0	0	0	0.81453	0	0	0	0	0	0	0	0	0	0	0	0
OTU_12364	Bacteria	Proteobacteria	Betaproteobacteria	SC-I-84	NA	NA	NA	0	0	0	0	0	0	0	0	0	0	0	0	0	0	0	0	0	0	0	0	0	0	0	0	0	0	0	1.5093
OTU_12662	Bacteria	Proteobacteria	Betaproteobacteria	SC-I-84	NA	NA	NA	0	0	0	0	0	0	0	0	0	0	0	0	0	0	0	0	0	0	0.82506	0	0	0	0	0	0.54118	0	0	0
OTU_12842	Bacteria	Proteobacteria	Betaproteobacteria	SC-I-84	NA	NA	NA	0	0	0	0	0	0	0	0	0	0	0	0	0	0	0	0	0	0	0	0	0	0	0	0	0	0.81548	0	0
OTU_9188	Bacteria	Proteobacteria	Betaproteobacteria	SC-I-84	uncultured beta proteobacterium	NA	NA	0	0	0	0	0	0	0	0	0	0	0	0	0	0	0	0	0	0	0	0	0	0	0	0	0	0	1.0169	0.94363
OTU_8657	Bacteria	Proteobacteria	Betaproteobacteria	SC-I-84	NA	NA	NA	0	0	0	0	0.43614	0	0	0	0.81312	0	0.84697	0	0.76494	0	0	0	0	0	0	0	0	0	0	0	0	0	0	0
OTU_2690	Bacteria	Proteobacteria	Betaproteobacteria	SC-I-84	NA	NA	NA	0	0	0	0	0.43614	0	1.8078	0	0	0	0	0	0	0	0	0	0	0	0.82506	0	0	0	0	1.2061	2.0656	0.81548	1.6074	2.2306
OTU_6089	Bacteria	Proteobacteria	Betaproteobacteria	SC-I-84	uncultured bacterium	NA	NA	0	0	0	0	0	0.46235	1.1703	0	1.33	0	0	0	0	0	0	0.81453	0	0	0	0	0	0	0	1.2061	1.7119	0	0.59624	0
OTU_7187	Bacteria	Proteobacteria	Betaproteobacteria	SC-I-84	NA	NA	NA	0	0	0	0	0	0	1.8078	0	0	0	0	0	0	0	0	0	0.97608	0	0	0	0	0	0	0	1.8996	0	0	0
OTU_7292	Bacteria	Proteobacteria	Betaproteobacteria	SC-I-84	NA	NA	NA	0.43154	0	0	0	0	0	0	3.8826	0	0	0	0	0	0	0	0	0	0	0	0	0	0	0	0	0	0	0	0
OTU_99919	Bacteria	Proteobacteria	Betaproteobacteria	SC-I-84	NA	NA	NA	0	0	0	0	0	0	0.50268	0	0	0	0	0	0	0	0	0	0	0	0	0	0	0	0	0	0.54118	0	0	0
OTU_6335	Bacteria	Proteobacteria	Betaproteobacteria	SC-I-84	NA	NA	NA	0	0	0	0	0	0	0	0	0	1.2465	2.0686	0	0.76494	0	0	0	0	0	0	0	0	0	0	0	0	1.3333	0	0
OTU_156883	Bacteria	Proteobacteria	Betaproteobacteria	NA	NA	NA	NA	0	0	0	0	0	0	0	0	0	0	0	1.2831	0	0	0	0	0	0	0	0	0	0	0	0	0	0	0	0
OTU_5294	Bacteria	Proteobacteria	Betaproteobacteria	SC-I-84	NA	NA	NA	0	0	0.44957	0	0.43614	0.46235	2.1159	0	0	0	0	0	0	0	0	0	0.97608	0	0	0	0	0	0	0	0	0.81548	0.59624	0.94363
OTU_3322	Bacteria	Proteobacteria	Betaproteobacteria	SC-I-84	uncultured bacterium	NA	NA	0	0	0.79182	0	0	0	0	0	1.33	0.7539	0	0.77976	0.76494	0	0.82749	0	0	1.073	1.7289	2.041	2.0954	1.8735	2.2655	0	0.54118	0	0	0
OTU_4616	Bacteria	Proteobacteria	Betaproteobacteria	SC-I-84	uncultured prokaryote	NA	NA	0	0	0	0	0	0	0	0	0.81312	0	0	0.77976	0.76494	0.80016	0	0	0	0	0	0	0	0	0	1.566	0	0	0	0.94363
OTU_668	Bacteria	Proteobacteria	Betaproteobacteria	SC-I-84	NA	NA	NA	0.76328	0	0.44957	0	1.2702	0	0.50268	0	2.4704	2.5371	1.7639	2.1967	2.3773	2.6297	2.4976	2.6579	2.2835	2.437	0	0	0	0	0	1.566	1.2421	0.81548	0	0
OTU_3222	Bacteria	Proteobacteria	Betaproteobacteria	SC-I-84	NA	NA	NA	0	0	0.44957	0	0	0	0	0	1.33	1.6131	0.84697	0	0	1.3118	0	1.332	1.553	1.073	0	0	0	0	0	0.72561	0	0	0.59624	0
OTU_26833	Bacteria	Proteobacteria	Betaproteobacteria	SC-I-84	NA	NA	NA	0.43154	0	0	0	0.43614	0	0	0	0	0	0	0	0	0	0.82749	0	0	0	0	0	0	0	0	0	0	0	0	0
OTU_76138	Bacteria	Proteobacteria	Betaproteobacteria	SC-I-84	NA	NA	NA	0	0	0	0	0.77059	0	0	0	0	0	0.84697	0.77976	0	0	0	0	0	0	0	0	0	0	0	0	0	0	0	0
OTU_77123	Bacteria	Proteobacteria	Betaproteobacteria	SC-I-84	NA	NA	NA	0	0	0	0	0.43614	0	0	0	0	0	0	0	0	0	0	0	0	0	0	0	0	0	0	0	0.54118	0	0	0
OTU_22093	Bacteria	Proteobacteria	Betaproteobacteria	SC-I-84	NA	NA	NA	0	0	0	0	0	0	0	0	0	0	0	0	0	0	0	0	0	0	0	0	0	0	0	0	0	0	0.59624	0
OTU_23110	Bacteria	Proteobacteria	Betaproteobacteria	SC-I-84	uncultured bacterium	NA	NA	0	0	0	0	0	0	0	0	0.81312	0.7539	0	0	0	0	0	0	0	0	0	0	0	0	0	0	0	0	0	0
OTU_669	Bacteria	Proteobacteria	Betaproteobacteria	SC-I-84	uncultured bacterium	NA	NA	0	0	0	0	0	0	0	0	0.81312	0	0.84697	0	0	0	0	0	0	0	3.2461	4.5598	4.1847	4.4213	3.5438	0	0	0	0	0
OTU_4908	Bacteria	Proteobacteria	Betaproteobacteria	SC-I-84	uncultured bacterium	NA	NA	0	0	0	0	0	0	0	0	0	0	0	0	0	0	0	0	0	0	0.82506	1.7383	1.7887	2.1866	0.8169	0	0	0	0	0
OTU_202718	Bacteria	Proteobacteria	Betaproteobacteria	SC-I-84	uncultured Derxia sp.	NA	NA	0	0	0	0	0	0	0	0	0	0	0	0	0	0	0	0	0	0	0	0.83092	1.3987	0	0.8169	0	0	0	0	0
OTU_194394	Bacteria	Proteobacteria	Betaproteobacteria	SC-I-84	uncultured bacterium	NA	NA	0	0	0	0	0	0	0	0	0	0	0	0	0	0	0	0	0	0	0	0.83092	1.3987	0.91693	0	0	0	0	0	0
OTU_6819	Bacteria	Proteobacteria	Betaproteobacteria	SC-I-84	NA	NA	NA	0	0	0	0.57157	0	0	0	0	0	0	0	0	0	0	0	0	0	0	0	0	0	0	0	0	0	1.3333	0.59624	1.5093
OTU_13444	Bacteria	Proteobacteria	Betaproteobacteria	SC-I-84	uncultured bacterium	NA	NA	0	0	0	0	0	0	0	0	0	0	0	0	0	0	0	0	0	0	1.3467	2.291	0.86261	0	0	0	0	0	0	0
OTU_9014	Bacteria	Proteobacteria	Betaproteobacteria	SC-I-84	NA	NA	NA	0	0	0	0	0	0	1.1703	0	0	0	0	0	0	0	0	0	0.97608	0	0	0	0	0	0	0	0	0	0	0
OTU_9486	Bacteria	Proteobacteria	Betaproteobacteria	SC-I-84	uncultured bacterium	NA	NA	0	0	0	0	0.43614	0	0.50268	2.585	0	0	0	0	0	0	0	0	0	0	0	0	0	0	0	0	0	0.81548	0.59624	1.5093
OTU_6218	Bacteria	Proteobacteria	Betaproteobacteria	SC-I-84	NA	NA	NA	0	0	0	0	0	0	1.1703	1.1699	0	0	0	0	0	0	0	0	0	0	0	0	0	0	0	0	0.93382	0	0	0.94363
OTU_7237	Bacteria	Proteobacteria	Betaproteobacteria	SC-I-84	uncultured bacterium	NA	NA	0	0	0	0	0	0.46235	1.4154	0	0	0	0	0	0	0	0	0	0	1.073	0	0	0	0	0	0.72561	0.93382	0.81548	0	0
OTU_5460	Bacteria	Proteobacteria	Betaproteobacteria	SC-I-84	uncultured bacterium	NA	NA	0	0	0	0	0	0.46235	0	0	0	0	0	0	0	0.80016	0	0	0	0	0	0	0	0	0	0.72561	0.93382	0	1.3422	0
OTU_5935	Bacteria	Proteobacteria	Betaproteobacteria	SC-I-84	uncultured bacterium	NA	NA	0	0	0	0	0.77059	0.46235	0	0	0	0	0	0	0	0	0	0	0	0	0	0	0	0	0	0.72561	1.7119	0	0	2.2306
OTU_20009	Bacteria	Proteobacteria	Betaproteobacteria	SC-I-84	uncultured bacterium	NA	NA	0	0	0	0	0	0	1.4154	0	0	0	0	0	0	0	0	0	0	0	0	0	0	0	0	0	0	0	0	0
OTU_7550	Bacteria	Proteobacteria	Betaproteobacteria	SC-I-84	NA	NA	NA	0	0	0	0	0	0.81194	0	0	0	0	0	0	0	0.80016	0	1.332	0.97608	0	0	0	0	0	0	0.72561	0	1.3333	0.59624	0
OTU_26425	Bacteria	Proteobacteria	Betaproteobacteria	SC-I-84	NA	NA	NA	0	0	0	0	0	0	0	0	0	0.7539	0	0	0	0	0	0	0	0	0	0	0	0	0	0.72561	0	0.81548	0.59624	0
OTU_26460	Bacteria	Proteobacteria	Betaproteobacteria	SC-I-84	uncultured soil bacterium	NA	NA	0	0	0	0	0	0	0	0	0	0	0	0	0	0	0	0	0	0	0	0	0	0	0	0	0	1.3333	0	0
OTU_5290	Bacteria	Proteobacteria	Betaproteobacteria	SC-I-84	uncultured bacterium	NA	NA	0	0	0	0	0	1.3283	1.6249	0	0	0	0	0	0	0	0	0	0	0	0	0	0	0	0	0	0	0	0	0
OTU_5547	Bacteria	Proteobacteria	Betaproteobacteria	SC-I-84	uncultured beta proteobacterium	NA	NA	0	0	0	0	0	0	0	0	0	0	0	0	0	0	0	0	0	0	0	1.3548	2.3481	1.4731	1.3353	0	0	0	0	0
OTU_12600	Bacteria	Proteobacteria	Betaproteobacteria	SC-I-84	uncultured bacterium	NA	NA	0	0	0	0	0	0	0	0	0	0	0	0	0	0	0	0	0	0	0	0	0	0	0	0	0.54118	0	0.59624	0.94363
OTU_157750	Bacteria	Proteobacteria	Betaproteobacteria	SC-I-84	NA	NA	NA	0	0	0	0	0	0	0	0	0	0	0	0.77976	0	0	0	0	0	0	0	0	0	0	0	0	0	0	0.59624	0
OTU_129391	Bacteria	Proteobacteria	Betaproteobacteria	SC-I-84	NA	NA	NA	0	0	0	0	0	0	0	0	0	0	0	0	0	0	0	0	0	0	0	0	0	0	0	0	0	0	0.59624	0
OTU_230605	Bacteria	Proteobacteria	Betaproteobacteria	SC-I-84	NA	NA	NA	0	0	0	0	0	0	0	0	0	0	0	0	0	0	0	0	0	0	0	0	0	0	0	0	0	0.81548	0	0.94363
OTU_3275	Bacteria	Proteobacteria	Betaproteobacteria	SC-I-84	NA	NA	NA	0	0	0	0	0	0.46235	0.50268	3.0875	0.81312	0	0	0	0	0	0	0.81453	0	0	0	0	0.86261	0	0	1.566	0.54118	1.3333	0	0.94363
OTU_9484	Bacteria	Proteobacteria	Betaproteobacteria	SC-I-84	NA	NA	NA	0	0	0	0	0	0	0.50268	0	0	0	0	0	0	0.80016	0	0	0	0	0	0	0	0	0	0	0.54118	0	1.0169	0
OTU_18936	Bacteria	Proteobacteria	Betaproteobacteria	SC-I-84	NA	NA	NA	0	0	0	0	0	0.46235	0	0	0.81312	0	0	0	0	0	0	0	0	0	0	0	0	0	0	0	0	0	0.59624	0
OTU_8963	Bacteria	Proteobacteria	Betaproteobacteria	SC-I-84	NA	NA	NA	0	0	0	0	0	0	0.87474	0	0	0	0	0.77976	0	0	0	0	0	0	0	0	0	0	0	0.72561	0	0.81548	0	0.94363
OTU_21713	Bacteria	Proteobacteria	Betaproteobacteria	SC-I-84	NA	NA	NA	0	0	0	0	0	0	0	0	0	0	0	0	0.76494	0	0	0	0.97608	0	0	0	0	0	0	0.72561	0.93382	1.7135	0.59624	0.94363
OTU_4359	Bacteria	Proteobacteria	Betaproteobacteria	SC-I-84	NA	NA	NA	0	0	0.44957	0.57157	0.43614	1.0931	0	0	0	0	0.84697	0	0	0	0.82749	0	0	0	0	0	0	0	0	0.72561	2.2145	0	1.6074	1.5093
OTU_9193	Bacteria	Proteobacteria	Betaproteobacteria	SC-I-84	uncultured soil bacterium	NA	NA	0	0	0	0	0.77059	0	0	0	0	0	0	0	0	0	0	0	0	0	0	0	0	0	0	0.72561	0	0	0	0
OTU_21969	Bacteria	Proteobacteria	Betaproteobacteria	SC-I-84	NA	NA	NA	0.43154	0	0	0	0	0	0	0	0	0	0	0	0	0	0	0	0	0	0	0	0	0	0	0	0	0	0	0
OTU_9588	Bacteria	Proteobacteria	Betaproteobacteria	SC-I-84	NA	NA	NA	0	0	0	0	0	0	0	0	0	0	0	0	0	0.80016	0	0.81453	0	2.437	0	0	0	0	0	0	0	0	0	0
OTU_21877	Bacteria	Proteobacteria	Betaproteobacteria	SC-I-84	NA	NA	NA	0	0	0	0	0	0	0	0	0	0	0	0	0	0.80016	0	0	0	0	0	0	0	0	0	0	0	0	0	0
OTU_6724	Bacteria	Proteobacteria	Betaproteobacteria	SC-I-84	NA	NA	NA	0	0	1.0683	0	0	0	0	0	0	0	0	0	0	0	0	0	0	0	0	0	0	0	0	0	0	0	0	0
OTU_10429	Bacteria	Proteobacteria	Betaproteobacteria	SC-I-84	NA	NA	NA	0.43154	0	0.44957	0	0	0	0	0	0	0.7539	0	0	0	0	0	0	0	0	0	0	0	0	0	0	0	0	0	0
OTU_6981	Bacteria	Proteobacteria	Betaproteobacteria	SC-I-84	NA	NA	NA	0	0	0	0	0	0	0	0	1.7097	1.2465	0	0	0	0	1.35	1.712	0.97608	2.1081	0	0	0	0	0	0	0	0	0	0
OTU_8977	Bacteria	Proteobacteria	Betaproteobacteria	SC-I-84	NA	NA	NA	0.43154	0	0	0	0	0	1.6249	0	0	0	0	0	0	0	0	0	0	0	0	0	0	0	0	0	0	0	0	0
OTU_21966	Bacteria	Proteobacteria	Betaproteobacteria	SC-I-84	NA	NA	NA	0	0	0	0	0	0	0	0	0.81312	0	0	0	0	0	0	0	0	0	0	0	0	0	0	0	0	0	0	0
OTU_18595	Bacteria	Proteobacteria	Betaproteobacteria	SC-I-84	NA	NA	NA	0	0	0	0	0.43614	0	0	0	0	0	0	0	0	0	0	0	0	0	0	0	0	0	0	0	0	0	0.59624	0
OTU_7274	Bacteria	Proteobacteria	Betaproteobacteria	SC-I-84	NA	NA	NA	0	0	0	0	0	0	1.6249	0	0	0	0	0	0	0	0	0	0	0	0	0	0	0	0	0	0	0	0	0
OTU_26554	Bacteria	Proteobacteria	Betaproteobacteria	SC-I-84	NA	NA	NA	0	0	0	0	0	0	0	0	0	0	0	0	0	0	0	0	0	0	0	0	0	0	0	0.72561	0	0.81548	0.59624	0
OTU_24212	Bacteria	Proteobacteria	Betaproteobacteria	SC-I-84	NA	NA	NA	0	0	0	0	0	0	0	0	0	0	0	0.77976	0	0	0	0.81453	0.97608	1.073	0	0	0	0	0	0	0.54118	0	0	0
OTU_77521	Bacteria	Proteobacteria	Betaproteobacteria	SC-I-84	uncultured bacterium	NA	NA	0	0	0	0	0.43614	0	0	0	0	0	0	0	0	0	0	0	0	0	0	0	0	0	0.8169	0	0	0	0.59624	0
OTU_2088	Bacteria	Proteobacteria	Betaproteobacteria	SC-I-84	uncultured bacterium	NA	NA	0	0	0	0	1.4672	0	0	0	1.33	0.7539	0	0	0.76494	0.80016	0.82749	0	0.97608	1.073	2.8425	3.6647	4.0486	3.3047	2.8264	0.72561	0.54118	0.81548	0	0
OTU_12479	Bacteria	Proteobacteria	Betaproteobacteria	SC-I-84	NA	NA	NA	0	0	0	0	0	0	0	0	0	0.7539	0	0	0.76494	0	0	0	0	0	0	0	0	0	0	0	0.54118	0	0.59624	0.94363
OTU_437	Bacteria	Proteobacteria	Betaproteobacteria	SC-I-84	uncultured bacterium	NA	NA	0	0	0	0	0	0	0	0	2.0101	0.7539	0.84697	0.77976	0	0	0.82749	0.81453	0	0	4.7674	5.1718	5.0043	5.2593	4.529	0	0	0	0.59624	0
OTU_1189	Bacteria	Proteobacteria	Betaproteobacteria	SC-I-84	uncultured bacterium	NA	NA	0.43154	0.93728	0	1.5581	0.43614	0	0	0	1.7097	2.1479	1.7639	1.6556	0	1.6888	1.35	2.0125	0	0	2.0308	3.9087	3.0644	1.8735	2.2655	1.2061	0	0.81548	0	0
OTU_24289	Bacteria	Proteobacteria	Betaproteobacteria	SC-I-84	NA	NA	NA	0	0	0	0	0	0	0	0	0	0	0	0	0	0	0	0	0.97608	0	0	0.83092	1.3987	0	0.8169	0	0	0	0	0
OTU_24830	Bacteria	Proteobacteria	Betaproteobacteria	SC-I-84	uncultured bacterium	NA	NA	0	0	0	0	0	0	0	0	0	0	0	0	0	0	0	0	0	0	0.82506	0.83092	0	0	0	0	0	0	0	0
OTU_191369	Bacteria	Proteobacteria	Betaproteobacteria	SC-I-84	NA	NA	NA	0	0	0	0	0	0	0	0	0	0	0	0	0	0	0	0	0	0	0.82506	0	0	0	0.8169	0	0	0	0	0
OTU_2635	Bacteria	Proteobacteria	Betaproteobacteria	SC-I-84	uncultured beta proteobacterium	NA	NA	0	0	0.44957	0	0	0.46235	1.1703	0	0.81312	0	0	0	0.76494	0.80016	0.82749	0.81453	0	0	0	0	0	0	0	2.0936	2.4729	1.3333	1.8314	2.8999
OTU_5449	Bacteria	Proteobacteria	Betaproteobacteria	SC-I-84	uncultured beta proteobacterium	NA	NA	0	0	0	0	0	0	0	0	0	0	0	0.77976	0	0	0	0	0	0	0	0	0	0	0	1.2061	1.496	0.81548	0.59624	1.9146
OTU_6640	Bacteria	Proteobacteria	Betaproteobacteria	SC-I-84	NA	NA	NA	0	0	0.79182	0	0	0	0	0	0	0	0	0.77976	0.76494	1.3118	1.7328	1.332	2.2835	3.1254	0	0	0.86261	0	0	0	0.54118	0	0	0
OTU_122419	Bacteria	Proteobacteria	Betaproteobacteria	SC-I-84	NA	NA	NA	0	0	0	0	0	0	0	0	0	0.7539	0	0	0	0	0	0	0	0	0	0	0	0	0	0	0	0	0	0
OTU_22153	Bacteria	Proteobacteria	Betaproteobacteria	SC-I-84	NA	NA	NA	0	0	0	0	0	0	0	0	0	0	0	0	0	0	0	0	0	0	0	0	0	0	0	0	0	0	0.59624	0
OTU_26734	Bacteria	Proteobacteria	Betaproteobacteria	SC-I-84	NA	NA	NA	0	0	0	0	0	0	0	0	0	0.7539	0	0	0	0	0	0	0	0	0	0	0	0	0	0	0	0	0	0.94363
OTU_26723	Bacteria	Proteobacteria	Betaproteobacteria	SC-I-84	NA	NA	NA	0	0	0	0	0	0	0	0	0	0	0	0	0	0	0	0	0	0	0	0	0	0	0	0	0.93382	0	0	0.94363
OTU_9239	Bacteria	Proteobacteria	Betaproteobacteria	SC-I-84	NA	NA	NA	0	0	0	0	0	0.46235	1.8078	0	0	0	0	0	0	0	0	0	0	0	0	0	0	0	0	0	0	0	0	0
OTU_13157	Bacteria	Proteobacteria	Betaproteobacteria	SC-I-84	NA	NA	NA	0	0	0	0	0	0	0	0	0	1.2465	1.7639	0	0.76494	0	0	0	0	0	0	0	0	0	0	0	0	0	0	0
OTU_63220	Bacteria	Proteobacteria	Betaproteobacteria	Nitrosomonadales	Nitrosomonadaceae	uncultured	NA	0	0	0	0	0	0	0	0	0	0	0	0	0	0	0	0	0	0	0	0	0	0	0	0	0	0	0	0.94363
OTU_1744	Bacteria	Proteobacteria	Betaproteobacteria	Nitrosomonadales	Nitrosomonadaceae	uncultured	uncultured beta proteobacterium	0	0	0	0	0	0	0	0	0	0	0	0	0	0	0	0.81453	0	0	0	0	0	0	0	0	1.2421	2.8236	2.3488	2.2306
OTU_22025	Bacteria	Proteobacteria	Betaproteobacteria	Nitrosomonadales	Nitrosomonadaceae	uncultured	uncultured beta proteobacterium	0	0	0	0	0	0	0	0	0	0	0	0	0	0	0	0	0	0	0	0	0	0	0	0	0	0.81548	1.0169	0.94363
OTU_61628	Bacteria	Proteobacteria	Betaproteobacteria	Nitrosomonadales	Nitrosomonadaceae	uncultured	uncultured bacterium	0	0	0	0	0	0	0	0	0	0	0	0	0	0	0	0	0	0	0	0	0	0	0	0	0.54118	0	0	0
OTU_9892	Bacteria	Proteobacteria	Betaproteobacteria	Nitrosomonadales	Nitrosomonadaceae	uncultured	uncultured beta proteobacterium	0	0	0	0	0	0	0	0	0	0	0	0.77976	0	0	0	0	0	0	0	0	0	0	0	0	0.93382	1.7135	0.59624	0.94363
OTU_161	Bacteria	Proteobacteria	Betaproteobacteria	Nitrosomonadales	Nitrosomonadaceae	uncultured	uncultured bacterium	2.2736	2.8884	1.6753	2.8718	0.43614	1.7078	0.87474	0	3.7938	3.6631	4.1516	4.2419	4.0343	3.7657	2.4976	2.4731	0.97608	1.073	1.7289	0	0	0.91693	0.8169	1.566	2.8821	2.9707	1.8314	0.94363
OTU_10929	Bacteria	Proteobacteria	Betaproteobacteria	Nitrosomonadales	Nitrosomonadaceae	uncultured	uncultured bacterium	0	0.93728	0	0.57157	0	0.46235	0	0	0	0	0.84697	0	0	0	0	0	0	0	0	0	0	0	0	0	0.54118	0	0	0
OTU_9499	Bacteria	Proteobacteria	Betaproteobacteria	Nitrosomonadales	Nitrosomonadaceae	uncultured	uncultured bacterium	0.43154	0.93728	0	0.57157	0	0.81194	0	1.1699	0	0	0.84697	0.77976	0	0	0	0	0	0	0	0	0	0	0	0	0.54118	0.81548	0.59624	0
OTU_17352	Bacteria	Proteobacteria	Betaproteobacteria	Nitrosomonadales	Nitrosomonadaceae	uncultured	uncultured bacterium	0	0	0	0.57157	0	0	0	0	0	0.7539	0	0.77976	0	0	0	0	0	0	0	0	0	0	0	0.72561	0	0.81548	1.0169	0.94363
OTU_229435	Bacteria	Proteobacteria	Betaproteobacteria	Nitrosomonadales	Nitrosomonadaceae	uncultured	uncultured bacterium	0	0	0	0	0	0	0	0	0	0	0	0	0	0	0	0	0	0	0	0	0	0	0	0	0	0.81548	1.3422	0
OTU_27095	Bacteria	Proteobacteria	Betaproteobacteria	Nitrosomonadales	Nitrosomonadaceae	uncultured	uncultured bacterium	0.43154	0	0	0	0	0	0.50268	0	0	0	0.84697	0	0	0	0	0	0	0	0	0	0	0	0	0.72561	0	0.81548	0	0
OTU_17160	Bacteria	Proteobacteria	Betaproteobacteria	Nitrosomonadales	Nitrosomonadaceae	uncultured	uncultured bacterium	0	0.93728	0	0	0	0	0	0	0	0	0	0	0	0	0	0	0	0	0	0	0	0	0	0.72561	0	0.81548	1.3422	0
OTU_150309	Bacteria	Proteobacteria	Betaproteobacteria	Nitrosomonadales	Nitrosomonadaceae	uncultured	NA	0	0	0	0	0	0	0	0	0	0	0.84697	0	0	0	0	0	0	0	0	0	0	0	0	0	0	0.81548	0	0
OTU_223519	Bacteria	Proteobacteria	Betaproteobacteria	Nitrosomonadales	Nitrosomonadaceae	uncultured	uncultured bacterium	0	0	0	0	0	0	0	0	0	0	0	0	0	0	0	0	0	0	0	0	0	0	0	0	0.54118	0	0.59624	0
OTU_54448	Bacteria	Proteobacteria	Betaproteobacteria	Nitrosomonadales	Nitrosomonadaceae	uncultured	uncultured bacterium	0	0	0.44957	0	0	0	0	0	0	0	0	0	0	0	0	0	0	0	0	0	0	0	0	0	0	0	0.59624	0
OTU_21591	Bacteria	Proteobacteria	Betaproteobacteria	Nitrosomonadales	Nitrosomonadaceae	uncultured	uncultured bacterium	0	0	0	0.57157	0	0	0	0	0	0	0	0	0	0	0	0	0	0	0	0	0	0	0	0	0	0	0	0
OTU_20977	Bacteria	Proteobacteria	Betaproteobacteria	Nitrosomonadales	Nitrosomonadaceae	uncultured	uncultured bacterium	0	0	0	0.57157	0.43614	0	0	0	0	0	0	0	0	0	0	0	0	0	0	0	0	0	0	0	0	0	0	0
OTU_2477	Bacteria	Proteobacteria	Betaproteobacteria	Nitrosomonadales	Nitrosomonadaceae	uncultured	NA	0	0	1.0683	0	0	0	0	0	1.33	2.1479	2.7205	2.4063	2.1688	0	0	0	0	0	0	0	0	0	0	0	0	0	0	1.5093
OTU_10853	Bacteria	Proteobacteria	Betaproteobacteria	Nitrosomonadales	Nitrosomonadaceae	uncultured	NA	0	1.5007	0	0.97987	0	0	0	0	0	0	0	0	0	0	0	0	0	0	0	0	0	0	0	0	0	0	0	0.94363
OTU_197	Bacteria	Proteobacteria	Betaproteobacteria	Nitrosomonadales	Nitrosomonadaceae	uncultured	uncultured bacterium	1.2598	0	1.6753	1.7785	0.43614	1.8657	0.87474	0	1.33	2.1479	2.8855	3.4641	2.8667	0.80016	1.35	0.81453	0.97608	0	0	0.83092	0	0	0	3.9429	4.1199	4.618	4.7602	5.9952
OTU_26781	Bacteria	Proteobacteria	Betaproteobacteria	Nitrosomonadales	Nitrosomonadaceae	uncultured	uncultured bacterium	0	0	0	0	0	0	0	0	0	0	0	0	0	0	0	0	0	0	0	0	0	0	0	0	0	0	0	1.5093
OTU_9118	Bacteria	Proteobacteria	Betaproteobacteria	NA	NA	NA	NA	0	0	0	0	0	0	0	0	0	0	1.7639	1.2831	0.76494	0	0	0	0	0	0	0	0	0	0	0	0	0	0.59624	0
OTU_4769	Bacteria	Proteobacteria	Betaproteobacteria	Nitrosomonadales	Nitrosomonadaceae	Candidatus Branchiomonas	uncultured bacterium	0	0	0	0	0	0	0	0	0	0	0	0	0	0	0	0	0	0	0	0	0	0	0	1.2061	1.2421	1.7135	1.0169	0
OTU_6286	Bacteria	Proteobacteria	Betaproteobacteria	Nitrosomonadales	Nitrosomonadaceae	Candidatus Branchiomonas	uncultured bacterium	0	0	0	0	0	0	0	0	0	0	0	0	0	0	0	0	0	0	0	0	0	0	0	0.72561	0	1.3333	1.0169	1.5093
OTU_2948	Bacteria	Proteobacteria	Betaproteobacteria	Nitrosomonadales	Nitrosomonadaceae	uncultured	uncultured bacterium	0.76328	0	0.79182	0.57157	0.43614	0	0	0	0	1.2465	2.3201	2.4063	1.9249	1.6888	0	0	0	0	0	0	0	0	0	0.72561	0	0	0	0
OTU_7826	Bacteria	Proteobacteria	Betaproteobacteria	Nitrosomonadales	Nitrosomonadaceae	uncultured	uncultured bacterium	0	0	0	0	0	0	0	0	0	0.7539	0	0	0	0	0	0	0	0	0	0	0	0.91693	0	0.72561	0	0	0.59624	0.94363
OTU_2600	Bacteria	Proteobacteria	Betaproteobacteria	Nitrosomonadales	Nitrosomonadaceae	uncultured	NA	1.2598	0	0	0	1.0419	1.3283	0	0	2.0101	0	1.3771	1.6556	0.76494	0.80016	0	0	0	0	0	0	0	0	0	0	0.93382	0	0	1.5093
OTU_629	Bacteria	Proteobacteria	Betaproteobacteria	Nitrosomonadales	Nitrosomonadaceae	uncultured	uncultured bacterium	0	0	0.44957	0	0.43614	0.81194	0	0	2.4704	3.3107	3.2907	2.8976	2.3773	2.4457	2.6831	3.337	2.2835	3.8324	0	0	0	0	0	2.0936	0.54118	2.0142	1.3422	0
OTU_6263	Bacteria	Proteobacteria	Betaproteobacteria	Nitrosomonadales	Nitrosomonadaceae	uncultured	uncultured bacterium	0	0	0	0	0	0	0	0	0	0	0.84697	0.77976	0	0	0	0	0	0	0	0	0	0	0	0.72561	0	1.3333	0.59624	0
OTU_12798	Bacteria	Proteobacteria	Betaproteobacteria	Nitrosomonadales	Nitrosomonadaceae	uncultured	uncultured beta proteobacterium	0	0	0	0	0	0	0	0	0	0	0	0	0	0	0	0	0	0	0	0	0	0	0	0	0	0	1.0169	0
OTU_23426	Bacteria	Proteobacteria	Betaproteobacteria	Nitrosomonadales	Nitrosomonadaceae	uncultured	uncultured bacterium	0	0	0	0	0	0	0	0	0	0	0.84697	0	0	0.80016	0	0	0	0	0	0	0	0	0	0	0	0	0	0
OTU_74784	Bacteria	Proteobacteria	Betaproteobacteria	Nitrosomonadales	Nitrosomonadaceae	uncultured	uncultured bacterium	0	0	0	0	0	0	0	0	0	0	0	0	0	0	0	0	0	1.073	0	0	0	0	0	0	0	0	0	0
OTU_150807	Bacteria	Proteobacteria	Betaproteobacteria	Nitrosomonadales	Nitrosomonadaceae	uncultured	uncultured bacterium	0	0	0	0	0	0	0	0	0	0	0.84697	0.77976	0	0	0	0	0	0	0	0	0	0	0	0	0	0	0	0
OTU_19194	Bacteria	Proteobacteria	Betaproteobacteria	Nitrosomonadales	Nitrosomonadaceae	uncultured	uncultured bacterium	0	1.5007	0	0	0	0.46235	0.50268	0	0	0	0	0	0	0	0	0	0	0	0	0	0	0	0	0	0	0	0	0
OTU_5773	Bacteria	Proteobacteria	Betaproteobacteria	Nitrosomonadales	Nitrosomonadaceae	uncultured	uncultured bacterium	0	0	0	0.97987	0	0	0	0	0.81312	0.7539	0	0.77976	0	0	0	0	0	0	0	0	0	0	0	0	0.54118	0.81548	0.59624	0
OTU_3157	Bacteria	Proteobacteria	Betaproteobacteria	Nitrosomonadales	Nitrosomonadaceae	uncultured	NA	1.0328	0	0.79182	0.57157	0	1.3283	0	0	0	0	0	1.2831	0.76494	0	0	0	0	0	0	0	0	0	0	1.2061	0	0	0	0
OTU_5658	Bacteria	Proteobacteria	Betaproteobacteria	Nitrosomonadales	Nitrosomonadaceae	uncultured	uncultured bacterium	0.76328	0	0	0.97987	0	0	0	0	0.81312	0.7539	0.84697	0	0	0.80016	0	0	0	0	0	0	0	0	0	0.72561	0.54118	0	0	0
OTU_21231	Bacteria	Proteobacteria	Betaproteobacteria	Nitrosomonadales	Nitrosomonadaceae	uncultured	uncultured bacterium	0.43154	0	0	0	0	0.46235	0.87474	0	0	0	0	0.77976	0	0	0	0	0	0	0	0	0	0	0	0.72561	0	0	0	0
OTU_664	Bacteria	Proteobacteria	Betaproteobacteria	Nitrosomonadales	Nitrosomonadaceae	uncultured	uncultured bacterium	1.2598	2.2202	0.44957	0	0.43614	3.219	3.7993	0	0.81312	0.7539	2.0686	2.7516	1.6313	0.80016	0	0	0.97608	0	0	0	0	0	0	1.8537	2.2145	2.2629	2.487	2.7093
OTU_1743	Bacteria	Proteobacteria	Betaproteobacteria	Nitrosomonadales	Nitrosomonadaceae	uncultured	uncultured bacterium	0	0	0	0	0	0.81194	0	0	0	0.7539	0	0.77976	0.76494	0	0	0	0	0	0	0	0	0	0	1.8537	2.2145	2.0142	1.8314	2.2306
OTU_7848	Bacteria	Proteobacteria	Betaproteobacteria	Nitrosomonadales	Nitrosomonadaceae	uncultured	uncultured bacterium	0	0	0	0	0	0	0	0	0	0	0	0	0	0	0	0	0	0	0	0	0	0	0	0	0.54118	0	1.0169	1.9146
OTU_5789	Bacteria	Proteobacteria	Betaproteobacteria	Nitrosomonadales	Nitrosomonadaceae	uncultured	uncultured bacterium	1.0328	0	0.44957	0.57157	0.43614	0.81194	0	0	0	0	1.3771	0	0	0	0.82749	0.81453	0	0	0	0	0	0	0	0.72561	0.54118	0	0	0
OTU_1599	Bacteria	Proteobacteria	Betaproteobacteria	Nitrosomonadales	Nitrosomonadaceae	uncultured	uncultured beta proteobacterium	3.1731	0	0	0	1.0419	0.46235	0.87474	0	0.81312	0.7539	0	0	0	0	0	0.81453	0	0	0	0	0	0	0	0.72561	0.93382	0	0	0
OTU_3734	Bacteria	Proteobacteria	Betaproteobacteria	Nitrosomonadales	Nitrosomonadaceae	uncultured	NA	0.43154	0	1.4999	0.57157	1.0419	0	0	0	0	0	0.84697	0	0	0.80016	0.82749	0	0	0	0	0	0	0	0	0.72561	0.54118	0.81548	0	0
OTU_1860	Bacteria	Proteobacteria	Betaproteobacteria	Nitrosomonadales	Nitrosomonadaceae	uncultured	uncultured bacterium	0	0	0.44957	0	0	1.3283	0	4.2095	0	0	0	0	0	0	0.82749	0.81453	1.553	2.1081	0	0	0	0	0	0	0	1.3333	1.0169	0.94363
OTU_67297	Bacteria	Proteobacteria	Betaproteobacteria	Nitrosomonadales	Nitrosomonadaceae	uncultured	uncultured bacterium	0	0	0	0	0	0	0	0	0	0	0	0	0	0	0	0	0.97608	0	0	0	0	0	0	0	0	0	0	0
OTU_3267	Bacteria	Proteobacteria	Betaproteobacteria	Nitrosomonadales	Nitrosomonadaceae	uncultured	NA	0	0	0	0	0	0	2.7731	0	0	0	0	0	0	0	0	0	0	0	0	0	0	0	0	0	0.93382	0	0	0
OTU_7289	Bacteria	Proteobacteria	Betaproteobacteria	Nitrosomonadales	Nitrosomonadaceae	uncultured	uncultured bacterium	0	0	0	0	0	0.81194	0	3.0875	0	0	0	0	0	0	0	0	0	0	0	0	0	0	0	0	0	0	0	0
OTU_4889	Bacteria	Proteobacteria	Betaproteobacteria	Nitrosomonadales	Nitrosomonadaceae	uncultured	uncultured bacterium	0.43154	0	0.44957	0	0	0	0	0	1.7097	0.7539	0	1.2831	0.76494	0	0	0.81453	2.2835	2.437	0	0	0	0	0	0	0	0	0	0
OTU_17084	Bacteria	Proteobacteria	Betaproteobacteria	Nitrosomonadales	Nitrosomonadaceae	uncultured	uncultured bacterium	0.43154	0	0	0	0	0	0	0	0	0	0	0	0	0	0.82749	0	0	1.073	0	0	0	0	0	0	0	0	0	0
OTU_23376	Bacteria	Proteobacteria	Betaproteobacteria	Nitrosomonadales	Nitrosomonadaceae	uncultured	uncultured bacterium	0	0	0	0	0	0	0	0	0	0	0.84697	0	0	0	0	0	0	0	0	0	0	0	0	0	0	0.81548	0	0
OTU_222405	Bacteria	Proteobacteria	Betaproteobacteria	Nitrosomonadales	Nitrosomonadaceae	uncultured	uncultured Nitrosomonadaceae bacterium	0	0	0	0	0	0	0	0	0	0	0	0	0	0	0	0	0	0	0	0	0	0	0	0	0.93382	0	0	0
OTU_13063	Bacteria	Proteobacteria	Betaproteobacteria	Nitrosomonadales	Nitrosomonadaceae	uncultured	NA	0	0	0	0	0	0	1.1703	0	0	0	0	0	0	0	0	0	0	0	0	0	0	0	0	0	0	0.81548	0	0
OTU_55646	Bacteria	Proteobacteria	Betaproteobacteria	Nitrosomonadales	Nitrosomonadaceae	uncultured	uncultured Burkholderiaceae bacterium	0	0	0	0.97987	0	0	0	0	0	0	0	0	0	0	0	0	0	0	0	0	0	0	0	0	0	0	0	0
OTU_85665	Bacteria	Proteobacteria	Betaproteobacteria	Nitrosomonadales	Nitrosomonadaceae	uncultured	uncultured bacterium	0	0	0	0	0	1.0931	0	0	0	0	0	0	0	0	0	0	0	0	0	0	0	0	0	0	0	0	0	0
OTU_129088	Bacteria	Proteobacteria	Betaproteobacteria	Nitrosomonadales	Nitrosomonadaceae	uncultured	uncultured bacterium	0	0	0	0	0	0	0	0	0	0.7539	0	0	0	0	0	0	0	0	0	0	0	0	0	0	0	0	0	0
OTU_2140	Bacteria	Proteobacteria	Betaproteobacteria	Nitrosomonadales	Nitrosomonadaceae	uncultured	NA	0	0	0.44957	0	0	0	0	0	0	1.2465	0	0	0	0	0.82749	1.332	3.9548	3.1254	0	0	0	0	0	0	0	0	0	0
OTU_173557	Bacteria	Proteobacteria	Betaproteobacteria	Nitrosomonadales	Nitrosomonadaceae	uncultured	uncultured beta proteobacterium	0	0	0	0	0	0	0	0	0	0	0	0	0	0	0	1.332	0	0	0	0	0	0	0	0	0	0	0	0
OTU_813	Bacteria	Proteobacteria	Betaproteobacteria	Nitrosomonadales	Nitrosomonadaceae	uncultured	NA	1.2598	0	0.79182	2.2896	1.2702	0.46235	0	0	2.2585	1.9051	2.0686	1.2831	1.2622	1.6888	2.4976	1.712	2.2835	3.2972	0	0	0	0	0.8169	1.566	0	0	0	0
OTU_9631	Bacteria	Proteobacteria	Betaproteobacteria	Nitrosomonadales	Nitrosomonadaceae	uncultured	uncultured bacterium	0	0	0	0	0	0	0	0	0	0	0	0	0	0.80016	0	0.81453	2.2835	1.073	0	0	0	0	0	0	0	0	0	0
OTU_231232	Bacteria	Proteobacteria	Betaproteobacteria	Nitrosomonadales	Nitrosomonadaceae	uncultured	NA	0	0	0	0	0	0	0	0	0	0	0	0	0	0	0	0	0	0	0	0	0	0	0	0	0	0.81548	0.59624	0
OTU_19033	Bacteria	Proteobacteria	Betaproteobacteria	Nitrosomonadales	Nitrosomonadaceae	uncultured	NA	0	0	0	0	0	0.81194	0	0	0	0	0	0	0	0	0	0	0	0	0	0	0	0	0	0	0	0	0	0
OTU_2845	Bacteria	Proteobacteria	Betaproteobacteria	Nitrosomonadales	Nitrosomonadaceae	uncultured	NA	1.0328	0	0.44957	0.57157	1.6406	0	1.8078	0	0.81312	0	0.84697	0.77976	0.76494	0	0	0	0	0	0	0	0	0	0	0	0	0	0	0
OTU_50977	Bacteria	Proteobacteria	Betaproteobacteria	Nitrosomonadales	Nitrosomonadaceae	uncultured	NA	0	0	0.44957	0	0	0.46235	0	0	0	0	0	0	0	0	0	0	0	0	0	0	0	0	0	0	0	0	0	0
OTU_51672	Bacteria	Proteobacteria	Betaproteobacteria	Nitrosomonadales	Nitrosomonadaceae	uncultured	NA	0	0	0.44957	0	0	0	0.50268	0	0	0	0	0	0	0	0	0	0	0	0	0	0	0	0	0	0	0	0	0
OTU_26111	Bacteria	Proteobacteria	Betaproteobacteria	Nitrosomonadales	Nitrosomonadaceae	uncultured	NA	0	0	0	0	0	0	0	0	0	0	0	0	0	0	0	0	0	0	0	0	0	0	0	0.72561	0	0	0.59624	0
OTU_675	Bacteria	Proteobacteria	Betaproteobacteria	Nitrosomonadales	Nitrosomonadaceae	uncultured	uncultured bacterium	1.0328	0	0.44957	0	0	0.46235	0	0	1.7097	1.2465	2.3201	0.77976	0.76494	1.3118	2.9948	3.2243	3.656	3.8324	0	0	0	0	0	0	0	0	0	0
OTU_335	Bacteria	Proteobacteria	Betaproteobacteria	Nitrosomonadales	Nitrosomonadaceae	uncultured	uncultured bacterium	0.76328	2.6981	0.79182	0	0	0.46235	0	0	0	2.9752	1.7639	1.9514	1.6313	1.9874	2.6831	4.3196	4.9533	5.8402	0	0	0	0.91693	0	0	0	0	0	0
OTU_27822	Bacteria	Proteobacteria	Betaproteobacteria	Nitrosomonadales	Nitrosomonadaceae	uncultured	uncultured bacterium	0.43154	0	0	0	0	0	0	0	0	0	0	0	0	0	0	0	0	0	0	0	0	0	0	0	0	0	0	0
OTU_24320	Bacteria	Proteobacteria	Betaproteobacteria	Nitrosomonadales	Nitrosomonadaceae	uncultured	uncultured bacterium	0	0	0	0	0	0	0	0	0	0	0	0	0	0	0.82749	0.81453	1.964	1.073	0	0	0	0	0	0	0	0	0	0
OTU_10529	Bacteria	Proteobacteria	Betaproteobacteria	Nitrosomonadales	Nitrosomonadaceae	uncultured	uncultured bacterium	0	0	0.79182	0	0	0	0	0	0	0	0	0	0	0	0	0	0.97608	1.073	0	0	0	0	0	0	0	0	0	0
OTU_22633	Bacteria	Proteobacteria	Betaproteobacteria	Nitrosomonadales	Nitrosomonadaceae	uncultured	uncultured bacterium	0	0	0	0	0	0	0	0	0	0	0	0	0	0	0	0	0	1.073	0	0	0	0	0	0	0	0	0	0
OTU_880	Bacteria	Proteobacteria	Betaproteobacteria	Nitrosomonadales	Nitrosomonadaceae	uncultured	NA	0	0	0	0.57157	0	0	0	0	0	0.7539	0.84697	1.9514	0.76494	0.80016	1.35	2.4731	4.2023	3.9401	0	0	0	0	0	0	0	0	0.59624	0
OTU_69763	Bacteria	Proteobacteria	Betaproteobacteria	Nitrosomonadales	Nitrosomonadaceae	uncultured	NA	0	0	0	0	0	0	0	0	0	0	0	0	0	0	0	0.81453	0	0	0	0	0	0	0	0	0	0	0	0
OTU_9565	Bacteria	Proteobacteria	Betaproteobacteria	Nitrosomonadales	Nitrosomonadaceae	uncultured	NA	0	0	0	0	0	0	0	0	0.81312	0	0	1.6556	0	0	0	0	0	0	0	0	0	0	0	0	0	0	0	0
OTU_176503	Bacteria	Proteobacteria	Betaproteobacteria	Nitrosomonadales	Nitrosomonadaceae	uncultured	NA	0	0	0	0	0	0	0	0	0	0	0	0	0	0	0	0.81453	0.97608	0	0	0	0	0	0	0	0	0	0	0
OTU_1256	Bacteria	Proteobacteria	Betaproteobacteria	Nitrosomonadales	Nitrosomonadaceae	uncultured	uncultured bacterium	0.43154	1.5007	0	0.57157	1.0419	1.0931	4.2422	0	0.81312	0	0	0.77976	0.76494	0	0	0	0	0	0.82506	0	0	0	0	1.566	1.8996	2.0142	1.0169	2.2306
OTU_3162	Bacteria	Proteobacteria	Betaproteobacteria	Nitrosomonadales	Nitrosomonadaceae	uncultured	uncultured bacterium	0.43154	0	0	1.2977	0	0	0	0	0.81312	0	1.3771	0	0	1.3118	1.35	2.0125	1.553	1.073	0	0	0	0	0	1.566	0	0	0	0
OTU_3170	Bacteria	Proteobacteria	Betaproteobacteria	Nitrosomonadales	Nitrosomonadaceae	uncultured	NA	0.76328	0	1.6753	1.2977	0	0	1.1703	0	0	0	0	0	0.76494	0	2.0351	0.81453	0	1.073	0	0	0	0	0	0.72561	0	0.81548	0	0
OTU_19734	Bacteria	Proteobacteria	Betaproteobacteria	Nitrosomonadales	Nitrosomonadaceae	uncultured	uncultured bacterium	0	0	0.44957	0	0	0	1.4154	0	0	0	0	0	0	0	0	0	0	0	0	0	0	0	0	0	0	0	0	0
OTU_86081	Bacteria	Proteobacteria	Betaproteobacteria	Nitrosomonadales	Nitrosomonadaceae	uncultured	uncultured bacterium	0	0	0	0	0	0.46235	0	0	0	0	0	0	0	0	0	0	0	0	0	0	0	0	0	0	0	0	0	0
OTU_32996	Bacteria	Proteobacteria	Betaproteobacteria	Nitrosomonadales	Nitrosomonadaceae	uncultured	uncultured bacterium	0.43154	0	0.44957	0	0	0.46235	0	0	0	0	0	0	0	0	0	0	0	0	0	0	0	0	0	0	0	0	0	0
OTU_7914	Bacteria	Proteobacteria	Betaproteobacteria	Nitrosomonadales	Nitrosomonadaceae	uncultured	uncultured beta proteobacterium	1.0328	0	0	0	0.43614	0.46235	0	0	0	0	1.3771	0.77976	0	0	0	0	0	0	0	0	0	0	0	0	0	0	0	0
OTU_412	Bacteria	Proteobacteria	Betaproteobacteria	Nitrosomonadales	Nitrosomonadaceae	uncultured	uncultured bacterium	3.9676	3.6886	2.697	2.6662	3.3473	2.008	1.6249	0	2.4704	2.1479	0.84697	2.4063	2.1688	2.2346	0.82749	0	0	0	0	0	0	0	0	2.479	0	0	0	0
OTU_75239	Bacteria	Proteobacteria	Betaproteobacteria	Nitrosomonadales	Nitrosomonadaceae	uncultured	NA	0	0	0	0	0.43614	0.81194	0	0	0	0	0	0	0	0	0	0	0	0	0	0	0	0	0	0	0	0	0	0
OTU_10002	Bacteria	Proteobacteria	Betaproteobacteria	Nitrosomonadales	Nitrosomonadaceae	uncultured	uncultured bacterium	1.0328	0.93728	0	0	1.0419	0.81194	0	0	0	0	0	0.77976	0	0	0	0	0	0	0	0	0	0	0	0	0	0	0	0
OTU_6508	Bacteria	Proteobacteria	Betaproteobacteria	Nitrosomonadales	Nitrosomonadaceae	uncultured	uncultured bacterium	1.7827	0	0.44957	0	0	0.46235	0	0	0.81312	0	0	0	0	0	0	0	0	0	0	0	0	0	0	0	0	0	0	0
OTU_14336	Bacteria	Proteobacteria	Betaproteobacteria	Nitrosomonadales	Nitrosomonadaceae	uncultured	uncultured bacterium	1.0328	0	0	0	0	0	0	0	0	0	0	0	0	0	0	0	0	0	0	0	0	0	0	1.2061	0	0	0	0
OTU_1865	Bacteria	Proteobacteria	Betaproteobacteria	Nitrosomonadales	Nitrosomonadaceae	uncultured	uncultured bacterium	1.456	0	0.79182	0.57157	1.4672	0	0	0	1.33	2.1479	1.3771	1.9514	0	0	0	0	0	0	0	0	0	0	0	0.72561	1.2421	0.81548	0	0
OTU_4629	Bacteria	Proteobacteria	Betaproteobacteria	Nitrosomonadales	Nitrosomonadaceae	uncultured	uncultured bacterium	0.76328	0	0	0	0.43614	0.46235	0	0	0	0.7539	0	0	0	0	0	1.712	0.97608	1.073	0	0	0	0	0	0	0	0	0	0
OTU_109642	Bacteria	Proteobacteria	Betaproteobacteria	Nitrosomonadales	Nitrosomonadaceae	uncultured	uncultured bacterium	0	0	0	0	0	0	0	1.8074	0	0	0	0	0	0	0	0	0	0	0	0	0	0	0	0	0	0	0	0
OTU_26755	Bacteria	Proteobacteria	Betaproteobacteria	Nitrosomonadales	Nitrosomonadaceae	uncultured	NA	0	0	0	0	0	0	0	0	0	0	0	0	0	0	0	0	0	0	0	0	0	0	0	0	0.54118	0	0	0.94363
OTU_950	Bacteria	Proteobacteria	Betaproteobacteria	Nitrosomonadales	Nitrosomonadaceae	uncultured	NA	0.76328	0	0	0	0.43614	0	0	4.7682	0.81312	2.3556	2.0686	1.6556	1.9249	1.3118	0.82749	0	0	2.1081	0	0	0	0	0.8169	0.72561	0.54118	0.81548	0	0
OTU_74485	Bacteria	Proteobacteria	Betaproteobacteria	Nitrosomonadales	Nitrosomonadaceae	uncultured	NA	0	0	0	0	0	0	0	0	0	0	0	0	0	0	0	0	0	1.073	0	0	0	0	0	0	0	0	0	0
OTU_150275	Bacteria	Proteobacteria	Betaproteobacteria	Nitrosomonadales	Nitrosomonadaceae	uncultured	NA	0	0	0	0	0	0	0	0	0	0	0.84697	0	0	0.80016	0	0	1.553	1.073	0	0	0	0	0	0	0	0	0	0
OTU_5711	Bacteria	Proteobacteria	Betaproteobacteria	Nitrosomonadales	Nitrosomonadaceae	uncultured	uncultured beta proteobacterium	0.43154	0	0.44957	0.57157	0	0	0	0	0.81312	0.7539	0	0	0	0.80016	1.35	0.81453	0	1.6815	0	0	0	0.91693	0	0.72561	0	0	0	0
OTU_1025	Bacteria	Proteobacteria	Betaproteobacteria	Nitrosomonadales	Nitrosomonadaceae	uncultured	uncultured bacterium	1.6286	0	2.4296	2.5513	1.6406	2.1375	2.4816	4.6294	0.81312	1.2465	1.3771	0	1.6313	0.80016	0	0.81453	0.97608	2.1081	0	0	0.86261	0	0	1.8537	0	1.7135	0.59624	0.94363
OTU_6997	Bacteria	Proteobacteria	Betaproteobacteria	Nitrosomonadales	Nitrosomonadaceae	uncultured	NA	0	0	0.44957	0.57157	0	0	0	0	0	0.7539	0.84697	0.77976	0.76494	0	0	0	0	1.073	0	0	0	0	0	0	0	0	0.59624	0.94363
OTU_5872	Bacteria	Proteobacteria	Betaproteobacteria	Nitrosomonadales	Nitrosomonadaceae	uncultured	uncultured bacterium	0	0	0.79182	0.97987	0	0	0	0	0	0	0.84697	0	0.76494	1.6888	0	0	0	0	0	0	0	0	0	0	0	0	0	0
OTU_16763	Bacteria	Proteobacteria	Betaproteobacteria	Nitrosomonadales	Nitrosomonadaceae	uncultured	uncultured bacterium	0	0	0	0.57157	0	0	0	0	0	0	0	0	0.76494	0	0	0	0	0	0	0	0	0	0	0	0	0	0	0
OTU_2782	Bacteria	Proteobacteria	Betaproteobacteria	Nitrosomonadales	Nitrosomonadaceae	uncultured	uncultured bacterium	0.76328	0	1.3001	0	0	0.46235	0	0	0.81312	1.6131	1.3771	0	0	0.80016	1.7328	0.81453	1.553	2.1081	0	0	0	0	0.8169	0	0	0.81548	1.3422	0.94363
OTU_6962	Bacteria	Proteobacteria	Betaproteobacteria	Nitrosomonadales	Nitrosomonadaceae	uncultured	uncultured bacterium	0	0	0	0.57157	0	0	0	0	0	0	0	0.77976	0	0	0	0	0	1.073	0	0	0	0	0	0	0	0	0	0
OTU_1429	Bacteria	Proteobacteria	Betaproteobacteria	Nitrosomonadales	Nitrosomonadaceae	uncultured	NA	0	0	2.1012	2.2896	0	0	0	0	0.81312	0.7539	0	0.77976	1.2622	1.3118	1.35	2.0125	2.2835	2.9303	0	0	0	0	0	0.72561	0	0.81548	0	1.5093
OTU_33449	Bacteria	Proteobacteria	Betaproteobacteria	Nitrosomonadales	Nitrosomonadaceae	uncultured	NA	0.43154	0	0.44957	0	0	0	0	0	0	0	0	0	0	0.80016	0	0	0	0	0	0	0	0	0	0	0	0	0	0
OTU_8063	Bacteria	Proteobacteria	Betaproteobacteria	Nitrosomonadales	Nitrosomonadaceae	uncultured	uncultured bacterium	0.76328	0.93728	0	0.57157	0	0	0	0	0	0	0	0	0	0	0.82749	0	0	0	0	0	0	0	0	0	0	0	0	0
OTU_550	Bacteria	Proteobacteria	Betaproteobacteria	Nitrosomonadales	Nitrosomonadaceae	uncultured	uncultured bacterium	3.6446	4.2704	3.3421	2.1385	1.2702	0	0	0	2.2585	2.8434	0	2.1967	2.1688	2.9395	2.0351	1.712	1.964	0	0	0	0.86261	0	0	0.72561	0	0	0.59624	0
OTU_6513	Bacteria	Proteobacteria	Betaproteobacteria	Nitrosomonadales	Nitrosomonadaceae	uncultured	uncultured bacterium	1.6286	0	0	0.57157	0	0	0	0	0	0	0	0	0.76494	0.80016	0.82749	0.81453	0.97608	0	0	0	0	0	0	1.566	0.54118	0	0	0
OTU_4354	Bacteria	Proteobacteria	Betaproteobacteria	Nitrosomonadales	Nitrosomonadaceae	uncultured	uncultured soil bacterium	0	0	0	0	0	0.46235	0	0	1.33	1.2465	0	0.77976	0	0	1.35	0	1.553	2.1081	0	0	0	0	0	1.2061	0	0	0	0
OTU_26224	Bacteria	Proteobacteria	Betaproteobacteria	Nitrosomonadales	Nitrosomonadaceae	uncultured	uncultured beta proteobacterium	0	0	0	0	0	0	0	0	0	0	0	0	0	0	0	0	0.97608	0	0	0	0	0	0	0	0.93382	0.81548	0	1.5093
OTU_3460	Bacteria	Proteobacteria	Betaproteobacteria	Nitrosomonadales	Nitrosomonadaceae	uncultured	NA	0	0	0.44957	0	0	0	0	0	0	0.7539	0.84697	0	0	0	0	0	0.97608	1.073	0	0	0	0	0	0	0	0	0	0
OTU_156644	Bacteria	Proteobacteria	Betaproteobacteria	Nitrosomonadales	Nitrosomonadaceae	uncultured	NA	0	0	0	0	0	0	0	0	0	0	0	0.77976	0	0	0	0	0	0	0	0	0	0	0	0	0.54118	0	0	0
OTU_977	Bacteria	Proteobacteria	Betaproteobacteria	Nitrosomonadales	Nitrosomonadaceae	uncultured	NA	0.43154	2.2202	0.44957	0.97987	0.43614	0	1.1703	0	1.33	1.2465	0.84697	1.2831	0	1.6888	2.6831	3.1022	3.8619	4.1339	0	0	0	0	0	0.72561	0	0	0	0
OTU_5331	Bacteria	Proteobacteria	Betaproteobacteria	Nitrosomonadales	Nitrosomonadaceae	uncultured	NA	0	0	0	0	0	1.5305	2.1159	0	0	0	0	0	0	0	0	0.81453	0.97608	1.073	0	0	0	0	0	1.2061	0	0	0.59624	1.9146
OTU_32195	Bacteria	Proteobacteria	Betaproteobacteria	Nitrosomonadales	Nitrosomonadaceae	uncultured	NA	0.43154	0	0	0	0	0	0	0	0	0	0	0	0	0	0	0	0	1.073	0	0	0	0	0	0	0	0	0	0
OTU_22728	Bacteria	Proteobacteria	Betaproteobacteria	Nitrosomonadales	Nitrosomonadaceae	uncultured	NA	0	0	0	0	0	0	0	0	0	0	0	0	0	0	0	0	0	1.073	0	0	0	0	0	0	0	0	0	0
OTU_26654	Bacteria	Proteobacteria	Betaproteobacteria	Nitrosomonadales	Nitrosomonadaceae	uncultured	uncultured bacterium	0	0	0	0	0	0	0	0	0	0	0	0	0	0	0	0	0	0	0	0	0	0	0	0	0	0	0.59624	0.94363
OTU_1320	Bacteria	Proteobacteria	Betaproteobacteria	Nitrosomonadales	Nitrosomonadaceae	uncultured	NA	0	0	0	1.5581	0	0.81194	2.5855	5.2192	0	0	0	0.77976	0	0	0	0	0	0	0	0	0	0	0	1.2061	0	1.7135	2.1961	0
OTU_105823	Bacteria	Proteobacteria	Betaproteobacteria	Nitrosomonadales	Nitrosomonadaceae	uncultured	NA	0	0	0	0	0	0	0	1.8074	0	0	0	0	0	0	0	0	0	0	0	0	0	0	0	0	0	0	0	0
OTU_31381	Bacteria	Proteobacteria	Betaproteobacteria	Nitrosomonadales	Nitrosomonadaceae	uncultured	uncultured bacterium	0.76328	0	0.44957	0	0	0	0	0	0	0	0	0.77976	0	0.80016	0	0	0	0	0	0	0	0	0	0	0	0	0	0
OTU_8695	Bacteria	Proteobacteria	Betaproteobacteria	Nitrosomonadales	Nitrosomonadaceae	uncultured	uncultured bacterium	1.2598	0.93728	0	0.57157	0.43614	0.81194	0.50268	0	0	0.7539	0	0	0	0	0	0	0	0	0	0	0	0	0	0.72561	0	0.81548	0	0.94363
OTU_30085	Bacteria	Proteobacteria	Betaproteobacteria	Nitrosomonadales	Nitrosomonadaceae	uncultured	uncultured bacterium	0.76328	0.93728	0	0	0	0.81194	0	0	0	0	0.84697	0	0	0	0.82749	0	0	0	0	0	0	0	0	0	0	0	0	0
OTU_19144	Bacteria	Proteobacteria	Betaproteobacteria	Nitrosomonadales	Nitrosomonadaceae	uncultured	uncultured bacterium	0.43154	0	0.44957	0.57157	0.77059	0.81194	0.50268	0	0	0	0	0	0	0	0	0	0	0	0	0	0	0	0	0	0	0	0.59624	0
OTU_31660	Bacteria	Proteobacteria	Betaproteobacteria	Nitrosomonadales	Nitrosomonadaceae	uncultured	uncultured bacterium	0.76328	0	0	0	0.77059	0	0	0	0	0	0	0	0	0	0.82749	0	0	0	0	0	0	0	0	0	0	0	0.59624	0
OTU_29310	Bacteria	Proteobacteria	Betaproteobacteria	Nitrosomonadales	Nitrosomonadaceae	uncultured	uncultured bacterium	0.43154	0.93728	0	0	0	0	0	0	0.81312	0	0	0	0	0	0	0	0	0	0	0	0	0	0	0	0	0	0.59624	0
OTU_93475	Bacteria	Proteobacteria	Betaproteobacteria	Nitrosomonadales	Nitrosomonadaceae	uncultured	uncultured bacterium	0	0	0	0	0	0	0.87474	0	0	0	0	0	0	0	0	0	0	0	0	0	0	0	0	0	0	0	0	0
OTU_14397	Bacteria	Proteobacteria	Betaproteobacteria	Nitrosomonadales	Nitrosomonadaceae	uncultured	uncultured bacterium	0.43154	0	0	0.57157	0.43614	0.81194	0.50268	0	0	0.7539	0	0	0	0	0	0	0.97608	0	0	0	0	0	0	0	0.93382	0	0.59624	0
OTU_1731	Bacteria	Proteobacteria	Betaproteobacteria	Nitrosomonadales	Nitrosomonadaceae	uncultured	NA	0.76328	0	1.4999	0	0	0	2.8585	0	0	0.7539	1.3771	0	0	0	1.35	1.332	0	0	0	0	0	0	0	1.2061	0	0.81548	0	0
OTU_31002	Bacteria	Proteobacteria	Betaproteobacteria	Nitrosomonadales	Nitrosomonadaceae	uncultured	uncultured bacterium	0.43154	0	0	0	0	0	0.50268	0	0	0	0	0	0	0	0	0	0	0	0	0	0	0	0	0	0	0	0	0
OTU_94	Bacteria	Proteobacteria	Betaproteobacteria	Nitrosomonadales	Nitrosomonadaceae	uncultured	uncultured bacterium	4.2313	4.4011	3.6246	3.4866	3.9842	3.5333	4.5552	3.2854	3.4384	3.6631	3.8657	3.5549	3.335	3.3068	2.4976	1.712	1.553	0	0	0	1.3987	0	0	4.0029	3.0501	3.9484	3.49	4.7958
OTU_2104	Bacteria	Proteobacteria	Betaproteobacteria	Nitrosomonadales	Nitrosomonadaceae	uncultured	NA	0.76328	3.4678	1.9727	0.57157	1.0419	0	0	0	0.81312	0	0.84697	0	0	1.3118	1.7328	2.0125	0	0	0	0	0	0	0	1.566	0	0	0	0.94363
OTU_4737	Bacteria	Proteobacteria	Betaproteobacteria	Nitrosomonadales	Nitrosomonadaceae	uncultured	uncultured Rhodocyclaceae bacterium	0	0	0	0	0	0.46235	1.4154	0	0	0	0	0	0	0.80016	0	0.81453	0	0	0	0	0	0	0	0	0.93382	0	1.0169	0
OTU_7827	Bacteria	Proteobacteria	Betaproteobacteria	Nitrosomonadales	Nitrosomonadaceae	uncultured	uncultured bacterium	0	0	0	0	0	0.46235	0	0	0	0	0	0	0	0	0	0	0	0	0	0	0	0	0	0.72561	0.93382	0.81548	1.0169	0.94363
OTU_9143	Bacteria	Proteobacteria	Betaproteobacteria	Nitrosomonadales	Nitrosomonadaceae	uncultured	NA	0.43154	0	0	0	0	0.46235	0	0	0	0	0	0	0	0	0	0	0	0	0	0	0	0	0	0.72561	0	0	0.59624	0
OTU_157130	Bacteria	Proteobacteria	Betaproteobacteria	Nitrosomonadales	Nitrosomonadaceae	uncultured	NA	0	0	0	0	0	0	0	0	0	0	0	0.77976	0	0	0	0	0	0	0	0	0	0	0	0	0.54118	0	0	0
OTU_13958	Bacteria	Proteobacteria	Betaproteobacteria	Nitrosomonadales	Nitrosomonadaceae	uncultured	NA	0	0	0	0	0	0	0	0	0	0	0	0	0	0	0	0	0	0	0	0	0	0	0	0	0.54118	0	1.3422	0
OTU_3397	Bacteria	Proteobacteria	Betaproteobacteria	Nitrosomonadales	Nitrosomonadaceae	uncultured	NA	0.43154	0	1.4999	0	0	0	0	0	1.33	1.2465	0.84697	0.77976	0.76494	1.6888	2.0351	2.2611	2.2835	1.073	0	0	0	0	0.8169	0	0	0	0	0
OTU_4099	Bacteria	Proteobacteria	Betaproteobacteria	Nitrosomonadales	Nitrosomonadaceae	uncultured	NA	0	3.207	1.8316	0	0	0	0	0	0.81312	0	0.84697	0	0	1.6888	1.35	0	0.97608	1.073	0	0	0	0	0	0.72561	0	0	0	0
OTU_1268	Bacteria	Proteobacteria	Betaproteobacteria	Nitrosomonadales	Nitrosomonadaceae	uncultured	uncultured bacterium	0	0	0	0	0	0.81194	0	0	0.81312	1.2465	1.3771	1.9514	1.9249	1.3118	2.6831	3.7968	3.1271	3.2972	0.82506	0	0	0	0	0.72561	1.2421	0	0	0
OTU_23317	Bacteria	Proteobacteria	Betaproteobacteria	Nitrosomonadales	Nitrosomonadaceae	uncultured	uncultured bacterium	0	0	0	0	0	0	0	0	0	0	0.84697	0	0	0	0.82749	0	0	0	0	0	0	0	0	0	0	0	0	0
OTU_920	Bacteria	Proteobacteria	Betaproteobacteria	Nitrosomonadales	Nitrosomonadaceae	uncultured	uncultured bacterium	0	0	0.44957	0.57157	1.4672	0.46235	0	0	1.33	1.9051	0	1.6556	1.2622	2.2346	3.1286	2.6579	3.2786	3.4507	0	0	0	0	0	1.566	0	0	0.59624	0
OTU_4105	Bacteria	Proteobacteria	Betaproteobacteria	Nitrosomonadales	Nitrosomonadaceae	uncultured	uncultured bacterium	0.43154	0	0.44957	0.57157	0	0	0	0	1.7097	1.2465	1.3771	0.77976	1.2622	1.6888	1.35	0.81453	0	0	0	0	0	0	0	0.72561	0	0	0	0
OTU_162181	Bacteria	Proteobacteria	Betaproteobacteria	Nitrosomonadales	Nitrosomonadaceae	uncultured	uncultured bacterium	0	0	0	0	0	0	0	0	0	0	0	0	0.76494	0	0	0	0	1.6815	0	0	0	0	0	0.72561	0	0	0	0
OTU_5864	Bacteria	Proteobacteria	Betaproteobacteria	Nitrosomonadales	Nitrosomonadaceae	uncultured	NA	0.43154	0	0	0.57157	0	0	0	0	0	0.7539	0	0	0	0.80016	0	0	0	1.073	0	0	0	0	0	0	0	0	0	0
OTU_130798	Bacteria	Proteobacteria	Betaproteobacteria	Nitrosomonadales	Nitrosomonadaceae	uncultured	NA	0	0	0	0	0	0	0	0	0	0	0	0	0	0	0	0	0	0	0	0	0	0	0	0	0	0	0	0.94363
OTU_8513	Bacteria	Proteobacteria	Betaproteobacteria	Nitrosomonadales	Nitrosomonadaceae	uncultured	uncultured bacterium	0	0	0	0	0	0	0	0	0	0.7539	0.84697	0	0	0	0	0	0.97608	1.6815	0	0	0	0	0	0	0	0	0	0
OTU_897	Bacteria	Proteobacteria	Betaproteobacteria	Nitrosomonadales	Nitrosomonadaceae	uncultured	uncultured bacterium	0.43154	2.6981	1.0683	0	0	0	0	0	0	1.2465	1.7639	2.1967	0.76494	1.3118	1.7328	2.4731	4.8114	4.8923	0	0	0	0	0	0	0	0	0	0
OTU_174778	Bacteria	Proteobacteria	Betaproteobacteria	Nitrosomonadales	Nitrosomonadaceae	uncultured	NA	0	0	0	0	0	0	0	0	0	0	0	0	0	0	0	0.81453	0	1.073	0	0	0	0	0	0	0	0	0	0
OTU_5390	Bacteria	Proteobacteria	Betaproteobacteria	Nitrosomonadales	Nitrosomonadaceae	uncultured	uncultured beta proteobacterium	0	0	0	0	0	0	0	0	0.81312	0	0	1.2831	0	0	0	1.332	0	0	0	0	0	0	0	1.2061	1.2421	1.3333	0	1.5093
OTU_1904	Bacteria	Proteobacteria	Betaproteobacteria	Nitrosomonadales	Nitrosomonadaceae	uncultured	uncultured bacterium	0	0	0	0	0	0	0	0	1.7097	1.6131	1.3771	0	0	0.80016	0	1.712	3.1271	3.8324	0	0	0	0	0	0	0	0	0	0
OTU_24356	Bacteria	Proteobacteria	Betaproteobacteria	Nitrosomonadales	Nitrosomonadaceae	uncultured	uncultured bacterium	0	0	0	0	0	0	0	0	0	0	0	0	0	0	0	0	0.97608	1.073	0	0	0	0	0	0	0	0	0	0
OTU_152255	Bacteria	Proteobacteria	Betaproteobacteria	Nitrosomonadales	Nitrosomonadaceae	uncultured	NA	0	0	0	0	0	0	0	0	0	0	0.84697	0	0	0	0	0.81453	0	0	0	0	0	0	0	0	0	0	0	0
OTU_2412	Bacteria	Proteobacteria	Betaproteobacteria	Nitrosomonadales	Nitrosomonadaceae	uncultured	uncultured bacterium	0	0	0	0.57157	0.43614	0.81194	0	0	0	0	0.84697	0	0	0	0	0	0	0	0	0	0	0	0	0	1.7119	2.2629	0.59624	2.4897
OTU_7034	Bacteria	Proteobacteria	Betaproteobacteria	Nitrosomonadales	Nitrosomonadaceae	uncultured	uncultured bacterium	0	0	0	0	0.43614	0.46235	0.50268	0	0	0	0	0.77976	0	0	0	0	0	0	0	0	0	0	0	0.72561	0	0	0	0.94363
OTU_12516	Bacteria	Proteobacteria	Betaproteobacteria	Nitrosomonadales	Nitrosomonadaceae	uncultured	uncultured bacterium	0	0	0	0	0	1.0931	0	1.1699	0	0	0	0.77976	0	0	0	0	0	0	0	0	0	0	0	1.2061	0.54118	0.81548	0.59624	0.94363
OTU_4432	Bacteria	Proteobacteria	Betaproteobacteria	Nitrosomonadales	Nitrosomonadaceae	uncultured	uncultured beta proteobacterium	0	0	0	0	0	0	0	0	0	0	0	0	0	0	0	0	0	0	2.2804	1.3548	2.0954	1.4731	2.2655	0	0	0	0	0
OTU_190463	Bacteria	Proteobacteria	Betaproteobacteria	Nitrosomonadales	Nitrosomonadaceae	uncultured	uncultured beta proteobacterium	0	0	0	0	0	0	0	0	0	0	0	0	0	0	0	0	0	0	0.82506	0.83092	0	0	0	0	0	0	0	0
OTU_13495	Bacteria	Proteobacteria	Betaproteobacteria	Nitrosomonadales	Nitrosomonadaceae	uncultured	uncultured beta proteobacterium	0	0	0	0	0	0	0	0	0	0	0	0	0	0	0	0	0	0	0.82506	1.3548	0	0	0	0	0	0	0	0
OTU_25463	Bacteria	Proteobacteria	Betaproteobacteria	Nitrosomonadales	Nitrosomonadaceae	uncultured	uncultured beta proteobacterium	0	0	0	0	0	0	0	0	0	0	0	0	0	0	0	0	0	0	0	0.83092	0	0.91693	0	0	0	0	0	0
OTU_9652	Bacteria	Proteobacteria	Betaproteobacteria	B1-7BS	NA	NA	NA	0	0	0	0	0	0	0	0	0.81312	0	0.84697	0	0	0	0.82749	0	1.553	1.6815	0	0	0	0	0	0	0	0	0	0
OTU_2640	Bacteria	Proteobacteria	Betaproteobacteria	B1-7BS	uncultured beta proteobacterium	NA	NA	1.0328	0	1.4999	0	0.43614	0	0	0	0.81312	0	0	0	0	0	0	0	0.97608	0	0	0	0	0	0	0.72561	0	0	0	0
OTU_2557	Bacteria	Proteobacteria	Betaproteobacteria	B1-7BS	uncultured beta proteobacterium	NA	NA	0	0	0	0	0	0	0	0	0	0	0.84697	0	0	0	0	0	0	2.437	0	0	0	0	0	0	0	0	0	0
OTU_571	Bacteria	Proteobacteria	Betaproteobacteria	B1-7BS	uncultured beta proteobacterium	NA	NA	0	0	0	0	0	0	0	0	0.81312	0	0	0	0	0	0	0	0	0	3.7383	4.2413	4.7648	4.0863	4.0869	0	0	0	0	0
OTU_209514	Bacteria	Proteobacteria	Betaproteobacteria	B1-7BS	uncultured beta proteobacterium	NA	NA	0	0	0	0	0	0	0	0	0	0	0	0	0	0	0	0	0	0	0	0	0	0	1.3353	0	0	0	0	0
OTU_13052	Bacteria	Proteobacteria	Betaproteobacteria	Nitrosomonadales	Nitrosomonadaceae	uncultured	uncultured beta proteobacterium	0	0	0	0	0	0	0.50268	0	0	0	0	0	0	0	0	0	0	0	0	0	0	0	0	0	0	0	0	0
OTU_18299	Bacteria	Proteobacteria	Betaproteobacteria	Nitrosomonadales	Nitrosomonadaceae	uncultured	NA	0	0	0	0	0.77059	0	0	0	0	0	0	0	0	0	0	0	0	0	0	0	0	0	0	0	0	0.81548	0.59624	0
OTU_26519	Bacteria	Proteobacteria	Betaproteobacteria	Nitrosomonadales	Nitrosomonadaceae	uncultured	NA	0	0	0	0	0	0	0	0	0	0	0	0	0	0	0	0	0	0	0	0	0	0	0	0	0	0	1.0169	0
OTU_153704	Bacteria	Proteobacteria	Betaproteobacteria	Nitrosomonadales	Nitrosomonadaceae	uncultured	NA	0	0	0	0	0	0	0	0	0	0	0	0.77976	0	0	0	0	0	0	0	0	0	0	0	0	0.54118	0.81548	0.59624	0
OTU_1543	Bacteria	Proteobacteria	Betaproteobacteria	NA	NA	NA	NA	0	0	0	0	0.43614	0	1.1703	0	1.7097	0.7539	0	1.9514	1.9249	0.80016	2.9948	1.712	2.2835	1.6815	0	0	0	0	0	1.566	0	0	0	0
OTU_7616	Bacteria	Proteobacteria	Betaproteobacteria	NA	NA	NA	NA	0	0	0	0	0	0	0	0	1.33	0.7539	0	1.2831	0	0	0	0	0	0	0	0	0	0	0	0	0	0	0	0
OTU_85221	Bacteria	Proteobacteria	Betaproteobacteria	NA	NA	NA	NA	0	0	0	0	0	0.46235	0	0	0	0	0	0	0	0	0	0	0	0	0	0	0	0	0	0	0	0	0.59624	0
OTU_9497	Bacteria	Proteobacteria	Betaproteobacteria	NA	NA	NA	NA	0	0	0	0	0	0	0	0	0	0	0.84697	0	0	0	0	0	0	0	0	0	0	0	0	0	0.93382	0	0	0
OTU_121921	Bacteria	Proteobacteria	Betaproteobacteria	NA	NA	NA	NA	0	0	0	0	0	0	0	0	0	0	0	0.77976	0	0	0	0	0	0	0	0	0	0	0	0	0	0	0	0
OTU_1832	Bacteria	Proteobacteria	Betaproteobacteria	Nitrosomonadales	Nitrosomonadaceae	uncultured	uncultured prokaryote	0.76328	0	0	0	0	1.3283	0	0	0	0.7539	0	0	0	0	0.82749	0	0	0	2.9899	2.8541	3.199	3.3047	2.9735	0	0	0	0	0
OTU_2096	Bacteria	Proteobacteria	Betaproteobacteria	Nitrosomonadales	Nitrosomonadaceae	uncultured	NA	1.2598	0	0.79182	1.5581	1.6406	0	0	0	0	0	0	0	0.76494	0.80016	0	0.81453	0.97608	1.073	0	0	0	0	0	0	0.93382	0	0	0
OTU_178883	Bacteria	Proteobacteria	Betaproteobacteria	Nitrosomonadales	Nitrosomonadaceae	uncultured	NA	0	0	0	0	0	0	0	0	0	0	0	0	0	0	0	0.81453	0	0	0	0	0	0	0	0	0	0.81548	0	0
OTU_10751	Bacteria	Proteobacteria	Betaproteobacteria	TRA3-20	uncultured Nitrosomonadales bacterium	NA	NA	0	0	0	1.2977	0	0	0	0	0	0	0	0	0	0.80016	0	0	0	0	0	0	0	0	0	0	0	0	0	0
OTU_232504	Bacteria	Proteobacteria	Betaproteobacteria	TRA3-20	NA	NA	NA	0	0	0	0	0	0	0	0	0	0	0	0	0	0	0	0	0	0	0	0	0	0	0	0	0	0	1.0169	0
OTU_55064	Bacteria	Proteobacteria	Betaproteobacteria	TRA3-20	uncultured bacterium	NA	NA	0	0	0.44957	0	0	0	0	0	0	0	0	0	0	0	0	0.81453	0	1.073	0	0	0	0	0	0	0	0	0	0
OTU_84505	Bacteria	Proteobacteria	Betaproteobacteria	TRA3-20	uncultured beta proteobacterium	NA	NA	0	0	0	0	0	0.81194	0	0	0	0	0	0	0	0	0	0	0	0	0	0	0	0	0	0	0	0	0	0
OTU_396	Bacteria	Proteobacteria	Betaproteobacteria	TRA3-20	uncultured bacterium	NA	NA	1.0328	0	1.6753	0	0	0	0	0	0	2.3556	1.7639	2.7516	1.6313	1.6888	3.251	4.4253	4.9075	5.1827	0.82506	0.83092	0.86261	0	0	0	0.54118	1.3333	0.59624	0
OTU_17513	Bacteria	Proteobacteria	Betaproteobacteria	TRA3-20	NA	NA	NA	0	0	0	0	0	0	0	0	0	0	0	0	0	0	0	0	0	1.073	0	0	0	0	0	0	0	0	0	0
OTU_73392	Bacteria	Proteobacteria	Betaproteobacteria	TRA3-20	NA	NA	NA	0	0	0	0	0	0	0	0	0	0	0	0	0	0.80016	0	0.81453	0	0	0	0	0	0	0	0	0	0	0	0
OTU_155381	Bacteria	Proteobacteria	Betaproteobacteria	TRA3-20	NA	NA	NA	0	0	0	0	0	0	0	0	0	0	0	0.77976	0	0	0	1.332	0	0	0	0	0	0	0	0	0	0	0	0
OTU_1317	Bacteria	Proteobacteria	Betaproteobacteria	TRA3-20	uncultured bacterium	NA	NA	0	3.207	0	0	1.0419	2.737	1.9701	0	0.81312	0	1.3771	0	0	0.80016	0	0.81453	0	0	0	0	0	0	0	0	2.3495	1.3333	2.1961	0.94363
OTU_5040	Bacteria	Proteobacteria	Betaproteobacteria	TRA3-20	uncultured bacterium	NA	NA	0	0	0.44957	0	0	0	0	0	0	0.7539	0	0	0	1.3118	0	0	1.964	2.1081	0	0	0	0	0	0	0	0	0	0
OTU_7547	Bacteria	Proteobacteria	Betaproteobacteria	TRA3-20	NA	NA	NA	0	0	0	0	0	0	0	0	0	0	0	0.77976	0	0	0.82749	1.712	0	0	0	0	0	0	0	0	0	0	0	0
OTU_13350	Bacteria	Proteobacteria	Betaproteobacteria	TRA3-20	NA	NA	NA	0	0	0.44957	0	0	0	0	0	0	0	0	0	0	0	0	0	0.97608	2.1081	0	0	0	0	0	0	0.54118	0	0	0
OTU_1415	Bacteria	Proteobacteria	Betaproteobacteria	TRA3-20	uncultured bacterium	NA	NA	0	0	0	0	0	0	0	0	1.33	1.2465	1.3771	1.6556	0.76494	0.80016	2.2848	3.2243	4.0421	4.3048	0	0	0	0	0	0	0	0	0	0.94363
OTU_71772	Bacteria	Proteobacteria	Betaproteobacteria	TRA3-20	uncultured bacterium	NA	NA	0	0	0	0	0	0	0	0	0	0	0	0	0	0	0.82749	0	0	0	0	0	0	0	0	0	0	0	0	0
OTU_19741	Bacteria	Proteobacteria	Betaproteobacteria	TRA3-20	uncultured bacterium	NA	NA	0	0	0	0	0	0	1.6249	0	0	0	0	0	0	0	0	0	0	0	0	0	0	0	0	0	0	0	0	0
OTU_19137	Bacteria	Proteobacteria	Betaproteobacteria	TRA3-20	uncultured beta proteobacterium	NA	NA	0	0	0	0	0	1.3283	0	0	0	0	0	0	0	0	0	0	0	0	0	0	0	0	0	0	0	1.3333	0	0
OTU_5273	Bacteria	Proteobacteria	Betaproteobacteria	TRA3-20	uncultured beta proteobacterium	NA	NA	0	0	0	0.57157	0	0.81194	0	0	0.81312	1.2465	0	0	0	0	0	0	0	0	0	0	0	0	0	0	0	0	0.59624	0.94363
OTU_94760	Bacteria	Proteobacteria	Betaproteobacteria	TRA3-20	uncultured bacterium	NA	NA	0	0	0	0	0	0	0.50268	0	0	0	0	0	0	0	0	0	0	0	0	0	0	0	0	0.72561	0	0	0	0
OTU_147630	Bacteria	Proteobacteria	Betaproteobacteria	Nitrosomonadales	Nitrosomonadaceae	uncultured	uncultured bacterium	0	0	0	0	0	0	0	0	0	0.7539	0	0	0	0.80016	0	0	0	0	0	0	0	0	0	0	0	0	0	0
OTU_23157	Bacteria	Proteobacteria	Betaproteobacteria	Nitrosomonadales	Nitrosomonadaceae	uncultured	uncultured bacterium	0	0	0	0	0	0	0	0	0	0.7539	0	0	0	0	0	0	0.97608	0	0	0	0	0	0	0	0	0	0	0
OTU_263	Bacteria	Proteobacteria	Betaproteobacteria	Nitrosomonadales	Nitrosomonadaceae	uncultured	uncultured bacterium	1.0328	2.6981	0	0	0	0.46235	0.87474	0	3.334	2.5371	3.0336	1.9514	2.1688	1.6888	3.1286	3.2243	4.6541	5.5988	0	0	0.86261	0	0	0	0	0	0	0
OTU_15041	Bacteria	Proteobacteria	Betaproteobacteria	Nitrosomonadales	Nitrosomonadaceae	uncultured	uncultured bacterium	0	0.93728	0	0	0	0	0	0	0	0.7539	0	0	0	0	0	0	0	0	0	0	0	0	0	0	0	0	0	0
OTU_22990	Bacteria	Proteobacteria	Betaproteobacteria	Nitrosomonadales	Nitrosomonadaceae	uncultured	uncultured bacterium	0	0	0.44957	0	0	0	0	0	0	0	0	0	0	0	0	0	0	0	0	0	0	0	0	0	0	0	0	0
OTU_15058	Bacteria	Proteobacteria	Betaproteobacteria	Nitrosomonadales	Nitrosomonadaceae	uncultured	uncultured Green Bay ferromanganous micronodule bacterium MNC9	0	0.93728	0	0	0	0	0	0	0	0	0.84697	0	0	0	0	0	0	1.6815	0	0	0	0	0	0	0	0	0	0
OTU_18131	Bacteria	Proteobacteria	Betaproteobacteria	Nitrosomonadales	Nitrosomonadaceae	uncultured	uncultured bacterium	0	0.93728	0	0	0	0	0	0	0	0	0	0	0	0	0	0	0	0	0	0	0	0	0	0	0	0	0	0
OTU_17531	Bacteria	Proteobacteria	Betaproteobacteria	Nitrosomonadales	Nitrosomonadaceae	uncultured	uncultured bacterium	0	0	0	0	0	0	0	0	0	0	0	0	0	0	0	0	0	1.073	0	0	0	0	0	0	0	0	0	0
OTU_7076	Bacteria	Proteobacteria	Betaproteobacteria	TRA3-20	uncultured bacterium	NA	NA	0	0	0	0	0.77059	0	0	0	0	0	0	0	0	0	0	0	0	0	0	0	0	0	0	0	0	0.81548	0	1.5093
OTU_11065	Bacteria	Proteobacteria	Betaproteobacteria	TRA3-20	uncultured beta proteobacterium	NA	NA	0	0	0	0	0	0	0	0	0	0.7539	0	0	0	0	0	0.81453	0	0	0	0	0	0	0	0.72561	0.93382	0.81548	1.0169	0.94363
OTU_12109	Bacteria	Proteobacteria	Betaproteobacteria	TRA3-20	NA	NA	NA	0	0	0	0	0	0	1.8078	0	0	0	0	0	0	0	0	0	0	0	0	0	0	0	0	0	0	0	0	0
OTU_221569	Bacteria	Proteobacteria	Betaproteobacteria	TRA3-20	uncultured Alcaligenaceae bacterium	NA	NA	0	0	0	0	0	0	0	0	0	0	0	0	0	0	0	0	0	0	0	0	0	0	0	0	0.93382	0	0	0
OTU_4248	Bacteria	Proteobacteria	Betaproteobacteria	TRA3-20	NA	NA	NA	0	0	0	0.97987	0	0.81194	0	0	0	0	0	0.77976	0	0	0.82749	0.81453	0	0	0	0	0	0	0	0.72561	0.93382	1.3333	1.0169	0
OTU_5963	Bacteria	Proteobacteria	Betaproteobacteria	TRA3-20	NA	NA	NA	0	0	0	0	0.43614	0	0.50268	0	0	0	0	0	0	0	0	0	0	0	0	0	0	0	0	0	1.496	0	0.59624	0.94363
OTU_16050	Bacteria	Proteobacteria	Betaproteobacteria	TRA3-20	NA	NA	NA	0	0	0.44957	0	0	0	0	0	0	0	0	0	0	0	0	0	0	0	0	0	0	0	0	0	0	0	0	0
OTU_3714	Bacteria	Proteobacteria	Betaproteobacteria	TRA3-20	NA	NA	NA	0	0	0.44957	0	1.0419	0	0	0	0	0	0	0.77976	0	0	0	0	0	0	0	0	0	0	0	1.2061	1.2421	0.81548	1.3422	0.94363
OTU_7214	Bacteria	Proteobacteria	Betaproteobacteria	TRA3-20	NA	NA	NA	0	0	0	0	0	0.46235	2.6823	0	0	0	0	0	0	0	0	0	0	0	0	0	0	0	0	0.72561	0	0	0.59624	0
OTU_8924	Bacteria	Proteobacteria	Betaproteobacteria	TRA3-20	uncultured soil bacterium	NA	NA	0	0	0	0	0	0	1.1703	0	0	0	0	0	0	0	0	0	0	0	0	0	0	0	0	0.72561	0.54118	0	0	0
OTU_6260	Bacteria	Proteobacteria	Betaproteobacteria	TRA3-20	uncultured bacterium	NA	NA	0	0	0	0	0	0	0	0	0	0	0	0	0	0	0	0	0	0	0	0	0	0	0	0	0	0	0	1.5093
OTU_12626	Bacteria	Proteobacteria	Betaproteobacteria	TRA3-20	uncultured bacterium	NA	NA	0	0	0	0	0	0	0	0	0	0	0	0	0	0	0	0.81453	0	0	0	0	0	0	0	0	0	0	0	0.94363
OTU_14440	Bacteria	Proteobacteria	Betaproteobacteria	TRA3-20	NA	NA	NA	0.43154	0	0	0	0	0	0	0	0	0	0.84697	0	0	0	0	0	0	0	0	0	0	0	0	0	0	0	0	0
OTU_16714	Bacteria	Proteobacteria	Betaproteobacteria	TRA3-20	NA	NA	NA	0	0	0	0.57157	0	0	0	0	0	0	0	0	0	0	0	0	0	0	0	0	0	0	0	0	0	0	0	0.94363
OTU_16121	Bacteria	Proteobacteria	Betaproteobacteria	TRA3-20	NA	NA	NA	0	0	0.44957	0	0	0.46235	0	0	0	0	0	0	0.76494	0	0	0	0	0	0	0	0	0	0	0	0.54118	0	0	0
OTU_19422	Bacteria	Proteobacteria	Betaproteobacteria	TRA3-20	NA	NA	NA	0	0	0	0.57157	0	1.3283	0	0	0	0	0	0.77976	0	0	0	0	0	0	0	0	0	0	0	0	0.54118	0	0.59624	0
OTU_26684	Bacteria	Proteobacteria	Betaproteobacteria	TRA3-20	NA	NA	NA	0	0	0	0	0	0	0	0	0	0.7539	0	0	0.76494	0	0	0	0	0	0	0	0	0	0	0	0	0	0	0.94363
OTU_2131	Bacteria	Proteobacteria	Betaproteobacteria	TRA3-20	uncultured bacterium	NA	NA	0	0	0	0	0	0	0.50268	0	0.81312	0	0.84697	1.6556	0	0	0	0	0.97608	0	0	0	0	0	0	0	0	0.81548	1.6074	2.2306
OTU_3584	Bacteria	Proteobacteria	Betaproteobacteria	TRA3-20	uncultured beta proteobacterium	NA	NA	0.43154	0	0	0	0	0.46235	0	4.8329	0	0	0	0	0.76494	0.80016	0	0	0	0	0	0	0	0	0	0	0	0	0	0
OTU_12592	Bacteria	Proteobacteria	Betaproteobacteria	TRA3-20	NA	NA	NA	0	0	0	0	0	0	0	0	0	0	0	0	0	0	0	0.81453	0	0	0	0	0	0	0	0.72561	0.54118	0	0	0
OTU_9035	Bacteria	Proteobacteria	Betaproteobacteria	TRA3-20	NA	NA	NA	0	0	0	0	0	0	0	2.858	0	0	0	0	0	0	0	0	0	0	0	0	0	0	0	0	0	0	0	0
OTU_230444	Bacteria	Proteobacteria	Betaproteobacteria	TRA3-20	uncultured bacterium	NA	NA	0	0	0	0	0	0	0	0	0	0	0	0	0	0	0	0	0	0	0	0	0	0	0	0	0	0.81548	0.59624	0
OTU_26643	Bacteria	Proteobacteria	Betaproteobacteria	TRA3-20	uncultured bacterium	NA	NA	0	0	0	0	0	0	0	0	0	0.7539	0	0	0	0	0	0	0	0	0	0	0	0	0	0	0	0	0.59624	0
OTU_9003	Bacteria	Proteobacteria	Betaproteobacteria	TRA3-20	uncultured bacterium	NA	NA	0	0	0	0	0.43614	1.3283	1.4154	0	0	0	0	0.77976	0	0	0	0	0	0	0	0	0	0	0	0	0.54118	0	0	0
OTU_3079	Bacteria	Proteobacteria	Betaproteobacteria	TRA3-20	NA	NA	NA	0	0	0	0	0	0.46235	0	0	0	0.7539	0	0	0.76494	0	0	0	0	0	0	0	0	0	0	0	1.7119	2.0142	2.3488	1.5093
OTU_2904	Bacteria	Proteobacteria	Betaproteobacteria	TRA3-20	uncultured beta proteobacterium	NA	NA	0.43154	3.3433	0	0	0	0	0	0	0	1.2465	0	0	0	0	0.82749	0	0	0	0	1.3548	0.86261	0	0	0	0	0	0	2.4897
OTU_21676	Bacteria	Proteobacteria	Betaproteobacteria	TRA3-20	uncultured beta proteobacterium	NA	NA	0	0	0	0	0	0	0	0	0	0	0	0	0	0	0	0	0	0	0	0	0	0	0	0	0	0	0	0.94363
OTU_1781	Bacteria	Proteobacteria	Betaproteobacteria	TRA3-20	uncultured beta proteobacterium	NA	NA	0.43154	0	1.4999	0.57157	0.77059	1.0931	1.8078	0	0.81312	0	0.84697	0	0	2.2346	2.0351	0.81453	0.97608	1.6815	0	0	0	0	0	1.2061	0.93382	1.3333	0	0
OTU_11369	Bacteria	Proteobacteria	Betaproteobacteria	TRA3-20	uncultured bacterium	NA	NA	0	0	0	0.57157	0.77059	0	0	0	0	0	0	0	0	0	0	0	0	0	0	0	0	0	0	0.72561	0	0	0	0
OTU_4494	Bacteria	Proteobacteria	Betaproteobacteria	TRA3-20	uncultured beta proteobacterium	NA	NA	0	0	1.6753	0	0	0	0	0	0	0	0	1.2831	0	0.80016	0	0	0	0	0	0	0	0	0	0	0.54118	0	0	0
OTU_19901	Bacteria	Proteobacteria	Betaproteobacteria	TRA3-20	uncultured bacterium	NA	NA	0	0	0	0	0.43614	0	1.4154	0	0	0	0	0	0	0	0	0	0	0	0	0	0	0	0	0	0	0	0	0.94363
OTU_120535	Bacteria	Proteobacteria	Betaproteobacteria	TRA3-20	uncultured beta proteobacterium	NA	NA	0	0	0	0	0	0	0	0	0	0	0	0	0	0	0	0	0	0	0	0	0	0	0	0	0.54118	0	0	0
OTU_61558	Bacteria	Proteobacteria	Betaproteobacteria	TRA3-20	uncultured bacterium	NA	NA	0	0	0	0.57157	0.43614	0	0	0	0.81312	0	0	0.77976	0	0	0	0	0	0	0	0	0	0	0	0	0	0	0	0
OTU_4515	Bacteria	Proteobacteria	Betaproteobacteria	TRA3-20	uncultured beta proteobacterium	NA	NA	0	0	0.44957	0	0	0	0	0	0	0.7539	0	0	1.2622	0	1.35	0	0.97608	0	0	0	0	0	0	0.72561	0	0.81548	0.59624	0
OTU_5019	Bacteria	Proteobacteria	Betaproteobacteria	TRA3-20	uncultured beta proteobacterium	NA	NA	1.0328	2.6981	0	0.57157	0	0	0	0	0	0	0	0	0.76494	0	0	0	0	0	0	0	0	0	0	0	0	0	0.59624	1.5093
OTU_4076	Bacteria	Proteobacteria	Betaproteobacteria	TRA3-20	uncultured bacterium	NA	NA	0.76328	0	1.3001	0	0	0	0	0	0	0	1.3771	0	1.2622	0	0	0	0	0	0	0	0	0	0	0	0.54118	0	0	2.2306
OTU_848	Bacteria	Proteobacteria	Betaproteobacteria	TRA3-20	uncultured beta proteobacterium	NA	NA	1.2598	0	2.3282	2.5513	2.4825	2.8165	2.5855	0	2.2585	2.3556	2.0686	2.4063	1.2622	1.3118	0.82749	0	0.97608	1.073	0	0	0	0	0	2.6389	1.2421	2.0142	0	0.94363
OTU_155360	Bacteria	Proteobacteria	Betaproteobacteria	TRA3-20	uncultured beta proteobacterium	NA	NA	0	0	0	0	0	0	0	0	0	0	0	0.77976	0	0	0	0	0	0	0	0	0	0	0	0	0.54118	0	0	0
OTU_90704	Bacteria	Proteobacteria	Betaproteobacteria	TRA3-20	uncultured beta proteobacterium	NA	NA	0	0	0	0	0	0.46235	0.50268	0	0	0	0	0	0	0	0	0	0	0	0	0	0	0	0	0	0	0	0	0
OTU_18915	Bacteria	Proteobacteria	Betaproteobacteria	TRA3-20	uncultured beta proteobacterium	NA	NA	0	0	0	0.57157	0	0.46235	0	0	0	0	0	0	0	0.80016	0	0	0	0	0	0	0	0	0	0.72561	0.54118	0	0	0
OTU_26095	Bacteria	Proteobacteria	Betaproteobacteria	TRA3-20	uncultured beta proteobacterium	NA	NA	0	0	0	0	0.77059	0.46235	0	0	0.81312	0	0	0	0	0	0	0	0	0	0	0	0	0	0	1.2061	0.54118	0	0	0
OTU_32016	Bacteria	Proteobacteria	Betaproteobacteria	TRA3-20	uncultured beta proteobacterium	NA	NA	0.43154	0	0.44957	0.57157	0	0	0	0	1.33	0	0	0	0	0	0	0	0	0	0	0	0	0	0	0	0	0	0	0
OTU_58052	Bacteria	Proteobacteria	Betaproteobacteria	TRA3-20	uncultured beta proteobacterium	NA	NA	0	0	0	0.57157	0.43614	0	0	0	0	0	0	0	0	0.80016	0	0	0	0	0	0	0	0	0	0	0	0	0	0
OTU_18445	Bacteria	Proteobacteria	Betaproteobacteria	TRA3-20	uncultured bacterium	NA	NA	0	0	0	0	0.43614	0	0	0	0	0	0	0	0	0	0	0	0.97608	0	0	0	0	0	0	0	0	0	0	0
OTU_56311	Bacteria	Proteobacteria	Betaproteobacteria	TRA3-20	uncultured bacterium	NA	NA	0	0	0	0.97987	0.43614	0	0	0	0	0	0	0	0	0	0	0	0	0	0	0	0	0	0	0	0	0	0	0
OTU_1640	Bacteria	Proteobacteria	Betaproteobacteria	TRA3-20	uncultured bacterium	NA	NA	1.0328	0	1.4999	1.5581	2.7329	1.0931	0.50268	0	2.6551	1.6131	0.84697	1.2831	0	2.4457	0.82749	0.81453	0	0	0	0	0	0	0	0	0	0	0.59624	0
OTU_11165	Bacteria	Proteobacteria	Betaproteobacteria	TRA3-20	uncultured bacterium	NA	NA	0	0	0	0	1.0419	0	0	0	0	0	0	0.77976	0	0.80016	0	0	0	1.073	0	0	0	0	0	0.72561	0	0	0	0
OTU_73265	Bacteria	Proteobacteria	Betaproteobacteria	TRA3-20	uncultured beta proteobacterium	NA	NA	0	0	0	0	0	0	0	0	0	0	0	0	0	0	0.82749	0	0	0	0	0	0	0	0	0	0	0	0	0
OTU_1538	Bacteria	Proteobacteria	Betaproteobacteria	TRA3-20	uncultured bacterium	NA	NA	0	0	1.4999	0.57157	1.0419	2.008	0	1.1699	1.33	0.7539	1.3771	0	0.76494	1.3118	0	1.712	0	0	0	0	0	0.91693	0	2.7829	1.8996	2.9707	2.613	3.0681
OTU_22785	Bacteria	Proteobacteria	Betaproteobacteria	TRA3-20	bacterium enrichment culture clone Anammox_13	NA	NA	0	0	0	0	0	0.46235	0	0	0	0	0	0	0	0	0	0	0	0	0	0	0	0	0	0	0.54118	0	0	0
OTU_8939	Bacteria	Proteobacteria	Betaproteobacteria	TRA3-20	uncultured beta proteobacterium	NA	NA	0	0	0	0	0	0	1.1703	0	0	0	0	0	0	0	0	0.81453	0	0	0	0	0	0	0	0	0	0	0.59624	0.94363
OTU_327	Bacteria	Proteobacteria	Betaproteobacteria	TRA3-20	uncultured beta proteobacterium	NA	NA	1.6286	1.9049	2.5244	2.2896	1.2702	2.1375	0.50268	0	2.4704	2.3556	3.1679	1.6556	1.9249	2.6297	3.5661	3.7159	4.5388	4.7217	0	0	0	0	0	1.2061	0.93382	1.7135	0	0.94363
OTU_188523	Bacteria	Proteobacteria	Betaproteobacteria	TRA3-20	uncultured beta proteobacterium	NA	NA	0	0	0	0	0	0	0	0	0	0	0	0	0	0	0	0	0	1.073	0	0	0	0	0	0	0	0.81548	0	0
OTU_15737	Bacteria	Proteobacteria	Betaproteobacteria	TRA3-20	uncultured beta proteobacterium	NA	NA	0	0	0.44957	0	0	0.46235	0.50268	0	0.81312	0	0	0	0	0	1.35	0	0	0	0	0	0	0	0	0	0	0	0	0
OTU_148728	Bacteria	Proteobacteria	Betaproteobacteria	TRA3-20	uncultured beta proteobacterium	NA	NA	0	0	0	0	0	0	0	0	0	0.7539	0	0	0	0	0	0	0	1.073	0	0	0	0	0	0	0	0	0	0
OTU_14021	Bacteria	Proteobacteria	Betaproteobacteria	TRA3-20	uncultured bacterium	NA	NA	0	0	0	0	0	0	0	0	0	0	0	0	0	0	0	0	0	0	0	0	0	0	0	0	0	0	0.59624	1.5093
OTU_26083	Bacteria	Proteobacteria	Betaproteobacteria	TRA3-20	uncultured bacterium	NA	NA	0	0	0	0	0	0	0	0	0	0	0.84697	0.77976	0	0	0.82749	0	0	0	0	0	0	0	0	0.72561	0	0	0	0
OTU_5775	Bacteria	Proteobacteria	Betaproteobacteria	TRA3-20	uncultured bacterium	NA	NA	0	0	0	0.97987	0	0.46235	0	0	0.81312	1.2465	0	0	0	0.80016	0	0.81453	1.964	1.073	0	0	0	0	0	0	0	0	0	0
OTU_3600	Bacteria	Proteobacteria	Betaproteobacteria	TRA3-20	uncultured Rhodocyclaceae bacterium	NA	NA	0	0	0	0	0	1.3283	0	0	0	0	0	0.77976	0	0	0	0	0	0	0	0	0	0	0	1.566	2.3495	0.81548	1.8314	1.9146
OTU_4595	Bacteria	Proteobacteria	Betaproteobacteria	TRA3-20	uncultured Burkholderiaceae bacterium	NA	NA	0	0	0	0	0	0	0	0	0	0.7539	0	0.77976	0.76494	0.80016	0	0	0	0	0	0	0	0	0	0	0	0	0	0
OTU_64955	Bacteria	Proteobacteria	Betaproteobacteria	TRA3-20	uncultured Rhodocyclaceae bacterium	NA	NA	0	0	0	0	0	0	0	0	0	0	0	0	0	0	0	0	0	0	0	0	0	0	0	0	0	0.81548	0	0
OTU_13920	Bacteria	Proteobacteria	Betaproteobacteria	TRA3-20	uncultured bacterium	NA	NA	0	0	0	0	0	0	0	0	0	0	0	0	0	0	0	0	0.97608	0	0	0	0	0	0	1.566	0	0	0	0
OTU_134577	Bacteria	Proteobacteria	Betaproteobacteria	TRA3-20	uncultured bacterium	NA	NA	0	0	0	0	0	0	0	0	0	0	0	0	0.76494	0	0	0	0	0	0	0	0	0	0	0	0	0	0	0
OTU_16859	Bacteria	Proteobacteria	Betaproteobacteria	TRA3-20	uncultured bacterium	NA	NA	0	0	0	0.57157	0	0	0	0	0.81312	0	0	0	0	0	0	0	0	0	0	0	0	0	0	0	0	0	0	0
OTU_221273	Bacteria	Proteobacteria	Betaproteobacteria	TRA3-20	uncultured proteobacterium	NA	NA	0	0	0	0	0	0	0	0	0	0	0	0	0	0	0	0	0	0	0	0	0	0	0	0	1.2421	0	0	0
OTU_15825	Bacteria	Proteobacteria	Betaproteobacteria	TRA3-20	uncultured bacterium	NA	NA	0	0	1.0683	0	0.43614	0	0	0	0	0	0.84697	0	0	0.80016	0	0	0.97608	1.073	0	0	0	0	0	0	0	0	0	0
OTU_12767	Bacteria	Proteobacteria	Betaproteobacteria	TRA3-20	uncultured beta proteobacterium	NA	NA	0	0	0	0.57157	0	0	0	0	0	0	0	0	0	0	0	0.81453	0	0	0	0	0	0	0	0	0	0.81548	0	0
OTU_50365	Bacteria	Proteobacteria	Betaproteobacteria	TRA3-20	uncultured bacterium	NA	NA	0	0	0.44957	0	0	0	0	0	0	0	0	0	0	0	0	0.81453	0	0	0	0	0	0	0	0	0	0	0	0
OTU_151020	Bacteria	Proteobacteria	Betaproteobacteria	TRA3-20	uncultured bacterium	NA	NA	0	0	0.44957	0	0	0	0	0	0	0	0.84697	0	0	0.80016	0.82749	0	0	0	0	0	0	0	0	0.72561	0	0	0	0
OTU_12709	Bacteria	Proteobacteria	Betaproteobacteria	TRA3-20	uncultured beta proteobacterium	NA	NA	0	0	0	0.57157	0	0	0.87474	0	0	0	0	0	0	0	0	0.81453	0	0	0	0	0	0	0	0	0	0	0	0
OTU_5346	Bacteria	Proteobacteria	Betaproteobacteria	TRA3-20	uncultured bacterium	NA	NA	0	0.93728	0.44957	0	0.43614	0	2.2484	0	0	0	0.84697	0	0	0.80016	0	0.81453	0	0	0	0	0	0	0	0	0.54118	0.81548	0	0
OTU_6179	Bacteria	Proteobacteria	Betaproteobacteria	TRA3-20	uncultured bacterium	NA	NA	0	0	0	0	0	0	0	0	0	0	0	0	0	0	0.82749	0.81453	0	0	0	0	0	0	0	0	0.54118	0.81548	1.0169	1.9146
OTU_22610	Bacteria	Proteobacteria	Betaproteobacteria	TRA3-20	uncultured bacterium	NA	NA	0	0	0	0	0	0	0	0	0	0	0	0	0	0	0	0	0	0	0	0	0	0	0	0	0.54118	0	0	0
OTU_287	Bacteria	Proteobacteria	Betaproteobacteria	TRA3-20	uncultured bacterium	NA	NA	1.6286	0.93728	3.1174	2.7727	2.2877	1.3283	0.50268	0	3.7938	4.127	3.1679	3.8699	4.0946	4.3933	3.8246	4.3196	4.4775	4.2219	0.82506	0.83092	0	0.91693	0	3.7461	3.1273	3.7989	3.786	3.2188
OTU_1891	Bacteria	Proteobacteria	Betaproteobacteria	TRA3-20	uncultured bacterium	NA	NA	0	0	0.44957	0	0	0	0	0	0	0	0	0	0	0	0	0	0	0	0	0	0	0	0	0	0	2.2629	1.3422	1.5093
OTU_14004	Bacteria	Proteobacteria	Betaproteobacteria	Hydrogenophilales	Hydrogenophilaceae	NA	NA	0	0	0	0	0	0	0	0	0	0	0	0	0	0	0	0	0	0	0	0	0	0	0	0	0	1.7135	1.0169	0.94363
OTU_26268	Bacteria	Proteobacteria	Betaproteobacteria	Hydrogenophilales	Hydrogenophilaceae	NA	NA	0	0	0	0	0	0	0	0	0	0	0	0.77976	0	0	0	0	0	0	0	0	0	0	0	0	0.54118	0	0	0
OTU_223024	Bacteria	Proteobacteria	Betaproteobacteria	NA	NA	NA	NA	0	0	0	0	0	0	0	0	0	0	0	0	0	0	0	0	0	0	0	0	0	0	0	0	0.54118	0	0	0.94363
OTU_5995	Bacteria	Proteobacteria	Betaproteobacteria	Hydrogenophilales	Hydrogenophilaceae	Sulfurirhabdus	uncultured Nitrosomonadales bacterium	0	0	0	0	0	0.46235	0	0	0	0	0	0.77976	0	0	0	0	0	0	0	0	0	0	0	0.72561	0.93382	0	0	2.2306
OTU_6008	Bacteria	Proteobacteria	Betaproteobacteria	Hydrogenophilales	Hydrogenophilaceae	Sulfurirhabdus	uncultured bacterium	0	0	0	0	0	0.46235	0	0	0	0	0	0	0	0	0	0	0	0	0	0	0	0	0	0	0	0	0	0.94363
OTU_849	Bacteria	Proteobacteria	Betaproteobacteria	Hydrogenophilales	Hydrogenophilaceae	Thiobacillus	uncultured bacterium	0.43154	0	0	0	0	2.2564	2.6823	1.1699	0	0.7539	0	0	1.2622	0	0.82749	0.81453	0	0	0	0	0.86261	0	0	0.72561	0.93382	2.0142	1.0169	1.5093
OTU_97363	Bacteria	Proteobacteria	Betaproteobacteria	Hydrogenophilales	Hydrogenophilaceae	Thiobacillus	NA	0	0	0	0	0	0	0.50268	0	0	0	0	0	0	0	0	0	0	0	0	0	0	0	0	0	0	0	0	0
OTU_94077	Bacteria	Proteobacteria	Betaproteobacteria	Hydrogenophilales	Hydrogenophilaceae	Thiobacillus	NA	0	0	0	0	0	0	0.87474	0	0	0	0	0	0	0	0	0	0	0	0	0	0	0	0	0	0	0	0	0
OTU_99971	Bacteria	Proteobacteria	Betaproteobacteria	Hydrogenophilales	Hydrogenophilaceae	Thiobacillus	NA	0	0	0	0	0	0	0.50268	0	0	0	0	0	0	0	0	0	0	0	0	0	0	0	0	0	0	0	0	0
OTU_86595	Bacteria	Proteobacteria	Betaproteobacteria	Hydrogenophilales	Hydrogenophilaceae	Thiobacillus	uncultured bacterium	0	0	0	0	0	0.46235	0	0	0	0	0	0	0	0	0	0	0	0	0	0	0	0	0	0	0	0	0	0.94363
OTU_26231	Bacteria	Proteobacteria	Betaproteobacteria	Hydrogenophilales	Hydrogenophilaceae	Thiobacillus	uncultured bacterium	0	0	0	0	0	0	0	0	0	0	0.84697	0	0	0	0	0	0	0	0	0	0	0	0	0	0.54118	0	0	0
OTU_9238	Bacteria	Proteobacteria	Betaproteobacteria	Hydrogenophilales	Hydrogenophilaceae	Thiobacillus	uncultured bacterium	0	0	0	0	0	0.81194	0	1.8074	0	0	0.84697	0	0.76494	0	0	0	0	0	0	0	0	0	0	0	0	0	1.0169	0.94363
OTU_19083	Bacteria	Proteobacteria	Betaproteobacteria	Hydrogenophilales	Hydrogenophilaceae	Thiobacillus	uncultured bacterium	0	0	0	0.97987	0	0.46235	0.50268	1.1699	0	0.7539	0	0.77976	0	0	0	0	0	0	0	0.83092	0	0	0	0.72561	0.54118	0	1.3422	0.94363
OTU_9213	Bacteria	Proteobacteria	Betaproteobacteria	Hydrogenophilales	Hydrogenophilaceae	Thiobacillus	uncultured bacterium	0	0	0	0	0	0.46235	1.6249	0	0	0.7539	0	0.77976	0	0	0	0	0	0	0	0	0	0	0	0.72561	0.54118	1.3333	0	0.94363
OTU_7381	Bacteria	Proteobacteria	Betaproteobacteria	Hydrogenophilales	Hydrogenophilaceae	Thiobacillus	uncultured bacterium	0	0	0	0	0.43614	0.81194	0.50268	2.2479	0	0	0	0	0.76494	0	0	0	0	0	0	0.83092	0	0	0	0.72561	0.54118	1.3333	1.6074	0
OTU_19740	Bacteria	Proteobacteria	Betaproteobacteria	Hydrogenophilales	Hydrogenophilaceae	Thiobacillus	uncultured bacterium	0	0	0	0	0	0	1.1703	1.8074	0	0	0	0	0	0	0	0	0	0	0	0	0	0	0	0	0	1.3333	0.59624	0
OTU_20795	Bacteria	Proteobacteria	Betaproteobacteria	Hydrogenophilales	Hydrogenophilaceae	Thiobacillus	uncultured bacterium	0	0	0	0	0	0	0.50268	1.1699	0	0	0.84697	0	0	0	0	0	0	0	0	0	0	0	0	0	0	0	0.59624	0
OTU_21682	Bacteria	Proteobacteria	Betaproteobacteria	Hydrogenophilales	Hydrogenophilaceae	Thiobacillus	uncultured bacterium	0	0	0	0	0	0	0	0	0	0	0	0	0	0	0	0	0	0	0	0	0	0	0	0	0	0	0	0.94363
OTU_23117	Bacteria	Proteobacteria	Betaproteobacteria	Hydrogenophilales	Hydrogenophilaceae	Thiobacillus	uncultured bacterium	0	0	0	0	0	0	0	0	0.81312	0	0	0	0	0	0	0	0	0	0	0	0	0	0	0	0.54118	0	0	0
OTU_113149	Bacteria	Proteobacteria	Betaproteobacteria	Hydrogenophilales	Hydrogenophilaceae	Thiobacillus	uncultured bacterium	0	0	0	0	0	0	0	0	0	0	0	0	0.76494	0	0	0	0	0	0	0	0	0	0	0	0	0	0	0
OTU_133767	Bacteria	Proteobacteria	Betaproteobacteria	Hydrogenophilales	Hydrogenophilaceae	Thiobacillus	uncultured bacterium	0	0	0	0	0	0	0	0	0	0	0	0	0	0	0	0	0	0	0	0	0	0	0	0	0	0	0.59624	0.94363
OTU_23090	Bacteria	Proteobacteria	Betaproteobacteria	Hydrogenophilales	Hydrogenophilaceae	Thiobacillus	uncultured bacterium	0	0	0	0	0	0	0	1.1699	0.81312	0	0	0	0	0	0	0	0	0	0	0	0	0	0	0	0.54118	0	0	0
OTU_232	Bacteria	Proteobacteria	Betaproteobacteria	Hydrogenophilales	Hydrogenophilaceae	Thiobacillus	uncultured bacterium	0	3.6886	1.3001	1.7785	1.4672	1.5305	2.3697	1.8074	2.9659	4.0692	3.5089	3.9389	2.9987	0	0.82749	0	0	0	0	0	0	0	0	2.2991	2.5866	2.9707	2.7289	3.4799
OTU_241	Bacteria	Proteobacteria	Betaproteobacteria	Hydrogenophilales	Hydrogenophilaceae	Thiobacillus	uncultured bacterium	0.76328	0.93728	1.9727	0	1.0419	3.1592	3.8419	4.7004	2.8189	3.6631	3.5089	2.7516	2.1688	1.6888	0.82749	0.81453	0.97608	0	0	0	0	0	0	3.5182	3.1273	4.3217	4.0315	5.0582
OTU_4683	Bacteria	Proteobacteria	Betaproteobacteria	Hydrogenophilales	Hydrogenophilaceae	Thiobacillus	uncultured bacterium	0	0	0	0	0	0.46235	0	0	0	0	0	1.2831	0	0.80016	0	0	0	0	0	0	0	0	0	1.2061	1.2421	2.0142	0	0
OTU_570	Bacteria	Proteobacteria	Betaproteobacteria	Hydrogenophilales	Hydrogenophilaceae	Thiobacillus	uncultured bacterium	0.43154	0	1.3001	1.5581	0.43614	0.81194	1.1703	0	0.81312	1.9051	1.3771	1.2831	1.6313	1.3118	1.35	0.81453	0	0	0	0.83092	0	0	0.8169	1.8537	2.2145	2.8236	2.0253	3.4799
OTU_682	Bacteria	Proteobacteria	Betaproteobacteria	Hydrogenophilales	Hydrogenophilaceae	Thiobacillus	uncultured bacterium	0	0	1.0683	0.57157	0.43614	1.3283	2.1159	1.1699	0	1.2465	2.0686	2.1967	0.76494	1.3118	1.35	1.332	0.97608	0	0	0	0	0	0	0	2.0656	2.4749	1.6074	2.7093
OTU_112571	Bacteria	Proteobacteria	Betaproteobacteria	Hydrogenophilales	Hydrogenophilaceae	Thiobacillus	uncultured bacterium	0	0	0	0	0	0	0	0	0	0	0	0	0	0	0	0	0	0	0	0	0	0	0	0	0	0	0	0.94363
OTU_21896	Bacteria	Proteobacteria	Betaproteobacteria	Hydrogenophilales	Hydrogenophilaceae	Thiobacillus	uncultured bacterium	0	0	0	0	0	0	0	0	0	0	0	0	0	0	0	0	0	0	0	0	0	0	0	0	0	0.81548	0.59624	0
OTU_8883	Bacteria	Proteobacteria	Betaproteobacteria	Hydrogenophilales	Hydrogenophilaceae	Thiobacillus	uncultured bacterium	0	0	0.44957	0	0	0.46235	0.50268	0	0	0	0	0	0	0	0	0	0	0	0	0	0	0	0	0	0	0	0	0.94363
OTU_12887	Bacteria	Proteobacteria	Betaproteobacteria	Hydrogenophilales	Hydrogenophilaceae	Thiobacillus	uncultured bacterium	0	0	0	0	0	0.46235	0.87474	0	0	0	0	0	0	0	0	0.81453	0	0	0	0	0	0	0	0	0	0	0	0
OTU_21042	Bacteria	Proteobacteria	Betaproteobacteria	Hydrogenophilales	Hydrogenophilaceae	Thiobacillus	uncultured bacterium	0	0	0	0	0	0	0	0	0	0	0	0	0	0	0	0	0.97608	0	0	0	0	0	0	0	0	0	0	0
OTU_12862	Bacteria	Proteobacteria	Betaproteobacteria	Hydrogenophilales	Hydrogenophilaceae	Thiobacillus	uncultured bacterium	0	0	0	0	0	0.46235	0	0	0	0	0	0	0	0	0	0	0	0	0	0	0	0	0	0	0	0	0	0
OTU_559	Bacteria	Proteobacteria	Betaproteobacteria	Hydrogenophilales	Hydrogenophilaceae	Thiobacillus	uncultured bacterium	0.43154	0	0	0	1.0419	0	0.50268	1.1699	0.81312	1.2465	0.84697	0.77976	0	0.80016	0.82749	0	0	0	3.2461	3.2581	4.6283	4.9633	3.9515	0	0.54118	1.3333	1.3422	0.94363
OTU_3027	Bacteria	Proteobacteria	Betaproteobacteria	Hydrogenophilales	Hydrogenophilaceae	Thiobacillus	uncultured bacterium	0.43154	0	0.79182	1.7785	1.0419	1.3283	2.4816	1.1699	1.33	1.9051	1.7639	1.6556	1.2622	1.6888	0	0	0	0	0	0	0	0	0	0.72561	0	1.7135	0.59624	0
OTU_16817	Bacteria	Proteobacteria	Betaproteobacteria	Hydrogenophilales	Hydrogenophilaceae	Thiobacillus	uncultured prokaryote	0	0	0	0.57157	0.43614	0	0	0	0	0	0	0	0	0	0	0	0	0	0	0	0	0	0	0	0	0	0.59624	0
OTU_199944	Bacteria	Proteobacteria	Betaproteobacteria	Hydrogenophilales	Hydrogenophilaceae	Thiobacillus	uncultured soil bacterium	0	0	0	0	0	0	0	0	0	0	0	0	0	0	0	0	0	0	0	0	0.86261	0	1.3353	0	0	0	0	0
OTU_40	Bacteria	Proteobacteria	Betaproteobacteria	Hydrogenophilales	Hydrogenophilaceae	Thiobacillus	uncultured soil bacterium	0.43154	0.93728	1.4999	1.9697	4.5163	5.305	6.4128	4.8948	1.33	1.9051	1.7639	2.5893	1.9249	2.4457	2.2848	1.712	0	1.073	0.82506	0	0.86261	0	0	3.6741	3.8733	4.2077	3.8893	5.0177
OTU_8947	Bacteria	Proteobacteria	Betaproteobacteria	Hydrogenophilales	Hydrogenophilaceae	Thiobacillus	uncultured soil bacterium	0	0	0	0.57157	1.0419	0	2.1159	1.8074	0.81312	0	0	0	0	0	0	0	0	0	0	0	0	0	0	0	0	0	1.0169	0
OTU_2848	Bacteria	Proteobacteria	Betaproteobacteria	Hydrogenophilales	Hydrogenophilaceae	Thiobacillus	uncultured soil bacterium	0.43154	0	0.44957	0.57157	1.4672	2.1375	2.9391	2.585	0	0.7539	0	0.77976	0.76494	0	0	0	0	0	0	0	0	0	0	0.72561	0	0	0.59624	1.5093
OTU_202903	Bacteria	Proteobacteria	Betaproteobacteria	Hydrogenophilales	Hydrogenophilaceae	Thiobacillus	uncultured soil bacterium	0	0	0	0	0	0	0	0	0	0	0	0	0	0	0	0	0	0	0	0	0.86261	0.91693	0.8169	0	0	0	0	0
OTU_937	Bacteria	Proteobacteria	Betaproteobacteria	Hydrogenophilales	Hydrogenophilaceae	Thiobacillus	uncultured soil bacterium	0	0	0	0	0	0	0	0	0	0	0	0	0.76494	0	0	0	0.97608	0	3.6524	3.4757	3.5408	3.4288	4.3248	0	0	0.81548	0	0
OTU_5258	Bacteria	Proteobacteria	Betaproteobacteria	Hydrogenophilales	Hydrogenophilaceae	Thiobacillus	uncultured soil bacterium	0	0	0	0	1.6406	1.3283	2.5855	1.8074	0	0	0	0	0	0	0	0	0	0	0	0	0	0	0	1.2061	0.93382	0	1.0169	1.5093
OTU_21244	Bacteria	Proteobacteria	Betaproteobacteria	Hydrogenophilales	Hydrogenophilaceae	Thiobacillus	uncultured soil bacterium	0	0	0	0	0.43614	0	0	0	0	0	0	0	0	0	0	0	0	0	0	0	0	0	0	0	0	0	0	0
OTU_20970	Bacteria	Proteobacteria	Betaproteobacteria	Hydrogenophilales	Hydrogenophilaceae	Thiobacillus	uncultured soil bacterium	0	0	0	0	0	0	0	0	0	0	0	0	0	0	0	0	0	0	0	0	0	0	0	0.72561	0	0	0	0
OTU_12102	Bacteria	Proteobacteria	Betaproteobacteria	Hydrogenophilales	Hydrogenophilaceae	Thiobacillus	uncultured soil bacterium	0	0	0	0	0.43614	0.81194	0.50268	1.1699	0	0.7539	0	0	0	0	0	0	0	0	0	0	0	0.91693	0	0	0	0	0	0.94363
OTU_9163	Bacteria	Proteobacteria	Betaproteobacteria	Hydrogenophilales	Hydrogenophilaceae	Thiobacillus	NA	0	0	0	0	0	0	0.87474	0	0	0	0	0	0	0	0	0	0	0	0	0	0	0	0	0	0	0	0	0
OTU_18386	Bacteria	Proteobacteria	Betaproteobacteria	Hydrogenophilales	Hydrogenophilaceae	Thiobacillus	NA	0	0	0	0	0.77059	0	0.87474	0	0	0	0	0	0	0	0	0	0	0	0	0	0	0	0	0	0	0.81548	0	0
OTU_19357	Bacteria	Proteobacteria	Betaproteobacteria	Hydrogenophilales	Hydrogenophilaceae	Thiobacillus	NA	0	0	0	0	0	0.46235	0.87474	0	0	0	0	0	0	0	0	0	0	0	0	0	0	0	0	0	0	0	0	0
OTU_103462	Bacteria	Proteobacteria	Betaproteobacteria	Hydrogenophilales	Hydrogenophilaceae	Thiobacillus	uncultured soil bacterium	0	0	0	0	0	0	0.50268	0	0	0	0	0	0	0	0	0	0	0	0	0	0	0	0	0	0	0	0	0
OTU_175	Bacteria	Proteobacteria	Betaproteobacteria	Hydrogenophilales	Hydrogenophilaceae	Thiobacillus	uncultured bacterium	1.0328	0.93728	2.1012	2.9646	1.0419	2.9635	2.1159	1.8074	3.4384	4.7592	5.1434	5.5727	4.9574	0.80016	1.7328	2.0125	0	1.073	0	0.83092	0	0	0.8169	2.2991	1.496	2.6597	2.1961	3.8924
OTU_542	Bacteria	Proteobacteria	Betaproteobacteria	Hydrogenophilales	Hydrogenophilaceae	Thiobacillus	uncultured bacterium	1.0328	0	0	0.97987	0	1.8657	2.4816	2.858	1.33	2.1479	1.7639	1.9514	1.9249	1.3118	0.82749	0	0.97608	0	0	0	0	0	0	1.566	1.7119	1.3333	1.3422	2.2306
OTU_581	Bacteria	Proteobacteria	Betaproteobacteria	Hydrogenophilales	Hydrogenophilaceae	Thiobacillus	uncultured bacterium	0	0	0.79182	0.57157	0	1.3283	2.6823	0	2.8189	1.9051	3.6983	2.8976	2.3773	1.3118	1.35	0	0	0	0	0	0	0	0	1.2061	0.93382	2.2629	2.0253	2.4897
OTU_1813	Bacteria	Proteobacteria	Betaproteobacteria	Hydrogenophilales	Hydrogenophilaceae	Thiobacillus	uncultured bacterium	0.43154	0	0	0.57157	0	1.3283	0	0	1.33	1.6131	2.7205	1.6556	2.1688	0	0	0	0.97608	0	0	0	0	0	0	0	0.93382	0	0	0
OTU_65643	Bacteria	Proteobacteria	Betaproteobacteria	Hydrogenophilales	Hydrogenophilaceae	Thiobacillus	uncultured bacterium	0	0	0	0	0	0	0	0	0	0	0	0	0.76494	0	0	0	0	0	0	0	0	0	0	0	0	0	0	0
OTU_23455	Bacteria	Proteobacteria	Betaproteobacteria	Hydrogenophilales	Hydrogenophilaceae	Thiobacillus	uncultured bacterium	0	0	0	0	0	0	0	0	0	0	0	0.77976	0.76494	0	0	0	0	0	0	0	0	0	0	0	0	0	0	0
OTU_11758	Bacteria	Proteobacteria	Betaproteobacteria	Hydrogenophilales	Hydrogenophilaceae	Thiobacillus	uncultured bacterium	0	0	0	0	0	0.46235	0.50268	0	0	0	0	0.77976	0	0	0	0	0	0	0	0	0	0	0	0	0	0	0	0
OTU_22292	Bacteria	Proteobacteria	Betaproteobacteria	Hydrogenophilales	Hydrogenophilaceae	Thiobacillus	uncultured bacterium	0.43154	0	0.44957	0	0	0	0.50268	0	0	1.6131	1.3771	0.77976	0	0	0	0	0	0	0	0	0	0	0	0	0	0	0.59624	0.94363
OTU_12789	Bacteria	Proteobacteria	Betaproteobacteria	Hydrogenophilales	Hydrogenophilaceae	Thiobacillus	uncultured bacterium	0	0	0	0.57157	0	0	0	0	0	0	0	0.77976	0.76494	0	0	0	0	0	0	0	0	0	0	0	0	0.81548	0	0
OTU_159509	Bacteria	Proteobacteria	Betaproteobacteria	Hydrogenophilales	Hydrogenophilaceae	Thiobacillus	uncultured bacterium	0	0	0	0	0	0	0	0	0	0	0	0	1.2622	0	0	0	0	0	0	0	0	0	0	0	0	0	0	0
OTU_7190	Bacteria	Proteobacteria	Betaproteobacteria	Hydrogenophilales	Hydrogenophilaceae	Thiobacillus	uncultured bacterium	0.43154	0	0	0	0	0.81194	1.1703	1.8074	0	1.2465	0	0	0	0	0	0	0	0	0	0	0	0	0	0.72561	0	0	0	0
OTU_9159	Bacteria	Proteobacteria	Betaproteobacteria	Hydrogenophilales	Hydrogenophilaceae	Thiobacillus	uncultured bacterium	0	0	0	0	0	0	0.50268	0	0	0.7539	0	0	0.76494	0	0	0	0	0	0	0	0	0	0	0	0	0	0	0
OTU_9298	Bacteria	Proteobacteria	Betaproteobacteria	Hydrogenophilales	Hydrogenophilaceae	Thiobacillus	uncultured bacterium	0	0	0.44957	0.57157	0	0	0	0	0	0	0	0	0.76494	0	0	0	0	0	0	0	0	0	0	0	0	0	0.59624	0
OTU_21924	Bacteria	Proteobacteria	Betaproteobacteria	Hydrogenophilales	Hydrogenophilaceae	Thiobacillus	uncultured bacterium	0	0	0	0	0	0.46235	0	1.1699	0	0.7539	0	1.2831	0.76494	0	0.82749	0	0	0	0	0	0	0	0	0	0	0	0	0
OTU_4130	Bacteria	Proteobacteria	Betaproteobacteria	Hydrogenophilales	Hydrogenophilaceae	Thiobacillus	uncultured soil bacterium	0	0	0	0	0	0	0.50268	0	1.7097	0.7539	0.84697	0	0.76494	0	0	0	0	0	0	0	0	0	0	0	0	0	0	1.5093
OTU_14382	Bacteria	Proteobacteria	Betaproteobacteria	Hydrogenophilales	Hydrogenophilaceae	Thiobacillus	uncultured prokaryote	0.43154	0	0	0	0	0	0	0	0	0	0	0	0	0.80016	0	0	0	1.073	0	0	0	0	0	0	0	0	0	0
OTU_3594	Bacteria	Proteobacteria	Betaproteobacteria	Hydrogenophilales	Hydrogenophilaceae	Thiobacillus	uncultured bacterium	0	0	0	0	0	0	0	0	0.81312	0.7539	0.84697	1.2831	0	0	0	0	0	0	0	0	0	0	0.8169	0	0	0	0.59624	1.5093
OTU_7882	Bacteria	Proteobacteria	Betaproteobacteria	Hydrogenophilales	Hydrogenophilaceae	Thiobacillus	uncultured bacterium	0.43154	0	0	0	0	0	0	0	0	0	0	0	0	0	0	0	0	0	0	0	0	0	0	0	0	0	0.59624	0
OTU_6580	Bacteria	Proteobacteria	Betaproteobacteria	Hydrogenophilales	Hydrogenophilaceae	Thiobacillus	uncultured bacterium	0	3.207	0	0	0	0	0	0	0	0.7539	0	0	0	0	0	0	0	0	0	0	0	0	0	0	0	0	0	0
OTU_2297	Bacteria	Proteobacteria	Betaproteobacteria	Hydrogenophilales	Hydrogenophilaceae	Thiobacillus	uncultured bacterium	0	0	0	0.57157	0	0	0	0	0	0	0.84697	1.2831	0	0	0	0	0	0	0.82506	0	0	0	0	0	1.496	1.3333	1.0169	0
OTU_2728	Bacteria	Proteobacteria	Betaproteobacteria	Hydrogenophilales	Hydrogenophilaceae	Thiobacillus	uncultured bacterium	0	0	0	0	0.43614	1.5305	0.87474	3.2854	0.81312	0	0.84697	0	0	0	0.82749	0	0	0	0	0	0	0	0	0	0	0	0	0
OTU_22007	Bacteria	Proteobacteria	Betaproteobacteria	Hydrogenophilales	Hydrogenophilaceae	Thiobacillus	uncultured beta proteobacterium	0	0	0	0	0	0	0	0	0	0	0	0	0.76494	0	0	0	0	0	0	0	0	0	0	0	0	0	0	0
OTU_16847	Bacteria	Proteobacteria	Betaproteobacteria	Hydrogenophilales	Hydrogenophilaceae	Thiobacillus	uncultured soil bacterium	0	0	0	0.97987	0	0	0	0	0	0	0	0.77976	0	0	0	0	0	0	0	0	0	0	0	0	0.54118	0	0.59624	0
OTU_26618	Bacteria	Proteobacteria	Betaproteobacteria	Hydrogenophilales	Hydrogenophilaceae	Thiobacillus	uncultured beta proteobacterium	0	0	0	0	0	0	0	0	0	0	0	0.77976	0	0	0.82749	0	0	0	0	0	0	0	0	0	0	0.81548	0.59624	0
OTU_1492	Bacteria	Proteobacteria	Betaproteobacteria	Hydrogenophilales	Hydrogenophilaceae	Thiobacillus	uncultured bacterium	0	0	0	0.97987	0.43614	0.46235	2.4816	0	1.33	1.2465	0	0	1.2622	0	0	0	0	0	0	0	0	0	0	0	0	0.81548	1.6074	2.2306
OTU_66939	Bacteria	Proteobacteria	Betaproteobacteria	Hydrogenophilales	Hydrogenophilaceae	Thiobacillus	uncultured bacterium	0	0	0	0	0	0	0.50268	0	0	0	0	0	0	0	0	0	0	0	0	0	0	0	0	0	0	0	0	0
OTU_1353	Bacteria	Proteobacteria	Betaproteobacteria	Hydrogenophilales	Hydrogenophilaceae	Thiobacillus	uncultured bacterium	0	0	0	0	0.43614	0.46235	1.6249	0	0.81312	1.9051	2.5341	2.5893	1.6313	1.6888	0	1.332	0	0	0	0	0	0	0	1.8537	2.2145	1.7135	2.0253	0.94363
OTU_2415	Bacteria	Proteobacteria	Betaproteobacteria	Hydrogenophilales	Hydrogenophilaceae	Thiobacillus	uncultured bacterium	0	0	0	0	0	1.8657	0	0	0	0	0	1.2831	0	0	0	0.81453	0.97608	0	0	0	0	0	0	0	0	0	1.0169	1.9146
OTU_16119	Bacteria	Proteobacteria	Betaproteobacteria	Hydrogenophilales	Hydrogenophilaceae	Thiobacillus	uncultured beta proteobacterium	0	0	0.44957	0	0	0	0.87474	0	0	0.7539	0.84697	0	0	0	0	0	0	0	0	0	0	0	0	0	0.54118	0.81548	0	0
OTU_17958	Bacteria	Proteobacteria	Betaproteobacteria	Hydrogenophilales	Hydrogenophilaceae	Thiobacillus	uncultured beta proteobacterium	0	0	0	0	0	0	0.50268	0	0	0.7539	0	0	0	0	0	0	0	0	0	0	0	0	0	0	0.54118	0	0	0
OTU_60300	Bacteria	Proteobacteria	Betaproteobacteria	Hydrogenophilales	Hydrogenophilaceae	Thiobacillus	uncultured bacterium	0	0	0	0.57157	0	0.46235	0	0	0	0	0	0	0	0	0	0	0	0	0	0	0	0	0	0	0	0	0	0
OTU_26200	Bacteria	Proteobacteria	Betaproteobacteria	NA	NA	NA	NA	0	0	0	0	0	0	0	0	0	0	0	0	0	0	0	0	0	0	0	0	0	0	0	0	0.93382	0	0	0
OTU_149324	Bacteria	Proteobacteria	Betaproteobacteria	NA	NA	NA	NA	0	0	0	0	0	0	0	0	0	0	0.84697	0	0	0	0	0	0	1.073	0	0	0	0	0	0	0	0	0	0
OTU_109527	Bacteria	Proteobacteria	Betaproteobacteria	NA	NA	NA	NA	0	0	0	0	0	0	0	1.1699	0	0	0	0	0	0	0	0	0	0	0	0	0	0	0	0	0	0	0	0
OTU_3557	Bacteria	Proteobacteria	Betaproteobacteria	NA	NA	NA	NA	0.76328	0	0	0	0.43614	0	0	4.5546	0	0	0	0	0	0	0	0	0	0	0	0	0	0	0	0	0.54118	0.81548	0.59624	0.94363
OTU_141602	Bacteria	Proteobacteria	Betaproteobacteria	Hydrogenophilales	Hydrogenophilaceae	Sulfuriferula	Sulfuriferula multivorans	0	0	0	0	0	0	0	0	0.81312	0	0	0	0	0	0	0	0	0	0	0	0	0	0	0	0	0	0.59624	0
OTU_7647	Bacteria	Proteobacteria	Betaproteobacteria	Hydrogenophilales	Hydrogenophilaceae	Sulfuriferula	uncultured bacterium	0	0	0	0	0.43614	0	0	0	0	0	1.7639	0.77976	0.76494	0.80016	0	0	0	0	0	0	0	0	0	0	0	0	0	0
OTU_170526	Bacteria	Proteobacteria	Betaproteobacteria	Hydrogenophilales	Hydrogenophilaceae	Sulfuriferula	uncultured bacterium	0	0	0	0	0	0	0	0	0	0	0	0	0	0	0.82749	0.81453	0	0	0	0	0	0	0	0	0	0	0	0
OTU_10555	Bacteria	Proteobacteria	Betaproteobacteria	NA	NA	NA	NA	0	0	0.79182	0	0	0	0	0	0	0	0.84697	0	0	0	0	0	0	0	0	0	0	0	0	0	0	0	0	0
OTU_134717	Bacteria	Proteobacteria	Betaproteobacteria	AK4AB2-03B	uncultured bacterium	NA	NA	0	0	0	0	0	0	0	0	0	0.7539	0	0	0	0	0	0	0	0	0	0	0	0	0	0	0	0	0	0
OTU_79253	Bacteria	Proteobacteria	Betaproteobacteria	AK4AB2-03B	uncultured bacterium	NA	NA	0	0	0	0	0.43614	0	0	0	0	0	0	0	0	0	0	0	0	0	0	0	0	0	0	0	0	0	0	0
OTU_112637	Bacteria	Proteobacteria	Betaproteobacteria	NA	NA	NA	NA	0	0	0	0	0	0	0	0	0	0	0	0	0	0	0	0	0	0	0	0	0	0	0	0.72561	0	0	0	0
OTU_1071	Bacteria	Proteobacteria	Betaproteobacteria	AK4AB2-03B	uncultured bacterium	NA	NA	0	0	0	0	0.77059	1.7078	2.2484	0	0	0	0	0	0	0	1.35	0	0	0	0	0	0	0	0	2.2991	2.2145	2.6597	1.6074	0.94363
OTU_12557	Bacteria	Proteobacteria	Betaproteobacteria	NA	NA	NA	NA	0	0	0	0	0	0	0	0	0	0	0	0	0.76494	0	0	0	0	0	0	0	0	0	0	0	0.93382	1.7135	0.59624	0
OTU_2789	Bacteria	Proteobacteria	Betaproteobacteria	NA	NA	NA	NA	0.43154	3.7875	0.44957	1.5581	0	0	0	0	0	0	0	0.77976	0	0	0.82749	0	0	1.073	0	0	0	0	0	0	0	0	0	0
OTU_6995	Bacteria	Proteobacteria	Betaproteobacteria	uncultured	uncultured bacterium	NA	NA	0	0	0	0	0	0	0	0	0	0	0	0	0	0	0	1.712	1.553	2.1081	0	0	0	0	0	0	0	0	0	0
OTU_12879	Bacteria	Proteobacteria	Betaproteobacteria	NA	NA	NA	NA	0	0	0	0	0	0	0	0	0	0	0	0	0	0	0	0	0.97608	0	0	0	0	0	0	0	0	0	0	0
OTU_19226	Bacteria	Proteobacteria	Betaproteobacteria	NA	NA	NA	NA	0	0	0.44957	0	0	0.46235	0	0	0.81312	0	0	0	0	0	0	0	0	0	0	0	0	0	0	0	0	0	0	0
OTU_436	Bacteria	Proteobacteria	Betaproteobacteria	Hydrogenophilales	Hydrogenophilaceae	Sulfuricella	Sulfuricella denitrificans skB26	0	0	0.44957	0	1.7953	2.4682	2.4816	0	0	0	0	1.2831	0	0.80016	1.7328	0.81453	0	0	0	0	0	0	0.8169	0	0.54118	1.7135	1.8314	1.5093
OTU_1371	Bacteria	Proteobacteria	Betaproteobacteria	Hydrogenophilales	Hydrogenophilaceae	Sulfuricella	uncultured bacterium	0	0	0	0	0.43614	0.46235	0	0	0	0.7539	1.3771	0	0	0	0	0	0	0	0	0	0	0	0	0	0	0	1.3422	2.4897
OTU_1610	Bacteria	Proteobacteria	Betaproteobacteria	Hydrogenophilales	Hydrogenophilaceae	Sulfuricella	Sulfuricella denitrificans skB26	0	0	0.44957	0.97987	0.43614	0	0	0	0	0	0	0.77976	0	0	0	0.81453	0	0	0	0	0	0	0	0	0.93382	2.0142	1.8314	2.2306
OTU_77914	Bacteria	Proteobacteria	Betaproteobacteria	Hydrogenophilales	Hydrogenophilaceae	Sulfuricella	NA	0	0	0	0	0.43614	0	0	0	0	0	0	0	0	0	0	0	0	0	0	0	0	0	0	0	0	0	0	0
OTU_19127	Bacteria	Proteobacteria	Betaproteobacteria	Hydrogenophilales	Hydrogenophilaceae	Sulfuricella	NA	0	0	0	0	0	0.81194	0	0	0	0	0	0	0	0	0	0	0	0	0	0	0	0	0	0	0	0	0	0
OTU_22080	Bacteria	Proteobacteria	Betaproteobacteria	Hydrogenophilales	Hydrogenophilaceae	Sulfuricella	Sulfuricella denitrificans skB26	0	0	0	0	0	0	0	0	0	0.7539	0	0	0	0	0	0	0	0	0	0	0	0	0	0	0	0	0	0
OTU_562	Bacteria	Proteobacteria	Betaproteobacteria	Hydrogenophilales	Hydrogenophilaceae	Sulfuricella	NA	2.3741	0	2.4296	2.4263	0	2.2564	3.6153	4.3923	1.33	0	0.84697	2.1967	0	0	0	0	0	0	0	0.83092	0	0	0	2.7829	1.2421	2.9707	0	2.4897
OTU_2979	Bacteria	Proteobacteria	Betaproteobacteria	Hydrogenophilales	Hydrogenophilaceae	Sulfuricella	uncultured bacterium	1.456	0	0.79182	2.7727	0	0	0	0	0.81312	0.7539	0.84697	0	0	0	0	0	0	0	0	0	0	0	0	0	0	0	0	0
OTU_11580	Bacteria	Proteobacteria	Betaproteobacteria	Hydrogenophilales	Hydrogenophilaceae	Sulfuricella	NA	0.43154	0	0	0.97987	0.43614	0.46235	0.50268	1.8074	0	0	0	0	0	0	0	0	0	0	0	0	0	0	0	0	0.93382	0	0	0
OTU_10678	Bacteria	Proteobacteria	Betaproteobacteria	Hydrogenophilales	Hydrogenophilaceae	Sulfuricella	NA	0	0	0.79182	0	0	0.46235	0.87474	0	0	0	0	0	0	0	0	0	0	0	0	0.83092	0	0	0	0	0	0	0	0
OTU_16478	Bacteria	Proteobacteria	Betaproteobacteria	Hydrogenophilales	Hydrogenophilaceae	Sulfuricella	NA	0	0	0.44957	0	0	0.46235	0	0	0	0	0	0	0	0	0	0	0	0	0	0	0	0	0	0	0	0	0	0
OTU_3208	Bacteria	Proteobacteria	Betaproteobacteria	Methylophilales	Methylophilaceae	Methylotenera	uncultured bacterium	0	0	0	0.57157	0	0	0	0	0.81312	0.7539	2.0686	2.1967	1.9249	0	0.82749	0.81453	0	0	0	0	0	0	0.8169	0	0	0	1.0169	1.5093
OTU_5718	Bacteria	Proteobacteria	Betaproteobacteria	Methylophilales	Methylophilaceae	Methylotenera	uncultured bacterium	0	0	1.3001	0	0	0	0	0	1.33	0.7539	0.84697	1.6556	0	0	0	0	0	0	0	0	0	0	0	0	0	0	0	0
OTU_92791	Bacteria	Proteobacteria	Betaproteobacteria	Methylophilales	Methylophilaceae	Methylotenera	NA	0	0	0	0	0	0	0.50268	0	0	0	0	0	0	0	0	0	0	0	0	0	0	0	0	0	0	0	0	0
OTU_2171	Bacteria	Proteobacteria	Betaproteobacteria	Methylophilales	Methylophilaceae	Methylotenera	NA	0	0	0	0	1.2702	0	0	0	0	0	0	0.77976	0	0.80016	0	0	0	0	0	0	0	0	0	0	0	2.0142	1.0169	2.4897
OTU_15926	Bacteria	Proteobacteria	Betaproteobacteria	Methylophilales	Methylophilaceae	Methylotenera	uncultured bacterium	0.43154	0	0.44957	0	0	0.46235	0.87474	0	0	0.7539	0.84697	0.77976	0	0	0	0	0	0	0	0	0	0	0	0.72561	0.54118	0.81548	1.0169	0.94363
OTU_33001	Bacteria	Proteobacteria	Betaproteobacteria	Methylophilales	Methylophilaceae	Methylotenera	uncultured bacterium	0.43154	0	0	0	0	0	0	0	0	0	0	0	0	0	0	0	0	0	0	0	0	0	0	0	0	0	0	0
OTU_12603	Bacteria	Proteobacteria	Betaproteobacteria	Methylophilales	Methylophilaceae	Methylotenera	uncultured bacterium	0	0	0	0	0	0	0	0	0	0	0	0	0	0	0	0	0.97608	0	0	0	0	0	0	0	0	0	0	0
OTU_7406	Bacteria	Proteobacteria	Betaproteobacteria	Methylophilales	Methylophilaceae	Methylotenera	uncultured bacterium	0	0	0	0	0	0.81194	0.87474	0	0	0	0	0	0	1.3118	0	0	0	1.073	0	0	0	0	0	0	0	0	1.0169	0
OTU_8945	Bacteria	Proteobacteria	Betaproteobacteria	Methylophilales	Methylophilaceae	Methylotenera	uncultured bacterium	0	0	0	0.57157	0	0	0.50268	0	0	0	1.3771	0	0	0	0	0	0	0	0	0	0	0	0	0	0	0.81548	1.0169	2.2306
OTU_14186	Bacteria	Proteobacteria	Betaproteobacteria	Methylophilales	Methylophilaceae	Methylotenera	uncultured bacterium	0.43154	0	0.44957	0	0	0.46235	0	0	0	0	0	0	0	0	0	0	0	0	0	0	0	0	0	0	0	0	0	1.9146
OTU_21702	Bacteria	Proteobacteria	Betaproteobacteria	Methylophilales	Methylophilaceae	Methylotenera	uncultured bacterium	0	0	0	0	0	0.46235	0.50268	0	0	0	0	0	0	0	0	0	0	0	0	0	0	0	0	0	0	0	0	0
OTU_21623	Bacteria	Proteobacteria	Betaproteobacteria	Methylophilales	Methylophilaceae	Methylotenera	uncultured bacterium	0	0	0	0	0	0.46235	0	0	0	0	0	0	0	0	0	0	0	0	0	0	0	0	0	0	0.93382	0	0.59624	0.94363
OTU_52550	Bacteria	Proteobacteria	Betaproteobacteria	Methylophilales	Methylophilaceae	Methylotenera	NA	0	0	0.44957	0	0	0	0	0	0.81312	0	0	0	0	0	0	0	0	0	0	0	0	0	0	0	0	0	0	0
OTU_21912	Bacteria	Proteobacteria	Betaproteobacteria	Methylophilales	Methylophilaceae	Methylotenera	uncultured bacterium	0	1.5007	0	0	0	0	0	0	0	0	0	0.77976	0	0	0	0	0	0	0	0	0	0	0	0	0.54118	0	0.59624	1.5093
OTU_12877	Bacteria	Proteobacteria	Betaproteobacteria	Methylophilales	Methylophilaceae	Methylotenera	uncultured bacterium	0	0	0	0	0	0	0	0	0	0	0	0	0	0	0	0	0	0	0	0	0	0	0	0.72561	0	0	0	0
OTU_9431	Bacteria	Proteobacteria	Betaproteobacteria	Methylophilales	Methylophilaceae	Methylotenera	uncultured bacterium	0	0	0	0	0	0	0	0	0	0	0	0	0	0.80016	0	0	0	0	0	0	0	0	0	0	0	0.81548	0.59624	0.94363
OTU_21157	Bacteria	Proteobacteria	Betaproteobacteria	Methylophilales	Methylophilaceae	Methylotenera	uncultured bacterium	0	0	0.44957	0	0	0	0	0	0	0.7539	0	0	0	0	0.82749	0	0	0	0	0	0	0	0	0	0.54118	0.81548	0.59624	0
OTU_159358	Bacteria	Proteobacteria	Betaproteobacteria	Methylophilales	Methylophilaceae	Methylotenera	uncultured bacterium	0	0	0	0	0	0	0	0	0	0	0	0	0.76494	0.80016	0	0	0	0	0	0	0	0	0	0	0	0	0	0
OTU_30121	Bacteria	Proteobacteria	Betaproteobacteria	Methylophilales	Methylophilaceae	Methylotenera	uncultured bacterium	0.43154	0	0	0	0	0.46235	0	0	0	0	0	0	0	0	0	0	0	0	0	0	0	0	0	0.72561	0.93382	0	0	0.94363
OTU_29849	Bacteria	Proteobacteria	Betaproteobacteria	Methylophilales	Methylophilaceae	Methylotenera	uncultured bacterium	0.43154	0	0	0	0	0	0.50268	0	0	0	0	0	0	0	0	0	0	0	0	0	0	0	0	0	0	0	0	0
OTU_67671	Bacteria	Proteobacteria	Betaproteobacteria	Methylophilales	Methylophilaceae	Methylotenera	uncultured bacterium	0	0	0	0	0.43614	0	0	0	0	0	0	0	0	0	0	0	0	0	0	0	0	0	0	0	0	0	0	0
OTU_58167	Bacteria	Proteobacteria	Betaproteobacteria	Methylophilales	Methylophilaceae	Methylotenera	uncultured bacterium	0	0	0	0.57157	0	0	0	0	0	0	0	0	0	0	0	0	0	0	0	0	0	0	0	0	0	0	0	0
OTU_21134	Bacteria	Proteobacteria	Betaproteobacteria	Methylophilales	Methylophilaceae	Methylotenera	uncultured bacterium	0	0	0	0	0	0	0	0	0	0	0	0	0	0	0	0	0	0	0	0	0	0	0	0.72561	0	0	0	0
OTU_2342	Bacteria	Proteobacteria	Betaproteobacteria	Methylophilales	Methylophilaceae	Methylotenera	NA	0	4.2003	0.79182	0	0	0	0	0	0	0	0	1.6556	1.2622	1.3118	1.35	1.712	0.97608	1.6815	0	0	0	0	0	0.72561	0	0	0	0
OTU_7966	Bacteria	Proteobacteria	Betaproteobacteria	Methylophilales	Methylophilaceae	Methylotenera	NA	0.43154	0	0	0	0	0	0	0	0.81312	0	0	0.77976	1.6313	0	0.82749	0	0.97608	0	0	0	0	0	0	0	0	0.81548	0	0
OTU_16225	Bacteria	Proteobacteria	Betaproteobacteria	Methylophilales	Methylophilaceae	Methylotenera	NA	0	0	0.44957	0	0	0.46235	0	0	0	0	0	0	0	0	0	0	0	0	0	0	0	0	0	0	0	0	0	0
OTU_38717	Bacteria	Proteobacteria	Betaproteobacteria	Methylophilales	Methylophilaceae	Methylotenera	NA	0	1.5007	0	0	0	0	0	0	0	0	0	0	0	0	0	0	0	0	0	0	0	0	0	0	0	0	0	0
OTU_162	Bacteria	Proteobacteria	Betaproteobacteria	Methylophilales	Methylophilaceae	Methylotenera	uncultured bacterium	1.456	0	1.6753	2.6662	1.6406	2.1375	2.5855	1.1699	2.9659	2.8434	3.4039	3.7973	3.688	2.2346	3.1286	2.4731	2.7661	2.7046	1.3467	0.83092	0.86261	1.4731	0.8169	3.8802	3.9603	4.9371	4.5239	5.9092
OTU_176	Bacteria	Proteobacteria	Betaproteobacteria	Methylophilales	Methylophilaceae	Methylotenera	uncultured bacterium	0	2.8884	1.4999	0	1.7953	2.737	2.1159	0	3.7938	3.4072	3.2907	3.721	3.6075	3.5992	2.8473	3.63	1.964	3.2972	0	0	0	0	0.8169	3.8802	3.9174	4.5258	4.7327	5.1734
OTU_442	Bacteria	Proteobacteria	Betaproteobacteria	Methylophilales	Methylophilaceae	Methylotenera	uncultured bacterium	3.2278	0	2.1012	0.57157	0.77059	2.8919	1.1703	1.1699	1.33	0	0	0.77976	1.9249	0.80016	2.0351	2.0125	0	0	0.82506	0	0	0	0	1.2061	2.0656	2.4749	1.8314	2.7093
OTU_1916	Bacteria	Proteobacteria	Betaproteobacteria	Methylophilales	Methylophilaceae	Methylotenera	uncultured bacterium	0.43154	0	0	0.57157	0	0	0	0	2.0101	1.9051	2.5341	2.5893	2.7212	1.6888	0	1.332	0.97608	0	0	0	0	0	0	0	0.54118	0	0	0.94363
OTU_2128	Bacteria	Proteobacteria	Betaproteobacteria	Methylophilales	Methylophilaceae	Methylotenera	uncultured bacterium	0	0	0	0	0	0	0.50268	0	0	0	0	0	0	0	0.82749	0	0	0	0	0	0.86261	0	0	0	0.54118	0.81548	1.6074	2.7093
OTU_13962	Bacteria	Proteobacteria	Betaproteobacteria	Methylophilales	Methylophilaceae	Methylotenera	uncultured bacterium	0	0	0	0	0	0	0	0	0	0	0	0	0	0	0	0	0	0	0	0	0	0	0	0	1.2421	0	1.0169	0
OTU_815	Bacteria	Proteobacteria	Betaproteobacteria	Methylophilales	Methylophilaceae	Methylotenera	uncultured bacterium	0	0	1.3001	1.5581	0.77059	0.81194	0	0	1.7097	2.1479	0.84697	3.0301	2.5595	1.9874	1.7328	1.332	0.97608	2.1081	0	0	0	0	0	3.0338	1.2421	1.3333	2.613	2.2306
OTU_2345	Bacteria	Proteobacteria	Betaproteobacteria	Methylophilales	Methylophilaceae	Methylotenera	uncultured bacterium	0	0	0.44957	0	0.43614	0	0	0	0.81312	1.2465	0	2.1967	0	0.80016	1.7328	0.81453	0.97608	1.073	0	0	0	0	0	0.72561	1.2421	0.81548	0	2.7093
OTU_6764	Bacteria	Proteobacteria	Betaproteobacteria	Methylophilales	Methylophilaceae	Methylotenera	uncultured bacterium	0	0	0	0.57157	0.43614	0	0	0	0.81312	0	0.84697	0.77976	0	0.80016	0.82749	0.81453	0	0	0	0	0	0	0	1.2061	0.93382	0.81548	0	1.5093
OTU_32567	Bacteria	Proteobacteria	Betaproteobacteria	Methylophilales	Methylophilaceae	Methylotenera	NA	0.43154	0	0	0	0	0	0	0	0	0	0	0	0	0	0	0	0	0	0	0	0	0	0	0	0	0	0	0
OTU_137296	Bacteria	Proteobacteria	Betaproteobacteria	Methylophilales	Methylophilaceae	Methylotenera	NA	0	0	0	0	0	0	0	0	0	0	0	0	0	0	0	0	0	0	0	0	0	0	0	0	0	0	0	0.94363
OTU_18800	Bacteria	Proteobacteria	Betaproteobacteria	Methylophilales	Methylophilaceae	Methylotenera	uncultured bacterium	0	0	0	0	0.77059	0	0	0	0	0	0	0	0	0	0	0	0	0	0	0	0	0	0	0	0	0	0	0
OTU_18188	Bacteria	Proteobacteria	Betaproteobacteria	Methylophilales	Methylophilaceae	Methylotenera	NA	0	0	0	0	0.43614	0	0	0	0	0	0	0	0	0	0	0	0.97608	0	0	0	0	0	0	0	0	0	0	0
OTU_131156	Bacteria	Proteobacteria	Betaproteobacteria	Methylophilales	Methylophilaceae	Methylotenera	uncultured bacterium	0	0	0	0	0	0	0	0	0.81312	0	0	0.77976	0	0	0.82749	0	0	0	0	0	0	0	0	0.72561	0	0	0	0
OTU_2420	Bacteria	Proteobacteria	Betaproteobacteria	Methylophilales	Methylophilaceae	Methylotenera	uncultured bacterium	0.43154	0	0	0	1.6406	1.5305	1.9701	0	0.81312	1.2465	0.84697	2.1967	1.9249	0	1.35	0.81453	0.97608	0	0	0	0	0	0	2.479	1.496	2.0142	1.3422	1.5093
OTU_4182	Bacteria	Proteobacteria	Betaproteobacteria	Methylophilales	Methylophilaceae	Methylotenera	uncultured beta proteobacterium	0	0	0.44957	0	0.77059	0	0	0	1.33	1.2465	2.7205	2.1967	1.2622	1.3118	0	0.81453	0	0	0	0	0	0	0.8169	0	0	0	0	0
OTU_5085	Bacteria	Proteobacteria	Betaproteobacteria	Methylophilales	Methylophilaceae	Methylotenera	uncultured bacterium	0	0	0	1.7785	0	0	0	0	0.81312	1.6131	0	0.77976	1.2622	0.80016	0	0.81453	0	0	0	0	0	0	0	0	0	0	0	0
OTU_7475	Bacteria	Proteobacteria	Betaproteobacteria	Burkholderiales	Comamonadaceae	uncultured	uncultured bacterium	0	0	0	0	0	0	0	0	0.81312	0	0	0	0	0	0	0	0	0	0	0	0	0	0	0	0	0	0	0
OTU_7851	Bacteria	Proteobacteria	Betaproteobacteria	Methylophilales	Methylophilaceae	Methylotenera	uncultured bacterium	0	0	0	0	0	0	0	0	0	0.7539	0	1.2831	1.9249	0	0	0	0	0	0	0	0	0	0	0	0	0.81548	0	0.94363
OTU_2486	Bacteria	Proteobacteria	Betaproteobacteria	Methylophilales	Methylophilaceae	Methylotenera	uncultured bacterium	0	0	0	1.5581	0.77059	0	0	0	1.7097	1.2465	0	1.6556	2.5595	0.80016	1.7328	0.81453	0.97608	0	0	0	0	0	0	1.2061	0	0	0	0.94363
OTU_13197	Bacteria	Proteobacteria	Betaproteobacteria	Methylophilales	Methylophilaceae	OM43 clade	uncultured Nitrosomonadaceae bacterium	0.43154	0	0	0.57157	0	0	0	0	0	1.2465	0	1.2831	0	0	0.82749	0	0	0	0	0	0	0	0	0	0	0	0	0
OTU_121671	Bacteria	Proteobacteria	Betaproteobacteria	Methylophilales	Methylophilaceae	Methylotenera	uncultured bacterium	0	0	0	0	0	0	0	0	0	0	0.84697	0	0	0	0	0	0	0	0	0	0	0	0	0	0.93382	1.3333	0	0
OTU_155799	Bacteria	Proteobacteria	Betaproteobacteria	Methylophilales	Methylophilaceae	Methylotenera	NA	0	0	0	0	0	0	0	0	0	0	0	0.77976	0	0	0	0	0	0	0	0	0	0	0	0	0.54118	0	0	0
OTU_733	Bacteria	Proteobacteria	Betaproteobacteria	Methylophilales	Methylophilaceae	Methylotenera	uncultured bacterium	0	3.5824	3.7077	3.3557	1.935	2.008	0	0	0.81312	2.1479	0.84697	1.2831	1.2622	0	1.35	1.712	0	0	0	0	0	0	0	0	0	0.81548	0	0
OTU_8315	Bacteria	Proteobacteria	Betaproteobacteria	Methylophilales	Methylophilaceae	Methylotenera	uncultured bacterium	0	1.5007	0.79182	1.5581	0.43614	0	0	0	0	0	0.84697	0	0	0	0	0	0	0	0	0	0	0	0	0	0	0	0	0
OTU_10277	Bacteria	Proteobacteria	Betaproteobacteria	Methylophilales	Methylophilaceae	Methylotenera	uncultured bacterium	0	1.9049	0.79182	1.2977	0	0.46235	0	0	0	0	0	0	0	0	0	0	0	0	0	0	0	0	0	0	0	0	0	0
OTU_10775	Bacteria	Proteobacteria	Betaproteobacteria	Methylophilales	Methylophilaceae	Methylotenera	uncultured beta proteobacterium	0	0	0	0.97987	0	0	0	0	0	0	0.84697	0	1.6313	0	0	0	0	0	0	0	0	0	0	0	0	0	0	0
OTU_16347	Bacteria	Proteobacteria	Betaproteobacteria	Methylophilales	Methylophilaceae	Methylotenera	Methylotenera versatilis 301	0	0	0.44957	0	0	0	0	0	0	0	0	0	0	0	0	0	0	0	0	0	0	0	0	0	0	0	0	0
OTU_1397	Bacteria	Proteobacteria	Betaproteobacteria	Methylophilales	Methylophilaceae	Methylotenera	Methylotenera versatilis 301	1.2598	0	1.0683	0	0	1.7078	0	0	1.7097	0.7539	0	1.6556	0.76494	0	0	0.81453	0.97608	0	0	0	0	0	0	0	0	0	0	0.94363
OTU_8100	Bacteria	Proteobacteria	Betaproteobacteria	Methylophilales	Methylophilaceae	Methylotenera	uncultured bacterium	0	0	0.44957	0	0	0	0	0	1.33	0.7539	0.84697	2.1967	1.2622	0	0	0.81453	0	0	0	0	0	0	0	0	0.54118	0.81548	0.59624	0.94363
OTU_10676	Bacteria	Proteobacteria	Betaproteobacteria	Methylophilales	Methylophilaceae	Methylotenera	uncultured bacterium	0	0	0.44957	0	0	0	0	0	0	0	0	0	0	0	0	0	0	1.073	0	0	0	0	0	0	0	0	0	1.9146
OTU_9576	Bacteria	Proteobacteria	Betaproteobacteria	Methylophilales	Methylophilaceae	uncultured	NA	0	0	0	0	0	0	0	0	0	0.7539	0.84697	0.77976	0.76494	0	0.82749	0	0	0	0	0	0	0	0	0	0	0	0	0
OTU_10780	Bacteria	Proteobacteria	Betaproteobacteria	Methylophilales	Methylophilaceae	NA	NA	0.43154	0	0.44957	0.97987	0	0	0	0	0	0.7539	0	0	1.2622	0	1.7328	0	0	0	0	0	0	0	0	0	0	0	0	0
OTU_10988	Bacteria	Proteobacteria	Betaproteobacteria	Methylophilales	Methylophilaceae	uncultured	NA	0	0	0	0	0	0	0	0	0	0	0	0	0	0	0	0	0	0	0	0	0	0	0	0	0.54118	1.3333	0	0
OTU_18266	Bacteria	Proteobacteria	Betaproteobacteria	Methylophilales	Methylophilaceae	uncultured	NA	0	0	0	0.57157	1.7953	0	0	0	0	0	0	0	0	0	0	0	0	0	0	0	0	0	0	0	0	0	0	0
OTU_18701	Bacteria	Proteobacteria	Betaproteobacteria	Methylophilales	Methylophilaceae	uncultured	NA	0	0	0	0	0.43614	0	0	0	0	0	1.3771	0	0	0	0	0	0	0	0	0	0	0	0	0	0	0	0	0.94363
OTU_26019	Bacteria	Proteobacteria	Betaproteobacteria	Methylophilales	Methylophilaceae	uncultured	uncultured bacterium	0	0	0	0	0	0	0	0	0	0	0	0.77976	0	0	0	0	0	0	0	0	0	0	0	0.72561	0	0	0	0
OTU_2701	Bacteria	Proteobacteria	Betaproteobacteria	070125-BRIC7-5	uncultured bacterium	NA	NA	0	0	0.44957	0	0	0	0	0	0	1.2465	3.2907	1.9514	0.76494	0	0	0	0	0	0	0	0	0	0	0	0	0	0	0
OTU_2222	Bacteria	Proteobacteria	Betaproteobacteria	Nitrosomonadales	Gallionellaceae	Sideroxydans	NA	0	0	0.44957	0	0	0	0	0	0	2.3556	3.2907	2.7516	0.76494	0	0	0	0	0	0	0	0	0	0	0	0	0	0	0
OTU_6333	Bacteria	Proteobacteria	Betaproteobacteria	Nitrosomonadales	Gallionellaceae	uncultured	NA	0	0	0.44957	0	0	0	0	0	0	1.2465	1.7639	1.6556	1.2622	0	0	0	0	0	0	0	0	0	0	0	0.54118	0	0	0
OTU_7636	Bacteria	Proteobacteria	Betaproteobacteria	Nitrosomonadales	Gallionellaceae	Gallionella	uncultured bacterium	0	0	0	0	0	0	0	0	0	0	0	1.6556	0.76494	0	0	0	0	0	0	0	0	0	0	0	0	0	0	1.5093
OTU_239350	Bacteria	Proteobacteria	Betaproteobacteria	Nitrosomonadales	Gallionellaceae	uncultured	NA	0	0	0	0	0	0	0	0	0	0	0	0	0	0	0	0	0	0	0	0	0	0	0	0	0	0	0	1.5093
OTU_10625	Bacteria	Proteobacteria	Betaproteobacteria	Nitrosomonadales	Gallionellaceae	uncultured	uncultured bacterium	0	0	0.44957	0	0	0	0	0	0	0	1.3771	0.77976	0.76494	0	0	0	0	0	0	0	0	0	0	0	0	0	0	0
OTU_4508	Bacteria	Proteobacteria	Betaproteobacteria	Nitrosomonadales	Gallionellaceae	Sideroxydans	uncultured bacterium	0	0	0.79182	0	0	0	0	0	0	0	1.7639	1.2831	1.6313	0.80016	0	0	0	0	0	0	0	0	0	0	0	0	0	0
OTU_139964	Bacteria	Proteobacteria	Betaproteobacteria	Nitrosomonadales	Gallionellaceae	Sideroxydans	uncultured bacterium	0	0	0	0	0	0	0	0	1.33	0	0	0	0	0	0	0	0	0	0	0	0	0	0	0	0	1.3333	0	0
OTU_26288	Bacteria	Proteobacteria	Betaproteobacteria	Nitrosomonadales	Gallionellaceae	Candidatus Nitrotoga	NA	0	0	0	0	0	0	0.50268	0	0	0	0	0	0	0	0	0	0	1.073	0	0	0	0	0	0	0.93382	0	0	0
OTU_24089	Bacteria	Proteobacteria	Betaproteobacteria	Nitrosomonadales	Gallionellaceae	Candidatus Nitrotoga	uncultured bacterium	0	0	0	0	0	0	0	0	0	0	0.84697	0	0	0	0	0.81453	0	0	0	0	0	0	0	0	0	0	0	0
OTU_47744	Bacteria	Proteobacteria	Betaproteobacteria	Nitrosomonadales	Gallionellaceae	Candidatus Nitrotoga	uncultured bacterium	0	0	0.44957	0	0	0.46235	0	0	0	0.7539	0	0	0	0	0	0	0	0	0	0	0	0	0	0	0.54118	0	0	0
OTU_26733	Bacteria	Proteobacteria	Betaproteobacteria	Nitrosomonadales	Gallionellaceae	Candidatus Nitrotoga	NA	0	0	0	0	0	0	0	0	0	0	0	0	0	0	0	0	0	0	0	0	0	0	0	0	0	0	0	1.9146
OTU_15778	Bacteria	Proteobacteria	Betaproteobacteria	Nitrosomonadales	Gallionellaceae	Candidatus Nitrotoga	NA	0	0	1.0683	0.57157	0	0	0	0	0	0	0	0	0	0.80016	0	0	0	0	0	0	0	0	0	0	0	0	0	0
OTU_54724	Bacteria	Proteobacteria	Betaproteobacteria	Nitrosomonadales	Gallionellaceae	Candidatus Nitrotoga	NA	0	0	0.44957	0	0	1.0931	0	0	0	0	0	0	0	0	0	0	0	0	0	0	0	0	0	0	0	0	0	0
OTU_46456	Bacteria	Proteobacteria	Betaproteobacteria	Nitrosomonadales	Gallionellaceae	Candidatus Nitrotoga	NA	0	0	0.44957	0.57157	0	0	0	0	0	0	0	0	0	0	0	0	0	0	0	0	0	0	0	0	0	0	0	0
OTU_860	Bacteria	Proteobacteria	Betaproteobacteria	Nitrosomonadales	Gallionellaceae	Sideroxydans	uncultured bacterium	2.468	3.3433	2.697	1.7785	0	1.7078	2.9391	0	1.33	2.9752	3.8657	4.0048	2.7212	0.80016	2.2848	0.81453	0.97608	0	0	0	0	0	0	1.566	0.93382	3.1041	2.1961	2.8999
OTU_1961	Bacteria	Proteobacteria	Betaproteobacteria	Nitrosomonadales	Gallionellaceae	Sideroxydans	uncultured bacterium	0.43154	0	0.44957	0.57157	0.43614	0.46235	0.87474	0	1.7097	2.3556	3.8657	2.7516	1.9249	1.3118	1.7328	0.81453	0.97608	1.6815	0	0	0	0	0	0	0	0.81548	1.3422	0
OTU_2777	Bacteria	Proteobacteria	Betaproteobacteria	Nitrosomonadales	Gallionellaceae	Sideroxydans	uncultured bacterium	0	0	0.79182	0	0	0	0	0	0	1.2465	1.7639	2.1967	1.2622	0	0	0.81453	0	0	0	0	0	0	0	0	0	2.2629	1.6074	1.5093
OTU_231703	Bacteria	Proteobacteria	Betaproteobacteria	Nitrosomonadales	Gallionellaceae	Sideroxydans	uncultured bacterium	0	0	0	0	0	0	0	0	0	0	0	0	0	0	0	0	0	0	0	0	0	0	0	0	0	0	1.0169	0
OTU_162602	Bacteria	Proteobacteria	Betaproteobacteria	Nitrosomonadales	Gallionellaceae	Sideroxydans	uncultured bacterium	0	0	0	0	0	0	0	0	0	0	0	0	0.76494	0	0	0	0	0	0	0	0	0	0	0	0	0	0	0.94363
OTU_23539	Bacteria	Proteobacteria	Betaproteobacteria	Nitrosomonadales	Gallionellaceae	Candidatus Nitrotoga	uncultured bacterium	0	0	0	0	0	0	0	0	0	0	0	0.77976	0	0	0	0	0	0	0	0	0	0	0	0	0.54118	0	0	0
OTU_116489	Bacteria	Proteobacteria	Betaproteobacteria	Nitrosomonadales	Gallionellaceae	Candidatus Nitrotoga	uncultured bacterium	0	0	0	0	0	0	0	0	0	0	0	0.77976	0	0	0	0	0	0	0	0	0	0	0	0	0	0	0	0
OTU_21238	Bacteria	Proteobacteria	Betaproteobacteria	Nitrosomonadales	Gallionellaceae	Candidatus Nitrotoga	uncultured bacterium	0	0	0	0	0	0	0	0	0	0	0	0.77976	0	0	0	0	0	0	0	0	0	0	0	0	0	0	0	0
OTU_23508	Bacteria	Proteobacteria	Betaproteobacteria	Nitrosomonadales	Gallionellaceae	Candidatus Nitrotoga	uncultured bacterium	0	0	0	0	0	0	0	0	0.81312	0	0.84697	1.2831	0.76494	0	0	0	0	0	0	0	0	0	0	0	0	0.81548	0.59624	0
OTU_20056	Bacteria	Proteobacteria	Betaproteobacteria	Nitrosomonadales	Gallionellaceae	Candidatus Nitrotoga	uncultured bacterium	0	0	0	0	0	0	0.50268	0	0	1.2465	0	1.2831	0	0	0	0	0	0	0	0	0	0	0	0.72561	0	0	0	0
OTU_4531	Bacteria	Proteobacteria	Betaproteobacteria	Nitrosomonadales	Gallionellaceae	Candidatus Nitrotoga	uncultured bacterium	0	0	0	0.97987	0.43614	1.3283	0	0	0	1.2465	0	1.2831	0	0	0	0	0	0	0	0	0	0.91693	0	0	0	0	0	0
OTU_13230	Bacteria	Proteobacteria	Betaproteobacteria	Nitrosomonadales	Gallionellaceae	Candidatus Nitrotoga	uncultured bacterium	0	0	0	0	0	0.46235	0	0	0	0.7539	0	0.77976	0.76494	0	0	0	0	0	0	0	0	0	0	0	0	0	0	0
OTU_21197	Bacteria	Proteobacteria	Betaproteobacteria	Nitrosomonadales	Gallionellaceae	Candidatus Nitrotoga	uncultured bacterium	0	0	0.44957	0	0	0.46235	0	0	0	0.7539	0.84697	0	0	0	0	0	0	0	0	0	0	0	0	0	0	0	0	0
OTU_141	Bacteria	Proteobacteria	Betaproteobacteria	Nitrosomonadales	Gallionellaceae	Candidatus Nitrotoga	uncultured bacterium	0.43154	0	1.8316	3.6066	2.4825	1.8657	3.2859	0	4.6567	4.8985	5.4637	5.4831	4.5896	0	2.6831	1.712	0.97608	0	0	0	2.0954	0.91693	0	3.0338	3.2703	3.3389	1.8314	3.7998
OTU_75776	Bacteria	Proteobacteria	Betaproteobacteria	Nitrosomonadales	Gallionellaceae	Candidatus Nitrotoga	uncultured bacterium	0	0	0	0	0.43614	0.46235	0	0	0	0.7539	0	0.77976	0.76494	0	0	0	0	0	0	0	0	0	0	0	0	0	0	0
OTU_9904	Bacteria	Proteobacteria	Betaproteobacteria	Nitrosomonadales	Gallionellaceae	Candidatus Nitrotoga	NA	0	0	0	0	0	0	0	0	0	0	0	0	0	0	0	0	0	0	0	0	0	0	0	0	0	0	1.3422	2.2306
OTU_2591	Bacteria	Proteobacteria	Betaproteobacteria	Nitrosomonadales	Gallionellaceae	Candidatus Nitrotoga	uncultured soil bacterium	0	0	0	0	0	0	0	0	0	0	0	0	0	0	0	0	0	0	0	0	0	0	0.8169	0.72561	0	2.2629	3.49	2.4897
OTU_4875	Bacteria	Proteobacteria	Betaproteobacteria	Nitrosomonadales	Gallionellaceae	Candidatus Nitrotoga	uncultured beta proteobacterium	0	0	0	0	0	0	0	0	0	0	2.0686	2.5893	2.3773	0	0	0	0	1.073	0	0	0	0	0	0	0	0	0	0
OTU_7841	Bacteria	Proteobacteria	Betaproteobacteria	Nitrosomonadales	Gallionellaceae	Candidatus Nitrotoga	uncultured soil bacterium	0	0	0	0	0	0	0	0	0	0	0	0	0	0	0	0	0	0	0	0	0	0	0	0	0	0.81548	1.6074	2.4897
OTU_13218	Bacteria	Proteobacteria	Betaproteobacteria	Nitrosomonadales	Gallionellaceae	Candidatus Nitrotoga	uncultured bacterium	0	0	0	0	0	0	0	0	0	0	0	0	0.76494	0	0	0	0	0	0	0	0	0	0	0	0	0	0.59624	0.94363
OTU_2950	Bacteria	Proteobacteria	Betaproteobacteria	Nitrosomonadales	Gallionellaceae	Candidatus Nitrotoga	uncultured bacterium	0.43154	0	0	0	0	0	0	0	0.81312	0	1.3771	3.0301	2.8667	0	0	0	0	0	0	0	0	0.91693	0.8169	0	0	0	1.3422	0.94363
OTU_234286	Bacteria	Proteobacteria	Betaproteobacteria	Nitrosomonadales	Gallionellaceae	Candidatus Nitrotoga	uncultured Rhodocyclaceae bacterium	0	0	0	0	0	0	0	0	0	0	0	0	0	0	0	0	0	0	0	0	0	0	0	0	0	0	1.0169	1.5093
OTU_4872	Bacteria	Proteobacteria	Betaproteobacteria	Nitrosomonadales	Gallionellaceae	uncultured	uncultured bacterium	0	0	0	0	0	0	0	0	0	0.7539	1.3771	3.7973	0.76494	0	0	0	0	0	0	1.3548	0	0	0	0	0.54118	0	0	0
OTU_6899	Bacteria	Proteobacteria	Betaproteobacteria	Nitrosomonadales	Gallionellaceae	uncultured	uncultured proteobacterium	0	0	0.44957	0	0	0	0	0	0	0	0	1.6556	0	0	0	0	0	0	0	0	0	0	0	0	0	0	0	0
OTU_1323	Bacteria	Proteobacteria	Betaproteobacteria	Nitrosomonadales	Gallionellaceae	uncultured	uncultured proteobacterium	0	0	1.0683	1.9697	0.77059	0	0	4.3038	2.2585	2.1479	2.0686	1.6556	1.9249	0	0	0	0	0	0	0	0	0	0	0	0	2.6597	3.1171	3.3552
OTU_17251	Bacteria	Proteobacteria	Betaproteobacteria	Nitrosomonadales	Gallionellaceae	uncultured	uncultured Gallionella sp.	0	0	0.79182	0	0	0	0	0	0	0.7539	1.3771	0	0	0	0	0	0	0	0	0	0	0	0	0	0	0	0	0
OTU_4496	Bacteria	Proteobacteria	Betaproteobacteria	Nitrosomonadales	Gallionellaceae	uncultured	NA	0	0	1.0683	0	0	0	0	0	1.33	0.7539	1.7639	1.2831	0.76494	0	0	0	0	0	0	0	0	0	0	0	0	0	0	0
OTU_10634	Bacteria	Proteobacteria	Betaproteobacteria	Nitrosomonadales	Gallionellaceae	uncultured	NA	0	0	0.79182	0.97987	0	0	0	0	0	0	0	0.77976	0	0	0	0	0	0	0	0	0	0	0	0	0	0	0	0
OTU_16678	Bacteria	Proteobacteria	Betaproteobacteria	Nitrosomonadales	Gallionellaceae	uncultured	NA	0	0	0.44957	0.97987	0	0	0.87474	0	0	0	0	0	0	0	0	0.81453	0	0	0	0	0	0	0	0	0	0	0	0
OTU_85626	Bacteria	Proteobacteria	Betaproteobacteria	Nitrosomonadales	Gallionellaceae	uncultured	NA	0	0	0	0	0	0.46235	0	0	0	0	0	0	0	0	0	0	0	0	0	0	0	0	0	0	0	0.81548	0	0
OTU_36	Bacteria	Proteobacteria	Betaproteobacteria	Nitrosomonadales	Gallionellaceae	Candidatus Nitrotoga	uncultured bacterium	1.2598	0.93728	4.1553	7.1692	1.4672	4.8369	5.4709	2.2479	3.0993	5.0556	5.2381	4.7826	4.1524	2.2346	2.2848	2.0125	0.97608	0	0.82506	0	0	0	0	3.6741	2.4729	3.3389	2.0253	2.4897
OTU_49286	Bacteria	Proteobacteria	Betaproteobacteria	Nitrosomonadales	Gallionellaceae	Candidatus Nitrotoga	uncultured bacterium	0	0	0.44957	0.97987	0	0	0.50268	0	0	0	0	0.77976	0	0	0	0	0	0	0	0	0	0	0	0	0	0	0	0
OTU_46226	Bacteria	Proteobacteria	Betaproteobacteria	Nitrosomonadales	Gallionellaceae	Candidatus Nitrotoga	uncultured bacterium	0	0	0.44957	0	0	0	0.50268	0	0	0	0	0	0	0	0	0	0	0	0	0	0	0	0	0.72561	0	0	0	0
OTU_16951	Bacteria	Proteobacteria	Betaproteobacteria	Nitrosomonadales	Gallionellaceae	Candidatus Nitrotoga	uncultured bacterium	0	0	0	0.97987	0	0	0	0	0	0	0	0	0	0	0	0	0	0	0	0	0	0	0	0	0	0	0	0
OTU_58419	Bacteria	Proteobacteria	Betaproteobacteria	Nitrosomonadales	Gallionellaceae	uncultured bacterium	NA	0	0	0	0.97987	0.43614	0.81194	0	0	0	0.7539	0	0	0	0.80016	0	0	0	0	0	0	0	0	0	0	0	0	0	0
OTU_58548	Bacteria	Proteobacteria	Betaproteobacteria	Nitrosomonadales	Gallionellaceae	uncultured bacterium	NA	0	0	0.44957	1.2977	0	0	0.87474	0	0	0	0	0	0	0	0	0	0	0	0	0	0	0	0	0	0	0	0	0
OTU_16731	Bacteria	Proteobacteria	Betaproteobacteria	Nitrosomonadales	Gallionellaceae	Candidatus Nitrotoga	uncultured bacterium	0	0	0	0.97987	0	0	0.50268	0	0	1.2465	0	0	0	0	0	0	0	0	0	0	0	0	0	0	0	0	0	0
OTU_20187	Bacteria	Proteobacteria	Betaproteobacteria	Nitrosomonadales	Gallionellaceae	Candidatus Nitrotoga	uncultured bacterium	0	0	0	0	0	0.46235	0.50268	0	0	0	0.84697	0	0	0	0	0	0	0	0	0	0	0	0	0	0	0	0	0
OTU_1587	Bacteria	Proteobacteria	Betaproteobacteria	Nitrosomonadales	Gallionellaceae	uncultured	NA	1.0328	0	1.4999	0	0	0	0	0	1.33	2.3556	0.84697	1.6556	1.9249	0	0	0	0	0	0.82506	0	0	0	0	0	0	0	0	0
OTU_17058	Bacteria	Proteobacteria	Betaproteobacteria	Nitrosomonadales	Gallionellaceae	uncultured	NA	0	0	0	1.2977	0	0	0	0	0	0	0	0	0.76494	0	0	0	0	0	0	0	0	0	0	0	0	0	0	0
OTU_706	Bacteria	Proteobacteria	Betaproteobacteria	Nitrosomonadales	Gallionellaceae	uncultured	NA	0.76328	0	1.9727	2.2896	2.5709	0.46235	0.50268	1.1699	1.7097	3.4976	3.2907	4.3972	2.9987	0	0	0	0.97608	0	0	0	0	0	0	1.566	0.93382	2.0142	2.613	3.4799
OTU_14023	Bacteria	Proteobacteria	Betaproteobacteria	Nitrosomonadales	Gallionellaceae	uncultured	NA	0	0	0	0	0	0	0	0	0	0	0	0	0	0	0	0	0	0	0	0	0	0	0	0.72561	0	0	0.59624	1.5093
OTU_2518	Bacteria	Proteobacteria	Betaproteobacteria	Nitrosomonadales	Gallionellaceae	uncultured	NA	0.43154	0	0	0.57157	1.0419	2.008	2.2484	3.7549	0	0.7539	0	0	0	0	0	0	0	0	0	0	0	0	0	2.0936	1.8996	0.81548	0.59624	1.5093
OTU_10731	Bacteria	Proteobacteria	Betaproteobacteria	Nitrosomonadales	Nitrosomonadaceae	uncultured	NA	0.43154	0	0.44957	0.97987	0	0	0	0	0	0	0	0	0	0	0	0	0	0	0	0	0	0	0	0	0	0	0.59624	0
OTU_21078	Bacteria	Proteobacteria	Betaproteobacteria	Nitrosomonadales	Nitrosomonadaceae	uncultured	uncultured beta proteobacterium	0	0	0	0	0	0	0	0	0	0	0	0	0	0	0	0	0	0	0	0	0	0	0	0.72561	0	0.81548	0	0
OTU_19569	Bacteria	Proteobacteria	Betaproteobacteria	Nitrosomonadales	Nitrosomonadaceae	uncultured	uncultured beta proteobacterium	0	0	0	0	0	1.0931	0	0	0.81312	0	0.84697	0	0	0	0	0	0	0	0	0	0	0	0	0	0.54118	0	0	0
OTU_14429	Bacteria	Proteobacteria	Betaproteobacteria	Nitrosomonadales	Nitrosomonadaceae	uncultured	NA	1.0328	0	0	0	0	0	0	0	0	0	0	0	0	0	0.82749	0	0	0	0	0	0	0	0	0	0	0	0	0
OTU_8776	Bacteria	Proteobacteria	Betaproteobacteria	Nitrosomonadales	Nitrosomonadaceae	uncultured	uncultured soil bacterium	0.43154	0	0.44957	0.57157	0	0.46235	0	0	0	0	0.84697	0	0	0	0.82749	0	0	0	0	0	0	0	0	0	0	0.81548	0	0
OTU_660	Bacteria	Proteobacteria	Betaproteobacteria	Nitrosomonadales	Gallionellaceae	uncultured	NA	0.76328	0	3.0553	2.6662	0.43614	0	0	0	1.33	3.4976	3.8657	3.0301	2.7212	0	0	0.81453	0	0	0	0	0	0	0	1.2061	0	0	0	0
OTU_51255	Bacteria	Proteobacteria	Betaproteobacteria	Nitrosomonadales	Gallionellaceae	uncultured	NA	0	0	0.44957	0	0	0	0	0	0	0	0	0.77976	0	0	0	0	0	0	0	0	0	0	0	0	0	0	0	0
OTU_151286	Bacteria	Proteobacteria	Betaproteobacteria	Nitrosomonadales	Gallionellaceae	uncultured	NA	0	0	0	0	0	0	0	0	0	0	0.84697	0.77976	0	0	0	0	0	0	0	0	0	0	0	0	0	0	0	0
OTU_12289	Bacteria	Proteobacteria	Betaproteobacteria	Nitrosomonadales	Gallionellaceae	uncultured	NA	0	0	0	0	0	0.81194	0	1.8074	0	0	0	0	0	0	0	0	0	0	0	0	0	0	0	0	0	0	0.59624	0
OTU_35224	Bacteria	Proteobacteria	Betaproteobacteria	Nitrosomonadales	Gallionellaceae	Sideroxydans	uncultured soil bacterium	0.43154	0	0	0	0	0	0	0	0	0	0	0	0	0	0	0	0	0	0	0	0	0	0	0	0	0.81548	0	0
OTU_9913	Bacteria	Proteobacteria	Betaproteobacteria	Nitrosomonadales	Gallionellaceae	Gallionella	NA	0	0	0	0	0	0	0	0	0	0.7539	0	0	0	0	0	0	0	0	0	0	0	0	0	0	0	0.81548	1.8314	1.9146
OTU_16710	Bacteria	Proteobacteria	Betaproteobacteria	Nitrosomonadales	Gallionellaceae	uncultured	uncultured bacterium	0	0	0	0.97987	0	0	0	0	0	0	0	0	0	0	0	0	0	0	0	0	0	0	0	0	0	0	0	0
OTU_18391	Bacteria	Proteobacteria	Betaproteobacteria	Rhodocyclales	Rhodocyclaceae	NA	NA	0	0	0	0	1.0419	0	0	0	0	0	0	0	0	0	0	0	0	0	0	0	0	0	0	0	0	0	0	0
OTU_11698	Bacteria	Proteobacteria	Betaproteobacteria	NA	NA	NA	NA	0	0	0	0	0	1.7078	0	0	0	0	0	0	0	0	0	0	0	0	0	0	0	0	0	0	0	1.3333	0	0
OTU_7963	Bacteria	Proteobacteria	Betaproteobacteria	Rhodocyclales	Rhodocyclaceae	Uliginosibacterium	NA	1.6286	0	0	0	0	0	0	0	0	0	0	0	0	0	0	0	0	0	0	0	0	0	0	0	0	0	0	0
OTU_23286	Bacteria	Proteobacteria	Betaproteobacteria	Rhodocyclales	Rhodocyclaceae	Denitratisoma	uncultured soil bacterium	0	0	0	0	0	0	0	0	0	1.6131	0	0	0	0	0	0	0	0	0	0	0	0	0	0	0	0	0	0
OTU_21733	Bacteria	Proteobacteria	Betaproteobacteria	Rhodocyclales	Rhodocyclaceae	Georgfuchsia	uncultured bacterium	0	0	0	0	0	0	0	0	0	0	0	0	0	0	0	0	0	0	0	0	0	0	0	0	0	0	0	0.94363
OTU_2169	Bacteria	Proteobacteria	Betaproteobacteria	Rhodocyclales	Rhodocyclaceae	Sterolibacterium	NA	0	0.93728	0	0	0	0	0	0	0	0	0	0	0	0	0	0	0	0	0	0	0	0	0	0	0.54118	0	0.59624	2.4897
OTU_21841	Bacteria	Proteobacteria	Betaproteobacteria	Rhodocyclales	Rhodocyclaceae	Sterolibacterium	uncultured bacterium	0	0	0	0	0	0	0	0	0	0	0	0.77976	0	0	0	0	0	0	0	0	0	0	0	0	0	0	0	0
OTU_591	Bacteria	Proteobacteria	Betaproteobacteria	Rhodocyclales	Rhodocyclaceae	Sterolibacterium	NA	1.0328	1.5007	0.79182	1.2977	3.0107	3.3315	4.1091	0	0.81312	0.7539	1.3771	1.2831	0	0	1.35	0	0	0	0	0	0	0	0	2.2991	2.0656	2.8236	1.6074	1.5093
OTU_9255	Bacteria	Proteobacteria	Betaproteobacteria	Rhodocyclales	Rhodocyclaceae	NA	NA	0	0	0	0.97987	0	0	0	0	0	0	0	0	0	0	0	0	0	0	0	0	0	0	0	0	0.93382	0.81548	0.59624	1.5093
OTU_850	Bacteria	Proteobacteria	Betaproteobacteria	Rhodocyclales	Rhodocyclaceae	Sterolibacterium	NA	0.43154	0	1.0683	1.5581	0	0	0	3.0875	0	1.2465	0	1.6556	1.2622	0.80016	0	0	0	0	0	0	0	0	0	2.479	2.0656	3.2263	3.6748	3.7008
OTU_1857	Bacteria	Proteobacteria	Betaproteobacteria	Rhodocyclales	Rhodocyclaceae	NA	NA	0	0	0	0	0.43614	0	0	0	0.81312	1.2465	0	1.2831	1.2622	0	0	0	0	0	0	0	0	0	0	1.566	0.54118	0.81548	1.0169	1.5093
OTU_87948	Bacteria	Proteobacteria	Betaproteobacteria	Rhodocyclales	Rhodocyclaceae	NA	NA	0	0	0	0	0	0.46235	0	0	0	0	0	0	0	0	0	0	0	0	0	0	0	0	0	0	0	0	0	0.94363
OTU_26771	Bacteria	Proteobacteria	Betaproteobacteria	Rhodocyclales	Rhodocyclaceae	NA	NA	0	0	0	0	0	0	0	0	0.81312	0	0	0	0	0	0	0	0	0	0	0	0	0	0	0	0	0	0	0.94363
OTU_66006	Bacteria	Proteobacteria	Betaproteobacteria	Rhodocyclales	Rhodocyclaceae	NA	NA	0	0	0	0	0	0.46235	0	0	0	0	0	0	0	0	0.82749	0	0	0	0	0	0	0	0	0	0	0.81548	0	0.94363
OTU_11584	Bacteria	Proteobacteria	Betaproteobacteria	Rhodocyclales	Rhodocyclaceae	Sulfuritalea	uncultured Rhodocyclaceae bacterium	0	0	0.79182	0	1.2702	0	0	0	0	0	0	0	0	0	0	0	0	0	0	0	0	0	0	0	0.54118	0	0	0
OTU_11674	Bacteria	Proteobacteria	Betaproteobacteria	Rhodocyclales	Rhodocyclaceae	Sulfuritalea	uncultured bacterium	1.6286	0	0	0	0	0.81194	0	0	0	0	0	0	0	0	0	0	0	0	0	0	0	0	0	0	0	0	0	0
OTU_33275	Bacteria	Proteobacteria	Betaproteobacteria	Rhodocyclales	Rhodocyclaceae	Sulfuritalea	uncultured bacterium	0.43154	0	0	0	0.43614	0	0	0	0	0	0	0	0	0	0	0	0	0	0	0	0	0	0	0	0	0	0	0
OTU_52215	Bacteria	Proteobacteria	Betaproteobacteria	Rhodocyclales	Rhodocyclaceae	Sulfuritalea	uncultured bacterium	0	0	0.44957	0	0.43614	0	0	0	0	0	0	0	0	0	0	0	0	0	0	0	0	0	0	0	0	0	0	0
OTU_33870	Bacteria	Proteobacteria	Betaproteobacteria	Rhodocyclales	Rhodocyclaceae	NA	NA	0.43154	0	0	0	0.77059	0	0	0	0	0	0	0	0	0	0	0	0	0	0	0	0	0	0	0	0	0	0.59624	0
OTU_37497	Bacteria	Proteobacteria	Betaproteobacteria	Rhodocyclales	Rhodocyclaceae	Sulfuritalea	uncultured bacterium	0	1.5007	0	0	0	0	0	0	0	0	0	0	0	0	0	0	0	0	0	0	0	0	0	0	0	0	0	0
OTU_14386	Bacteria	Proteobacteria	Betaproteobacteria	Rhodocyclales	Rhodocyclaceae	NA	NA	0.43154	0	0	0.57157	0.43614	0	0	0	0	0	0	0	0	0	0	0	0	0	0	0	0	0	0	0	0	0	0	0
OTU_16670	Bacteria	Proteobacteria	Betaproteobacteria	Rhodocyclales	Rhodocyclaceae	Sulfuritalea	uncultured bacterium	0	0.93728	0	0.57157	0	0	0	0	0	0	0	0	0	0	0	0	0	0	0	0	0	0	0	0	0	0	0	0
OTU_19553	Bacteria	Proteobacteria	Betaproteobacteria	Rhodocyclales	Rhodocyclaceae	Sulfuritalea	uncultured bacterium	0	0	0	1.5581	0.43614	0.46235	0.50268	0	0	0	0	0	0	0	0	0	0	0	0	0	0	0	0	0	0	0	0	0
OTU_14270	Bacteria	Proteobacteria	Betaproteobacteria	Rhodocyclales	Rhodocyclaceae	NA	NA	1.0328	0.93728	0	0	0.43614	0.46235	0	0	0	0	0	0	0	0	0	0	0	0	0	0	0	0	0	0	0	0	0	0
OTU_587	Bacteria	Proteobacteria	Betaproteobacteria	Rhodocyclales	Rhodocyclaceae	NA	NA	2.7923	3.207	2.7761	2.1385	3.6609	1.3283	0.87474	0	0.81312	1.6131	0.84697	0	0.76494	2.4457	0	0	0	0	0	0	0	0	0	1.566	0	1.3333	0.59624	0.94363
OTU_653	Bacteria	Proteobacteria	Betaproteobacteria	Rhodocyclales	Rhodocyclaceae	Sulfuritalea	uncultured bacterium	2.7178	4.4622	3.2891	2.8718	4.1935	2.008	0.87474	0	2.2585	0.7539	0	1.2831	0	0.80016	0	0	0	0	0	0	0	0	0	2.0936	0.54118	2.0142	1.6074	0
OTU_29517	Bacteria	Proteobacteria	Betaproteobacteria	Rhodocyclales	Rhodocyclaceae	NA	NA	0.43154	0	0.44957	0	0.43614	0	0	0	0	0	0	0	0	0	0	0	0	0	0	0	0	0	0	0	0	0	0	0
OTU_139606	Bacteria	Proteobacteria	Betaproteobacteria	Rhodocyclales	Rhodocyclaceae	uncultured	NA	0	0	0	0	0	0	0	0	0.81312	0	0	0	0	0	0	0	0	0	0	0	0	0	0.8169	0	0	0	0	0
OTU_28028	Bacteria	Proteobacteria	Betaproteobacteria	Rhodocyclales	Rhodocyclaceae	NA	NA	0.76328	0	0.44957	0	0	0	0	0	0	0	0	0	0	0	0	0	0	0	0	0	0	0	0	0	0	0	0	0
OTU_90339	Bacteria	Proteobacteria	Betaproteobacteria	Rhodocyclales	Rhodocyclaceae	NA	NA	0	0	0	0	0	0.81194	0	0	0	0	0	0	0	0	0	0	0	0	0	0	0	0	0	0	0	0	0	0
OTU_92001	Bacteria	Proteobacteria	Betaproteobacteria	Rhodocyclales	Rhodocyclaceae	NA	NA	0	0	0	0	0	0.46235	0	0	0	0	0	0	0	0	0	0	0	0	0	0	0	0	0	0	0	0	0	0
OTU_346	Bacteria	Proteobacteria	Betaproteobacteria	Rhodocyclales	Rhodocyclaceae	NA	NA	1.922	3.6886	3.4903	2.9646	1.7953	3.9407	3.5653	3.4594	0.81312	1.9051	0	1.2831	1.2622	1.6888	0	0.81453	0	0	0	0	0	0	0	1.8537	1.8996	1.7135	1.6074	0.94363
OTU_1214	Bacteria	Proteobacteria	Betaproteobacteria	Rhodocyclales	Rhodocyclaceae	Sulfurisoma	NA	0.76328	2.8884	1.9727	0.97987	1.0419	1.5305	0.50268	4.3038	0.81312	1.2465	1.3771	0	0.76494	0	0	0	0	0	0	0	0	0	0	1.8537	1.2421	1.7135	2.1961	2.7093
OTU_8204	Bacteria	Proteobacteria	Betaproteobacteria	Rhodocyclales	Rhodocyclaceae	NA	NA	0	0	0.44957	0	0	0	0	0	0	0	0	0	0	0	0	0	0	0	0	0	0	0	0	0	0	0	1.0169	1.5093
OTU_21049	Bacteria	Proteobacteria	Betaproteobacteria	Rhodocyclales	Rhodocyclaceae	Sulfuritalea	NA	0	0	0	0	0	0	0	0	0	0	0	0	0.76494	0	0	0	0	0	0	0	0	0	0	0	0	0	0	0
OTU_26653	Bacteria	Proteobacteria	Betaproteobacteria	Rhodocyclales	Rhodocyclaceae	uncultured	uncultured beta proteobacterium	0	0	0	0	0	0	0	0	0	0	0	0	0	0	0	0	0	0	0	0	0	0	0	0	0	0	1.0169	0.94363
OTU_19224	Bacteria	Proteobacteria	Betaproteobacteria	Rhodocyclales	Rhodocyclaceae	NA	NA	0	0	0	0	0	0.46235	0.50268	1.8074	0	0	0	0	0	0	0	0	0	0	0	0	0	0	0	0.72561	0	0	0.59624	0
OTU_5326	Bacteria	Proteobacteria	Betaproteobacteria	Rhodocyclales	Rhodocyclaceae	Sulfuritalea	uncultured bacterium	0	0	0	0	0	0	1.9701	0	0.81312	0	0.84697	0.77976	1.9249	0	0	0	0	0	0	0	0.86261	0	0	0	0	0	0.59624	0
OTU_5396	Bacteria	Proteobacteria	Betaproteobacteria	Rhodocyclales	Rhodocyclaceae	Sulfuritalea	uncultured bacterium	0	0	0	0	0	0	0	0	0.81312	0.7539	0	0.77976	0.76494	0	0	0	0	0	0	0	0	0	0	0.72561	0.54118	0.81548	0	1.5093
OTU_13924	Bacteria	Proteobacteria	Betaproteobacteria	Rhodocyclales	Rhodocyclaceae	Sulfuritalea	uncultured bacterium	0	0	0	0	0	0	0	0	0	0	0	0	0	0	0	0	0	0	0	0	0	0	0	1.2061	0	0	0.59624	0
OTU_6608	Bacteria	Proteobacteria	Betaproteobacteria	Rhodocyclales	Rhodocyclaceae	Sulfuritalea	NA	0	3.6886	0	0	0.43614	0	0	0	0	0	0	0	0	0	0	0	0	0	0	0	0	0	0	0	0	0	0	0
OTU_3684	Bacteria	Proteobacteria	Betaproteobacteria	Rhodocyclales	Rhodocyclaceae	NA	NA	1.0328	0	0.79182	0	1.2702	0	0	0	0	0	0	0	0	0	0	0	0	0	0	0	0	0	0	1.566	0	0	0	0
OTU_940	Bacteria	Proteobacteria	Betaproteobacteria	Rhodocyclales	Rhodocyclaceae	NA	NA	3.5186	4.8302	0.44957	0.57157	2.1795	0	0	0	0	0	0	0	0	0.80016	0	0	0	0	0	0	0	0.91693	0	0.72561	0.54118	0	0	0
OTU_28120	Bacteria	Proteobacteria	Betaproteobacteria	Rhodocyclales	Rhodocyclaceae	NA	NA	1.456	1.5007	0	0	0	0	0	0	0	0	0	0	0	0	0	0	0	0	0	0	0	0	0	0	0	0	0	0
OTU_27008	Bacteria	Proteobacteria	Betaproteobacteria	Rhodocyclales	Rhodocyclaceae	NA	NA	0.43154	0	0.44957	0	0	0	0	0	0	0.7539	0	0	0	0	0	0	0	0	0	0	0	0	0	0	0	0	0	0
OTU_18798	Bacteria	Proteobacteria	Betaproteobacteria	Rhodocyclales	Rhodocyclaceae	NA	NA	0.43154	0	0	0	0.77059	0	0	0	0	0	0	0	0.76494	0	0	0	0	0	0	0	0	0	0	0	0	0	0	0
OTU_21041	Bacteria	Proteobacteria	Betaproteobacteria	Rhodocyclales	Rhodocyclaceae	NA	NA	0.43154	0	0	0	0	0	0	0	0	0	0	0	0	0	0	0	0	0	0	0	0	0	0	0	0	0	0	0
OTU_29394	Bacteria	Proteobacteria	Betaproteobacteria	Rhodocyclales	Rhodocyclaceae	NA	NA	1.2598	0	0	0	1.0419	0	0	0	0	0	0	0	0	0.80016	0	0	0	0	0	0	0	0	0	0.72561	0	0	0	0
OTU_27482	Bacteria	Proteobacteria	Betaproteobacteria	Rhodocyclales	Rhodocyclaceae	NA	NA	0.76328	0	0	0	0	0	0	0	0	0	0	0	0	0	0	0	0	0	0	0	0	0	0	0	0	0	0	0
OTU_7922	Bacteria	Proteobacteria	Betaproteobacteria	Rhodocyclales	Rhodocyclaceae	Sulfuritalea	NA	1.6286	0	0.44957	0.57157	1.6406	0	0	0	0	0	0	0	0	0.80016	0	0	0	0	0	0	0	0	0	0	0	0	0	0
OTU_2395	Bacteria	Proteobacteria	Betaproteobacteria	Rhodocyclales	Rhodocyclaceae	Sulfuritalea	uncultured bacterium	0.76328	0	0.44957	0.97987	0	1.3283	2.1159	0	0.81312	0	2.0686	1.9514	1.9249	0	0.82749	0	0	0	0	0	0	0	0.8169	0.72561	1.496	1.3333	1.6074	3.5946
OTU_4038	Bacteria	Proteobacteria	Betaproteobacteria	Rhodocyclales	Rhodocyclaceae	Sulfuritalea	NA	2.049	0	0.44957	0	1.0419	0	0.50268	0	0.81312	0	0	0.77976	0	0.80016	0	0	0	0	0	0	0	0	0	0	0	0	0	0.94363
OTU_1913	Bacteria	Proteobacteria	Betaproteobacteria	Rhodocyclales	Rhodocyclaceae	Sulfuritalea	NA	3.474	0	2.4296	0	0.43614	0	0	0	0	0	0	0	0.76494	0	0	0	0	0	0	0	0	0	0	0.72561	0	0	0	0
OTU_7008	Bacteria	Proteobacteria	Betaproteobacteria	Rhodocyclales	Rhodocyclaceae	NA	NA	0.76328	0	1.4999	0	2.3884	0.46235	0	0	0	0	0	0	0	0	0.82749	0	0	0	0	0	0	0	0	0	0	0	0	0
OTU_6605	Bacteria	Proteobacteria	Betaproteobacteria	Rhodocyclales	Rhodocyclaceae	Sulfuritalea	NA	0	3.207	0	0	0.43614	0	0	0	0	0	0	0	0	0	0	0	0	0	0	0	0	0	0	0	0	0	0	0
OTU_3018	Bacteria	Proteobacteria	Betaproteobacteria	Rhodocyclales	Rhodocyclaceae	Sulfuritalea	uncultured bacterium	0	0	0.79182	0	0.77059	1.5305	0	0	0	0	0	0	0	0.80016	1.35	2.0125	0	0	0.82506	0	0	0	0	1.8537	0.93382	0.81548	0.59624	0
OTU_3743	Bacteria	Proteobacteria	Betaproteobacteria	Rhodocyclales	Rhodocyclaceae	Sulfuritalea	uncultured beta proteobacterium	0	0	0	1.2977	0	0	0	0	0	0	1.7639	0.77976	1.2622	0	1.35	1.332	0	0	0	0	0	0	0	0	0	0	0	0.94363
OTU_14774	Bacteria	Proteobacteria	Betaproteobacteria	Rhodocyclales	Rhodocyclaceae	Sulfuritalea	NA	1.0328	0	0.44957	0	0	0	0	0	0	0	0	0	0	0	0	0	0	0	0	0	0	0	0	0	0	0	0	0
OTU_18797	Bacteria	Proteobacteria	Betaproteobacteria	Rhodocyclales	Rhodocyclaceae	NA	NA	0	0	0	0	1.0419	0	0	0	0	0	0	0	0	0	0	0	0	0	0	0	0	0	0	0.72561	0	0	0	0
OTU_2246	Bacteria	Proteobacteria	Betaproteobacteria	Rhodocyclales	Rhodocyclaceae	Sulfuritalea	uncultured bacterium	0.76328	0	0	2.2896	0	0	0	0	2.6551	2.5371	1.3771	3.0301	2.1688	0	0	0	0	0	0	0	0	0.91693	0.8169	0	0.54118	0.81548	1.3422	1.5093
OTU_57827	Bacteria	Proteobacteria	Betaproteobacteria	Rhodocyclales	Rhodocyclaceae	Sulfuritalea	uncultured bacterium	0	0	0	0.57157	0	0	0	0	0	0	0	0	0	0	0	0	0	0	0	0	0	0	0	0	0	0	0	0
OTU_128128	Bacteria	Proteobacteria	Betaproteobacteria	Rhodocyclales	Rhodocyclaceae	Sulfuritalea	NA	0	0	0	0	0	0	0	0	0	0	0	0	0	0	0	0	0	0	0	0	0	0	0	0	0	0	0	1.5093
OTU_1459	Bacteria	Proteobacteria	Betaproteobacteria	Rhodocyclales	Rhodocyclaceae	Sulfuritalea	uncultured soil bacterium	0	0.93728	0.44957	0.57157	0	0	0.50268	2.585	2.0101	2.8434	2.7205	2.1967	2.1688	0	0	0	0	0	0	0	0	0	0	0	1.7119	2.2629	2.613	3.7008
OTU_2542	Bacteria	Proteobacteria	Betaproteobacteria	Rhodocyclales	Rhodocyclaceae	Sulfuritalea	uncultured bacterium	0	0	0	0.57157	0	0	0	0	0.81312	0.7539	1.3771	0.77976	0	0	0	0	0	0	0	0	0	0	0	0.72561	0.54118	2.0142	1.3422	2.8999
OTU_2717	Bacteria	Proteobacteria	Betaproteobacteria	Rhodocyclales	Rhodocyclaceae	Sulfuritalea	uncultured soil bacterium	0.43154	0	0	0	0.77059	0.46235	0	0	0	0.7539	1.3771	0.77976	1.2622	0	0	0	0	0	0	0	0	0	0	0.72561	1.496	0.81548	2.0253	3.4799
OTU_4339	Bacteria	Proteobacteria	Betaproteobacteria	Rhodocyclales	Rhodocyclaceae	Sulfuritalea	uncultured Rhodocyclaceae bacterium	0	0	0	0	0	0	0	0	0.81312	1.2465	0	1.2831	0.76494	0	0	0	0	0	0	0	0	0	0	0	0.54118	1.7135	1.0169	1.5093
OTU_21092	Bacteria	Proteobacteria	Betaproteobacteria	Rhodocyclales	Rhodocyclaceae	Sulfuritalea	uncultured soil bacterium	0.43154	0	0	0	0	0	0	0	0.81312	0	0	0	0	0	0	0	0	0	0	0	0	0	0	0	0	0	0	0.94363
OTU_12393	Bacteria	Proteobacteria	Betaproteobacteria	Rhodocyclales	Rhodocyclaceae	Sulfuritalea	uncultured soil bacterium	0	0	0	0	0	0	0	0	0	0	0	1.2831	0	0	0	0	0	0	0	0	0	0	0	0	0	0	1.0169	1.5093
OTU_7830	Bacteria	Proteobacteria	Betaproteobacteria	Rhodocyclales	Rhodocyclaceae	Sulfuritalea	uncultured bacterium	0	0	0	0	0	0	0	0	0.81312	0	2.0686	0	0.76494	0.80016	0	0	0	0	0	0	0	0	0	0.72561	0	1.7135	0	0
OTU_14235	Bacteria	Proteobacteria	Betaproteobacteria	Rhodocyclales	Rhodocyclaceae	Sulfuritalea	uncultured soil bacterium	0.43154	0	0	0	0	0	0	0	0	0	0	0	0.76494	0	0	0	0	0	0	0	0	0	0	0	0	0	0	0
OTU_30317	Bacteria	Proteobacteria	Betaproteobacteria	Rhodocyclales	Rhodocyclaceae	Sulfuritalea	uncultured soil bacterium	0.76328	0	0	0	0	0	0	0	0	0	0	0	0	0	0	0	0	0	0	0	0	0	0	0	0	0	0	0
OTU_2099	Bacteria	Proteobacteria	Betaproteobacteria	Rhodocyclales	Rhodocyclaceae	Sulfuritalea	uncultured soil bacterium	2.7923	0	0	0	0.43614	0	0	0	0	0	1.7639	2.4063	2.1688	0	0	0	0	0	0	0	0	0	0	0	0	0	0	0
OTU_21452	Bacteria	Proteobacteria	Betaproteobacteria	Rhodocyclales	Rhodocyclaceae	Sulfuritalea	uncultured soil bacterium	0	0	0	0	0	0	0	0	0	0	0	0	0.76494	0	0	0	0	0	0	0	0	0	0	0	0	0.81548	0	0
OTU_26620	Bacteria	Proteobacteria	Betaproteobacteria	Rhodocyclales	Rhodocyclaceae	Sulfuritalea	uncultured soil bacterium	0	0	0	0	0	0	0	1.8074	0	0.7539	0	0	0	0	0	0	0	0	0	0	0	0	0	0	0	0.81548	1.0169	0
OTU_52575	Bacteria	Proteobacteria	Betaproteobacteria	Rhodocyclales	Rhodocyclaceae	Sulfuritalea	uncultured soil bacterium	0	0	0.44957	0	0	0	0	0	0	0	0	0	0	0	0	0	0	0	0	0	0	0	0	0	0	0	0	0
OTU_5742	Bacteria	Proteobacteria	Betaproteobacteria	Rhodocyclales	Rhodocyclaceae	Sulfuritalea	uncultured bacterium	0.43154	0	1.0683	0	0	0	0	0	0	0.7539	0.84697	0.77976	0.76494	0	0	0	0	0	0	0	0	0	0	0.72561	0	0	0	0
OTU_23394	Bacteria	Proteobacteria	Betaproteobacteria	Rhodocyclales	Rhodocyclaceae	Sulfuritalea	uncultured bacterium	0.43154	0	0	0	0	0	0	0	0	0	0.84697	1.2831	0	0	0	0	0	0	0	0	0	0	0	0	0	0	0	0
OTU_5647	Bacteria	Proteobacteria	Betaproteobacteria	Rhodocyclales	Rhodocyclaceae	NA	NA	1.456	0	0.44957	0	1.0419	0	0	0	0	0	0	0	0	0	0	0	0	0	0	0	0	0	0	0	0	0	0	0
OTU_5643	Bacteria	Proteobacteria	Betaproteobacteria	Rhodocyclales	Rhodocyclaceae	Candidatus Accumulibacter	NA	1.6286	0	0	0	0	0	0	0	0.81312	0	0	0	1.2622	0	0	0	0	0	0	0	0	0	0	0	0.54118	0	1.0169	0
OTU_34976	Bacteria	Proteobacteria	Betaproteobacteria	Rhodocyclales	Rhodocyclaceae	Candidatus Accumulibacter	NA	0.43154	0	0.44957	0	0	0	0	0	0.81312	0	0	0.77976	0	0	0	0	0	0	0	0	0	0	0	0	0	0	0	0.94363
OTU_3875	Bacteria	Proteobacteria	Betaproteobacteria	Rhodocyclales	Rhodocyclaceae	Candidatus Accumulibacter	NA	0	0	0	0	0	0.81194	2.4816	0	0	0	0	0	0	0	0	0	0	0	0	0	0	0	0	0	0	0	0	0
OTU_7232	Bacteria	Proteobacteria	Betaproteobacteria	Rhodocyclales	Rhodocyclaceae	Candidatus Accumulibacter	NA	0	0	0	0	0.43614	0	1.9701	0	0	0	0	0	0	0	0	0	0	0	0	0	0	0	0	0	0	0	0	0
OTU_8199	Bacteria	Proteobacteria	Betaproteobacteria	Rhodocyclales	Rhodocyclaceae	Candidatus Accumulibacter	uncultured bacterium	0	0	1.0683	0	0.43614	0	0	0	0	0	0	0	0	0	0	0	0	0	0	0	0	0	0	0	0	0	0	0
OTU_140512	Bacteria	Proteobacteria	Betaproteobacteria	Rhodocyclales	Rhodocyclaceae	Candidatus Accumulibacter	uncultured bacterium	0	0	0	0	0	0	0	0	1.33	0	0	0	0	0	0	0	0	0	0	0	0	0	0	0	0	0	1.0169	0
OTU_25076	Bacteria	Proteobacteria	Betaproteobacteria	Rhodocyclales	Rhodocyclaceae	Candidatus Accumulibacter	uncultured Rhodocyclaceae bacterium	0	0	0	0	0	0	0	0	0	0	0	0	0	0	0	0	0	0	0	0.83092	0.86261	0	0	0	0	0	0	0
OTU_98073	Bacteria	Proteobacteria	Betaproteobacteria	Rhodocyclales	Rhodocyclaceae	Candidatus Accumulibacter	uncultured bacterium	0	0	0	0	0	0	0.87474	0	0	0	0	0	0	0	0	0	0	0	0	0	0	0	0	0	0	0	0	0
OTU_27235	Bacteria	Proteobacteria	Betaproteobacteria	Rhodocyclales	Rhodocyclaceae	Candidatus Accumulibacter	uncultured beta proteobacterium	0.43154	0	0	0	0	0	0	0	0	0	0	0.77976	0.76494	0	0	0	0	0	0	0	0	0	0	0	0	0	0	0
OTU_2124	Bacteria	Proteobacteria	Betaproteobacteria	Burkholderiales	NA	NA	NA	1.0328	0	1.4999	2.1385	1.4672	0.46235	0	0	0	0.7539	0	1.2831	0.76494	1.3118	0.82749	0	0	0	0	0	0	0	0	0.72561	0	0	0	0
OTU_5633	Bacteria	Proteobacteria	Betaproteobacteria	Burkholderiales	NA	NA	NA	1.456	0	0	0	1.2702	0	0	0	0	0	0	0	0	0	0	0	0	0	0	0	0	0	0	0	0	0	0	0
OTU_14266	Bacteria	Proteobacteria	Betaproteobacteria	Burkholderiales	Alcaligenaceae	uncultured	uncultured bacterium	1.0328	0	0	0	0	0	0	0	0	0	0	0	0	0	0	0	0	0	0	0	0	0	0	0	0	0	0	0
OTU_57800	Bacteria	Proteobacteria	Betaproteobacteria	Burkholderiales	Alcaligenaceae	uncultured	NA	0	0	0	0.57157	0	0	0	0	0.81312	0	0	0	0	0	0	0	0	0	0	0	0	0	0	0	0	0	0	0
OTU_11315	Bacteria	Proteobacteria	Betaproteobacteria	Burkholderiales	Alcaligenaceae	uncultured	NA	0	0	0	0	0.43614	0	0	0	0	0	0	0	0	0	0	0	0	0	0	0	0	0	0	0.72561	0	0	0.59624	0
OTU_12566	Bacteria	Proteobacteria	Betaproteobacteria	Burkholderiales	Alcaligenaceae	uncultured	NA	0	0	0	0	0	0	0	0	0	0	0	0	0	0	0	0	0	0	0	0	0	0	0	0	0	0	0	1.5093
OTU_198867	Bacteria	Proteobacteria	Betaproteobacteria	Burkholderiales	Alcaligenaceae	uncultured	NA	0	0	0	0	0	0	0	0	0	0	0	0	0	0	0	0	0	0	0	0.83092	0	0.91693	0	0	0	0	0	0
OTU_25406	Bacteria	Proteobacteria	Betaproteobacteria	Burkholderiales	Alcaligenaceae	uncultured	NA	0	0	0	0	0	0	0	0	0	0	0	0	0	0	0	0	0	0	0	0.83092	0.86261	0	0	0	0	0	0	0
OTU_24729	Bacteria	Proteobacteria	Betaproteobacteria	Burkholderiales	Alcaligenaceae	uncultured	NA	0	0	0	0	0	0	0	0	0	0	0	0	0	0	0	0	0	0	0.82506	0.83092	0	0	0	0	0	0	0	0
OTU_855	Bacteria	Proteobacteria	Betaproteobacteria	Burkholderiales	Alcaligenaceae	uncultured	NA	0	0	0	0	0	0	0	0	0	0	0	0.77976	0	0	0	0	0	0	2.8425	4.1806	4.2482	3.4288	2.8264	0	0	0	0	0
OTU_685	Bacteria	Proteobacteria	Betaproteobacteria	Burkholderiales	Alcaligenaceae	uncultured	uncultured bacterium	0.43154	0	0.44957	0	1.6406	3.4855	1.9701	4.8948	0.81312	1.2465	0	1.9514	1.2622	0.80016	2.2848	1.712	0.97608	1.6815	0	0	0	0	0	2.479	2.2145	3.2263	3.1171	4.0615
OTU_20910	Bacteria	Proteobacteria	Betaproteobacteria	Burkholderiales	Alcaligenaceae	uncultured	uncultured bacterium	0	0	0	0	0	0.46235	0	1.1699	0	0	0	0	0	0	0	0	0	0	0	0	0	0	0	0	0	0	0	0
OTU_199487	Bacteria	Proteobacteria	Betaproteobacteria	Burkholderiales	Alcaligenaceae	uncultured	uncultured bacterium	0	0	0	0	0	0	0	0	0	0	0	0	0	0	0	0	0	0	0	0.83092	0.86261	0	0	0	0	0	0	0
OTU_195738	Bacteria	Proteobacteria	Betaproteobacteria	Burkholderiales	Alcaligenaceae	uncultured	uncultured bacterium	0	0	0	0	0	0	0	0	0	0	0	0	0	0	0	0	0	0	0	0.83092	1.7887	0	0.8169	0	0	0	0	0
OTU_1075	Bacteria	Proteobacteria	Betaproteobacteria	Burkholderiales	Alcaligenaceae	uncultured	uncultured bacterium	0	0	0	0	0	0	0	0	0	0	0	0	0	0	0	0	0	1.073	2.0308	3.8319	3.5408	3.6491	3.9515	0.72561	0.54118	0	0	0
OTU_47187	Bacteria	Proteobacteria	Betaproteobacteria	Burkholderiales	Alcaligenaceae	uncultured	uncultured beta proteobacterium	0	0	0.44957	0	0	0	0	0	0	0	0	0	0	0	0	0	0	0	0	0	0	0	0.8169	0	0	0	0	0
OTU_8182	Bacteria	Proteobacteria	Betaproteobacteria	Burkholderiales	Alcaligenaceae	uncultured	uncultured beta proteobacterium	0.43154	0	0.44957	0	0	0	0	0	0	0	0	0	0	0	0	0	0	0	1.3467	0	1.3987	0.91693	0	0	0	0	0	0
OTU_434	Bacteria	Proteobacteria	Betaproteobacteria	Burkholderiales	Alcaligenaceae	uncultured	uncultured beta proteobacterium	0.76328	0	1.6753	0	0.43614	0	2.1159	0	1.33	1.2465	0.84697	1.6556	0.76494	0	2.0351	2.4731	2.5449	2.9303	4.0384	4.6067	4.6283	4.5904	3.8019	0.72561	0	0	0	0
OTU_192060	Bacteria	Proteobacteria	Betaproteobacteria	Burkholderiales	Alcaligenaceae	uncultured	uncultured bacterium	0	0	0	0	0	0	0	0	0	0	0	0	0	0	0	0	0	0	0.82506	0	0.86261	0	0	0	0	0	0	0
OTU_310	Bacteria	Proteobacteria	Betaproteobacteria	Burkholderiales	Alcaligenaceae	uncultured	uncultured bacterium	0	0	0	0	0	0	0	0	0	0	0.84697	0	0	0	0	0	0.97608	0	4.5938	5.2914	5.4716	5.0815	4.9041	0	0.54118	0	0	0
OTU_1417	Bacteria	Proteobacteria	Betaproteobacteria	Burkholderiales	Alcaligenaceae	uncultured	uncultured soil bacterium	0	0	0	0	0	0	0	0	0.81312	0	0	0	0	0	0	0	0	0	2.2804	3.5733	3.199	2.6619	2.6625	0	0	0	0	0
OTU_6375	Bacteria	Proteobacteria	Betaproteobacteria	Burkholderiales	NA	NA	NA	0	0	0	0	0	0	0	0	0	0	0	0	0	0	0	0	0	0	2.0308	1.7383	0.86261	2.4437	0.8169	0	0	0	0	0
OTU_6880	Bacteria	Proteobacteria	Betaproteobacteria	Burkholderiales	Burkholderiaceae	Lautropia	NA	0.43154	0	0	0	0	0	0	0	0	0	0	0.77976	0	0	0	0	0	0	0	0	0	0	0	0	0	0	0.59624	1.5093
OTU_23076	Bacteria	Proteobacteria	Betaproteobacteria	Burkholderiales	Comamonadaceae	uncultured	uncultured bacterium	0	0	0	0	0	0	0	0	1.33	0	0	0	0	0	0	0.81453	0	0	0	0	0	0	0	0	0	0	0	0
OTU_23812	Bacteria	Proteobacteria	Betaproteobacteria	Burkholderiales	Comamonadaceae	NA	NA	0.43154	0	0	0	0	0	0	0	0	0	0	0	0	0.80016	0	0	0	0	0	0	0	0	0	0	0.54118	0	0	0
OTU_63	Bacteria	Proteobacteria	Betaproteobacteria	Burkholderiales	Comamonadaceae	NA	NA	5.3853	2.2202	3.7863	3.4866	5.0342	4.3411	4.5031	3.2854	4.0787	4.127	3.2907	4.0048	4.0946	4.1739	3.8246	1.712	0.97608	0	0	0	0	0	0.8169	3.0338	2.4729	2.9707	2.613	1.9146
OTU_16825	Bacteria	Proteobacteria	Betaproteobacteria	Burkholderiales	Comamonadaceae	NA	NA	0	0	0	0.97987	0	0	0	0	0	0.7539	0.84697	0.77976	0	0.80016	0	0	0	0	0	0	0	0	0	0	0	0	0	0
OTU_14411	Bacteria	Proteobacteria	Betaproteobacteria	Burkholderiales	Comamonadaceae	NA	NA	0.43154	0	0	0	0	0	0	0	0	0	0.84697	0	0	0	0	0	0	0	0	0	0	0	0	0	0	0	0	0
OTU_80697	Bacteria	Proteobacteria	Betaproteobacteria	Burkholderiales	Comamonadaceae	NA	NA	0	0	0	0	0.43614	0	0	0	0	0	0	0	0	0	0	0	0	0	0	0	0	0	0	0	0	0	0	0
OTU_14799	Bacteria	Proteobacteria	Betaproteobacteria	Burkholderiales	Comamonadaceae	NA	NA	0.76328	0	0	0	0.43614	0	0	0	0	0	0	0	0	0	0	0	0	0	0	0	0	0	0	0	0	0	0	0
OTU_60280	Bacteria	Proteobacteria	Betaproteobacteria	Burkholderiales	Comamonadaceae	NA	NA	0	0	0	0.57157	1.0419	0.46235	0.50268	0	0	0	0.84697	0	0	0	0	0.81453	0	0	0	0	0	0	0	0	0	0	0	0
OTU_22233	Bacteria	Proteobacteria	Betaproteobacteria	Burkholderiales	Comamonadaceae	NA	NA	0	0	0	0	0.43614	0	0	0	0	0	0	0	0	0	0	0	0	0	0	0	0	0	0	0	0	0	0	0
OTU_41250	Bacteria	Proteobacteria	Betaproteobacteria	Burkholderiales	Comamonadaceae	NA	NA	0	0.93728	0	0	0	0.46235	0	0	0	0	0	0	0	0	0	0	0	0	0	0	0	0	0	0	0	0	0	0
OTU_10802	Bacteria	Proteobacteria	Betaproteobacteria	Burkholderiales	Comamonadaceae	NA	NA	0	0	0	0.57157	0.43614	0	0	0	0	0	0	0	0	0.80016	0	0	0	0	0	0	0	0	0	0	0	0	0	0
OTU_9931	Bacteria	Proteobacteria	Betaproteobacteria	Burkholderiales	Comamonadaceae	NA	NA	0.43154	0	0	0	0.43614	0	0.50268	0	0	0	0	0.77976	0.76494	0	0	0	0	0	0	0	0	0	0	0	0	0	0	0
OTU_21491	Bacteria	Proteobacteria	Betaproteobacteria	Burkholderiales	Comamonadaceae	NA	NA	0.76328	0	0	0	0.77059	0.46235	0	0	0	0	0	0	0	0	0	0.81453	0	0	0	0	0	0	0	0	0	0	0	0
OTU_32271	Bacteria	Proteobacteria	Betaproteobacteria	Burkholderiales	Comamonadaceae	NA	NA	0.43154	0	0	0	0	0	0	1.1699	0	0	0	0	0	0	0	0	0	0	0	0	0	0	0	1.2061	0	0	0	0
OTU_12540	Bacteria	Proteobacteria	Betaproteobacteria	Burkholderiales	Comamonadaceae	NA	NA	0.76328	0	0.44957	0	1.2702	0.81194	0.50268	0	0	0.7539	0.84697	0	0.76494	0.80016	0	0	0	0	0	0	0	0	0	0.72561	0	0	0	0
OTU_7182	Bacteria	Proteobacteria	Betaproteobacteria	Burkholderiales	Comamonadaceae	NA	NA	1.2598	0	0.44957	0	0.43614	0.46235	0.87474	0	0.81312	0.7539	0	0	0.76494	0	0	0	0	0	0	0	0	0	0	0	0	0	0	0
OTU_5333	Bacteria	Proteobacteria	Betaproteobacteria	Burkholderiales	Comamonadaceae	NA	NA	1.2598	0	1.0683	0	1.4672	0	0.87474	0	0	0	0	0.77976	0	0.80016	0.82749	0	0	0	0	0	0	0	0	0	0	0	0	0
OTU_1254	Bacteria	Proteobacteria	Betaproteobacteria	Burkholderiales	Comamonadaceae	Ramlibacter	uncultured beta proteobacterium	0	0	0	0	0.43614	0	0	0	1.33	1.6131	1.3771	2.7516	3.5222	0	0	0	0	0	0	0	0	0	0	0.72561	0.93382	0	0.59624	1.5093
OTU_22618	Bacteria	Proteobacteria	Betaproteobacteria	Burkholderiales	Comamonadaceae	Ramlibacter	uncultured bacterium	0	0	0	0	0	0	0	0	0	0	0	0	0	0	0	0	0	0	0	0	0	0	0	0	0	0	0	0.94363
OTU_7452	Bacteria	Proteobacteria	Betaproteobacteria	Burkholderiales	Comamonadaceae	uncultured	uncultured proteobacterium	0	0	0	0	0	0	0	0	0.81312	0	0.84697	0	0	0	0	0	0	0	0	0	0	0	0	0	1.2421	0	0	0
OTU_84496	Bacteria	Proteobacteria	Betaproteobacteria	Burkholderiales	Comamonadaceae	Ramlibacter	uncultured bacterium	0	0	0	0	0	0.81194	0	0	1.33	0	0	0	0	0	0	0	0	0	0	0	0	0	0	0	0	0	0	0
OTU_6125	Bacteria	Proteobacteria	Betaproteobacteria	Burkholderiales	Comamonadaceae	Diaphorobacter	uncultured Comamonadaceae bacterium	0	0	0	0	0	0	0	4.3038	0	0	0	0	0	0	0	0	0	0	0	0	0	0	0	0	0	0	0	0
OTU_155024	Bacteria	Proteobacteria	Betaproteobacteria	Burkholderiales	Comamonadaceae	uncultured	uncultured bacterium	0	0	0	0	0	0	0	0	0	0	0	0.77976	0	0	0.82749	0	0	0	0	0	0	0	0	0	0	0	0	1.5093
OTU_13339	Bacteria	Proteobacteria	Betaproteobacteria	Burkholderiales	Comamonadaceae	Delftia	uncultured bacterium	0	0	0	0	0	0	0	0	0	0	0	0.77976	0	0	0	0.81453	0	0	0	0	0	0	0	0	0	0.81548	0	0
OTU_9250	Bacteria	Proteobacteria	Betaproteobacteria	Burkholderiales	Comamonadaceae	Polaromonas	Polaromonas sp. B898-3	0	0	0	0.57157	0	0	0	0	0	0	0.84697	0	0	0	0	0	0	0	0	0	0	0	0	0	0	0	0	0
OTU_12688	Bacteria	Proteobacteria	Betaproteobacteria	Burkholderiales	Comamonadaceae	Polaromonas	Polaromonas sp. POL1	0	0	0	0	0	0	0.87474	0	0	0	0	0	0	0	0	0	0	0	0	0	0	0	0	0	0.93382	0	0	1.5093
OTU_24049	Bacteria	Proteobacteria	Betaproteobacteria	Burkholderiales	Comamonadaceae	Polaromonas	uncultured bacterium	0	0	0	0	0	0	0	0	0.81312	0	0	0	0	0.80016	0	0.81453	0	0	0	0	0	0	0	0	0	0	0	0
OTU_604	Bacteria	Proteobacteria	Betaproteobacteria	Burkholderiales	Comamonadaceae	Polaromonas	beta proteobacterium 201	0	3.4678	0.79182	1.9697	1.0419	1.5305	2.1159	0	1.33	1.6131	1.7639	1.9514	1.6313	1.6888	1.35	1.332	0	1.073	0	0	0	0	0	1.566	1.496	1.3333	1.0169	1.5093
OTU_5408	Bacteria	Proteobacteria	Betaproteobacteria	Burkholderiales	Comamonadaceae	Polaromonas	uncultured bacterium	0	0	0.44957	0	0	0	0	0	0	0	0	0	0	0	0	0	0	0	0	0	0	0	0	0	0	0	0	0
OTU_21335	Bacteria	Proteobacteria	Betaproteobacteria	Burkholderiales	Comamonadaceae	Polaromonas	uncultured Polaromonas sp.	0	0	0.44957	0	0	0	0	0	0	0	0	0	0	0	0	0	0	0	0	0	0	0	0	0	0	0	0	0
OTU_43673	Bacteria	Proteobacteria	Betaproteobacteria	Burkholderiales	Comamonadaceae	Polaromonas	beta proteobacterium 201	0	0.93728	0	0	0	0	0	0	0	0	0	0.77976	0	0	0	0	0	0	0	0	0	0	0	0	0	0	0	0
OTU_484	Bacteria	Proteobacteria	Betaproteobacteria	Burkholderiales	Comamonadaceae	Polaromonas	Polaromonas rhizosphaerae	0	0	1.8316	0.97987	0.43614	2.2564	3.088	0	2.0101	0.7539	1.3771	2.4063	1.2622	2.9395	2.0351	1.712	0.97608	0	0.82506	0	0	0	0	2.479	2.0656	1.3333	0.59624	1.9146
OTU_26796	Bacteria	Proteobacteria	Betaproteobacteria	Burkholderiales	Comamonadaceae	Polaromonas	Polaromonas sp. MsC-08-1CB1-02	0	0	0	0	0	0	0	0	0	0	0	0	0	0	0	0	0	0	0	0	0	0	0	0	0	0	0	1.5093
OTU_707	Bacteria	Proteobacteria	Betaproteobacteria	Burkholderiales	Comamonadaceae	Polaromonas	Comamonadaceae bacterium MSCB-15	0	0	0.44957	0	1.4672	1.5305	0	0	3.7938	2.1479	0.84697	1.2831	2.1688	4.4433	2.9948	2.2611	2.5449	2.1081	1.3467	1.3548	0	0	0	5.0738	2.692	1.3333	0.59624	2.2306
OTU_3277	Bacteria	Proteobacteria	Betaproteobacteria	Burkholderiales	Comamonadaceae	Polaromonas	Polaromonas sp. TmT2-40-1	0	0	0.79182	0	0	1.0931	0	4.1085	0.81312	0.7539	2.0686	0	0	0.80016	0	1.332	0	1.073	0	0	0	0	0	0.72561	0.93382	1.7135	0	0.94363
OTU_7576	Bacteria	Proteobacteria	Betaproteobacteria	Burkholderiales	Comamonadaceae	Polaromonas	uncultured bacterium	0	0	0	0	0	0	0	0	0	0	0	0	0	0	0	0.81453	0	0	0	0	0	0	0.8169	0	0.54118	1.3333	0.59624	0
OTU_24592	Bacteria	Proteobacteria	Betaproteobacteria	Burkholderiales	Comamonadaceae	Polaromonas	uncultured bacterium	0	0	0	0	0	0	0	0	0	0	0.84697	0	0	1.3118	0	0	0	0	0.82506	0	0	0	0	0	0	0	0	0
OTU_166701	Bacteria	Proteobacteria	Betaproteobacteria	Burkholderiales	Comamonadaceae	Polaromonas	Polaromonas sp. Sr34	0	0	0	0	0	0	0	0	0	0	0	0	0	0.80016	0	0	0	0	0	0	0	0	0	0.72561	0	0	0	0
OTU_121633	Bacteria	Proteobacteria	Betaproteobacteria	Burkholderiales	Comamonadaceae	Polaromonas	Comamonadaceae bacterium MSCB-15	0	0	0	0	0	0	0	0	0.81312	0	0	0	0	0.80016	0.82749	0	0	0	0	0	0	0	0	0	0	0	0	0
OTU_22158	Bacteria	Proteobacteria	Betaproteobacteria	Burkholderiales	Comamonadaceae	Polaromonas	Comamonadaceae bacterium MSCB-15	0	0	0	0	0	0	0	0	0	0	0	0	0	0.80016	0	0	0	0	0	0	0	0	0	0	0	0	0	0
OTU_2846	Bacteria	Proteobacteria	Betaproteobacteria	Burkholderiales	Comamonadaceae	Polaromonas	uncultured beta proteobacterium	0	0	0	0	1.0419	1.3283	1.1703	1.1699	0	1.9051	0	0	0.76494	1.3118	1.7328	0.81453	0	0	0	0	0	0	0	0.72561	0	0.81548	0.59624	0.94363
OTU_519	Bacteria	Proteobacteria	Betaproteobacteria	Burkholderiales	Comamonadaceae	Polaromonas	uncultured bacterium	0	0	1.3001	2.1385	0.43614	0.46235	1.1703	0	0.81312	1.6131	2.5341	2.1967	2.3773	0.80016	0.82749	1.332	1.553	0	0	0	0.86261	0	0	2.2991	2.0656	2.6597	3.278	3.8924
OTU_3606	Bacteria	Proteobacteria	Betaproteobacteria	Burkholderiales	Comamonadaceae	Polaromonas	uncultured beta proteobacterium	0	0	0	0	0.77059	0	0.50268	0	0	1.2465	1.3771	0	1.2622	0.80016	0.82749	1.332	0	0	0	0	0	0	0	0	0	0	0	1.5093
OTU_26765	Bacteria	Proteobacteria	Betaproteobacteria	Burkholderiales	Comamonadaceae	Polaromonas	uncultured Comamonadaceae bacterium	0	0	0	0	0	0	0	0	0	0	0	0	0	0	0	0	0	0	0	0	0	0	0	0.72561	0	0	0	0.94363
OTU_220601	Bacteria	Proteobacteria	Betaproteobacteria	Burkholderiales	Comamonadaceae	Polaromonas	uncultured bacterium	0	0	0	0	0	0	0	0	0	0	0	0	0	0	0	0	0	0	0	0	0	0	0	0.72561	0	0	0.59624	0
OTU_125845	Bacteria	Proteobacteria	Betaproteobacteria	Burkholderiales	Comamonadaceae	Polaromonas	uncultured bacterium	0	0	0	0	0	0	0	0	0	0	0	0	0	0	0	0	0	0	0	0	0	0	0	0	0	0	0	0.94363
OTU_128064	Bacteria	Proteobacteria	Betaproteobacteria	Burkholderiales	Comamonadaceae	Polaromonas	uncultured bacterium	0	0	0	0	0	0	0	0	0	0	0	0	0	0	0	0.81453	0	0	0	0	0	0	0	0	0	0	0	0
OTU_24418	Bacteria	Proteobacteria	Betaproteobacteria	Burkholderiales	Comamonadaceae	Polaromonas	Polaromonas rhizosphaerae	0	0	0	0	0	0	0	0	0	0	0	0	0	0	0	0	0	1.073	0	0	0	0	0	0	0	0	0.59624	0
OTU_125660	Bacteria	Proteobacteria	Betaproteobacteria	Burkholderiales	Comamonadaceae	Polaromonas	uncultured Polaromonas sp.	0	0	0	0	0	0	0	0	0	0	0	0	0	0	0	0.81453	0	0	0	0	0	0	0	0	0	0	0	0
OTU_91220	Bacteria	Proteobacteria	Betaproteobacteria	Burkholderiales	Comamonadaceae	Polaromonas	uncultured Polaromonas sp.	0	0	0	0	0	0.46235	0	0	0	0	0	0	0	0	0	0	0	0	0	0	0	0	0	0	0	0	0	0
OTU_20163	Bacteria	Proteobacteria	Betaproteobacteria	Burkholderiales	Comamonadaceae	Polaromonas	uncultured Polaromonas sp.	0	0	0	0	0	0	0.50268	0	0	0	0	0	0	0	0	0	0	0	0	0	0	0	0	0.72561	0	0	0	0
OTU_120818	Bacteria	Proteobacteria	Betaproteobacteria	Burkholderiales	Comamonadaceae	Polaromonas	uncultured Polaromonas sp.	0	0	0	0	0	0	0	0	0.81312	0	0	0	0	0	0	0	0	0	0	0	0	0	0	0	0	0	0	0
OTU_101782	Bacteria	Proteobacteria	Betaproteobacteria	Burkholderiales	Comamonadaceae	Polaromonas	uncultured Polaromonas sp.	0	0	0	0	0	0	0.50268	0	0	0.7539	0	0	0	0	0	0	0	0	0	0	0	0	0	0	0	0	0	0
OTU_7387	Bacteria	Proteobacteria	Betaproteobacteria	Burkholderiales	Comamonadaceae	Albidiferax	uncultured bacterium	0.43154	0	0	0	0	0	0	0	1.7097	1.6131	0.84697	0	0	0	0	0	0	0	0	0	0	0	0	0	0	0	0	1.5093
OTU_21070	Bacteria	Proteobacteria	Betaproteobacteria	Burkholderiales	Comamonadaceae	Albidiferax	Rhodoferax sp. S19	0	0	0	0	0	0	0	0	0.81312	0	0	0	0.76494	0	0	0	0	0	0	0	0	0	0	0	0	0	0	1.5093
OTU_627	Bacteria	Proteobacteria	Betaproteobacteria	Burkholderiales	Comamonadaceae	Rhodoferax	uncultured bacterium	1.0328	0	0.44957	0.57157	2.5709	2.8919	2.2484	0	2.4704	3.3107	3.4039	3.5549	2.3773	1.9874	1.35	0	0.97608	0	0	0	0.86261	0	0	2.0936	3.5196	2.8236	3.3522	4.4749
OTU_9280	Bacteria	Proteobacteria	Betaproteobacteria	Burkholderiales	Comamonadaceae	Albidiferax	uncultured beta proteobacterium	0	0	0	0	0	0	0	0	1.33	1.2465	0.84697	0	0	0	0.82749	0	0	0	0	0	0	0	0	0	0	0	0	0
OTU_12366	Bacteria	Proteobacteria	Betaproteobacteria	Burkholderiales	Comamonadaceae	uncultured	uncultured bacterium	0.43154	0	0	0	0	0	0	0	2.0101	0.7539	0	0	0	0	0	0	0	0	0	0	0	0.91693	0	0	0	0	0	0
OTU_7622	Bacteria	Proteobacteria	Betaproteobacteria	Burkholderiales	Comamonadaceae	Rhodoferax	uncultured bacterium	0	0	0	0	0	0	0	0	1.7097	0	0.84697	1.2831	0.76494	0	0	0	0	0	0	0	0	0	0	0.72561	0	0	0	0
OTU_23140	Bacteria	Proteobacteria	Betaproteobacteria	Burkholderiales	Comamonadaceae	Rhodoferax	uncultured bacterium	0	0	0	0	0	0	0	0	2.2585	0	0	0	0	0	0	0	0	0	0	0	0	0	0	0	0	0	0	0
OTU_9362	Bacteria	Proteobacteria	Betaproteobacteria	Burkholderiales	Comamonadaceae	Rhodoferax	uncultured Comamonadaceae bacterium	0	0	0	0	0	0	0	0	2.2585	0	0	0	0	0	0.82749	0	0	0	0	0	0	0	0	1.2061	0	0	0	0
OTU_2720	Bacteria	Proteobacteria	Betaproteobacteria	Burkholderiales	Comamonadaceae	Rhodoferax	uncultured bacterium	0	0	0	0	0	0	0	1.1699	0	0	0	1.6556	0	0.80016	0	0	0	0	0	0	0	0	0	0.72561	0.54118	0	0	1.5093
OTU_10677	Bacteria	Proteobacteria	Betaproteobacteria	Burkholderiales	Comamonadaceae	Rhodoferax	uncultured bacterium	0	0	1.0683	0	0	0	0	0	1.33	0	0	0.77976	0	0	0	0	0	0	0	0	0	0	0	0.72561	0	0	0	0
OTU_86962	Bacteria	Proteobacteria	Betaproteobacteria	Burkholderiales	Comamonadaceae	Albidiferax	uncultured bacterium	0	0	0	0	0	0.46235	0	0	0	0	0.84697	0	0	0	0	0	0	0	0	0	0	0	0	0	0	0	0	0
OTU_125594	Bacteria	Proteobacteria	Betaproteobacteria	Burkholderiales	Comamonadaceae	Albidiferax	uncultured bacterium	0	0	0	0	0	0	0	0	0	0.7539	0	0	0	0	0	0	0	0	0	0	0	0	0	0	0	0	0	0
OTU_27162	Bacteria	Proteobacteria	Betaproteobacteria	Burkholderiales	Comamonadaceae	Rhodoferax	uncultured bacterium	0.43154	0	0	0	0.43614	0	0	0	0	0	0	0	0	0	0	0	0	0	0	0	0	0	0	0	0	0	0	0
OTU_8590	Bacteria	Proteobacteria	Betaproteobacteria	Burkholderiales	Comamonadaceae	Albidiferax	uncultured bacterium	0	0	0.79182	0	0.77059	0.46235	0	0	0	0	0.84697	0	0	0	0	0	0	0	0	0	0	0	0	0	0	0	0	0
OTU_806	Bacteria	Proteobacteria	Betaproteobacteria	Burkholderiales	Comamonadaceae	Rhodoferax	uncultured bacterium	3.1731	3.7875	2.8511	2.2896	1.7953	1.0931	0.87474	0	0.81312	1.2465	2.0686	1.2831	1.9249	0.80016	0	0.81453	0	0	0	0	0	0	0.8169	1.566	0	0.81548	2.0253	1.5093
OTU_7003	Bacteria	Proteobacteria	Betaproteobacteria	Burkholderiales	Comamonadaceae	uncultured	uncultured bacterium	0	0	0	0	1.7953	0.46235	0	0	0	0	0	0	0	0	0	0	0	0	0	0	0	0	0	0	0	0	0	0
OTU_12677	Bacteria	Proteobacteria	Betaproteobacteria	Burkholderiales	Comamonadaceae	Rhodoferax	uncultured bacterium	0	0	0	0	0	0	0	0	0	0	0	0.77976	0	0	0	0	0	0	0	0	0	0	0	0.72561	0	0	0	0.94363
OTU_21635	Bacteria	Proteobacteria	Betaproteobacteria	Burkholderiales	Comamonadaceae	Candidatus Symbiobacter	uncultured bacterium	0	0	0	0	0	0	0	0	0	0	0	0	0	0	0	0	0	0	0	0.83092	0	0	0	0	0	0	0.59624	0
OTU_34861	Bacteria	Proteobacteria	Betaproteobacteria	Burkholderiales	Comamonadaceae	Rhodoferax	uncultured bacterium	0.43154	0	0	0	0.43614	0	0	0	0	0	0	0	0	0	0	0	0	0	0	0	0	0	0	0	0	0	0	0
OTU_34001	Bacteria	Proteobacteria	Betaproteobacteria	Burkholderiales	Comamonadaceae	Rhodoferax	uncultured bacterium	0.43154	1.5007	0	0	0	0	0	0	0	0	0	0	0	0	0	0	0	0	0	0	0	0	0	0	0	0	0	0.94363
OTU_36599	Bacteria	Proteobacteria	Betaproteobacteria	Burkholderiales	Comamonadaceae	Rhodoferax	uncultured bacterium	0.43154	1.5007	0.44957	0.97987	0	0	0	0	0	0	0	0	0	0	0	0	0	0	0	0	0	0	0	0	0	0	0	0.94363
OTU_10583	Bacteria	Proteobacteria	Betaproteobacteria	Burkholderiales	Comamonadaceae	Albidiferax	uncultured bacterium	0.76328	0	0.79182	0	0	0	0	0	0	0	0	0	0	0	0	0	0	0	0	0	0	0	0	0	0	0	0	0
OTU_14321	Bacteria	Proteobacteria	Betaproteobacteria	Burkholderiales	Comamonadaceae	Albidiferax	uncultured bacterium	0.76328	0.93728	0.79182	0	0	0	0	0	0	0	0	0	0	0	0	0	0	0	0	0	0	0	0	0	0	0	0	0
OTU_28310	Bacteria	Proteobacteria	Betaproteobacteria	Burkholderiales	Comamonadaceae	Albidiferax	uncultured bacterium	0.76328	0	0.44957	0	0	0	0	0	0	0	0	0	0	0	0	0	0	0	0	0	0	0	0	0	0	0	0	0
OTU_648	Bacteria	Proteobacteria	Betaproteobacteria	Burkholderiales	Comamonadaceae	Rhodoferax	uncultured bacterium	3.1731	3.8801	4.349	0.57157	0	0	0	0	1.33	1.2465	0	1.6556	1.2622	0	0	0	0	0	0	0	0	0	0	0.72561	0.54118	0	0.59624	0
OTU_4031	Bacteria	Proteobacteria	Betaproteobacteria	Burkholderiales	Comamonadaceae	Limnohabitans	uncultured bacterium	1.6286	0	0	0	2.1795	0	0	0	0	0	0	0	0	0	0	0	0	0	0	0	0	0	0	0	0	0	0	0
OTU_64487	Bacteria	Proteobacteria	Betaproteobacteria	Burkholderiales	Comamonadaceae	uncultured	uncultured bacterium	0	0	0	0	0	0	0.50268	0	0	0	0	0	0	0	0	0	0	0	0	0	0	0	0	0	0	0	0	0
OTU_87430	Bacteria	Proteobacteria	Betaproteobacteria	Burkholderiales	Comamonadaceae	Rhodoferax	uncultured beta proteobacterium	0	0	0	0	0	0.46235	0	1.1699	0	0	0	0	0	0	0	0	0	0	0	0	0	0	0	0	0	0	0	0
OTU_320	Bacteria	Proteobacteria	Betaproteobacteria	Burkholderiales	Comamonadaceae	Albidiferax	uncultured bacterium	1.2598	0	1.0683	1.2977	1.6406	2.008	2.4816	1.1699	2.2585	2.3556	2.0686	2.5893	2.8667	0	0	0	0	0	0	0.83092	0	0	0	2.0936	3.1273	3.8756	4.1191	5.6945
OTU_397	Bacteria	Proteobacteria	Betaproteobacteria	Burkholderiales	Comamonadaceae	Rhodoferax	uncultured beta proteobacterium	1.6286	0	1.8316	3.2117	2.3884	3.219	3.5653	3.8826	3.627	3.4072	4.5947	3.2634	2.7212	1.3118	1.35	0	0	0	0	0.83092	0	0.91693	0	3.4335	2.8821	3.1041	3.7315	4.0615
OTU_464	Bacteria	Proteobacteria	Betaproteobacteria	Burkholderiales	Comamonadaceae	uncultured	uncultured bacterium	0.76328	0.93728	0	0.97987	1.7953	0	0	4.4757	1.7097	0.7539	1.3771	1.2831	2.3773	0	0	1.332	0	0	0.82506	0	0	0	0	1.2061	1.2421	3.3389	4.2016	5.6685
OTU_725	Bacteria	Proteobacteria	Betaproteobacteria	Burkholderiales	Comamonadaceae	Rhodoferax	uncultured bacterium	0	1.5007	0	0	0	0	0.50268	0	0	0	1.7639	0	0.76494	0	0	0	0	0	0	0.83092	0	0	0.8169	0	1.2421	2.0142	2.3488	3.9795
OTU_3152	Bacteria	Proteobacteria	Betaproteobacteria	Burkholderiales	Comamonadaceae	Rhodoferax	uncultured bacterium	1.0328	0.93728	0	1.5581	0	1.0931	2.1159	0	0	0	0	0	0	0	0	0	0	0	0	0	0	0	0	1.2061	0	2.0142	1.3422	0.94363
OTU_4064	Bacteria	Proteobacteria	Betaproteobacteria	Burkholderiales	Comamonadaceae	Rhodoferax	uncultured bacterium	0.76328	0	1.4999	0	0	0	0	0	0	0	0	1.2831	1.2622	0	0	0	0	0	0	0	0	0	0	0	0.93382	0.81548	0	0
OTU_5002	Bacteria	Proteobacteria	Betaproteobacteria	Burkholderiales	Comamonadaceae	Rhodoferax	uncultured soil bacterium	1.6286	0	0	0	1.6406	0	0	0	0	0	0	0	0	0	0	0	0	0	0	0	0	0	0	0	0	0	0	0
OTU_8736	Bacteria	Proteobacteria	Betaproteobacteria	Burkholderiales	Comamonadaceae	Albidiferax	uncultured bacterium	0.43154	0	0	0	0.43614	0	0	0	2.0101	0	1.3771	0	0	0	0.82749	0	0	0	0	0	0	0	0	0	0	0	0	0
OTU_8927	Bacteria	Proteobacteria	Betaproteobacteria	Burkholderiales	Comamonadaceae	Albidiferax	uncultured bacterium	0	0	0	0	0	0	0.87474	0	0	0	0.84697	1.2831	0	0	0	0	0	0	0	0	0	0	0	0	0	0	0	1.9146
OTU_12753	Bacteria	Proteobacteria	Betaproteobacteria	Burkholderiales	Comamonadaceae	Limnohabitans	uncultured bacterium	0	0	0	0	0	0	0	0	0.81312	0	0	1.2831	0	0	0	0	0	0	0	0	0	0	0	0	0	0	0	0
OTU_13149	Bacteria	Proteobacteria	Betaproteobacteria	Burkholderiales	Comamonadaceae	Rhodoferax	uncultured bacterium	0	0	0	0	0	0	0	0	0	1.9051	1.3771	0	0.76494	0	0	0	0	0	0	0	0	0	0	0	0	0	0	0
OTU_31451	Bacteria	Proteobacteria	Betaproteobacteria	Burkholderiales	Comamonadaceae	Albidiferax	uncultured beta proteobacterium	0.43154	0	0	0	0.43614	0	0	0	0	0	0	0	0	0	0	0	0	0	0	0	0	0	0	0	0	0	0	0
OTU_81103	Bacteria	Proteobacteria	Betaproteobacteria	Burkholderiales	Comamonadaceae	Albidiferax	Albidiferax sp. HME6627	0	0	0	0	0.43614	0	0	0	0	0.7539	0.84697	0.77976	0	0	0.82749	0	0	0	0	0	0	0	0	0	0	0	0	0
OTU_78645	Bacteria	Proteobacteria	Betaproteobacteria	Burkholderiales	Comamonadaceae	uncultured	uncultured bacterium	0	0	0	0	0.43614	0	0	1.1699	0	0	0	0	0	0	0	0	0	0	0	0	0	0	0	0	0	0	0	0
OTU_15548	Bacteria	Proteobacteria	Betaproteobacteria	Burkholderiales	Comamonadaceae	uncultured	uncultured bacterium	0	0	0.44957	0	0	0	0	0	0	0	0	0	0	0	0	0	0	0	0	0	0	0	0	0	0	0	0	0
OTU_12431	Bacteria	Proteobacteria	Betaproteobacteria	Burkholderiales	Comamonadaceae	uncultured	uncultured bacterium	0	0.93728	0.44957	0	0	0	0	0	0	0	0	0	0	0	0	0	0	0	0	0	0	0	0	0	0	0	0	0
OTU_31847	Bacteria	Proteobacteria	Betaproteobacteria	Burkholderiales	Comamonadaceae	uncultured	uncultured bacterium	0.76328	0	0.44957	0	0	0	0	1.1699	0	0	0	0	0	0	0	0	0	0	0	0	0	0	0	0	0	0	0	0
OTU_361	Bacteria	Proteobacteria	Betaproteobacteria	Burkholderiales	Comamonadaceae	uncultured	uncultured Comamonadaceae bacterium	3.5618	3.4678	2.3282	1.5581	2.0624	1.8657	0	5.2668	3.0993	2.8434	2.3201	0.77976	1.2622	2.2346	2.9948	2.4731	1.553	1.073	0	0	0	0	0	3.1446	2.7902	3.2263	2.0253	3.0681
OTU_1804	Bacteria	Proteobacteria	Betaproteobacteria	Burkholderiales	Comamonadaceae	uncultured	uncultured bacterium	0	0	0	0	0.43614	0.81194	4.1772	0	0	1.9051	0	0.77976	0	0.80016	0	0	0	1.073	0	0	0	0	0	2.0936	0.54118	0.81548	2.0253	0
OTU_4663	Bacteria	Proteobacteria	Betaproteobacteria	Burkholderiales	Comamonadaceae	uncultured	uncultured bacterium	0	0	0	0	0.43614	0	0	0	2.0101	0.7539	0	0	0	0	0	0	0.97608	0	0	0	0	0	0	0	0	0	0.59624	0.94363
OTU_63952	Bacteria	Proteobacteria	Betaproteobacteria	Burkholderiales	Comamonadaceae	uncultured	uncultured bacterium	0	0	0	0	0	0	0	0	0	0	0	0	0	0	0	0	0	0	0	0	0	0	0	0.72561	0	0	0	0
OTU_237	Bacteria	Proteobacteria	Betaproteobacteria	Burkholderiales	Comamonadaceae	uncultured	uncultured Comamonadaceae bacterium	0	0	1.6753	2.5513	2.0624	3.8301	4.1772	4.5546	2.2585	0.7539	2.8855	1.9514	1.2622	1.3118	1.7328	2.2611	0.97608	1.073	0	0	0	0	0	3.1446	2.5866	2.8236	2.613	3.3552
OTU_104140	Bacteria	Proteobacteria	Betaproteobacteria	Burkholderiales	Comamonadaceae	uncultured	uncultured bacterium	0	0	0	0	0	0	0	1.1699	0.81312	0	0	0	0	0	0	0	0	1.073	0	0	0	0	0	0	0	0	0	0
OTU_21694	Bacteria	Proteobacteria	Betaproteobacteria	Burkholderiales	Comamonadaceae	uncultured	uncultured Comamonadaceae bacterium	0	0	0	0.57157	0	0.46235	0	0	0	0	0	0	0	0	0	0	0	0	0	0	0	0	0	0	0.54118	0	0	0
OTU_11161	Bacteria	Proteobacteria	Betaproteobacteria	Burkholderiales	Comamonadaceae	uncultured	uncultured Comamonadaceae bacterium	0	0	0	0	0	0.46235	0	0	0	0	0	0	0	0	0	0	0	0	0	0	0	0	0	0	0	0	0.59624	0
OTU_11763	Bacteria	Proteobacteria	Betaproteobacteria	Burkholderiales	Comamonadaceae	uncultured	uncultured Comamonadaceae bacterium	0	0	0.44957	0	0	0.46235	0	0	0.81312	0	0	0	0	0	0	0	0	0	0	0	0	0	0	0	0	0	0	0.94363
OTU_87	Bacteria	Proteobacteria	Betaproteobacteria	Burkholderiales	Comamonadaceae	uncultured	uncultured bacterium	2.049	0.93728	2.7761	3.3557	3.2964	4.7176	6.0541	1.1699	4.3703	4.2877	3.8657	4.2419	3.1197	3.1944	3.4685	3.2243	1.964	1.6815	0.82506	0	0	0	0	4.4962	2.9686	3.6321	2.8362	3.8924
OTU_1554	Bacteria	Proteobacteria	Betaproteobacteria	Burkholderiales	Comamonadaceae	uncultured	uncultured Comamonadaceae bacterium	0.43154	0	0	0	1.935	2.2564	0	0	1.7097	1.2465	1.3771	1.2831	0.76494	0.80016	1.35	0	0	0	0	0	0	0	0	2.0936	2.3495	2.0142	1.8314	3.7008
OTU_220869	Bacteria	Proteobacteria	Betaproteobacteria	Burkholderiales	Comamonadaceae	uncultured	uncultured Comamonadaceae bacterium	0	0	0	0	0	0	0	0	0	0	0	0	0	0	0	0	0	0	0	0	0	0	0	0.72561	0	0.81548	0	0
OTU_89172	Bacteria	Proteobacteria	Betaproteobacteria	Burkholderiales	Comamonadaceae	uncultured	uncultured bacterium	0	0	0	0	0	0.46235	0	0	0	0	0	0	0	0	0	0	0	0	0	0	0	0	0	0	0	0	0	0
OTU_17062	Bacteria	Proteobacteria	Betaproteobacteria	Burkholderiales	Comamonadaceae	uncultured	uncultured bacterium	0	0	0	0.57157	0	0.46235	0	0	0	0	0	0	0	0	0	0	0	0	0	0	0	0	0	0	0	0	0	0
OTU_19369	Bacteria	Proteobacteria	Betaproteobacteria	Burkholderiales	Comamonadaceae	uncultured	uncultured bacterium	0	0	0	0	0	0.46235	0.50268	0	1.33	0	0	0	0	0	0	0	0	0	0	0	0	0	0	0	0	0	0	0
OTU_12083	Bacteria	Proteobacteria	Betaproteobacteria	Burkholderiales	Comamonadaceae	uncultured	uncultured bacterium	0	0	0	0	0	0.46235	1.4154	0	0	0	0	0.77976	0	0.80016	0	0	0	0	0	0	0	0	0	0	0.54118	0	1.0169	0
OTU_23818	Bacteria	Proteobacteria	Betaproteobacteria	Burkholderiales	Comamonadaceae	uncultured	uncultured bacterium	0	0	0	0.57157	0.43614	0.46235	0	0	0	0	0	0	0	0.80016	0.82749	0	0.97608	0	0	0	0	0	0	0	0	0	0	0
OTU_19572	Bacteria	Proteobacteria	Betaproteobacteria	Burkholderiales	Comamonadaceae	uncultured	uncultured bacterium	0	0	0	0	0	0.81194	0.87474	0	0	0	0	0	0	0	0	0	0	0	0	0	0	0	0	0	0	0	0	0
OTU_8904	Bacteria	Proteobacteria	Betaproteobacteria	Burkholderiales	Comamonadaceae	uncultured	uncultured bacterium	0	0	0	0	0.43614	0	1.1703	0	0.81312	0.7539	0	0	0	0	0	0	0	0	0	0	0	0	0	0	0	0	1.0169	0
OTU_9001	Bacteria	Proteobacteria	Betaproteobacteria	Burkholderiales	Comamonadaceae	uncultured	uncultured bacterium	0.43154	0	0.79182	0	0	1.3283	1.6249	0	0	0	0.84697	0	0	0	0.82749	0	0.97608	0	0	0	0	0	0	0	0	0.81548	0	0
OTU_9343	Bacteria	Proteobacteria	Betaproteobacteria	Burkholderiales	Comamonadaceae	uncultured	uncultured bacterium	0.43154	0	1.0683	0	0.43614	0.46235	2.1159	0	0.81312	0.7539	0	0.77976	0.76494	0	0	0	0	0	0	0	0	0	0	0.72561	0	0.81548	0	0.94363
OTU_18293	Bacteria	Proteobacteria	Betaproteobacteria	Burkholderiales	Comamonadaceae	Rhodoferax	uncultured beta proteobacterium	0	0	0	0	0.43614	0	1.1703	0	0	0	0.84697	0.77976	0	0	0	0	0	0	0	0	0	0	0	0	0	0	0	0
OTU_101792	Bacteria	Proteobacteria	Betaproteobacteria	Burkholderiales	Comamonadaceae	uncultured	uncultured bacterium	0	0	0	0	0	0	0.50268	0	0	0	0	0	0	0	0	0	0	0	0	0	0	0	0	0	0	0.81548	0	0
OTU_21459	Bacteria	Proteobacteria	Betaproteobacteria	Burkholderiales	Comamonadaceae	Candidatus Symbiobacter	uncultured bacterium	0	0	0	0	0.77059	0	0	0	0	0	0	0	0	0	0	0	0	0	0	0	0	0	0	0	0	0	0	0.94363
OTU_19622	Bacteria	Proteobacteria	Betaproteobacteria	Burkholderiales	Comamonadaceae	Rhodoferax	uncultured beta proteobacterium	0	0	0	0	0.43614	1.5305	0	0	0.81312	0	1.3771	0	0.76494	0	0	0	0	0	0	0	0	0	0	0.72561	0.54118	0	0	0
OTU_123118	Bacteria	Proteobacteria	Betaproteobacteria	Burkholderiales	Comamonadaceae	uncultured	uncultured bacterium	0	0	0	0	0	0	0	0	0	0	0	0	0	0	0	0	0	0	0	0	0	0	0	0	0	0	1.0169	0
OTU_128381	Bacteria	Proteobacteria	Betaproteobacteria	Burkholderiales	Comamonadaceae	Rhodoferax	uncultured bacterium	0	0	0	0	0	0	0	0	0	0	0	0	0	0	0	0	0	0	0	0	0	0	0	0	0	0	0	1.5093
OTU_21328	Bacteria	Proteobacteria	Betaproteobacteria	Burkholderiales	Comamonadaceae	Rhodoferax	uncultured beta proteobacterium	0	0	0	0	0	1.0931	0	0	0	0.7539	0	0	0	0	0	0	0	0	0	0	0	0	0	0	0	0	0	0
OTU_19715	Bacteria	Proteobacteria	Betaproteobacteria	Burkholderiales	Comamonadaceae	Rhodoferax	uncultured beta proteobacterium	0	0	0	0	0	0	0.50268	0	0	0	0.84697	0	0	0	0	0	0	0	0	0	0	0	0	0	0	0	0.59624	0
OTU_125284	Bacteria	Proteobacteria	Betaproteobacteria	Burkholderiales	Comamonadaceae	Rhodoferax	uncultured bacterium	0	0	0	0	0	0	0	0	0	0	0	0	0	0	0	0	0	0	0	0	0	0	0	0	0	0.81548	0	0
OTU_12743	Bacteria	Proteobacteria	Betaproteobacteria	Burkholderiales	Comamonadaceae	Candidatus Symbiobacter	uncultured bacterium	0	0	0	0	0	0	0	1.1699	0	0	0	0	0	0	0	0	0	0	0	0	0	0	0	0	0	0.81548	0	0.94363
OTU_12846	Bacteria	Proteobacteria	Betaproteobacteria	Burkholderiales	Comamonadaceae	Limnohabitans	uncultured bacterium	0	0	0	0	0.43614	0	0.87474	0	0	0	0	0	0	0	0	0	0	1.073	0	0	0	0	0	0	0	0	1.3422	0.94363
OTU_21937	Bacteria	Proteobacteria	Betaproteobacteria	Burkholderiales	Comamonadaceae	Candidatus Symbiobacter	uncultured bacterium	0	0	0	0	0	0	0	0	0	0	0	0	0	0	0	0	0	0	0	0	0	0	0	0	0	0	0	0.94363
OTU_101638	Bacteria	Proteobacteria	Betaproteobacteria	Burkholderiales	Comamonadaceae	Rhodoferax	uncultured beta proteobacterium	0	0	0	0	0	0	0.50268	0	0	0	0	0	0	0	0	0	0	0	0	0	0	0	0	0.72561	0	0	0	0
OTU_6353	Bacteria	Proteobacteria	Betaproteobacteria	Burkholderiales	Comamonadaceae	Albidiferax	uncultured bacterium	0	0	0	0	0	0	0	0	0	0	0	0.77976	0	1.3118	1.35	2.0125	0	0	0	0	0	0	0.8169	0.72561	0	0	0	0
OTU_107	Bacteria	Proteobacteria	Betaproteobacteria	Burkholderiales	Comamonadaceae	uncultured	uncultured bacterium	0.76328	0	0.79182	1.9697	2.2877	4.7585	5.3285	6.585	1.33	1.2465	2.0686	2.8976	1.9249	0	0	0.81453	0	0	0	0	0.86261	0	0.8169	4.0029	4.1199	3.6321	3.1998	4.1392
OTU_98569	Bacteria	Proteobacteria	Betaproteobacteria	Burkholderiales	Comamonadaceae	uncultured	uncultured bacterium	0	0	0	0	0	0	0.50268	0	0	0	0	0.77976	0	0	0	0	0	0	0	0	0	0	0	0	0	0	0	0
OTU_20765	Bacteria	Proteobacteria	Betaproteobacteria	Burkholderiales	Comamonadaceae	uncultured	uncultured bacterium	0	0	0	0	0	0	0	2.2479	0	0	0	0	0	0	0	0	0	0	0	0	0	0	0	0	0	0	0	0
OTU_98876	Bacteria	Proteobacteria	Betaproteobacteria	Burkholderiales	Comamonadaceae	uncultured	uncultured bacterium	0	0	0	0	0	0	0.50268	1.8074	0	0	0	0	0	0	0	0	0	0	0	0	0	0	0	0	0.54118	0.81548	0	0
OTU_19647	Bacteria	Proteobacteria	Betaproteobacteria	Burkholderiales	Comamonadaceae	uncultured	uncultured bacterium	0	0	0	0	0	0.46235	1.1703	0	0	0	0	0	0	0	0	0	0	0	0	0	0	0	0	1.2061	0	0	0	0
OTU_19162	Bacteria	Proteobacteria	Betaproteobacteria	Burkholderiales	Comamonadaceae	uncultured	uncultured bacterium	0	0	0	0	0	1.0931	0	0	0	0	0	0	0	0	0	0	0	0	0	0	0	0	0	0.72561	0.54118	0	0	0.94363
OTU_7260	Bacteria	Proteobacteria	Betaproteobacteria	Burkholderiales	Comamonadaceae	uncultured	uncultured bacterium	0	0	0	0	0	1.0931	1.9701	1.1699	0	0	0	0	0	0	0	0	0	0	0	0	0	0	0	0	0	0	0	0.94363
OTU_8972	Bacteria	Proteobacteria	Betaproteobacteria	Burkholderiales	Comamonadaceae	uncultured	uncultured bacterium	0.43154	0	0	0	0	1.0931	2.1159	2.2479	0	0	0	0	0	0	0	0	0	0	0	0	0	0	0	0	0	0	0	0
OTU_20370	Bacteria	Proteobacteria	Betaproteobacteria	Burkholderiales	Comamonadaceae	uncultured	uncultured bacterium	0	0	0	0	0	0	1.4154	1.8074	0	0	0	0	0	0	0	0	0	0	0	0	0	0	0	0	0.93382	0	0	0
OTU_2960	Bacteria	Proteobacteria	Betaproteobacteria	Burkholderiales	Comamonadaceae	Rhodoferax	uncultured bacterium	0.43154	0	1.3001	0.57157	0.77059	0	0	0	0.81312	0	0	1.2831	0.76494	0.80016	0	0	0	0	0	0	0	0	0	0	1.7119	0	0	1.5093
OTU_4665	Bacteria	Proteobacteria	Betaproteobacteria	Burkholderiales	Comamonadaceae	Rhodoferax	uncultured bacterium	0	0	0.79182	0	0.77059	0	0	0	0.81312	0.7539	0	0	1.2622	0.80016	0.82749	0	0	0	0	0	0	0	0	0	0	0.81548	1.6074	0.94363
OTU_13200	Bacteria	Proteobacteria	Betaproteobacteria	Burkholderiales	Comamonadaceae	Rhodoferax	uncultured beta proteobacterium	0	0	0	0	0	0	0.50268	0	0	0	0	0.77976	0.76494	0	0	0	0	0	0	0	0	0	0	0	0.54118	0	0	0
OTU_26981	Bacteria	Proteobacteria	Betaproteobacteria	Burkholderiales	Comamonadaceae	Rhodoferax	Rhodoferax saidenbachensis ED16	0.43154	0	0	0	0	0	0	0	0	0	0	0	0	0	0	0	0	0	0	0	0	0	0	0	0	0.81548	0	0
OTU_29535	Bacteria	Proteobacteria	Betaproteobacteria	Burkholderiales	Comamonadaceae	Rhodoferax	Rhodoferax saidenbachensis ED16	0.43154	0.93728	0	0	0	0	0	0	0	0	0	0	0	0	0	0	0	0	0	0	0	0	0	0	0	0	0	0
OTU_53269	Bacteria	Proteobacteria	Betaproteobacteria	Burkholderiales	Comamonadaceae	Giesbergeria	uncultured bacterium	0	0	0.44957	0	0	0	0	0	0	0	0	0	0	0	0	0	0	0	0	0	0	0	0	0	0	0	0	0.94363
OTU_3892	Bacteria	Proteobacteria	Betaproteobacteria	Burkholderiales	Comamonadaceae	Rhodoferax	Rhodoferax sp. KAR16	0	0	0	0	0	0	3.088	1.1699	0	0	0	0.77976	0	0	0	0	0	0	0	0	0	0	0	0	0	0	0	0
OTU_9134	Bacteria	Proteobacteria	Betaproteobacteria	Burkholderiales	Comamonadaceae	Rhodoferax	uncultured soil bacterium	0	0	0	0	0	0	0	0	0	0	0.84697	0	0	0	0	0	0	0	0	0	0	0	0	0	0	0	0.59624	0
OTU_16161	Bacteria	Proteobacteria	Betaproteobacteria	Burkholderiales	Comamonadaceae	uncultured	uncultured bacterium	0	0	1.0683	0	0	0	0	0	0	0	0	0	0	0	0	0	0	0	0	0	0	0	0	0	0	0	0	0
OTU_192223	Bacteria	Proteobacteria	Betaproteobacteria	Burkholderiales	Comamonadaceae	uncultured	uncultured soil bacterium	0	0	0	0	0	0	0	0	0	0	0	0	0	0	0	0	0	0	0.82506	0.83092	0	0	0	0	0.54118	0	0	0
OTU_219640	Bacteria	Proteobacteria	Betaproteobacteria	Burkholderiales	Comamonadaceae	uncultured	uncultured beta proteobacterium	0	0	0	0	0	0	0	0	0	0	0	0	0	0	0	0	0	0	0	0	0	0	0	0.72561	0	0.81548	0	0
OTU_8675	Bacteria	Proteobacteria	Betaproteobacteria	Burkholderiales	Comamonadaceae	uncultured	uncultured bacterium	0	0	0	0	0.43614	0	0	0	0.81312	0	0.84697	0	0.76494	0	1.35	0	0	0	0	0	0	0	0	1.2061	0	0	0	0
OTU_25344	Bacteria	Proteobacteria	Betaproteobacteria	Burkholderiales	Comamonadaceae	uncultured	uncultured bacterium	0	0	0	0	0	0	0	0	0	0.7539	0	0	0	0	0	0	0	0	0.82506	0	0.86261	0	0.8169	0	0	0	0	0
OTU_30224	Bacteria	Proteobacteria	Betaproteobacteria	Burkholderiales	Comamonadaceae	NA	NA	0.43154	0	0	0	0	0	0	0	0	0	0	0	0	0	0.82749	0	0	0	0	0	0	0	0	0	0	0	0	0
OTU_146179	Bacteria	Proteobacteria	Betaproteobacteria	Burkholderiales	Comamonadaceae	NA	NA	0	0	0	0	0	0	0	0	0	0.7539	0	0.77976	0.76494	0	0	0.81453	0	0	0	0	0	0	0	0	0	0	0	0
OTU_1951	Bacteria	Proteobacteria	Betaproteobacteria	Burkholderiales	Comamonadaceae	uncultured	uncultured bacterium	1.0328	3.0565	1.4999	0	1.0419	0	0	0	0.81312	0	0	0.77976	0.76494	1.6888	0	0	0.97608	0	0	0.83092	0	0	0	0.72561	0	0.81548	0	0
OTU_18808	Bacteria	Proteobacteria	Betaproteobacteria	Burkholderiales	Comamonadaceae	NA	NA	0.43154	0	0	0	0.77059	0	0.50268	0	0	0	0	0	0.76494	0	0	0	0	0	0	0	0	0	0	0	0	0	0	0
OTU_4370	Bacteria	Proteobacteria	Betaproteobacteria	Burkholderiales	Comamonadaceae	NA	NA	0.43154	0	0	0	0.77059	0	0	0	0	0.7539	0.84697	1.2831	0.76494	1.3118	1.7328	0	0	0	0	0	0	0	0	0	0	0.81548	0	0
OTU_138070	Bacteria	Proteobacteria	Betaproteobacteria	Burkholderiales	Comamonadaceae	NA	NA	0	0	0	0	0	0	0	0	0	0	0	0	0	0	0	0	0	0	0	0	0	0	0	0.72561	0	0	0.59624	0
OTU_141071	Bacteria	Proteobacteria	Betaproteobacteria	Burkholderiales	Comamonadaceae	NA	NA	0	0	0	0	0	0	0	0	0.81312	0	0	0	0	0	0	0	0	0	0	0	0	0	0	0	0	0	0.59624	0
OTU_10449	Bacteria	Proteobacteria	Betaproteobacteria	Burkholderiales	Comamonadaceae	uncultured	uncultured bacterium	0	0	0.44957	0	0	0	0	0	0	0.7539	0	0.77976	0	1.3118	0.82749	0	0	0	0	0	0	0	0	0	0	0.81548	0	0
OTU_26585	Bacteria	Proteobacteria	Betaproteobacteria	Burkholderiales	Comamonadaceae	NA	NA	0	0	0	0	0	0	0	0	0	0	0	0	0	0	0	0	0	0	0	0	0	0	0	0	0	0	1.0169	0
OTU_133795	Bacteria	Proteobacteria	Betaproteobacteria	Burkholderiales	Comamonadaceae	NA	NA	0	0	0	0	0	0	0	0	0	0	0	0.77976	0	0	0	0	0	0	0	0	0	0	0	1.2061	0	0	0	0
OTU_7992	Bacteria	Proteobacteria	Betaproteobacteria	Burkholderiales	Comamonadaceae	NA	NA	1.456	0	0	0	0	0	0	0	0.81312	0	0	0	0	0	0	0	0	0	0	0	0	0	0	0	0	0	0	0
OTU_216463	Bacteria	Proteobacteria	Betaproteobacteria	Burkholderiales	Comamonadaceae	NA	NA	0	0	0	0	0	0	0	0	0	0	0	0	0	0	0	0	0	0	0	0	0	0	0	0.72561	0.54118	0	0	0
OTU_7333	Bacteria	Proteobacteria	Betaproteobacteria	Burkholderiales	Comamonadaceae	Albidiferax	uncultured beta proteobacterium	0	0	0	0	0	0.46235	0	0	0.81312	0.7539	0	1.2831	0	0	0	0	0	0	0	0	0	0	0	0.72561	0	0.81548	0	0
OTU_8605	Bacteria	Proteobacteria	Betaproteobacteria	Burkholderiales	Comamonadaceae	Candidatus Symbiobacter	uncultured bacterium	0	0	0	0	0.43614	0	0	0	0.81312	0	0	0.77976	1.2622	0	0.82749	0	0	0	0	0	0	0	0	0	0	0	0	0
OTU_23721	Bacteria	Proteobacteria	Betaproteobacteria	Burkholderiales	Comamonadaceae	Rhodoferax	uncultured bacterium	0	0	0	0	0	0	0	0	0	0	0	0	1.2622	0	0	0	0	0	0	0	0	0	0	0	0	0	0	0
OTU_21630	Bacteria	Proteobacteria	Betaproteobacteria	Burkholderiales	Comamonadaceae	uncultured	uncultured bacterium	0	0	0	0	0	0	0	0	0	0	0	0	0	0	0	0	0	0	0	0	0	0	0	0	0	0	0.59624	0.94363
OTU_4590	Bacteria	Proteobacteria	Betaproteobacteria	Burkholderiales	Comamonadaceae	NA	NA	0.43154	0	0	0	0	0	0	0	0	0	0.84697	1.9514	1.6313	0	0	0	0	0	0	0	0	0	0	0	0	0	2.0253	0.94363
OTU_26124	Bacteria	Proteobacteria	Betaproteobacteria	Burkholderiales	Comamonadaceae	Rhodoferax	Rhodoferax ferrireducens	0	0	0	0	0	0	0	0	0	0	0	0	0.76494	0	0	0	0	0	0	0	0	0	0	0.72561	0	0	0	1.5093
OTU_85948	Bacteria	Proteobacteria	Betaproteobacteria	Burkholderiales	Comamonadaceae	uncultured	uncultured bacterium	0	0	0	0	0	1.3283	0	0	0	0	0	0	0	0	0	0	0	0	0	0	0	0	0	0	0	0	0	0
OTU_2596	Bacteria	Proteobacteria	Betaproteobacteria	Burkholderiales	Comamonadaceae	NA	NA	2.7923	2.6981	0.79182	0.97987	0	0	0	0	0.81312	0	0	0	0	0	0	0	0	0	0	0	0	0	0	0	0	0	0	0
OTU_28596	Bacteria	Proteobacteria	Betaproteobacteria	Burkholderiales	Comamonadaceae	NA	NA	0.76328	0	0	0	0	0	0	0	0	0	0	0	0	0	0	0	0	0	0	0	0	0	0	0	0	0	0	0
OTU_1204	Bacteria	Proteobacteria	Betaproteobacteria	Burkholderiales	Comamonadaceae	Acidovorax	NA	0.43154	0	0	0	1.6406	1.3283	1.9701	0	1.33	0.7539	0.84697	0	0.76494	0	0	0	0	0	0	0	0	0	0	1.2061	2.0656	1.7135	1.6074	2.2306
OTU_11433	Bacteria	Proteobacteria	Betaproteobacteria	Burkholderiales	Comamonadaceae	Caenimonas	uncultured bacterium	0	0	0	0	1.2702	0	0	0	0	0	0	0	0	0	0	0	0	0	0	0	0	0	0	0	0	0	0	0
OTU_164610	Bacteria	Proteobacteria	Betaproteobacteria	Burkholderiales	Comamonadaceae	NA	NA	0	0	0	0	0	0	0	0	0	0	0	0	0	0.80016	0	0	0	0	0	0	0	0	0	0.72561	0	0	0	0
OTU_7924	Bacteria	Proteobacteria	Betaproteobacteria	Burkholderiales	Comamonadaceae	Caenimonas	uncultured bacterium	0.43154	0	0	0	0	0	0	0	0	0	0.84697	0	0	0	0	2.0125	0	0	0	0	0	0	0	0	0	0	0	0.94363
OTU_12432	Bacteria	Proteobacteria	Betaproteobacteria	Burkholderiales	Comamonadaceae	Caenimonas	uncultured bacterium	0	0	0	0	0	0.46235	0	0	0	0	0	0	0	0	0	0	0	0	0	0	0	0	0	0	0	0	0	0
OTU_6061	Bacteria	Proteobacteria	Betaproteobacteria	Burkholderiales	Comamonadaceae	Caenimonas	uncultured bacterium	0	0	0	0	0	0	0.50268	0	0	0	0	0	0	0	0	0	0	0	0	0	0	0	0	0	1.2421	0	1.0169	2.2306
OTU_18629	Bacteria	Proteobacteria	Betaproteobacteria	Burkholderiales	Comamonadaceae	uncultured	uncultured bacterium	0	0	0	0	0.77059	0	0	0	0	0	0	0	0	0	0	0	0	0	0	0	0	0	0	0	0	0	0	0
OTU_15710	Bacteria	Proteobacteria	Betaproteobacteria	Burkholderiales	Comamonadaceae	NA	NA	0	0	0.79182	0	0	0	0	0	0	0	0	0	0	0	0	0	0	0	0	0	0	0	0	0	0	0	0	0
OTU_18297	Bacteria	Proteobacteria	Betaproteobacteria	Burkholderiales	Comamonadaceae	NA	NA	0	0	0	0	0.77059	0	0	0	0	0	0	0	0	0	0	0	0	0	0	0	0	0	0	0	0	0	0	0
OTU_5628	Bacteria	Proteobacteria	Betaproteobacteria	Burkholderiales	Comamonadaceae	NA	NA	1.0328	0	0	0.97987	0.43614	0	0	0	0	0	0	0	0	0	0	0	0	0	0	0	0	0	0	0.72561	0	0	0	0
OTU_6758	Bacteria	Proteobacteria	Betaproteobacteria	Burkholderiales	Comamonadaceae	Leptothrix	uncultured bacterium	1.0328	0	0.44957	1.2977	0.77059	0	0	0	0	0	0	0	0.76494	0	0.82749	0	0	0	0	0	0	0	0	0	0	0	0	0
OTU_8887	Bacteria	Proteobacteria	Betaproteobacteria	Burkholderiales	Comamonadaceae	uncultured	uncultured Ideonella sp.	0	0	0	0	0	0.81194	0	0	0	0.7539	0	0	0	0	0	0	0	0	0	0	0	0	0	0	0	0	0	0
OTU_10871	Bacteria	Proteobacteria	Betaproteobacteria	Burkholderiales	Comamonadaceae	uncultured	uncultured beta proteobacterium	0	0	0	1.2977	0	0	0	0	0	0.7539	0	0	0.76494	0	0	0	0	0	0	0	0	0	0	0	0	0	0	0
OTU_7611	Bacteria	Proteobacteria	Betaproteobacteria	Burkholderiales	Comamonadaceae	uncultured	NA	0.43154	0	0	0	0	0	0	0	0	0	1.3771	0.77976	0	0	0	0	0	0	0	0	0	0	0	0	0.54118	0	0.59624	0.94363
OTU_9123	Bacteria	Proteobacteria	Betaproteobacteria	Burkholderiales	Comamonadaceae	uncultured	NA	0	0	0	0	0	0	0	0	0	0	0	0	0	0	0	0	0	0	0	0	0	0	0	0	0	0.81548	0.59624	0
OTU_1171	Bacteria	Proteobacteria	Betaproteobacteria	Burkholderiales	Comamonadaceae	uncultured	uncultured bacterium	3.474	2.6981	2.697	0	1.2702	0.46235	0	0	0.81312	1.6131	1.7639	1.2831	1.9249	1.3118	1.7328	0.81453	0	0	0	0	0	0	0	0.72561	0.54118	0	0.59624	1.5093
OTU_13909	Bacteria	Proteobacteria	Betaproteobacteria	Burkholderiales	Comamonadaceae	uncultured	NA	0	0	0	0	0	0	0	0	0	0	0	0	0	0.80016	0	0.81453	0	0	0	0	0	0	0	1.2061	0	0	0	0
OTU_32751	Bacteria	Proteobacteria	Betaproteobacteria	Burkholderiales	Comamonadaceae	uncultured	uncultured bacterium	0.43154	0	0.44957	0	0.43614	0	0	0	0	0	0	0	0	0	0	0	0	0	0	0	0	0	0	0	0	0	0	0
OTU_22320	Bacteria	Proteobacteria	Betaproteobacteria	Burkholderiales	Comamonadaceae	uncultured	uncultured bacterium	0	0	0	0	0	0	0	0	0	0	0	0	0	0	0	0	0	0	0	0	0	0	0	0	0	0	0	0.94363
OTU_14785	Bacteria	Proteobacteria	Betaproteobacteria	Burkholderiales	Comamonadaceae	uncultured	Comamonadaceae bacterium OTSz_B_233	0.76328	0	0.79182	0.57157	0	0.46235	0	0	0	0.7539	0	0	0	0.80016	0	0	0	0	0	0	0	0	0	0	0	0	0	0
OTU_15883	Bacteria	Proteobacteria	Betaproteobacteria	Burkholderiales	Comamonadaceae	uncultured	Comamonadaceae bacterium OTSz_B_233	0.43154	0	1.0683	0.57157	0	0	0	0	0	0	0	0	0	0	0	0	0	0	0	0	0	0	0	0	0	0	0	0
OTU_572	Bacteria	Proteobacteria	Betaproteobacteria	Burkholderiales	Comamonadaceae	uncultured	Comamonadaceae bacterium OTSz_B_223	3.3805	0	3.7475	2.6662	1.7953	0.46235	0	0	1.7097	0.7539	0.84697	0.77976	1.2622	1.3118	0.82749	0	0	0	0	0	0	0	0	1.2061	0	0.81548	0	0
OTU_21442	Bacteria	Proteobacteria	Betaproteobacteria	Burkholderiales	Comamonadaceae	Leptothrix	beta proteobacterium AAP51	0	0	0	0	0	0	0	0	0	0.7539	0	0	0	0	0	0	0	0	0	0	0	0	0	0	0	1.3333	0.59624	1.5093
OTU_6885	Bacteria	Proteobacteria	Betaproteobacteria	Burkholderiales	Comamonadaceae	uncultured	uncultured bacterium	0.43154	0	0	0	0	0	0	0	0.81312	0.7539	0	0	0	0	0	0	0	0	0	0	0	0	0	0	0	0	0	0
OTU_7741	Bacteria	Proteobacteria	Betaproteobacteria	Burkholderiales	Comamonadaceae	Comamonas	uncultured soil bacterium	0	0	0	0	0	0	0	0	0	0	0	0	0	0	0	0	0	1.073	0	2.041	1.7887	0	1.3353	0	0	0	0	0
OTU_25022	Bacteria	Proteobacteria	Betaproteobacteria	Burkholderiales	Comamonadaceae	Leptothrix	uncultured organism	0	0	0	0	0	0	0	0	0	0	0	0	0	0	0	0	0	0	0.82506	2.041	0	0.91693	0	0	0	0	0	0.94363
OTU_193640	Bacteria	Proteobacteria	Betaproteobacteria	Burkholderiales	Comamonadaceae	Comamonas	uncultured soil bacterium	0	0	0	0	0	0	0	0	0	0	0	0	0	0	0	0	0	0	0.82506	0.83092	0	0.91693	0.8169	0	0	0	0	0
OTU_25454	Bacteria	Proteobacteria	Betaproteobacteria	Burkholderiales	Comamonadaceae	Comamonas	uncultured soil bacterium	0	0	0	0	0	0	0	0	0	0	0	0	0	0	0	0	0	0	0.82506	0	0	0.91693	0	0	0	0	0	0
OTU_25316	Bacteria	Proteobacteria	Betaproteobacteria	Burkholderiales	Comamonadaceae	Comamonas	uncultured soil bacterium	0	0	0	0	0	0	0	0	0	0	0	0	0	0	0	0	0	0	0	0	1.3987	0	0	0	0	0	0	0
OTU_7729	Bacteria	Proteobacteria	Betaproteobacteria	Burkholderiales	Comamonadaceae	Comamonas	uncultured bacterium	0	0	0	0	0	0	0	0	0	0	0	0	0	0	0	0	0	0	1.3467	0.83092	1.3987	0.91693	1.3353	0	0	0	0	0
OTU_21784	Bacteria	Proteobacteria	Betaproteobacteria	Burkholderiales	Comamonadaceae	Leptothrix	uncultured bacterium	0	0	0	0	0	0	0	0	0	0	0	0	0.76494	0	0	0	0	0	0	0	0.86261	0	0	0	0	0	0	0
OTU_7218	Bacteria	Proteobacteria	Betaproteobacteria	Burkholderiales	Comamonadaceae	uncultured	NA	0	0	0	1.2977	0	0	1.9701	0	0	0	0	0	0	0	0	0	0	0	0	0	0	0	0	0	0.54118	0	0	0
OTU_12178	Bacteria	Proteobacteria	Betaproteobacteria	Burkholderiales	Comamonadaceae	uncultured	NA	0	0	0	0	0	0	0	3.2854	0	0	0	0	0	0	0	0	0	0	0	0	0	0	0	0	0	0	0	0
OTU_105484	Bacteria	Proteobacteria	Betaproteobacteria	Burkholderiales	Comamonadaceae	uncultured	NA	0	0	0	0	0	0	0	1.8074	0	0	0	0	0	0	0	0	0	0	0	0	0	0	0	0	0	0	0	0
OTU_619	Bacteria	Proteobacteria	Betaproteobacteria	Burkholderiales	Comamonadaceae	Comamonas	uncultured soil bacterium	0	0	0	0	0	0	0	0	0	0.7539	0	0	0	0	0	0	0	0	4.1679	4.5598	4.4775	4.4213	2.6625	0	0	0	0	0
OTU_1580	Bacteria	Proteobacteria	Betaproteobacteria	Burkholderiales	Comamonadaceae	Leptothrix	uncultured bacterium	2.2736	0	0.79182	0	1.6406	0	0	0	0	1.2465	0	0.77976	0.76494	1.9874	0.82749	0	0	0	0	0	0	0	0	0.72561	0.93382	0	0	0.94363
OTU_2569	Bacteria	Proteobacteria	Betaproteobacteria	Burkholderiales	Comamonadaceae	Leptothrix	uncultured bacterium	0.76328	0	0.44957	0	0.43614	0	0	0	0.81312	1.6131	0.84697	1.6556	0.76494	0.80016	0	1.332	0	1.073	0	0	0	0	0	0	0	0	0	1.5093
OTU_5557	Bacteria	Proteobacteria	Betaproteobacteria	Burkholderiales	Comamonadaceae	NA	NA	0	0	0	0	0	0	0	0	0	0	0	0	0	0	0	0	0	0	0.82506	1.7383	2.7502	0.91693	0.8169	0	0	0	0	0
OTU_1562	Bacteria	Proteobacteria	Betaproteobacteria	Burkholderiales	Comamonadaceae	uncultured	uncultured bacterium	0	0	0	0	0	0	0	0	0	0	0.84697	0	0	0	0	0	0	0	2.6784	4.4613	4.2482	4.0088	3.7209	0	0	0	0.59624	0
OTU_198998	Bacteria	Proteobacteria	Betaproteobacteria	Burkholderiales	Comamonadaceae	uncultured	uncultured bacterium	0	0	0	0	0	0	0	0	0	0	0	0	0	0	0	0	0	0	0	0.83092	1.3987	0	0.8169	0	0	0	0	0
OTU_4152	Bacteria	Proteobacteria	Betaproteobacteria	Burkholderiales	Comamonadaceae	uncultured bacterium	NA	2.1657	0.93728	0.79182	0	0	0.46235	0	0	0	0	0	0	0.76494	0	0	0	0	0	0	0	0	0	0	0	0	0	0	0
OTU_6693	Bacteria	Proteobacteria	Betaproteobacteria	Burkholderiales	Comamonadaceae	uncultured	uncultured bacterium	0	0	1.3001	0.97987	0	0	0	0	0	0	0	0	0.76494	0	0	0	0	0	0	0	0	0	0	0	0	0	0	0
OTU_13623	Bacteria	Proteobacteria	Betaproteobacteria	Burkholderiales	Comamonadaceae	uncultured	uncultured bacterium	0	0	0	0	0	0	0	0	0	0	0	0	0	0	0	0	0	0	1.3467	1.7383	0	0	0	0	0	0	0	0
OTU_21510	Bacteria	Proteobacteria	Betaproteobacteria	Burkholderiales	Comamonadaceae	uncultured bacterium	NA	0	0	0	0	0	0	0	0	0	0	0	0	0	0	0	0	0	0	0	0	0	0	0	0	0.54118	0	0	0
OTU_7950	Bacteria	Proteobacteria	Betaproteobacteria	Burkholderiales	Comamonadaceae	NA	NA	0.43154	0	0.44957	0.57157	1.4672	0.81194	0	0	1.33	0.7539	0.84697	0.77976	0	0.80016	0	0	0	0	0	0	0	0	0	0	0	0	0	1.5093
OTU_35774	Bacteria	Proteobacteria	Betaproteobacteria	Burkholderiales	Comamonadaceae	NA	NA	0	1.5007	0	0	0	0	0	0	0	0	0	0	0	0	0	0	0	0	0	0	0	0	0	0	0	0	0	0
OTU_1511	Bacteria	Proteobacteria	Betaproteobacteria	Burkholderiales	Comamonadaceae	Methylibium	beta proteobacterium HF007	0	0	0	0	0	0	0	0	0	0.7539	0	0.77976	0	0	0	0	0	1.073	3.1237	4.1806	3.4356	3.4288	3.2292	0	0	0	0	0
OTU_25401	Bacteria	Proteobacteria	Betaproteobacteria	Burkholderiales	Comamonadaceae	Methylibium	NA	0	0	0	0	0	0	0	0	0	0	0	0	0	0	0	0	0	0	0.82506	0	0.86261	0	0	0	0	0	0	0
OTU_25894	Bacteria	Proteobacteria	Betaproteobacteria	Burkholderiales	Comamonadaceae	Methylibium	beta proteobacterium HF007	0	0	0	0	0	0	0	0	0	0	0	0	0	0	0	0	0	0	0	0.83092	0.86261	0.91693	0.8169	0	0	0	0	0
OTU_84410	Bacteria	Proteobacteria	Betaproteobacteria	Burkholderiales	Comamonadaceae	uncultured	uncultured bacterium	0	0	0	0	0	0.46235	0	0	0	0	0	0	0	0	0	0	0	0	0	0	0	0	0	0	0	0.81548	0	0
OTU_18242	Bacteria	Proteobacteria	Betaproteobacteria	Burkholderiales	Comamonadaceae	uncultured	uncultured bacterium	0	0	0	0	0.43614	0	0	0	0	1.2465	0.84697	0.77976	0	0.80016	0	0	0	0	0	0	0	0	0	0.72561	0	0	0	0
OTU_456	Bacteria	Proteobacteria	Betaproteobacteria	Burkholderiales	Comamonadaceae	uncultured	uncultured bacterium	2.1657	5.0048	1.6753	2.4263	2.8075	1.5305	0.87474	0	3.334	3.6631	3.0336	2.7516	3.8366	2.2346	2.2848	2.6579	3.2786	2.437	0	0	0	0	0	1.8537	1.2421	1.7135	0	0.94363
OTU_2611	Bacteria	Proteobacteria	Betaproteobacteria	Burkholderiales	Comamonadaceae	uncultured	uncultured bacterium	1.922	2.8884	0	1.2977	0	0	0	0	0	0.7539	0	0	0	0.80016	0.82749	0	0	0	0	0	0	0	0	0.72561	0	0	0	0
OTU_62972	Bacteria	Proteobacteria	Betaproteobacteria	Burkholderiales	Comamonadaceae	uncultured	uncultured bacterium	0	0.93728	0	0	0	0	0	0	0	0	0	0	0.76494	0	0	0	0	0	0	0	0	0	0	0	0	0	0	0
OTU_24276	Bacteria	Proteobacteria	Betaproteobacteria	Burkholderiales	Comamonadaceae	uncultured	uncultured bacterium	0	1.5007	0.44957	0.57157	0	0	0	0	0.81312	0	0	0	0	0	0	0.81453	0.97608	0	0	0	0	0	0	0	0	0	0	0
OTU_29222	Bacteria	Proteobacteria	Betaproteobacteria	Burkholderiales	Comamonadaceae	uncultured	uncultured bacterium	0.43154	0	0.44957	0.57157	0.77059	0.46235	0	0	0	0	0.84697	0	0	0	0	0	0	0	0	0	0	0	0	0	0	0	0	0
OTU_8078	Bacteria	Proteobacteria	Betaproteobacteria	Burkholderiales	Comamonadaceae	uncultured	uncultured bacterium	0	1.5007	0	0	0.43614	0	0	0	0.81312	0	0	0	0	0	0	0	0	0	0	0	0	0	0	0.72561	0	0	0	0
OTU_23058	Bacteria	Proteobacteria	Betaproteobacteria	Burkholderiales	Comamonadaceae	uncultured	uncultured bacterium	0	1.5007	0	0	0.43614	0	0	0	0.81312	0.7539	0	0	0	0	0	0	0	0	0	0	0	0	0	0	0	0	0	0.94363
OTU_11381	Bacteria	Proteobacteria	Betaproteobacteria	Burkholderiales	Comamonadaceae	uncultured	uncultured bacterium	0	0	0	0	1.0419	0.46235	0	0	0.81312	1.6131	0.84697	0	1.2622	0.80016	1.35	0	0	0	0	0	0	0	0	0.72561	0	0	0	0
OTU_9208	Bacteria	Proteobacteria	Betaproteobacteria	Burkholderiales	Comamonadaceae	uncultured	NA	0	0	0	0.57157	0	0	0	0	0	0	0	0	0	0	0	0	0	0	0	0	0	0	0	0	0	0	0	0
OTU_11279	Bacteria	Proteobacteria	Betaproteobacteria	Burkholderiales	Comamonadaceae	uncultured	uncultured Comamonadaceae bacterium	0.43154	0	0	0	0	0.46235	0	0	0	0	0	0	0	0	0.82749	0	0	0	0	0	0	0	0	0.72561	0	0	0	0
OTU_23168	Bacteria	Proteobacteria	Betaproteobacteria	Burkholderiales	Comamonadaceae	NA	NA	0	0	0	0	0	0	0	0	0	0.7539	0	0	0	0	0	0	0	0	0	0	0	0	0	0	0	0	0.59624	0
OTU_717	Bacteria	Proteobacteria	Betaproteobacteria	Burkholderiales	Comamonadaceae	uncultured	uncultured bacterium	3.428	0	2.3282	1.9697	3.0726	0.46235	0	0	0.81312	0.7539	0.84697	1.2831	1.9249	1.6888	1.35	2.2611	1.964	1.6815	0	0	0	0	0.8169	0.72561	0	0	0	0
OTU_4698	Bacteria	Proteobacteria	Betaproteobacteria	Burkholderiales	Comamonadaceae	Rhizobacter	NA	0	0	0	0	0	0	2.7731	0	0	0	0	0	0	0	0	0	0	0	0	0	0	0	0	0	0	0	0	0
OTU_27067	Bacteria	Proteobacteria	Betaproteobacteria	Burkholderiales	Comamonadaceae	uncultured	uncultured bacterium	1.0328	0	0	0	0.77059	0	0	0	0	0	0	0	0	0	0	0	0	0	0	0	0	0	0	0	0	0	0	0
OTU_14470	Bacteria	Proteobacteria	Betaproteobacteria	Burkholderiales	Comamonadaceae	NA	NA	0.43154	0	0	0	0.43614	0	0	0	0	0	0	0	0	0	0	0	0	0	0	0	0	0	0	0	0	0	0	0
OTU_26323	Bacteria	Proteobacteria	Betaproteobacteria	Burkholderiales	Comamonadaceae	Rhizobacter	NA	0	0	0	0	0	0.46235	0	0	0	0	0	0	0	0	0	0	0	0	0	0	0	0	0	0	0.54118	0	0	0.94363
OTU_76254	Bacteria	Proteobacteria	Betaproteobacteria	Burkholderiales	Comamonadaceae	Rhizobacter	NA	0	0	0	0	0.77059	0	0	0	0	0	0	0	0	0	0	0	0	0	0	0	0	0	0	0	0	0	0	0
OTU_19072	Bacteria	Proteobacteria	Betaproteobacteria	Burkholderiales	Comamonadaceae	uncultured	uncultured bacterium	0	0	0	0	0	0.46235	0	0	0	0	0	0	0	0	0	0	0	0	0	0	0	0	0	0	0	0	0	0.94363
OTU_7398	Bacteria	Proteobacteria	Betaproteobacteria	Burkholderiales	Comamonadaceae	NA	NA	0	0	0	0	0	0	0	0	0	0	0	0	0	0	0	0	0	0	0	0	0	0	0	0	0	0.81548	0	1.9146
OTU_1205	Bacteria	Proteobacteria	Betaproteobacteria	Burkholderiales	Comamonadaceae	uncultured	uncultured bacterium	0	0	0	0	0	0	0	0	0	0	0	1.2831	0	0	0.82749	0	0	0	2.9899	4.2995	4.0486	3.6491	4.0869	0	0	0	0	0.94363
OTU_1241	Bacteria	Proteobacteria	Betaproteobacteria	Burkholderiales	Comamonadaceae	uncultured	uncultured bacterium	0	0	0	0	0	0	0	0	1.33	0	0	0.77976	0	0	0	0	0	0	3.1237	3.371	4.2482	2.6619	2.6625	0.72561	0	0	0	0
OTU_205459	Bacteria	Proteobacteria	Betaproteobacteria	Burkholderiales	Comamonadaceae	uncultured	uncultured bacterium	0	0	0	0	0	0	0	0	0	0	0	0	0	0	0	0	0	0	0	0	0	1.8735	0	0	0	0	0	0
OTU_4457	Bacteria	Proteobacteria	Betaproteobacteria	Burkholderiales	Comamonadaceae	NA	NA	0.43154	0	0	0	0	1.0931	0	0	0	0	0	0	0	0	0.82749	0.81453	0.97608	2.1081	0	0	0	0	0	0.72561	0	0	0	0
OTU_13264	Bacteria	Proteobacteria	Betaproteobacteria	Burkholderiales	Comamonadaceae	Leptothrix	uncultured bacterium	0	0	0	0	0	0	0	0	0	1.2465	0	0	0	1.3118	0.82749	0	0	0	0	0	0	0	0	0	0	0	0	0
OTU_686	Bacteria	Proteobacteria	Betaproteobacteria	Burkholderiales	Comamonadaceae	Rivibacter	uncultured soil bacterium	1.922	0	0.44957	0	0	0	0	0	0.81312	0.7539	0	0	0	0	0.82749	0.81453	0	0	3.6524	3.8319	3.6388	3.9269	3.8019	0	0	0.81548	0.59624	0
OTU_25150	Bacteria	Proteobacteria	Betaproteobacteria	Burkholderiales	Comamonadaceae	Rivibacter	uncultured soil bacterium	0	0	0	0	0	0	0	0	0	0	0	0	0	0	0	0	0	0	0	0	0.86261	0	0.8169	0	0	0	0	0
OTU_204155	Bacteria	Proteobacteria	Betaproteobacteria	Burkholderiales	Comamonadaceae	Rivibacter	uncultured soil bacterium	0	0	0	0	0	0	0	0	0	0	0	0	0	0	0	0	0	0	0	0	0.86261	0.91693	0	0	0	0	0	0
OTU_195121	Bacteria	Proteobacteria	Betaproteobacteria	Burkholderiales	Comamonadaceae	Rivibacter	uncultured soil bacterium	0	0	0	0	0	0	0	0	0	0	0	0	0	0	0	0	0	0	0	1.3548	0	0	0	0	0	0	0	0
OTU_25170	Bacteria	Proteobacteria	Betaproteobacteria	Burkholderiales	Comamonadaceae	Rivibacter	uncultured soil bacterium	0	0	0	0	0	0	0	0	0	0	0	0	0	0	0	0	0	0	0	0.83092	0.86261	0	0	0	0	0	0	0
OTU_27611	Bacteria	Proteobacteria	Betaproteobacteria	Burkholderiales	Comamonadaceae	Rivibacter	uncultured soil bacterium	0.43154	0	0	0	0	0	0	0	0	0	0	0	0	0	0	0	0	0	0	0	0.86261	0	0	0	0	0	0	0
OTU_24002	Bacteria	Proteobacteria	Betaproteobacteria	Burkholderiales	Comamonadaceae	NA	NA	0	0	0	0	0	0	0	0	0.81312	0	0	0	0	0.80016	0.82749	0	0	0	0	0	0	0	0	0	0	0	0	0
OTU_106866	Bacteria	Proteobacteria	Betaproteobacteria	Burkholderiales	Comamonadaceae	Comamonas	uncultured bacterium	0	0	0	0	0	0	0	1.8074	0	0	0	0	0	0	0	0	0	0	0	0	0	0	0	0	0	0	0	0
OTU_16599	Bacteria	Proteobacteria	Betaproteobacteria	Burkholderiales	Comamonadaceae	uncultured	Burkholderiales bacterium JOSHI_001	0	0	0	0.57157	0	0	0	0	0.81312	0	0	0	0	0.80016	1.35	0	0	0	0	0	0	0	0	0	0	0	0	0
OTU_10901	Bacteria	Proteobacteria	Betaproteobacteria	Burkholderiales	Comamonadaceae	Rubrivivax	uncultured bacterium	0.43154	0	0	1.2977	0	0	0	0	0	0	0	0	0	0.80016	0	0	0	0	0	0	0	0	0	0	0	0	0	0
OTU_2499	Bacteria	Proteobacteria	Betaproteobacteria	Burkholderiales	Comamonadaceae	uncultured	uncultured beta proteobacterium	1.0328	0	0.44957	0	0.43614	1.5305	0	0	0	0	0	0	0	0	0.82749	0.81453	0	0	0	0	0	0	0	0	0	0	0	0
OTU_4661	Bacteria	Proteobacteria	Betaproteobacteria	Burkholderiales	Comamonadaceae	uncultured	NA	1.2598	0	1.4999	0	0.43614	0	0	0	0	0	0	0	0	0	0	0	0	0	0	0	0	0	0	0	0	0	0	0
OTU_10611	Bacteria	Proteobacteria	Betaproteobacteria	Burkholderiales	Comamonadaceae	uncultured	Methylibium sp. UTPF19a	0	0	1.0683	0	0	0	0	0	0	0.7539	0	0	0	0	0	0	0	0	0	0	0	0	0	0	0	0.81548	0	0
OTU_15538	Bacteria	Proteobacteria	Betaproteobacteria	Burkholderiales	Comamonadaceae	uncultured	Methylibium sp. UTPF19a	0.76328	0	0.44957	0	0	0	0	0	0	0	0	0	0	0	0.82749	0	0	0	0	0	0	0.91693	0	0.72561	0.54118	0	0	0
OTU_21931	Bacteria	Proteobacteria	Betaproteobacteria	Burkholderiales	Comamonadaceae	uncultured bacterium	NA	0	0	0	0	0	0	0	0	0	0	0	0	0.76494	0	0	0	0	0	0	0	0	0	0.8169	0	0	0	0	0
OTU_19636	Bacteria	Proteobacteria	Betaproteobacteria	Burkholderiales	Comamonadaceae	NA	NA	0	0	0	0	0	0.46235	0	0	0	0	0	0	0	0	0	0	0	0	0	0	0	0	0	0.72561	0	0.81548	0	0
OTU_11845	Bacteria	Proteobacteria	Betaproteobacteria	Burkholderiales	Comamonadaceae	Paucibacter	NA	0	0	0	0	0	1.3283	0	0	0	0	0	0	0	0	0	0	0	0	0	0	0	0	0	0	0	0	0	0
OTU_23431	Bacteria	Proteobacteria	Betaproteobacteria	Burkholderiales	Comamonadaceae	Rhizobacter	NA	0	0	0	0	0	0	0	0	0.81312	0	0.84697	0	0	0	0	0	0	0	0	0	0	0	0	0	0	0	0	0
OTU_219939	Bacteria	Proteobacteria	Betaproteobacteria	Burkholderiales	Comamonadaceae	Rhizobacter	NA	0	0	0	0	0	0	0	0	0	0	0	0	0	0	0	0	0	0	0	0	0	0	0	0.72561	0	0.81548	0	0.94363
OTU_1077	Bacteria	Proteobacteria	Betaproteobacteria	Burkholderiales	Comamonadaceae	Rhizobacter	uncultured beta proteobacterium	0.76328	0	2.697	2.6662	0	0.81194	0.50268	0	2.2585	2.1479	3.1679	1.9514	1.2622	0	0	0	0	0	0	0	0	0	0	0	0.54118	0	0	0
OTU_3037	Bacteria	Proteobacteria	Betaproteobacteria	Burkholderiales	Comamonadaceae	Rhizobacter	Rhizobacter fulvus	0	2.2202	0.44957	0	0.43614	1.3283	0	0	0	0.7539	0	0.77976	0	0	0	0	0	0	0	0	0	0	0	0	0	0.81548	0	0
OTU_3729	Bacteria	Proteobacteria	Betaproteobacteria	Burkholderiales	Comamonadaceae	Rhizobacter	uncultured bacterium	0	0	1.6753	2.1385	0.43614	0	0	0	1.7097	0	1.7639	1.2831	0	0	0.82749	0	0	0	0	0	0	0	0	0.72561	0.54118	0	1.0169	0
OTU_7304	Bacteria	Proteobacteria	Betaproteobacteria	Burkholderiales	Comamonadaceae	Rhizobacter	NA	0	0	0	0	0	0	0	4.9542	0	0	0	0	0	0	0	0	0	0	0	0	0	0	0	0	0	0	0	0
OTU_11572	Bacteria	Proteobacteria	Betaproteobacteria	Burkholderiales	Comamonadaceae	Rhizobacter	uncultured Rhizobacter sp.	0	0	0	0	1.0419	0	0	0	0	0	0	0	0	0	0	0	0	0	0	0	0	0	0	0	0	0	0	0
OTU_11630	Bacteria	Proteobacteria	Betaproteobacteria	Burkholderiales	Comamonadaceae	Rhizobacter	uncultured bacterium	0	0	0	0	0	1.0931	0	0	0	0	0	0	0	0	0	0	0	0	0	0	0	0	0	0	0	0	0	0
OTU_12354	Bacteria	Proteobacteria	Betaproteobacteria	Burkholderiales	Comamonadaceae	Rhizobacter	uncultured bacterium	0	0	0.79182	0	0	0	0	0	0	0.7539	0	0	0.76494	0	0	0	0	0	0	0	0	0	0	0	0	0	0.59624	0.94363
OTU_157793	Bacteria	Proteobacteria	Betaproteobacteria	Burkholderiales	Comamonadaceae	Rhizobacter	Methylibium sp. Cra24	0	0	0	0	0	0	0	0	0	0	0	0.77976	0	0	0	0	0	0	0	0	0	0	0	0.72561	0	0	0	0
OTU_10029	Bacteria	Proteobacteria	Betaproteobacteria	Burkholderiales	Comamonadaceae	Rhizobacter	Rhizobacter sp. NR 2-01	1.2598	0	0	0	1.2702	0	0	0	0	0	0	0	0	0	0	0	0	0	0	0	0	0	0	0	0	0	0	0
OTU_17420	Bacteria	Proteobacteria	Betaproteobacteria	Burkholderiales	Comamonadaceae	NA	NA	0	0	0.44957	0	0	0	0	0	0	0.7539	0	0.77976	0	0	0	0	0	0	0	0	0	0	0	0	0	0	0	0
OTU_10773	Bacteria	Proteobacteria	Betaproteobacteria	Burkholderiales	Comamonadaceae	Rhizobacter	NA	0	0	0	1.2977	0	0	0	0	0	0	0	0	0	0	0	0	0	0	0	0	0	0	0	0	0	0	0	0
OTU_50759	Bacteria	Proteobacteria	Betaproteobacteria	Burkholderiales	Comamonadaceae	Rhizobacter	NA	0	0	1.0683	0.57157	0	0	0	0	0	0.7539	0	0	0	0.80016	0	0	0	0	0	0	0	0	0	0	0	0	0	0
OTU_10396	Bacteria	Proteobacteria	Betaproteobacteria	Burkholderiales	Comamonadaceae	Rhizobacter	NA	0	0	0.79182	0.57157	0	0	0	0	0	0	0	0	0	0	0	0	0	0	0	0	0	0	0	0	0	0	0	0
OTU_15700	Bacteria	Proteobacteria	Betaproteobacteria	Burkholderiales	Comamonadaceae	Rhizobacter	NA	0	0	0.44957	0.57157	0	0	0	0	0	0	0	0	0	0	0	0	0	0	0	0	0	0	0	0	0	0	0	0
OTU_28463	Bacteria	Proteobacteria	Betaproteobacteria	Burkholderiales	Comamonadaceae	Rhizobacter	NA	0.76328	0	0	0	0	0	0	0	0	0	0	0	0	0	0	0	0	0	0	0	0	0	0	0	0	0	0	0
OTU_14287	Bacteria	Proteobacteria	Betaproteobacteria	Burkholderiales	Comamonadaceae	Rhizobacter	NA	1.0328	0	0	0	0	0	0	0	0	0	0	0	0	0	0	0	0	0	0	0	0	0	0	0	0	0	0	0
OTU_14277	Bacteria	Proteobacteria	Betaproteobacteria	Burkholderiales	Comamonadaceae	Rhizobacter	NA	0.76328	0	0	0	0	0	0	0	0	0	0	0	0	0	0	0	0	0	0	0	0	0	0	0	0	0	0	0
OTU_14182	Bacteria	Proteobacteria	Betaproteobacteria	Burkholderiales	Comamonadaceae	Rhizobacter	NA	0.76328	0	0	0	0	0	0	0	0	0	0	0	0	0	0	0	0	0	0	0	0	0	0	0	0	0	0	0
OTU_657	Bacteria	Proteobacteria	Betaproteobacteria	Burkholderiales	Comamonadaceae	Rhizobacter	NA	4.7629	0	0	0	0.43614	0	0	1.1699	2.2585	0	0	0	1.6313	0	0	0	0	0	0	0	0	0	0	0	0	0	0	0
OTU_5601	Bacteria	Proteobacteria	Betaproteobacteria	Burkholderiales	Comamonadaceae	Rhizobacter	uncultured bacterium	1.922	0	0	0	0	0	0	0	0	0	0	0	0	0	0	0	0	0	0	0	0	0	0	0	0	0	0	0
OTU_4570	Bacteria	Proteobacteria	Betaproteobacteria	Burkholderiales	Comamonadaceae	Leptothrix	NA	1.2598	0	0.44957	0	1.4672	0	0	0	0	0	0	0	0	0	0	0	0	0	0	0	0	0	0	0	0	0	0	0
OTU_8397	Bacteria	Proteobacteria	Betaproteobacteria	Burkholderiales	Comamonadaceae	Leptothrix	uncultured soil bacterium	0	0	0	0	0	0	0	0	0.81312	0.7539	2.3201	0	0	0	0	0	0	0	0	0	0	0	0	0	0	0	0	0
OTU_60986	Bacteria	Proteobacteria	Betaproteobacteria	Burkholderiales	Comamonadaceae	Leptothrix	uncultured bacterium	0	0	0	0.57157	0	0	1.1703	0	0	0	0	0	0	0	0	0	0	0	0	0	0	0	0	0	0	0	0	0
OTU_143666	Bacteria	Proteobacteria	Betaproteobacteria	Burkholderiales	Comamonadaceae	Leptothrix	uncultured bacterium	0	0	0	0	0	0	0	0	0.81312	0	0	0	0	0	0	0	0	0	0	0	0	0	0	0	0	0	0	0.94363
OTU_4820	Bacteria	Proteobacteria	Betaproteobacteria	Burkholderiales	Comamonadaceae	Leptothrix	Ideonella sp. OTSz_A_277	0	0	0.79182	0	0	0	0	0	0	0.7539	0	0.77976	0	0	0	0	0	0	0	0	0	0	0	1.2061	0.93382	0.81548	0.59624	0
OTU_2022	Bacteria	Proteobacteria	Betaproteobacteria	Burkholderiales	Comamonadaceae	Leptothrix	Ideonella sp. OTSz_A_277	0	0	0.79182	1.2977	1.0419	0	0	0	2.0101	0	0.84697	1.9514	1.2622	0	1.7328	1.712	0	0	0	0	0	0	0	0	0.54118	0	0	0
OTU_6631	Bacteria	Proteobacteria	Betaproteobacteria	Burkholderiales	Comamonadaceae	Leptothrix	uncultured bacterium	0	0	1.6753	0	0.77059	0	0	0	0.81312	0	0	0	0	0	0	0	0	0	0	0	0	0	0	0	0	0.81548	0	0
OTU_2625	Bacteria	Proteobacteria	Betaproteobacteria	Burkholderiales	Comamonadaceae	Leptothrix	NA	1.2598	0	1.6753	0	0.43614	0	0	0	0	0	0.84697	1.2831	0	0	1.35	0	0	0	0	0	0	0	0	0	0	0	0	0
OTU_18231	Bacteria	Proteobacteria	Betaproteobacteria	Burkholderiales	Comamonadaceae	Leptothrix	NA	0	0	0	0	0.43614	0	0	0	0	0	0	0.77976	0	0	0	0	0	0	0	0	0	0	0	0	0	0	0	0
OTU_96817	Bacteria	Proteobacteria	Betaproteobacteria	Burkholderiales	Comamonadaceae	Leptothrix	uncultured bacterium	0	0	0	0	0	0	0.87474	0	0	0	0	0	0	0	0	0	0	0	0	0	0	0	0	0	0	0	0	0
OTU_13190	Bacteria	Proteobacteria	Betaproteobacteria	Burkholderiales	Comamonadaceae	Aquabacterium	uncultured bacterium	0.43154	0	0	0	0	0	0	0	0	0	0	1.2831	0	0	0.82749	0	0	0	0	0	0	0	0	0	0	0	0	0
OTU_4606	Bacteria	Proteobacteria	Betaproteobacteria	Burkholderiales	Comamonadaceae	Rhizobacter	uncultured bacterium	0	0	0	0	0.43614	0.46235	0	0	0.81312	1.6131	0	1.6556	0	0.80016	0	0	0.97608	0	1.3467	0	0	0	0	0.72561	0	0	0	0
OTU_9083	Bacteria	Proteobacteria	Betaproteobacteria	Burkholderiales	Comamonadaceae	uncultured	NA	0	0	0	0	0	0.46235	0	1.1699	0	0	0	0	0	0	0.82749	0	0	0	0	0	0	0	0	0	0	1.3333	0	0
OTU_22168	Bacteria	Proteobacteria	Betaproteobacteria	Burkholderiales	Comamonadaceae	uncultured	NA	0	0	0	0	0	0	0.50268	1.1699	0	0	0.84697	0	0	0	0	0	0	0	0	0	0	0	0	0	0	0	0	0
OTU_26036	Bacteria	Proteobacteria	Betaproteobacteria	Burkholderiales	Comamonadaceae	uncultured	NA	0	0	0	0	0	0	0	0	0	0	0	0	0	0	0	0	0	0	0	0	0	0	0	1.2061	0	0	0	0
OTU_98219	Bacteria	Proteobacteria	Betaproteobacteria	Burkholderiales	Comamonadaceae	uncultured	NA	0	0	0	0	0	0	0.87474	1.8074	0	0	0	0	0	0	0	0	0	0	0	0	0	0	0	0	0	0	0	0
OTU_1065	Bacteria	Proteobacteria	Betaproteobacteria	Burkholderiales	Comamonadaceae	uncultured	NA	0	0	0	0.97987	0.43614	2.008	2.6823	4.8948	0.81312	0	0	0	0	0	0.82749	1.712	0	0	0	0	0	0	0	1.2061	1.8996	2.4749	1.3422	1.5093
OTU_132716	Bacteria	Proteobacteria	Betaproteobacteria	Burkholderiales	Comamonadaceae	uncultured	NA	0	0	0	0	0	0	0	1.8074	0.81312	0	0	0	0	0	0.82749	0	0	0	0	0	0	0	0	0	0	0	0	0
OTU_1202	Bacteria	Proteobacteria	Betaproteobacteria	Burkholderiales	Comamonadaceae	uncultured	uncultured bacterium	0	0	0	0.57157	0	0	0.50268	0	1.33	0.7539	0	2.1967	2.7212	0	0	0	0.97608	0	0.82506	0	0	0	0	0	0	1.7135	2.487	3.3552
OTU_16291	Bacteria	Proteobacteria	Betaproteobacteria	Burkholderiales	Comamonadaceae	uncultured organism	NA	0	0	0.79182	0	0	0	0	0	0.81312	0	0	0	0.76494	0	0	0	0	0	0	0	0	0	0	0	0	0	0.59624	0
OTU_2105	Bacteria	Proteobacteria	Betaproteobacteria	Burkholderiales	Comamonadaceae	Rhizobacter	uncultured bacterium	0.76328	4.3372	2.2192	0.57157	1.0419	0	0	0	0.81312	1.2465	0.84697	1.2831	0.76494	1.3118	1.35	0	0	0	0.82506	0	1.7887	0	1.3353	1.2061	0	0.81548	0	0
OTU_10154	Bacteria	Proteobacteria	Betaproteobacteria	Burkholderiales	Comamonadaceae	Rhizobacter	uncultured bacterium	0.43154	0	0	0	0	0	0	0	0	0.7539	0	0	0	0	0.82749	0	0	0	0	0	0	0	0	0	0	0	0	0
OTU_3761	Bacteria	Proteobacteria	Betaproteobacteria	Burkholderiales	Comamonadaceae	Rhizobacter	uncultured bacterium	0	0	0	0	0	0	0	0	0.81312	0	0.84697	0	0	0	1.35	0	0.97608	0	0	0	0	0	0	0	0	0	0	0
OTU_13650	Bacteria	Proteobacteria	Betaproteobacteria	Burkholderiales	Comamonadaceae	Rhizobacter	uncultured prokaryote	0	0	0	0	0	0	0	0	0	0	0	0	0	0	0	0	0	0	0.82506	0.83092	1.7887	0	0	0	0	0	0	0
OTU_21419	Bacteria	Proteobacteria	Betaproteobacteria	Burkholderiales	Comamonadaceae	Rubrivivax	uncultured bacterium	0	0	0	0	0	0	0	0	0	0	0	0	0	0	0	0	0	0	0	0	0	0	0	0	0	0	0.59624	0
OTU_76935	Bacteria	Proteobacteria	Betaproteobacteria	Burkholderiales	Comamonadaceae	Leptothrix	uncultured Burkholderiales bacterium	0	0	0	0	0.77059	0	0	0	0	0	0	0	0	0	0	0	0	0	0	0	0	0	0	0	0	0	0	0
OTU_18515	Bacteria	Proteobacteria	Betaproteobacteria	Burkholderiales	Comamonadaceae	Leptothrix	uncultured Burkholderiales bacterium	0	0	0.44957	0	0.43614	0	0	0	0	0	0	0	0	0	0	0	0	0	0	0	0	0	0	0	0	0	0	0
OTU_11843	Bacteria	Proteobacteria	Betaproteobacteria	Burkholderiales	Comamonadaceae	uncultured	uncultured bacterium	0	0	0	0	0	0.46235	0.50268	0	0	0	0	0	0	0	0	0	0	0	0	0	0	0	0	0	0	0.81548	0	0.94363
OTU_21287	Bacteria	Proteobacteria	Betaproteobacteria	Burkholderiales	Comamonadaceae	uncultured	uncultured bacterium	0	0	0	0	0	0	0	0	0	0	0	0	0	0	0	0	0	0	0	0	0	0	0	0.72561	0.93382	0	0	0
OTU_2335	Bacteria	Proteobacteria	Betaproteobacteria	Burkholderiales	Comamonadaceae	uncultured	uncultured proteobacterium	2.1657	0	0.44957	0	0.77059	0	0	0	0.81312	0	0.84697	0	0.76494	1.9874	1.7328	0	0	0	0	0	0	0	0	0.72561	0	0	0	0
OTU_11513	Bacteria	Proteobacteria	Betaproteobacteria	Burkholderiales	Comamonadaceae	Rubrivivax	uncultured bacterium	0	0	0	0	0.77059	0	0	0	0	0	0	0	0	0	0	0.81453	0	0	0	0	0	0	0	0	0	0	0	0
OTU_22276	Bacteria	Proteobacteria	Betaproteobacteria	Burkholderiales	Comamonadaceae	Rubrivivax	uncultured bacterium	0	0	0	0	0	0	0	0	1.7097	0.7539	0.84697	0	0	0	0	0	0	0	0	0	0	0	0	0	0	0	1.0169	1.9146
OTU_8338	Bacteria	Proteobacteria	Betaproteobacteria	Burkholderiales	Comamonadaceae	Leptothrix	Ideonella sp. OTSz_A_250	0	0	0	1.5581	0	0	0	0	0	0	0	0	0	0	0	0	0	0	0	0	0	0	0	0	0	0	0	0
OTU_4106	Bacteria	Proteobacteria	Betaproteobacteria	Burkholderiales	Comamonadaceae	NA	NA	1.0328	0	0	2.2896	0.43614	0	0	0	0	0	0	0	0	0	0	0	0	0	0	0	0	0	0	0	0	0	0	0
OTU_2707	Bacteria	Proteobacteria	Betaproteobacteria	Burkholderiales	Comamonadaceae	Leptothrix	uncultured bacterium	1.456	3.3433	1.4999	0	0	0.46235	0	0	0	1.2465	0	1.2831	0	0	0	0	0	0	2.0308	1.3548	3.0644	1.8735	1.7158	0	0	0	0	0
OTU_927	Bacteria	Proteobacteria	Betaproteobacteria	Burkholderiales	Comamonadaceae	uncultured	uncultured bacterium	1.922	0.93728	2.9225	3.1339	2.0624	2.737	3.6635	0	3.2214	3.9461	3.0336	3.1514	3.5222	3.1944	2.9948	3.4414	2.2835	1.6815	0	1.7383	0	1.4731	1.7158	3.1446	3.7322	3.5408	2.8362	3.2188
OTU_3863	Bacteria	Proteobacteria	Betaproteobacteria	Burkholderiales	Comamonadaceae	Leptothrix	uncultured bacterium	0	0	0	0	1.2702	1.5305	2.6823	0	0	0	0	0	0	0	0	0	0	0	0	0.83092	0	0	0	2.2991	0.54118	1.7135	1.3422	0
OTU_3899	Bacteria	Proteobacteria	Betaproteobacteria	Burkholderiales	Comamonadaceae	uncultured	uncultured bacterium	0	0	0.79182	1.7785	0	0	0	2.2479	0	1.9051	0	0.77976	0.76494	0	0	0	0	0	0	0	0	0	0	0	0	0	0	0.94363
OTU_16796	Bacteria	Proteobacteria	Betaproteobacteria	Burkholderiales	Comamonadaceae	Candidatus Symbiobacter	uncultured bacterium	0	0	0	0.57157	0	0	0	0	0	0	0	0	0	0	0	0	0	0	0	0	0	0	0	0	0.54118	0	0	0
OTU_130374	Bacteria	Proteobacteria	Betaproteobacteria	Burkholderiales	Comamonadaceae	uncultured	uncultured bacterium	0	0	0	0	0	0	0	0	0	0	0	0.77976	0	0	0	0	0	0	0	0	0	0	0	0	0	0	0.59624	0
OTU_155434	Bacteria	Proteobacteria	Betaproteobacteria	Burkholderiales	Comamonadaceae	uncultured	uncultured bacterium	0	0	0	0	0	0	0	0	0	0	0	0.77976	0.76494	0	0	0	0	0	0	0	0	0	0	0	0	0	0	0
OTU_57797	Bacteria	Proteobacteria	Betaproteobacteria	Burkholderiales	Comamonadaceae	uncultured	uncultured bacterium	0	0	0	0.57157	0	0	0	0	0.81312	0	0	0	0	0	0	0	0	0	0	0	0	0	0	0	0	0	0	0
OTU_92781	Bacteria	Proteobacteria	Betaproteobacteria	Burkholderiales	Comamonadaceae	uncultured	uncultured bacterium	0	0	0	0	0	0	0.50268	0	0	0	0	0	0.76494	0	0	0	0	0	0	0	0	0	0	0	0	0	0	0
OTU_20429	Bacteria	Proteobacteria	Betaproteobacteria	Burkholderiales	Comamonadaceae	uncultured	uncultured bacterium	0.43154	0	0	0	0.43614	0	0.50268	0	0	0	0	0	0	0	0	0	0	0	0	0	0	0	0	0	0	0	1.0169	0
OTU_11918	Bacteria	Proteobacteria	Betaproteobacteria	Burkholderiales	Comamonadaceae	uncultured	uncultured bacterium	0	0	0	0	0.43614	0	1.1703	0	0	0	0	0	0	0	0	0	0	0	0	0	0	0	0	0	0	0	0	0
OTU_69569	Bacteria	Proteobacteria	Betaproteobacteria	Burkholderiales	Comamonadaceae	uncultured	uncultured bacterium	0	0	0.44957	0	0	0.81194	0	0	0	0	0	0	0	0	0	0	0	0	0	0	0	0	0	0	0	0	0	0
OTU_16488	Bacteria	Proteobacteria	Betaproteobacteria	Burkholderiales	Comamonadaceae	uncultured	NA	0	0	0	0.97987	0	0	0	0	0	0	0	0	0	0	0	0	0	0	0	0	0	0	0	0	0	0	0	0
OTU_16516	Bacteria	Proteobacteria	Betaproteobacteria	Burkholderiales	Comamonadaceae	NA	NA	0	0	0	2.1385	0	0	0	0	0	0	0	0	0	0	0	0	0	0	0	0	0	0	0	0	0	0	0	0
OTU_20076	Bacteria	Proteobacteria	Betaproteobacteria	Burkholderiales	Comamonadaceae	uncultured	uncultured bacterium	0	0	0	0	0	0	0.50268	0	0	0	0	0.77976	0	0	0	0	0	0	0	0	0	0	0	0	0	0	0	0
OTU_1369	Bacteria	Proteobacteria	Betaproteobacteria	Burkholderiales	Comamonadaceae	uncultured	uncultured bacterium	0	0.93728	0	1.5581	0	1.7078	0.50268	5.5999	0.81312	0	0.84697	0.77976	0	0	0	0	0	0	0	0	0	0	0	2.0936	0.54118	2.8236	1.6074	2.7093
OTU_31192	Bacteria	Cyanobacteria	Cyanobacteria	SubsectionIII	FamilyI	Prochlorothrix	Prochlorothrix hollandica PCC 9006	1.0328	0	0	0	0	0	0	0	0	0	0.84697	0	0	0	0	0	0	0	0	0	0	0	0	0	0	0	0	0
OTU_2956	Bacteria	Proteobacteria	Betaproteobacteria	Burkholderiales	Comamonadaceae	Paucibacter	uncultured bacterium	0.76328	3.7875	1.0683	0.57157	0	0	0.50268	0	0	0.7539	0	0	0	0	0	0	0	0	0	0	0	0	0	0.72561	0	0	0	0
OTU_2101	Bacteria	Proteobacteria	Betaproteobacteria	Burkholderiales	Comamonadaceae	Paucibacter	arsenic-oxidizing bacterium C05	1.456	0	0	2.1385	2.6541	0.46235	0.50268	0	2.4704	0	0	0	0	0	0	0	0	0	0	0	0	0	0	0	0	0	0	0
OTU_5599	Bacteria	Proteobacteria	Betaproteobacteria	Burkholderiales	Comamonadaceae	Paucibacter	arsenic-oxidizing bacterium C05	1.2598	0	1.0683	0	0.77059	0	0	0	0	0	0	0	0	0.80016	0	0	0	0	0	0	0	0	0	0	0	0	0	0
OTU_5965	Bacteria	Proteobacteria	Betaproteobacteria	Burkholderiales	Comamonadaceae	Paucibacter	arsenic-oxidizing bacterium C05	0	0	0	0	0.43614	2.008	1.1703	0	0	0	0	0	0	0	0	0	0	0	0	0	0	0	0	0	0	0	0	0
OTU_14326	Bacteria	Proteobacteria	Betaproteobacteria	Burkholderiales	Comamonadaceae	Paucibacter	arsenic-oxidizing bacterium C05	1.6286	0	0	0	0	0	0	0	0	0	0	0	0	0	0	0	0	0	0	0	0	0	0	0	0	0	0	0
OTU_5011	Bacteria	Proteobacteria	Betaproteobacteria	Burkholderiales	Comamonadaceae	Paucibacter	arsenic-oxidizing bacterium C05	0.76328	3.4678	0	0	0	0.81194	0	0	0	0	0	0	0	0	0	0	0	0	0	0	0	0	0	0	0	0	0	0
OTU_14189	Bacteria	Proteobacteria	Betaproteobacteria	Burkholderiales	Comamonadaceae	Paucibacter	arsenic-oxidizing bacterium C05	0.76328	0	0	0	0.77059	0	0	0	0	0	0	0	0	0	0	0	0	0	0	0	0	0	0	0	0	0	0	0
OTU_9966	Bacteria	Proteobacteria	Betaproteobacteria	Neisseriales	Neisseriaceae	Iodobacter	Neisseriaceae bacterium HP8A	0.76328	0	0	0	0.43614	0.46235	0	0	0	0	0	0	0	0	0	0	0	0	0	0	0	0	0	0	0	0	0	0
OTU_5526	Bacteria	Proteobacteria	Gammaproteobacteria	Xanthomonadales	Xanthomonadaceae	uncultured	uncultured bacterium	0	0	0.44957	0	1.0419	0	0.50268	0	0	1.2465	0	0	0.76494	0	0	0	0	0	1.7289	1.7383	1.7887	0.91693	1.3353	1.566	0	0	0	0
OTU_1104	Bacteria	Proteobacteria	Gammaproteobacteria	Xanthomonadales	Xanthomonadaceae	uncultured	uncultured Pseudomonas sp.	0	0	0	0	0	0	0	0	0	0	0	0.77976	0	0	0	0	0.97608	0	3.2461	3.1356	4.6283	4.1598	4.0208	0.72561	0	0	0	0
OTU_13777	Bacteria	Proteobacteria	Gammaproteobacteria	Xanthomonadales	Xanthomonadaceae	uncultured	uncultured Pseudomonas sp.	0	0	0	0	0	0	0	0	0	0	0	0	0	0	0	0	0	0	0.82506	0.83092	0.86261	1.4731	0	0	0	0	0	0
OTU_10439	Bacteria	Proteobacteria	Gammaproteobacteria	Xanthomonadales	Xanthomonadaceae	uncultured	uncultured soil bacterium	0	0	1.0683	0	0.43614	0	0	0	0	0.7539	0	0.77976	0.76494	0	0	0	0	0	0	0.83092	0	0	0	0	0	0	0	0
OTU_16504	Bacteria	Proteobacteria	Gammaproteobacteria	Xanthomonadales	Xanthomonadaceae	uncultured	NA	0	0	0	0.97987	0	0	0	0	0	0	0	0	0	0	0	0	0	0	0	0	0.86261	0	0	0.72561	0	0	0	0
OTU_237615	Bacteria	Proteobacteria	Gammaproteobacteria	Xanthomonadales	Xanthomonadaceae	NA	NA	0	0	0	0	0	0	0	0	0	0	0	0	0	0	0	0	0	0	0	0	0	0	0	0	0	0	0	1.5093
OTU_1655	Bacteria	Proteobacteria	Gammaproteobacteria	Xanthomonadales	Xanthomonadaceae	uncultured	NA	0.76328	1.5007	0	0.97987	3.3965	0.46235	0	0	0	0	0.84697	0	0.76494	1.3118	0	0	0	0	0	0	0	0	0	2.9138	1.2421	0	0	0.94363
OTU_81315	Bacteria	Proteobacteria	Gammaproteobacteria	Xanthomonadales	Xanthomonadaceae	uncultured	NA	0	0	0	0	0.77059	0	0	0	0	0	0	0	0	0	0	0	0	0	0	0	0	0	0	0	0	0	0	0
OTU_119027	Bacteria	Proteobacteria	Gammaproteobacteria	Xanthomonadales	Xanthomonadaceae	uncultured	uncultured bacterium	0	0	0	0	0	0	0.50268	0	0	0	0	0	0	0	0	0	0	0	0	0	0	0	0	0	0.93382	0	0	0.94363
OTU_9529	Bacteria	Proteobacteria	Gammaproteobacteria	Xanthomonadales	Xanthomonadaceae	uncultured	NA	0	0	0	0	0	0	0	0	0	0	0	0	0	0	0	0	0	0	0	0	0	0	0	0	0	0	0.59624	0
OTU_12476	Bacteria	Proteobacteria	Gammaproteobacteria	Xanthomonadales	Xanthomonadaceae	uncultured	uncultured bacterium	0	0	0	0	0	0	0	0	0	0	0	0	0	0	0	0	0	0	0	0	0	0	0	0.72561	0	0.81548	0	0
OTU_18606	Bacteria	Proteobacteria	Gammaproteobacteria	Xanthomonadales	Xanthomonadaceae	uncultured	NA	0	0	0	0	0.43614	0	0	0	0	0	0	1.2831	0	0	0	0	0.97608	0	0	0	0	0	0	0	0	0	0	0
OTU_19759	Bacteria	Proteobacteria	Gammaproteobacteria	Xanthomonadales	Xanthomonadaceae	uncultured	NA	0	0	0	0	0	0	1.9701	0	0	0	0	0	0	0	0	0	0	0	0	0	0	0	0	0	0	0	0	0
OTU_4840	Bacteria	Proteobacteria	Gammaproteobacteria	Xanthomonadales	Xanthomonadaceae	uncultured	NA	0.43154	0	0	0	0.43614	1.5305	0	0	0	0	0	0	0	0	0	0	0	0	0	0	0	0	0	0	0	0	0	0
OTU_5849	Bacteria	Proteobacteria	Gammaproteobacteria	Xanthomonadales	Xanthomonadaceae	uncultured	NA	0	0	0.79182	1.2977	1.7953	0	0	0	0	0	0	0	0	0	0	0	0	0	0	0	0	0	0	0	0	0	0	0
OTU_90671	Bacteria	Proteobacteria	Gammaproteobacteria	Xanthomonadales	Xanthomonadaceae	uncultured	NA	0	0	0	0	0	0.81194	0	0	0	0	0	0	0	0	0	0	0	0	0	0	0	0	0	0	0	0	0	0
OTU_223213	Bacteria	Proteobacteria	Gammaproteobacteria	Xanthomonadales	Xanthomonadaceae	uncultured	NA	0	0	0	0	0	0	0	0	0	0	0	0	0	0	0	0	0	0	0	0	0	0	0	0	0.54118	1.3333	0	0
OTU_782	Bacteria	Proteobacteria	Gammaproteobacteria	Xanthomonadales	Xanthomonadaceae	uncultured	uncultured bacterium	0.43154	0	3.2341	2.5513	1.4672	0.46235	0	0	1.33	2.5371	2.0686	0	2.5595	1.3118	1.7328	2.0125	0	0	0	0	0	0	0	1.8537	1.496	1.7135	0.59624	0.94363
OTU_1705	Bacteria	Proteobacteria	Gammaproteobacteria	Xanthomonadales	Xanthomonadaceae	uncultured	uncultured gamma proteobacterium	0.43154	0	3.2341	1.7785	0	0	0	0	0	0	0	0.77976	0.76494	0	0	0	0	0	0	0	0	0	0	0.72561	0.54118	0	0	0
OTU_15909	Bacteria	Proteobacteria	Gammaproteobacteria	Xanthomonadales	Xanthomonadaceae	uncultured	uncultured bacterium	0	0	0.44957	0	0.43614	0	0	0	0	0	0	0	0	0	0	0	0	0	0	0	0	0	0	0	0	0	0	0
OTU_46233	Bacteria	Proteobacteria	Gammaproteobacteria	Xanthomonadales	Xanthomonadaceae	uncultured	uncultured gamma proteobacterium	0	0	0.44957	0.57157	0	0	0	0	0	0	0	0	0	0	0	0	0	0	0	0	0	0	0	0	0	0	0	0
OTU_51350	Bacteria	Proteobacteria	Gammaproteobacteria	Xanthomonadales	Xanthomonadaceae	uncultured	uncultured bacterium	0	0	0.44957	0.57157	0	0	0	0	0	0	0	0	0	0	0	0	0	0	0	0	0	0	0	0	0	0	0	0
OTU_43422	Bacteria	Proteobacteria	Gammaproteobacteria	Xanthomonadales	Xanthomonadaceae	uncultured	NA	0	0.93728	0	0.57157	0	0	0	0	0	0	0	0.77976	0	0.80016	0	0	0	0	0	0	0	0	0	0	0	0	0	0
OTU_5117	Bacteria	Proteobacteria	Gammaproteobacteria	Xanthomonadales	Xanthomonadaceae	uncultured	NA	0	0	0	0	0.43614	0	0	0	1.33	0	0	1.2831	0.76494	0	0	1.332	1.553	1.073	0	0	0	0	0	0	0	0.81548	0	0
OTU_23821	Bacteria	Proteobacteria	Gammaproteobacteria	Xanthomonadales	Xanthomonadaceae	uncultured	NA	0	0	0	0	0	0	0	0	0	0	0	0.77976	0	0.80016	0	0	0	0	0	0	0	0	0	0	0	0	0	0
OTU_24731	Bacteria	Proteobacteria	Gammaproteobacteria	Xanthomonadales	Xanthomonadaceae	uncultured	uncultured bacterium	0	0	0	0	0	0	0	0	0	0	0	0	0	0	0	0	0	0	1.3467	0	1.3987	0.91693	0	0	0	0	0	0
OTU_5508	Bacteria	Proteobacteria	Gammaproteobacteria	Xanthomonadales	Xanthomonadaceae	uncultured	uncultured bacterium	0	0	0	0	0	0	0	0	0	0	0	0	0	0	0	0	0	0	2.0308	0.83092	1.3987	0	1.3353	0	0	0	0	0
OTU_13581	Bacteria	Proteobacteria	Gammaproteobacteria	Xanthomonadales	Xanthomonadaceae	uncultured	uncultured bacterium	0	0	0	0	0	0	0	0	0	0	0	0	0	0	0	0	0	0	0	0.83092	0	0	1.7158	0	0	0	0	0
OTU_205218	Bacteria	Proteobacteria	Gammaproteobacteria	Xanthomonadales	Xanthomonadaceae	uncultured	uncultured bacterium	0	0	0	0	0	0	0	0	0	0	0	0	0	0	0	0	0	0	0	0	0	0.91693	0.8169	0	0	0	0	0
OTU_192	Bacteria	Proteobacteria	Gammaproteobacteria	Xanthomonadales	Xanthomonadaceae	uncultured	uncultured bacterium	0	0	0	0	0.43614	0	0	0	1.7097	0	0	0	1.6313	0	1.7328	0.81453	1.553	1.073	5.8411	5.8543	5.8239	5.587	5.5686	1.8537	0	0	0.59624	0.94363
OTU_193202	Bacteria	Proteobacteria	Gammaproteobacteria	Xanthomonadales	Xanthomonadaceae	uncultured	uncultured bacterium	0	0	0	0	0	0	0	0	0	0	0	0	0	0	0	0	0	0	0.82506	0.83092	0	0	0	0	0	0	0	0
OTU_24914	Bacteria	Proteobacteria	Gammaproteobacteria	Xanthomonadales	Xanthomonadaceae	uncultured	uncultured bacterium	0	0	0	0	0	0	0	0	0	0	0	0	0	0	0	0	0	0	0	0.83092	0	0	0.8169	0	0	0	0	0
OTU_206589	Bacteria	Proteobacteria	Gammaproteobacteria	Xanthomonadales	Xanthomonadaceae	uncultured	uncultured bacterium	0	0	0	0	0	0	0	0	0	0	0	0	0	0	0	0	0	0	0	0	0	0.91693	0.8169	0	0	0	0	0
OTU_206776	Bacteria	Proteobacteria	Gammaproteobacteria	Xanthomonadales	Xanthomonadaceae	uncultured	uncultured bacterium	0	0	0	0	0	0	0	0	0	0	0	0	0	0	0	0	0	0	0	0	0	1.4731	0	0	0	0	0	0
OTU_7629	Bacteria	Proteobacteria	Gammaproteobacteria	Xanthomonadales	Xanthomonadaceae	uncultured	uncultured bacterium	0	0	0	0	0	0.46235	0	0	0	0.7539	0	0	0	0	0	0	0	0	1.3467	2.041	0.86261	0.91693	0.8169	0	0	0	0	0
OTU_23247	Bacteria	Proteobacteria	Gammaproteobacteria	Xanthomonadales	Xanthomonadaceae	uncultured	uncultured bacterium	0	0	0	0	0	0	0	0	0	0.7539	0	0	0	0	0	0	0	0	0	0	0	0.91693	0.8169	0	0	0	0	0
OTU_25120	Bacteria	Proteobacteria	Gammaproteobacteria	Xanthomonadales	Xanthomonadaceae	NA	NA	0	0	0	0	0	0	0	0	0	0	0	0	0	0	0	0	0	0	0	0.83092	0	0	0.8169	0	0	0	0	0
OTU_24738	Bacteria	Proteobacteria	Gammaproteobacteria	Xanthomonadales	Xanthomonadaceae	NA	NA	0	0	0	0	0	0	0	0	0	0	0	0	0	0	0	0	0	0	0.82506	0.83092	0	0	0	0	0	0	0	0
OTU_190038	Bacteria	Proteobacteria	Gammaproteobacteria	Xanthomonadales	Xanthomonadaceae	NA	NA	0	0	0	0	0	0	0	0	0	0	0	0	0	0	0	0	0	0	0.82506	0.83092	0.86261	0	0	0	0	0	0	0
OTU_365	Bacteria	Proteobacteria	Gammaproteobacteria	Xanthomonadales	Xanthomonadaceae	NA	NA	0	0	0	0	0	0	0	0	0	0	0	0	0.76494	0.80016	0	0.81453	0	0	4.9585	5.5768	5.0407	4.7417	4.1502	0	0	0	0	0.94363
OTU_275	Bacteria	Proteobacteria	Gammaproteobacteria	Xanthomonadales	Xanthomonadaceae	NA	NA	0.76328	0	0	0	0	0	0	0	0	0	0	1.2831	0	0.80016	1.7328	0	0.97608	0	5.0621	5.5768	5.6467	4.9216	5.0439	0	0	0	0.59624	0
OTU_197790	Bacteria	Proteobacteria	Gammaproteobacteria	Xanthomonadales	Xanthomonadaceae	NA	NA	0	0	0	0	0	0	0	0	0	0	0	0	0	0	0	0	0	0	0	0.83092	0.86261	0	0	0	0	0	0	0
OTU_13625	Bacteria	Proteobacteria	Gammaproteobacteria	Xanthomonadales	Xanthomonadaceae	NA	NA	0	0	0	0	0	0	0	0	0	0	0	0	0	0	0	0	0	0	0	1.3548	0	0.91693	1.7158	0	0	0	0	0
OTU_189454	Bacteria	Proteobacteria	Gammaproteobacteria	Xanthomonadales	Xanthomonadaceae	NA	NA	0	0	0	0	0	0	0	0	0	0	0	0	0	0	0	0	0	0	0.82506	0	0.86261	0.91693	0	0	0	0	0	0
OTU_196340	Bacteria	Proteobacteria	Gammaproteobacteria	Xanthomonadales	Xanthomonadaceae	uncultured	NA	0	0	0	0	0	0	0	0	0	0	0	0	0	0	0	0	0	0	0	0.83092	0	0.91693	0	0	0	0	0	0
OTU_194145	Bacteria	Proteobacteria	Gammaproteobacteria	Xanthomonadales	Xanthomonadaceae	NA	NA	0	0	0	0	0	0	0	0	0	0	0	0	0	0	0	0	0	0	0	0.83092	0.86261	0	0	0	0	0	0	0
OTU_206577	Bacteria	Proteobacteria	Gammaproteobacteria	Xanthomonadales	Xanthomonadaceae	NA	NA	0	0	0	0	0	0	0	0	0	0	0	0	0	0	0	0	0	0	0	0	0	1.4731	0	0	0	0	0	0
OTU_7525	Bacteria	Proteobacteria	Gammaproteobacteria	Xanthomonadales	Xanthomonadaceae	NA	NA	0	0	0	0	0	0	0	0	0.81312	0	0	0	0	0	0	0	0	0	0	0	0	0	0	0	0	0	0	0
OTU_2378	Bacteria	Proteobacteria	Gammaproteobacteria	Xanthomonadales	Xanthomonadaceae	NA	NA	0	0	0.44957	0	1.6406	0	2.3697	0	0.81312	0	0	0	0.76494	0	0	0	0	0	0	0	0	0	0	2.0936	0.93382	0	0	0
OTU_3585	Bacteria	Proteobacteria	Gammaproteobacteria	Xanthomonadales	Xanthomonadaceae	Pseudofulvimonas	uncultured bacterium	0	0	1.0683	0	0	0	0.50268	0	0.81312	0.7539	2.3201	0.77976	0.76494	1.3118	0	0	0	0	0	0	0	0	0	1.566	0	0	0	0
OTU_58035	Bacteria	Proteobacteria	Gammaproteobacteria	Xanthomonadales	Xanthomonadaceae	Pseudofulvimonas	uncultured bacterium	0	0	0	0.57157	0	0	0	0	0	0	0	0	0	0	0	0	0	0	0	0	0	0	0	0	0	0	0	0
OTU_4240	Bacteria	Proteobacteria	Gammaproteobacteria	Xanthomonadales	Xanthomonadaceae	Lysobacter	uncultured proteobacterium	0	0	0.44957	0	0.77059	1.5305	0	0	0	0	0	0	0	0	0	0	0	0	0	0	0	0	0	0	0.54118	0.81548	0	0
OTU_4299	Bacteria	Proteobacteria	Gammaproteobacteria	Xanthomonadales	Xanthomonadaceae	Lysobacter	uncultured bacterium	0	0	0	0	0	0	2.6823	0	0	0	0	0	0	0	0	0	0	0	0	0	0	0	0	0	0	0	0.59624	0
OTU_2565	Bacteria	Proteobacteria	Gammaproteobacteria	Xanthomonadales	Xanthomonadaceae	Lysobacter	uncultured bacterium	0	0	0.44957	0	0	0.46235	2.5855	0	0	0	0.84697	0	0.76494	0	0	0.81453	0.97608	0	0	0	0	0	0	0.72561	0	0.81548	0	0
OTU_5471	Bacteria	Proteobacteria	Gammaproteobacteria	Xanthomonadales	Xanthomonadaceae	Lysobacter	uncultured bacterium	0	0	0	0	0.43614	0	0	0	0	0	0	0	0	0	0	0	0	0	0	0	0	0	0	0	0	1.3333	1.0169	0
OTU_1967	Bacteria	Proteobacteria	Gammaproteobacteria	Xanthomonadales	Xanthomonadaceae	Lysobacter	gamma proteobacterium SOC A20(46)	0	0	0	0	1.2702	1.5305	2.5855	0	0.81312	0	0	0	0	0	0	0	0	0	0	0	0	0	0	0.72561	0.54118	1.7135	1.0169	0.94363
OTU_11052	Bacteria	Proteobacteria	Gammaproteobacteria	Xanthomonadales	Xanthomonadaceae	Lysobacter	uncultured bacterium	0.43154	0	0	0	0	0	0	0	0	0	0	0	0	0	0.82749	0	0	0	0	0	0	0	0	0	0	0.81548	0	1.9146
OTU_21470	Bacteria	Proteobacteria	Gammaproteobacteria	Xanthomonadales	Xanthomonadaceae	Lysobacter	uncultured bacterium	0	0	0	0	0	0	0.50268	0	0	0	0	0	0	0	0	0	0	0	0	0	0	0	0	0	0	0	0	0
OTU_19926	Bacteria	Proteobacteria	Gammaproteobacteria	Xanthomonadales	Xanthomonadaceae	Lysobacter	uncultured bacterium	0	0	0	0	0	0	0.87474	0	0	0	0	0	0	0	0	0	0	0	0	0	0	0	0	0	0	0	0	0
OTU_20143	Bacteria	Proteobacteria	Gammaproteobacteria	Xanthomonadales	Xanthomonadaceae	Lysobacter	Lysobacter sp. YS-37	0	0	0	0	0	0	0.87474	0	0	0	0	0	0	0	0	0	0	0	0	0	0	0	0	0	0	0	0	0.94363
OTU_75134	Bacteria	Proteobacteria	Gammaproteobacteria	Xanthomonadales	Xanthomonadaceae	Lysobacter	NA	0	0	0	0	0.77059	0	0	0	0	0	0	0	0	0	0	0	0	0	0	0	0	0	0	0	0	0	0	0
OTU_11681	Bacteria	Proteobacteria	Gammaproteobacteria	Xanthomonadales	Xanthomonadaceae	Lysobacter	Lysobacter sp. YS-37	0	0	0	0	0	0.46235	0	0	0	0	0	1.2831	0	0	0	0	0	0	0	0	0	0	0	0	0	0	0	0
OTU_15936	Bacteria	Proteobacteria	Gammaproteobacteria	Xanthomonadales	Xanthomonadaceae	Thermomonas	uncultured bacterium	0	0	0.79182	0	0	0	0	0	0	0	0	0	0.76494	0	0	0	0	1.073	0	0	0	0	0	0	0	0	0.59624	0
OTU_7481	Bacteria	Proteobacteria	Gammaproteobacteria	Xanthomonadales	Xanthomonadaceae	Thermomonas	uncultured gamma proteobacterium	0	0	0.44957	0	0	0	0	0	0	0	0	0	0	0	0	0	0	0	0	0	0	0	0	0	0.93382	0.81548	0	0
OTU_21038	Bacteria	Proteobacteria	Gammaproteobacteria	Xanthomonadales	Xanthomonadaceae	Thermomonas	uncultured bacterium	0	0	0	0	0	0	0	0	0	0	0	0	0	0	0	0	0	0	0	0	0	0	0	0	0	0	0	0.94363
OTU_3306	Bacteria	Proteobacteria	Gammaproteobacteria	Xanthomonadales	Xanthomonadaceae	Thermomonas	uncultured proteobacterium	0	0	0.44957	0.97987	0	0	0	0	0	0.7539	0	0	0	0.80016	0.82749	1.332	0	0	0	0	0	0	0	0.72561	0.54118	0	1.0169	0.94363
OTU_16792	Bacteria	Proteobacteria	Gammaproteobacteria	Xanthomonadales	Xanthomonadaceae	Thermomonas	uncultured proteobacterium	0	0	0	0.57157	0	0	0	0	0	0	0	0	0	0	0	0	0	0	0	0	0	0	0	0	0	0	0	0
OTU_3730	Bacteria	Proteobacteria	Gammaproteobacteria	Xanthomonadales	Xanthomonadaceae	Lysobacter	Lysobacter sp. YS-37	0	0	0	0.57157	0	0	0	0	0	0	0	0	0	0	0	0	0	0	0	0	0	0	0	0	0	0	0.59624	0
OTU_2290	Bacteria	Proteobacteria	Gammaproteobacteria	Xanthomonadales	Xanthomonadaceae	Lysobacter	uncultured bacterium	0	0	0	0	0.43614	0.81194	3.088	0	0	0	0	0	0.76494	0	0	0.81453	0	0	0	0	0	0	0	0	0	0	0	0
OTU_2567	Bacteria	Proteobacteria	Gammaproteobacteria	Xanthomonadales	Xanthomonadaceae	Lysobacter	uncultured bacterium	0	0	0	1.2977	1.0419	1.0931	1.9701	0	0	0.7539	0	0	0	0	0.82749	0	0	0	0	0	0	0	0	0	0	1.7135	0	0.94363
OTU_17044	Bacteria	Proteobacteria	Gammaproteobacteria	Xanthomonadales	Xanthomonadaceae	Lysobacter	uncultured gamma proteobacterium	0	0	0	0.97987	0	0	0	0	0	0	0	0	0	0	0	0	0	0	0	0	0	0	0	0	0	0	0	0
OTU_153849	Bacteria	Proteobacteria	Gammaproteobacteria	Xanthomonadales	Xanthomonadaceae	Lysobacter	uncultured Acidobacterium sp.	0	0	0	0	0	0	0	0	0	0	0	0.77976	0	0	0	0	0	0	0	0	0	0	0	0	0	0	0.59624	0
OTU_76177	Bacteria	Proteobacteria	Gammaproteobacteria	Xanthomonadales	Xanthomonadaceae	Lysobacter	NA	0	0	0	0	0.43614	0	0	0	0	0.7539	0	0	0	0	0	0	0	0	0	0	0	0	0	0	0	0	0	0
OTU_82404	Bacteria	Proteobacteria	Gammaproteobacteria	Xanthomonadales	Xanthomonadaceae	Arenimonas	NA	0	0	0	0	0.43614	0	0	0	0	0	0	0	0	0	0	0	0	0	0	0	0	0	0	0.72561	0	0	0	0
OTU_59163	Bacteria	Proteobacteria	Gammaproteobacteria	Xanthomonadales	Xanthomonadaceae	Arenimonas	NA	0	0	0	0.57157	0	0	0	0	0.81312	0	0	0	0	0	0	0	0	0	0	0	0	0	0	0	0	0	0	0
OTU_33084	Bacteria	Proteobacteria	Gammaproteobacteria	Xanthomonadales	Xanthomonadaceae	Arenimonas	NA	0.43154	0	0.44957	0	0	0	0	0	0	0	0	0	0	0	0	0	0	0	0	0	0	0	0	0	0	0	0	0
OTU_843	Bacteria	Proteobacteria	Gammaproteobacteria	Xanthomonadales	Xanthomonadaceae	Arenimonas	NA	0.43154	0.93728	2.3282	2.6662	2.3884	2.5635	0	0	1.33	2.3556	2.7205	2.1967	1.9249	3.5082	2.0351	3.337	2.7661	2.437	0	0	0	0	0	1.566	1.2421	0.81548	0	0.94363
OTU_57815	Bacteria	Proteobacteria	Gammaproteobacteria	Xanthomonadales	Xanthomonadaceae	Arenimonas	NA	0	0	0	0.57157	0	0	0	0	0	0	0	0	0	0	0.82749	0	0	0	0	0	0	0	0	0	0	0	0	0
OTU_10949	Bacteria	Proteobacteria	Gammaproteobacteria	Xanthomonadales	Xanthomonadaceae	Arenimonas	NA	0	0	0	0	0	0	0	0	0	0	0	0	0	0.80016	0	0	0	0	0	0	0	0	0	0	0	0	0	0
OTU_80343	Bacteria	Proteobacteria	Gammaproteobacteria	Xanthomonadales	Xanthomonadaceae	Arenimonas	NA	0	0	0	0	0.43614	0	0	0	0	0	0	0	0	0	0	0	0	0	0	0	0	0	0	0	0	0	0	0
OTU_18527	Bacteria	Proteobacteria	Gammaproteobacteria	Xanthomonadales	Xanthomonadaceae	Arenimonas	NA	0	0	0	0	0.43614	0	0	0	0	0	0	0	0	0	0	0	0.97608	0	0	0	0	0	0	0	0	0	0	0
OTU_11852	Bacteria	Proteobacteria	Gammaproteobacteria	Xanthomonadales	Xanthomonadaceae	Arenimonas	NA	0	0	0	0	0.43614	0.46235	0	0	0	0	0	0	0	0	0	0	0	0	0	0	0	0	0	0	0	0	0	0
OTU_22719	Bacteria	Proteobacteria	Gammaproteobacteria	Xanthomonadales	Xanthomonadaceae	Arenimonas	NA	0	0	0.44957	0	0.43614	0	0	0	0	0	0	0	0	0	0	0	0	1.073	0	0	0	0	0	0	0	0	0	0
OTU_61239	Bacteria	Proteobacteria	Gammaproteobacteria	Xanthomonadales	Xanthomonadaceae	Arenimonas	NA	0	0	0	0.57157	0	0.46235	0	0	0	0	0	0	0	0	0	0	0	0	0	0	0	0	0	0	0	0	0	0
OTU_18353	Bacteria	Proteobacteria	Gammaproteobacteria	Xanthomonadales	Xanthomonadaceae	Arenimonas	NA	0	0	0.44957	0	0.43614	0	0	0	0	0	0	0	0	0	0	0	0	0	0	0	0	0	0	0	0	0	0	0
OTU_15597	Bacteria	Proteobacteria	Gammaproteobacteria	Xanthomonadales	Xanthomonadaceae	Arenimonas	NA	0	0	0.44957	0.57157	0	0	0	0	0	0	0	0	0	0	0	0	0	0	0	0	0	0	0	0	0	0	0	0
OTU_16762	Bacteria	Proteobacteria	Gammaproteobacteria	Xanthomonadales	Xanthomonadaceae	Arenimonas	NA	0.76328	0.93728	0	0.97987	0.43614	0.46235	0	0	0	0	0	0	0	0	0	0	0	0	0	0	0	0	0	0	0	0	0	0
OTU_10867	Bacteria	Proteobacteria	Gammaproteobacteria	Xanthomonadales	Xanthomonadaceae	Arenimonas	NA	0	0	0	0.57157	0.43614	0	0	0	0	0.7539	0	0	0	0	0	0	0	0	0	0	0	0	0	0	0	0	0	0
OTU_10839	Bacteria	Proteobacteria	Gammaproteobacteria	Xanthomonadales	Xanthomonadaceae	Arenimonas	NA	0	0.93728	1.0683	0.57157	0.43614	0	0	0	0	0	0	0	0	0	0	0	0	0	0	0	0	0	0	0	0	0	0	0
OTU_1489	Bacteria	Proteobacteria	Gammaproteobacteria	Xanthomonadales	Xanthomonadaceae	Arenimonas	uncultured bacterium	0.43154	0	2.3282	1.5581	1.935	1.0931	1.6249	0	0.81312	1.2465	0	1.2831	1.6313	0.80016	1.7328	1.332	0	0	0	0	0	0	0	0.72561	1.2421	0	0	2.2306
OTU_50630	Bacteria	Proteobacteria	Gammaproteobacteria	Xanthomonadales	Xanthomonadaceae	Arenimonas	uncultured bacterium	0	0	0.44957	0	0.43614	0	0	0	0	0	0	0	0	0	0	0	0	0	0	0	0	0	0	0	0	0	0	0
OTU_19574	Bacteria	Proteobacteria	Gammaproteobacteria	Xanthomonadales	Xanthomonadaceae	Arenimonas	uncultured bacterium	0	0	0	0	0	0.46235	0	0	0	0.7539	0	0	0	0	0	0	0	0	0	0	0	0	0	0	0	0	0	0
OTU_574	Bacteria	Proteobacteria	Gammaproteobacteria	Xanthomonadales	Xanthomonadaceae	Arenimonas	uncultured bacterium	0.76328	0.93728	3.1174	3.962	1.6406	0.46235	0.50268	3.6147	2.6551	2.6984	2.5341	2.1967	2.5595	0.80016	0	0	0	0	0.82506	0	0	0.91693	0	0.72561	0.54118	0	0.59624	0
OTU_8724	Bacteria	Proteobacteria	Gammaproteobacteria	Xanthomonadales	Xanthomonadaceae	Arenimonas	uncultured bacterium	0.43154	0	0.44957	0	0.43614	0	0	0	0.81312	0	1.3771	0.77976	1.2622	0	0	0.81453	0	0	0	0	0	0	0	0.72561	0	0	0	0
OTU_162715	Bacteria	Proteobacteria	Gammaproteobacteria	Xanthomonadales	Xanthomonadaceae	Arenimonas	uncultured bacterium	0	0	0	0	0	0	0	0	0	0	0	0	0.76494	0.80016	0	0	0	0	0	0	0	0	0	0	0	0	0	0
OTU_8294	Bacteria	Proteobacteria	Gammaproteobacteria	Xanthomonadales	Xanthomonadaceae	Arenimonas	uncultured Arenimonas sp.	0	0	0	1.2977	0	0	0	1.1699	0	0	0.84697	0	0	0	0	0	0	0	0	0	0	0	0	0	0	0	0	0
OTU_57079	Bacteria	Proteobacteria	Gammaproteobacteria	Xanthomonadales	Xanthomonadaceae	Arenimonas	uncultured bacterium	0	0	0	0.97987	0	0	0	0	0	0	0.84697	0	0	0	0.82749	0	0	0	0	0	0	0	0	0	0	0	0	0
OTU_147080	Bacteria	Proteobacteria	Gammaproteobacteria	Xanthomonadales	Xanthomonadaceae	Arenimonas	uncultured bacterium	0	0	0	0	0	0	0	0	0	0.7539	0.84697	0	0	0	0	0	0	0	0	0	0	0	0	0	0	0	0	0
OTU_2059	Bacteria	Proteobacteria	Gammaproteobacteria	Xanthomonadales	Xanthomonadaceae	Arenimonas	uncultured bacterium	0	0	0.79182	0.57157	0.77059	0.46235	0	0	0	1.2465	0.84697	1.9514	1.2622	0	0	0	0	0	0	0	0	0	0	0	1.496	0	1.0169	1.9146
OTU_57227	Bacteria	Proteobacteria	Gammaproteobacteria	Xanthomonadales	Xanthomonadaceae	Arenimonas	uncultured bacterium	0	0	0	0.57157	0	0	0	0	0	0.7539	0	0	0	0	0	0	0	0	0	0	0	0	0	0	0	0	0	0
OTU_18804	Bacteria	Proteobacteria	Gammaproteobacteria	Xanthomonadales	Xanthomonadaceae	Arenimonas	uncultured bacterium	0	0	0	0	0.77059	0	0	0	0	0	0	0	0	0	0	0	0	0	0	0	0	0	0	0	0	0	0	0
OTU_18668	Bacteria	Proteobacteria	Gammaproteobacteria	Xanthomonadales	Xanthomonadaceae	Arenimonas	NA	0	0	0	0	0.43614	0	0	0	0	0	0	0	0	0	0	0	0	1.073	0	0	0	0	0	0	0	0	0	0
OTU_2442	Bacteria	Proteobacteria	Gammaproteobacteria	Xanthomonadales	Xanthomonadaceae	Arenimonas	NA	0	0	0	0	0	0	0	0	0	0.7539	0	0	0	0	0	0	0	0	1.7289	2.8541	2.7502	2.4437	2.2655	0	0	0	0	0
OTU_15628	Bacteria	Proteobacteria	Gammaproteobacteria	Xanthomonadales	Xanthomonadaceae	Arenimonas	NA	0	0	1.0683	0	0	0	0	0	0.81312	0	0	0	0	0	0	0	0	0	0	0	0	0	0	0	0	0	0	0
OTU_139968	Bacteria	Proteobacteria	Gammaproteobacteria	Xanthomonadales	Xanthomonadaceae	Arenimonas	NA	0	0	0	0	0	0	0	0	0.81312	0.7539	0	0	0	0	0	0	0	0	0	0	0	0	0	0	0	0	0	0
OTU_18809	Bacteria	Proteobacteria	Gammaproteobacteria	Xanthomonadales	Xanthomonadaceae	Arenimonas	NA	0	0	0.44957	0	0.43614	0	0	0	0	0	0	0	0	0	0	0	0	0	0	0	0	0	0	0	0	0	0	0
OTU_83611	Bacteria	Proteobacteria	Gammaproteobacteria	Xanthomonadales	Xanthomonadaceae	Arenimonas	uncultured bacterium	0	0	0	0	0	0.81194	0	0	0	0	0	0	0	0	0	0	0	0	0	0	0	0	0	0	0	0	0	0
OTU_1706	Bacteria	Proteobacteria	Gammaproteobacteria	Xanthomonadales	Xanthomonadaceae	Arenimonas	uncultured Arenimonas sp.	0.43154	0	2.697	0.97987	1.0419	0.46235	0	0	0.81312	1.2465	0.84697	1.2831	0	0.80016	0.82749	0.81453	0	1.073	0	0	0	0	0	2.0936	0	0.81548	0	0
OTU_2685	Bacteria	Proteobacteria	Gammaproteobacteria	Xanthomonadales	Xanthomonadaceae	Arenimonas	uncultured bacterium	0	0	0	0.57157	0	2.1375	2.5855	0	0	0	0	0	0	0	0	0	0	0	0	0	0	0	0	0	0.54118	0.81548	0	0
OTU_1654	Bacteria	Proteobacteria	Gammaproteobacteria	Xanthomonadales	Xanthomonadaceae	Arenimonas	NA	1.456	0	1.4999	0	3.0107	0.81194	0	0	0	0	0	0	0	1.3118	0	0	0	1.073	0	0	0	0	0	0	0	0	0	0
OTU_14497	Bacteria	Proteobacteria	Gammaproteobacteria	Xanthomonadales	Xanthomonadaceae	Arenimonas	NA	0.43154	0	0	0	0	0.46235	0	0	0	0	0	0	0	0	0	0	0	0	0	0	0	0	0	0	0	0	0	0
OTU_5791	Bacteria	Proteobacteria	Gammaproteobacteria	Xanthomonadales	Xanthomonadaceae	Arenimonas	uncultured bacterium	0	0	0.79182	1.5581	0	0	0	0	0	0	0	0	0	1.3118	0	0	0	0	0	0.83092	0	0	0	0	0	0	0	0
OTU_12570	Bacteria	Proteobacteria	Gammaproteobacteria	Xanthomonadales	Xanthomonadaceae	Arenimonas	NA	0	0	0	0	0	0	0	0	0	0	0	0	0	0	0	0	0	0	0	0	0	0	0	0	0	0	0	0.94363
OTU_29143	Bacteria	Proteobacteria	Gammaproteobacteria	Xanthomonadales	Xanthomonadaceae	Arenimonas	uncultured bacterium	0.43154	0	0	0	0	0	0	0	0	0	0.84697	0	0	0	0	0	0	0	0	0	0	0	0	0	0	0	0	0
OTU_48789	Bacteria	Proteobacteria	Gammaproteobacteria	Xanthomonadales	Xanthomonadaceae	Arenimonas	uncultured bacterium	0	0	0.79182	0.57157	0.77059	0	0	0	0	0	0	0	0	0	0	0	0	0	0	0	0	0	0	0	0	0	0	0
OTU_6771	Bacteria	Proteobacteria	Gammaproteobacteria	Xanthomonadales	Xanthomonadaceae	Arenimonas	uncultured bacterium	0	0.93728	0	0.97987	0.43614	0	0.87474	0	0	0	0	0	0	0	0	0	0	0	0	0	0	0	0	0.72561	0	0.81548	0	0.94363
OTU_124031	Bacteria	Proteobacteria	Gammaproteobacteria	Xanthomonadales	Xanthomonadaceae	Arenimonas	uncultured bacterium	0	0	0	0	0	0	0	0	0	0	0	0	0	0	0	0.81453	0	0	0	0	0	0	0	0	0	0	0	0
OTU_19867	Bacteria	Proteobacteria	Gammaproteobacteria	Xanthomonadales	Xanthomonadaceae	Arenimonas	uncultured bacterium	0	0	0	0	0	0	0.50268	0	0	0	0.84697	0	0	0	0	0	0	0	0	0	0	0	0	0	0	0	0.59624	0.94363
OTU_11033	Bacteria	Proteobacteria	Gammaproteobacteria	Xanthomonadales	Xanthomonadaceae	Arenimonas	uncultured bacterium	0	2.2202	0	0	0.77059	0	0.87474	0	1.33	0.7539	0	0.77976	0	0	0	0	0	1.073	0	0	0	0	0	1.2061	0.54118	0.81548	0	0
OTU_12772	Bacteria	Proteobacteria	Gammaproteobacteria	Xanthomonadales	Xanthomonadaceae	Arenimonas	uncultured bacterium	0	0.93728	1.3001	0	0	0	0	0	0	0.7539	0	0	0	0	0	0	0	0	0	0	0	0	0	0	0	0	0	0
OTU_17469	Bacteria	Proteobacteria	Gammaproteobacteria	Xanthomonadales	Xanthomonadaceae	Arenimonas	uncultured Xanthomonadaceae bacterium	0	0	0	0	0	0	0.50268	0	0	0	0	0	0	0	0	0	0	0	0	0	0	0	0	0	0	0	0	0.94363
OTU_46407	Bacteria	Proteobacteria	Gammaproteobacteria	Xanthomonadales	Xanthomonadaceae	Arenimonas	uncultured bacterium	0	0	0.79182	0	0.43614	0	0	0	0	0	0	0	0	0	0	0	0	0	0	0	0	0	0	0	0	0	0	0
OTU_4455	Bacteria	Proteobacteria	Gammaproteobacteria	Xanthomonadales	Xanthomonadaceae	Arenimonas	uncultured bacterium	0.43154	0	0.79182	0.97987	0	0	0.50268	0	0	1.6131	0	0.77976	0	1.3118	0	0	0	0	0	0	0	0	0	0.72561	0.54118	0	0.59624	0.94363
OTU_115174	Bacteria	Proteobacteria	Gammaproteobacteria	Xanthomonadales	Xanthomonadaceae	Arenimonas	uncultured bacterium	0.43154	0	0	0	0	0	0	0	0	0	0	0	0	0	0	0	0	0	0	0	0	0	0	1.2061	0.54118	0	0	0
OTU_55417	Bacteria	Proteobacteria	Gammaproteobacteria	Xanthomonadales	Xanthomonadaceae	Arenimonas	uncultured Xanthomonadaceae bacterium	0	0	0.44957	0	0	0	0	0	0	0	0	0	0	0	0	0	0.97608	1.073	0	0	0	0	0	0	0	0	0	0
OTU_11844	Bacteria	Proteobacteria	Gammaproteobacteria	Xanthomonadales	Xanthomonadaceae	Arenimonas	uncultured bacterium	0	0	0	1.2977	0	0.46235	0	1.1699	0	0	0	0	0	0	0	0	0	0	0	0	0	0	0	0	0	0	0	0
OTU_6164	Bacteria	Proteobacteria	Gammaproteobacteria	Xanthomonadales	Xanthomonadaceae	Arenimonas	uncultured bacterium	0	2.4789	0.44957	0.97987	0	0.81194	1.1703	0	0.81312	0	0	1.9514	1.6313	0	0	0	0	0	0	0	0.86261	0	0	1.2061	0.93382	0	0	0
OTU_46306	Bacteria	Proteobacteria	Gammaproteobacteria	Xanthomonadales	Xanthomonadaceae	Arenimonas	uncultured bacterium	0	0	0.44957	0	0	0	0	0	0	0	0	0	0.76494	0	0	0	0	0	0	0	0	0	0	0	0	0	0	0.94363
OTU_20322	Bacteria	Proteobacteria	Gammaproteobacteria	Xanthomonadales	Xanthomonadaceae	Arenimonas	uncultured Xanthomonadaceae bacterium	0	0	0	0	0	0	0.87474	0	0	0	0	0	0	0	0	0	0	0	0	0	0	0	0	0	0	0	0	0
OTU_56	Bacteria	Proteobacteria	Gammaproteobacteria	Xanthomonadales	Xanthomonadaceae	Arenimonas	uncultured bacterium	2.468	6.0634	3.6668	5.0692	4.1935	3.4855	4.5805	1.1699	4.8584	4.3375	3.6983	4.1862	5.1113	3.8423	3.1286	2.9687	1.553	0	1.3467	0.83092	0	0	0.8169	4.2209	3.6298	4.3755	3.278	3.9795
OTU_721	Bacteria	Proteobacteria	Gammaproteobacteria	Xanthomonadales	Xanthomonadaceae	Arenimonas	uncultured bacterium	1.456	4.1267	2.697	2.8718	2.5709	1.5305	0	0	1.7097	1.2465	0	1.2831	0.76494	2.7929	1.35	1.332	0.97608	0	0	0	0	0	0	1.566	0.93382	0	0	1.5093
OTU_770	Bacteria	Proteobacteria	Gammaproteobacteria	Xanthomonadales	Xanthomonadaceae	Arenimonas	uncultured bacterium	1.0328	0	1.6753	2.6662	1.4672	2.2564	2.4816	0	2.4704	1.9051	1.3771	2.1967	2.5595	1.6888	2.2848	1.332	1.964	2.7046	0	0	0	0	0	2.0936	2.3495	3.3389	2.3488	2.7093
OTU_10272	Bacteria	Proteobacteria	Gammaproteobacteria	Xanthomonadales	Xanthomonadaceae	Arenimonas	uncultured bacterium	0	1.5007	0	0.57157	0	0	0	0	1.33	0.7539	0	0	0	0.80016	0	0	0	0	0	0	0	0	0	0	0	0	1.0169	0
OTU_13206	Bacteria	Proteobacteria	Gammaproteobacteria	Xanthomonadales	Xanthomonadaceae	Arenimonas	uncultured bacterium	0	0.93728	0	0	0.43614	0	0	0	0	0	0	0.77976	0.76494	0	0	1.332	0	0	0	0	0	0	0	0	0.54118	0	0	0
OTU_19748	Bacteria	Proteobacteria	Gammaproteobacteria	Xanthomonadales	Xanthomonadaceae	Arenimonas	uncultured bacterium	0	0	0	0	0	0	0.87474	0	0	0	0	0	0	0	0.82749	0	0	0	0	0	0	0	0	0	0	0	0	0
OTU_4203	Bacteria	Proteobacteria	Gammaproteobacteria	Xanthomonadales	Xanthomonadaceae	Arenimonas	uncultured bacterium	0	1.9049	0.44957	0.57157	1.2702	0	0.50268	0	1.33	0	0	0	0	0	0	0	0	0	0	0	0	0	0	0.72561	0	0	0.59624	0
OTU_20186	Bacteria	Proteobacteria	Gammaproteobacteria	Xanthomonadales	Xanthomonadaceae	Arenimonas	uncultured bacterium	0	0	0	0	0	0.46235	0.50268	0	0	0	0	0	0	0	0	0	0	0	0	0	0	0	0	0.72561	0.93382	0	0	0.94363
OTU_45129	Bacteria	Proteobacteria	Gammaproteobacteria	Xanthomonadales	Xanthomonadaceae	Arenimonas	uncultured bacterium	0	0.93728	0.44957	0	0	0	0	0	0	0	0	0	0	0	0	0	0	0	0	0	0	0	0	0	0	0	0	0
OTU_51792	Bacteria	Proteobacteria	Gammaproteobacteria	Xanthomonadales	Xanthomonadaceae	Arenimonas	uncultured bacterium	0	0	0.44957	0	0	0	0	0	0	0	0	0	0	0	0	0	0	0	0	0	0	0	0	0	0	0	0.59624	0
OTU_8652	Bacteria	Proteobacteria	Gammaproteobacteria	Xanthomonadales	Xanthomonadaceae	Arenimonas	uncultured bacterium	0	0	0.44957	0	0.43614	0	0	0	0	0	0	0	0	1.3118	1.7328	0.81453	0	0	0	0	0	0	0	0	0	0	0	0
OTU_23984	Bacteria	Proteobacteria	Gammaproteobacteria	Xanthomonadales	Xanthomonadaceae	Arenimonas	uncultured Xanthomonadaceae bacterium	0	0	0	0	0	0	0	0	0	0	0	0	0	0	0.82749	0.81453	0	0	0	0	0	0	0	0.72561	0	0	0	0
OTU_12696	Bacteria	Proteobacteria	Gammaproteobacteria	Xanthomonadales	Xanthomonadaceae	Arenimonas	uncultured bacterium	0.76328	0	0.79182	0.97987	0	0.81194	0.50268	0	0	0	0	0	0	0.80016	0	0	0	0	0	0	0	0	0	0	0	0	0	0
OTU_15154	Bacteria	Proteobacteria	Gammaproteobacteria	Xanthomonadales	Xanthomonadaceae	Arenimonas	uncultured bacterium	0	0.93728	0	0	0.43614	0	0	1.1699	0	0	0.84697	0	0	0	0	0	0	0	0	0	0	0	0	0	0	0	0	0
OTU_48394	Bacteria	Proteobacteria	Gammaproteobacteria	Xanthomonadales	Xanthomonadaceae	Arenimonas	uncultured bacterium	0	0	1.4999	0	0	0	0	0	0	0	0	0	0	0	0	0	0	0	0	0	0	0	0	0	0	0	0	0
OTU_26553	Bacteria	Proteobacteria	Gammaproteobacteria	Xanthomonadales	Xanthomonadaceae	Lysobacter	NA	0	0	0	0	0	0	0	0	0	0	0	0	0	0	0	0.81453	0	0	0	0	0	0	0	0	0	0	1.3422	0
OTU_2275	Bacteria	Proteobacteria	Gammaproteobacteria	Xanthomonadales	Xanthomonadaceae	Pseudoxanthomonas	Pseudoxanthomonas yeongjuensis	0	0	0	0	2.2877	2.1375	1.9701	0	0.81312	0	0	0	0	1.3118	1.7328	1.712	0	0	0	0	0	0	0	0	0	0	0	0
OTU_47856	Bacteria	Proteobacteria	Gammaproteobacteria	Xanthomonadales	Xanthomonadaceae	Pseudoxanthomonas	Pseudoxanthomonas sp. DR 4-09	0	0	0.44957	0	0	0	0	0	0	0	0	0	0	0	0	0	0	0	0	0	0	0	0	0	0	0.81548	0	0
OTU_6100	Bacteria	Proteobacteria	Gammaproteobacteria	Xanthomonadales	Xanthomonadaceae	Stenotrophomonas	Stenotrophomonas maltophilia	0	0	0	0	0	0	1.8078	0	0	0	0	0	0.76494	0	0.82749	0	0	0	0	0	0	0	0	0	0	0	0	0
OTU_12003	Bacteria	Proteobacteria	Gammaproteobacteria	Xanthomonadales	Xanthomonadaceae	Stenotrophomonas	uncultured bacterium	0	0	0	0	0	0	1.8078	0	0	0	0	0	0	0	0	0	0	0	0	0	0	0	0	0	0	0	0	0
OTU_2584	Bacteria	Proteobacteria	Gammaproteobacteria	Xanthomonadales	Xanthomonadaceae	Arenimonas	uncultured bacterium	0	0	0	0	0	0	0	0	0	0	0	0	0	0	0	0	0	0	2.0308	2.6897	2.9158	0.91693	1.3353	0	0	0	0	0
OTU_1107	Bacteria	Proteobacteria	Gammaproteobacteria	Xanthomonadales	Xanthomonadaceae	Arenimonas	NA	0.43154	0	0	0.57157	1.4672	2.008	0	0	0.81312	0.7539	0	0	1.2622	0	0	0.81453	0	0	0	0	0	0	0	0.72561	0	0.81548	1.8314	2.7093
OTU_6588	Bacteria	Proteobacteria	Gammaproteobacteria	Xanthomonadales	Xanthomonadaceae	Arenimonas	uncultured prokaryote	0.43154	2.8884	1.0683	0	1.0419	0	0	0	0	0	0	0.77976	0	0	0	0	0	0	0	0	0	0	0	0	0	0	0	0
OTU_12472	Bacteria	Proteobacteria	Gammaproteobacteria	Xanthomonadales	Xanthomonadaceae	Arenimonas	NA	0	0	0	0	0	0.46235	0	0	0	0	0	0	0	0	0	0	0	0	0	0	0	0	0	0	0	0	0	0
OTU_85485	Bacteria	Proteobacteria	Gammaproteobacteria	Xanthomonadales	Xanthomonadaceae	Arenimonas	NA	0	0	0	0	0	0.46235	0	0	0	0	0	0	0	0	0	0	0	0	0	0	0	0	0	0.72561	0	0	0	0
OTU_18350	Bacteria	Proteobacteria	Gammaproteobacteria	Xanthomonadales	Xanthomonadaceae	NA	NA	0	0	0	0	0.43614	0	0	0	0	0	0	0	0	0	0	0	0	0	0	0	0	0	0	0	0.54118	0	0	0
OTU_6555	Bacteria	Proteobacteria	Gammaproteobacteria	Xanthomonadales	Xanthomonadaceae	NA	NA	0.43154	0	0.79182	0	0.43614	0	0	0	0	0	0	0	0	0	0	0.81453	0	1.6815	0	0	0	0	0	0	0	0	0	0
OTU_10591	Bacteria	Proteobacteria	Gammaproteobacteria	Xanthomonadales	Xanthomonadaceae	NA	NA	0	0	0.79182	0	0.43614	0	0	0	0	0	0	0	0	0.80016	0	0	0	0	0	0	0	0	0	0	0	0	0	0
OTU_58452	Bacteria	Proteobacteria	Gammaproteobacteria	Xanthomonadales	Xanthomonadaceae	Dokdonella	NA	0	0	0	0.57157	0	0	0	0	0	0	0	0	0	0	0	0	0	0	0	0	0	0	0	0	0	0	0	0
OTU_16320	Bacteria	Proteobacteria	Gammaproteobacteria	Xanthomonadales	Xanthomonadaceae	Dokdonella	NA	0	0	0.44957	0.57157	0	0	0	0	0	0	0	0	0	0	0	0	0	0	0	0	0	0	0	0	0	0	0	0
OTU_2488	Bacteria	Proteobacteria	Gammaproteobacteria	Xanthomonadales	Xanthomonadaceae	Dokdonella	NA	0.76328	0	1.8316	1.7785	0	0	0	0	0	0	0	0.77976	0	0.80016	1.7328	0.81453	0	0	0	0	0	0	0	0	0	0	0	0
OTU_47467	Bacteria	Proteobacteria	Gammaproteobacteria	Xanthomonadales	Xanthomonadaceae	NA	NA	0	0	0.44957	0	0	0	0	0	0	0	0	0.77976	0	0	0	0	0	0	0	0	0	0	0	0	0	0	0	0
OTU_11488	Bacteria	Proteobacteria	Gammaproteobacteria	Xanthomonadales	Xanthomonadaceae	uncultured	NA	0	0	0	0	0.77059	0	0	0	0.81312	0	0	0	0	0	0	0	0	0	0	0	0	0	0	1.2061	0	0	0	0
OTU_7450	Bacteria	Proteobacteria	Gammaproteobacteria	Xanthomonadales	Xanthomonadaceae	uncultured	uncultured bacterium	0	0	0	0.57157	0	0.46235	0	0	0.81312	0	0	0	0	0	0	0	0	0	0	0	0	0	0	0	0.54118	0	0	0
OTU_2108	Bacteria	Proteobacteria	Gammaproteobacteria	Xanthomonadales	Xanthomonadaceae	uncultured	uncultured bacterium	0	3.207	1.3001	1.7785	1.6406	0.81194	0.50268	0	0.81312	0.7539	0	1.2831	0	0	0	0.81453	0.97608	0	0	0	0	0	0	1.566	0.93382	1.3333	0	0
OTU_77341	Bacteria	Proteobacteria	Gammaproteobacteria	Xanthomonadales	Xanthomonadaceae	uncultured	uncultured bacterium	0	0	0	0	0.43614	0	0	0	0	0	0	0	0	0	0	0	0	0	0	0	0	0	0	0	0	0	0	0
OTU_39538	Bacteria	Proteobacteria	Gammaproteobacteria	Xanthomonadales	Xanthomonadaceae	uncultured	uncultured bacterium	0	0.93728	0	0	0	0	0	0	0	0	0	0	0	0	0	0	0	0	0	0	0	0	0	0	0	0	0	0.94363
OTU_22266	Bacteria	Proteobacteria	Gammaproteobacteria	Xanthomonadales	Xanthomonadaceae	uncultured	uncultured proteobacterium	0	0	0	0	0	0	0	0	0	0	0	0	0	0.80016	0	0	0	0	0	0	0	0	0	0	0	0	0	0
OTU_12099	Bacteria	Proteobacteria	Gammaproteobacteria	Xanthomonadales	Xanthomonadaceae	uncultured	uncultured proteobacterium	0	0	0	0	0	0	0.50268	0	0	0	0.84697	0	0	0	0	0	0	0	0	0	0	0	0	0	0	0	0	0.94363
OTU_55728	Bacteria	Proteobacteria	Gammaproteobacteria	Xanthomonadales	Xanthomonadaceae	NA	NA	0	0	0	0.57157	0	0	0	0	0	0	0	0	0	0	0	0	0.97608	0	0	0	0	0	0	0	0	0	0	0
OTU_1430	Bacteria	Proteobacteria	Gammaproteobacteria	Xanthomonadales	Xanthomonadaceae	uncultured	uncultured gamma proteobacterium	0.43154	0	1.9727	2.2896	0	0.46235	0	0	2.2585	1.9051	1.3771	1.6556	0.76494	1.3118	0.82749	1.712	1.553	1.6815	0	0	0	0	0	0.72561	0	0	0.59624	0
OTU_985	Bacteria	Proteobacteria	Gammaproteobacteria	Xanthomonadales	Xanthomonadaceae	NA	NA	0.43154	0	1.3001	0	2.4825	0.81194	0	0	1.33	1.6131	1.3771	0	0.76494	1.6888	0.82749	2.2611	2.9579	2.1081	0	0	0	0	0	1.8537	0.54118	1.3333	0	0.94363
OTU_2541	Bacteria	Proteobacteria	Gammaproteobacteria	Xanthomonadales	Xanthomonadaceae	uncultured	uncultured gamma proteobacterium	0.43154	0	0	0	1.2702	0.81194	0	0	0	0.7539	0	0	0	0	0	0	0	0	0	0	0	0	0	0.72561	1.7119	0	0.59624	1.5093
OTU_4599	Bacteria	Hydrogenedentes	NA	NA	NA	NA	NA	0.43154	0	0	0	0	0	0.50268	0	0	0	0	0	0	0	0	0	0	0	0	0	0	0	0	0	0	0	0	0
OTU_212296	Bacteria	Hydrogenedentes	NA	NA	NA	NA	NA	0	0	0	0	0	0	0	0	0	0	0	0	0	0	0	0	0	0	0	0	0	0	1.7158	0	0	0	0	0
OTU_4090	Bacteria	Hydrogenedentes	NA	NA	NA	NA	NA	0	0	0.79182	0	0	0	0	0	0	0	0	0	0	0	0	0	0	0	0	0	0	0	0	0	0	0	0	0
OTU_13476	Bacteria	Hydrogenedentes	NA	NA	NA	NA	NA	0	0	0	0	0	0	0	0	0	0	0	0	0	0	0	0	0	0	1.7289	0	0	0	0	0	0	0	0	0
OTU_2372	Bacteria	Hydrogenedentes	NA	NA	NA	NA	NA	0	0	0	0	0	0	0	1.1699	0.81312	0	0	0	0	0	0	0	0	0	0	0	0	0	0.8169	0	0	0	0	0
OTU_198943	Bacteria	Hydrogenedentes	NA	NA	NA	NA	NA	0	0	0	0	0	0	0	0	0	0	0	0	0	0	0	0	0	0	0	0.83092	0.86261	0	0.8169	0	0	0	0	0
OTU_13562	Bacteria	Hydrogenedentes	NA	NA	NA	NA	NA	0	0	0	0	0	0	0	0	0	0	0	0	0	0	0	0	0	0	0.82506	1.7383	1.3987	1.8735	1.3353	0	0	0	0	0
OTU_8886	Bacteria	Hydrogenedentes	NA	NA	NA	NA	NA	0	0	0	0	0	0.81194	0	0	0	0	0	0	0	0	0	0	0	0	0	0	0	0	0	0	0.93382	0.81548	0	0
OTU_2073	Bacteria	Hydrogenedentes	uncultured bacterium	NA	NA	NA	NA	0.76328	0	1.3001	1.9697	1.6406	0	0	0	1.7097	1.6131	0	0	0.76494	0	0	0	0	0	0	0	0	0	0	0	0	0	0	0
OTU_4658	Bacteria	Hydrogenedentes	uncultured bacterium	NA	NA	NA	NA	0	0	0.79182	0.57157	1.2702	0	0	0	0	1.6131	0	0	0	0	0	0	0	0	0	0	0	0	0	0	0	0	0	0
OTU_5088	Bacteria	Hydrogenedentes	uncultured bacterium	NA	NA	NA	NA	0	0	0	1.7785	0	0	0	0	0	0.7539	0	0.77976	1.9249	0	0	0	0	0	0	0	0	0	0	0	0	0	0	0
OTU_22010	Bacteria	Hydrogenedentes	uncultured bacterium	NA	NA	NA	NA	0	0	0	0	0	0	0	0	0	0.7539	0	0	0	0	0	0	0	0	0	0	0	0	0	0	0	0	0	0
OTU_10762	Bacteria	Hydrogenedentes	NA	NA	NA	NA	NA	0	0	0	1.2977	0	0	0	0	0	0	0	0	0	0	0	0	0	0	0	0	0	0	0	0	0	0	0	0
OTU_971	Bacteria	Hydrogenedentes	NA	NA	NA	NA	NA	0	0	1.3001	0.97987	1.0419	0	0	0	1.33	1.6131	1.3771	0.77976	0	2.6297	3.3639	2.6579	0.97608	0	0	0	0	0	0	2.2991	2.4729	0.81548	0	0
OTU_9421	Bacteria	Hydrogenedentes	NA	NA	NA	NA	NA	0	0	0	0	0	0	0	0	0	0	0	0	0	0	0	0	0	0	0	0	0	0	0	0	0	0	0.59624	0
OTU_16732	Bacteria	Hydrogenedentes	uncultured bacterium	NA	NA	NA	NA	0	0	0	1.2977	0	0	0	0	0	0	0	0	0	0	0	0	0	0	0	0	0	0	0	0	0	0	0	0
OTU_509	Bacteria	Hydrogenedentes	NA	NA	NA	NA	NA	3.1162	0	1.0683	3.7174	3.9842	2.4682	2.1159	0	0	0.7539	0.84697	0.77976	0	1.6888	0.82749	1.712	0	0	0	0	0	0	0	0	0	0.81548	0	0
OTU_5753	Bacteria	Hydrogenedentes	NA	NA	NA	NA	NA	0.76328	0	1.4999	0	0.43614	0	0	0	0	0	0	0	0	0	0	0	0	0	0	0	0.86261	0	0	0	0	0	0	0
OTU_18310	Bacteria	Hydrogenedentes	NA	NA	NA	NA	NA	0	0	0	0	0.43614	0.46235	0	0	0	0	0	0	0	0	0	0	0	0	0	0	0	0	0	0	0	0	0	0
OTU_10850	Bacteria	Hydrogenedentes	NA	NA	NA	NA	NA	1.0328	0	0.44957	1.2977	0.77059	0.46235	0	0	0	0	0	0	0	0	0	0	0	0	0	0	0	0	0	0	0	0	0	0
OTU_16635	Bacteria	Hydrogenedentes	NA	NA	NA	NA	NA	0	0	0	0.57157	1.0419	0	0	0	0	0	0	0	0	0	0	0	0	0	0	0	0	0	0	0	0	0	0	0
OTU_10202	Bacteria	Hydrogenedentes	NA	NA	NA	NA	NA	0	0.93728	0	0.57157	0.77059	0	0	0	0	0	0	0	0	0	0	0.81453	0	0	0	0	0	0	0	0	0	0	0	0
OTU_16046	Bacteria	Hydrogenedentes	NA	NA	NA	NA	NA	0.43154	0	0.44957	0.57157	0	0	0	0	0	0	0	0	0	0	0	0	0	0	0	0	0	0	0	0	0	0	0	0
OTU_16084	Bacteria	Hydrogenedentes	NA	NA	NA	NA	NA	0.43154	0	0.44957	0	0	0	0	0	0	0	0	0	0	0	0	0	0	0	0	0	0	0	0	0	0	0	0	0
OTU_2147	Bacteria	Hydrogenedentes	NA	NA	NA	NA	NA	1.922	0	1.8316	0	1.2702	0	2.1159	0	0	0.7539	0	0	0	0	0	1.332	0	0	0	0	0	0	0	0	0	0	0	0
OTU_55981	Bacteria	Hydrogenedentes	NA	NA	NA	NA	NA	0	0	0	0.57157	0	0	0	0	0	0	0	0	0	0	0	0	0.97608	0	0	0	0	0	0	0	0	0	0	0
OTU_8625	Bacteria	Hydrogenedentes	NA	NA	NA	NA	NA	0.43154	0	0	0	0.43614	0	0	0	0	0	0	0	0	0	0	0.81453	0.97608	1.073	0	0	0	0	0	0	0	0	0	0
OTU_8748	Bacteria	Hydrogenedentes	NA	NA	NA	NA	NA	0	0	0	0	0	0.81194	0	0	0	0	0	0	0	0	0	0	0	0	0	0	0	0	0	0	0	0	0	0
OTU_8468	Bacteria	Hydrogenedentes	NA	NA	NA	NA	NA	0	0	0.44957	0	0	0	0	0	0	0	0	0	0	0	0	0.81453	0	0	0	0	0	0	0	0	0	0	0	0
OTU_8511	Bacteria	Hydrogenedentes	NA	NA	NA	NA	NA	0	0	0.44957	0	0.43614	0.46235	0	0	0	0	0	0.77976	0	0	0	0	0	0	0	0	0	0	0	0	0	0	0	0
OTU_11306	Bacteria	Hydrogenedentes	NA	NA	NA	NA	NA	0	0	0	0	0	0	0	0	0	0	0	0	0	0	0	0.81453	0	0	0	0	0	0	0	0	0	0	0	0
OTU_1196	Bacteria	Hydrogenedentes	NA	NA	NA	NA	NA	0.76328	0.93728	0.79182	0.57157	0	2.8919	3.7102	1.1699	0	0.7539	0.84697	0.77976	0	0	0	0	0.97608	0	0	0	0	0	0	0	0	0.81548	0.59624	0
OTU_94738	Bacteria	Hydrogenedentes	NA	NA	NA	NA	NA	0	0	0	0	0	0	1.1703	0	0	0	0	0	0	0	0	0	0	0	0	0	0	0	0	0	0	0	0	0
OTU_5728	Bacteria	Hydrogenedentes	NA	NA	NA	NA	NA	0	0	0.79182	0	0.77059	0.46235	1.4154	0	0	0	0	0	0	0	0	0	0	0	0	0	0	0	0	0	0	0	0	0
OTU_94638	Bacteria	Hydrogenedentes	NA	NA	NA	NA	NA	0	0	0	0.57157	0	0	1.4154	0	0	0	0	0	0	0	0	0	0	0	0	0	0	0	0	0	0	0	0	0
OTU_15736	Bacteria	Hydrogenedentes	NA	NA	NA	NA	NA	0.43154	0	0.44957	0	0	0.81194	0.87474	0	0	0	0	0	0	0	0	0	0	0	0	0	0	0	0	0	0	0	0	0
OTU_4696	Bacteria	Hydrogenedentes	NA	NA	NA	NA	NA	0.43154	0	0.44957	0	0.43614	2.1375	0	0	0	0	0	0	0	0	0	0	0	0	0	0	0	0	0	0	0	0	0	0
OTU_7084	Bacteria	Hydrogenedentes	NA	NA	NA	NA	NA	0	0	0	0	0	1.5305	0.87474	0	0	0	0	0	0	0	0	0	0	0	0	0	0	0	0	0	0	0	0	0
OTU_5863	Bacteria	Hydrogenedentes	NA	NA	NA	NA	NA	0	0	0	0	0	0	0	0	0	0	0	0	0	0	0	0	0	0	0	0	0	0	0	0	0	1.3333	0	1.5093
OTU_2737	Bacteria	Hydrogenedentes	NA	NA	NA	NA	NA	0	0	1.3001	0	2.2877	0	0	0	0	0	0	0	0	0	0	0	0	0	0	0	0	0	0	0	0	0.81548	0.59624	0
OTU_15620	Bacteria	Hydrogenedentes	NA	NA	NA	NA	NA	0	0	0.44957	0	0	0	0	0	0	1.2465	0	0.77976	0.76494	0	0	0	0	0	0	0	0	0	0	0.72561	0.54118	0	0.59624	0
OTU_2032	Bacteria	Hydrogenedentes	uncultured bacterium	NA	NA	NA	NA	0.43154	0	0	0	0	0	0	0	0	0.7539	0	0	0	0	0	0	0	0	0	0	0	0	0	1.2061	1.496	0	0	1.5093
OTU_5478	Bacteria	Hydrogenedentes	NA	NA	NA	NA	NA	0	0	0	0	0.43614	0	0	0	0	0	0	0	0	0	0	0	0	0	0	0	0	0	0	0	0	0	0	0
OTU_3453	Bacteria	Hydrogenedentes	NA	NA	NA	NA	NA	0	0	0	0	0	0	0	0	1.33	0	0	0	0	0	0	0	0	0	0	0	0	0	0	0	0	0	0	0.94363
OTU_6882	Bacteria	Hydrogenedentes	NA	NA	NA	NA	NA	0	0	1.3001	0	1.4672	0.81194	0	0	0	0.7539	0.84697	0	0	0	0	0.81453	0	0	0	0	0	0	0	0	0	0	0	0
OTU_6709	Bacteria	Hydrogenedentes	NA	NA	NA	NA	NA	0	0	0.44957	0	0	0	1.1703	0	0.81312	0.7539	0	0	0	0	0	0.81453	0	0	0	0	0	0	0	0	0	0	0	0
OTU_8775	Bacteria	Hydrogenedentes	NA	NA	NA	NA	NA	0	0	0	0	0	1.3283	0	0	0	0	0	0.77976	0	0	0	0	0	0	0	0	0	0	0	0	0.54118	0	0	0
OTU_87555	Bacteria	Hydrogenedentes	NA	NA	NA	NA	NA	0	0	0	0	0	0.46235	0	0	0	0	0	0.77976	0	0	0	0	0	0	0	0	0	0	0	0	0	0	0	0
OTU_10706	Bacteria	Hydrogenedentes	NA	NA	NA	NA	NA	0	0	0.44957	0	0.77059	0.81194	0	0	0	0	0	0	0	0	0	0	0	0	0	0	0	0	0	0	0	0	0	0
OTU_2383	Bacteria	Hydrogenedentes	NA	NA	NA	NA	NA	1.2598	0	0.79182	0.97987	2.2877	1.8657	0.50268	0	0.81312	1.2465	0	0.77976	0	0	0	0	0	1.073	0	0	0	0	0	0.72561	0.54118	0.81548	0	0
OTU_11669	Bacteria	Proteobacteria	Deltaproteobacteria	SAR324 clade(Marine group B)	NA	NA	NA	0	0	0	0	0	1.0931	0	0	0	0	0	0	0	0	0	0	0	0	0	0	0	0	0	0	0	0	0	0
OTU_195376	Bacteria	Proteobacteria	Deltaproteobacteria	SAR324 clade(Marine group B)	NA	NA	NA	0	0	0	0	0	0	0	0	0	0	0	0	0	0	0	0	0	0	0	0.83092	0.86261	0	0	0	0	0	0	0
OTU_11568	Bacteria	Proteobacteria	Deltaproteobacteria	SAR324 clade(Marine group B)	uncultured bacterium	NA	NA	0	0	0	0	0.43614	0	0	0	0	0	0	0	0	0	0	0	0	0	0	0	0	0	0	0	0.54118	0	0.59624	0
OTU_2885	Bacteria	Proteobacteria	Deltaproteobacteria	SAR324 clade(Marine group B)	NA	NA	NA	0	0	0	0	0	0	0	5.1189	0	0	0	0	0	0	0	0	0	0	0	0	0	0	0	0	0	0	0	0
OTU_6633	Bacteria	Proteobacteria	Deltaproteobacteria	SAR324 clade(Marine group B)	NA	NA	NA	0	0	0.44957	0	0	0	0	0	0	0.7539	0	0	0.76494	0	0.82749	0.81453	0	0	0	0	0	0	0	0	0	0	0	0
OTU_24207	Bacteria	Proteobacteria	Deltaproteobacteria	SAR324 clade(Marine group B)	uncultured bacterium	NA	NA	0	0	0	0	0	0	0	0	0	0	0	0	0	0	0	0	1.553	0	0	0	0	0	0	0	0	0	0	0
OTU_23527	Bacteria	Nitrospinae	Belgica2005-10-ZG-3	uncultured bacterium	NA	NA	NA	0	0	0	0	0	0	0	0	1.7097	0	0.84697	1.2831	0	0	0	0	0	0	0	0	0	0	0	0.72561	0	0	0	0
OTU_1280	Bacteria	Nitrospinae	Belgica2005-10-ZG-3	uncultured soil bacterium	NA	NA	NA	0.43154	0	0	0.57157	0.43614	0.46235	0	0	1.7097	2.3556	2.0686	0	4.4114	0	0	0	0	0	0	0	0	0	0	0	0	0	2.1961	2.2306
OTU_1790	Bacteria	Nitrospinae	Belgica2005-10-ZG-3	uncultured bacterium	NA	NA	NA	0	0	0	0	1.0419	0.46235	0	0	2.2585	2.3556	1.7639	1.6556	0.76494	1.3118	0	0	0.97608	0	0	0	0	0	0	0	1.2421	1.3333	0	0.94363
OTU_494	Bacteria	Nitrospinae	Belgica2005-10-ZG-3	uncultured bacterium	NA	NA	NA	0	0.93728	0	1.2977	1.935	2.2564	0	4.8329	3.7128	3.0959	3.7845	1.2831	3.4317	0.80016	1.35	0	0.97608	0	0.82506	0	0	0	0.8169	2.7829	0.54118	0.81548	1.8314	2.2306
OTU_23728	Bacteria	Nitrospinae	Belgica2005-10-ZG-3	uncultured bacterium	NA	NA	NA	0	0	0	0	0	0	0	0	0	0	0	0	1.2622	0	0	0	0	0	0	0	0	0	0	0	0	0	1.0169	0
OTU_144062	Bacteria	Nitrospinae	Belgica2005-10-ZG-3	uncultured bacterium	NA	NA	NA	0	0	0	0	0	0	0	0	0	0.7539	0.84697	0	0	0	0	0	0	0	0	0	0	0	0	0	0	0	0	0
OTU_22082	Bacteria	Nitrospinae	Belgica2005-10-ZG-3	uncultured bacterium	NA	NA	NA	0	0	0	0	0	0	0	0	0	0.7539	0	0	0.76494	0	0	0	0	0	0	0	0	0	0	0	0	0	0	0.94363
OTU_4780	Bacteria	Nitrospinae	Belgica2005-10-ZG-3	uncultured bacterium	NA	NA	NA	0	0	0	0	0	0	0	0	2.2585	0	2.5341	0.77976	0.76494	0	0	0	0	0	0	0	0	0	0	0.72561	0	0	0	1.5093
OTU_22045	Bacteria	Nitrospinae	Belgica2005-10-ZG-3	uncultured bacterium	NA	NA	NA	0.43154	0	0	0	0.43614	0	0	1.8074	0	0	0	0	0	0	0	0	0	0	0	0	0	0	0	0	0	0	0	0
OTU_8847	Bacteria	Nitrospinae	Belgica2005-10-ZG-3	NA	NA	NA	NA	0	0	0	0	0.43614	1.3283	0	0	0	0.7539	0	0	0.76494	1.3118	0	0	0	0	0	0	0	0	0	0	0	0	0	0
OTU_21589	Bacteria	Proteobacteria	Deltaproteobacteria	Myxococcales	bacteriap25	NA	NA	0	0	0	0	0	0	0	0	0	0	0	0	0.76494	0	0	0	0	0	0	0	0	0	0	0	0	0	0	0
OTU_22186	Bacteria	Proteobacteria	Deltaproteobacteria	Myxococcales	bacteriap25	NA	NA	0	0	0	0	0	0	0	0	0	0	0	0	0	0	0	0	0	0	0	0	0	0	0	0	0	0.81548	0	0
OTU_4385	Bacteria	Proteobacteria	Deltaproteobacteria	Myxococcales	bacteriap25	NA	NA	0	0	0	0	0	0	0	0	0	0	0	0	0	0	0	2.0125	1.553	3.1254	0	0	0	0	0	0	0	0	0	0
OTU_7686	Bacteria	Proteobacteria	Deltaproteobacteria	Myxococcales	bacteriap25	NA	NA	0	0	0	0	0	0	0	0	0	0	0	0	0	0	0	0	2.5449	3.2972	0	0	0	0	0	0	0	0	0	0
OTU_5351	Bacteria	Proteobacteria	Deltaproteobacteria	Myxococcales	bacteriap25	NA	NA	0	0	0	0	0	0	0.50268	4.9542	0	0	0	0	0	0	0	0	0	0	0	0	0	0	0	0	0	0.81548	0	0
OTU_911	Bacteria	Proteobacteria	Deltaproteobacteria	Myxococcales	bacteriap25	NA	NA	1.6286	0	2.2192	0.57157	0.77059	0	0	0	2.0101	0.7539	1.3771	0	1.2622	1.6888	2.0351	3.63	3.2786	0	0	0	0	0	0	1.566	0.54118	1.3333	0	0
OTU_21312	Bacteria	Proteobacteria	Deltaproteobacteria	Myxococcales	bacteriap25	NA	NA	0	0	0	0	0	0	0	0	0	0	0	0	0	0	0	0	0.97608	0	0	0	0	0	0	0	0	0	0	0
OTU_24228	Bacteria	Proteobacteria	Deltaproteobacteria	Myxococcales	bacteriap25	NA	NA	0	0	0	0	0	0	0	0	0	0	0	0	0	0	0.82749	0.81453	0.97608	1.073	0	0	0	0	0	0	0	0	0	0
OTU_19472	Bacteria	Proteobacteria	Deltaproteobacteria	Myxococcales	bacteriap25	NA	NA	0	0	0	0	0	0.46235	0	0	0	0	0	0	0	0	0	0	0	0	0	0	0	0	0	0.72561	0	0	0	0
OTU_10538	Bacteria	Proteobacteria	Deltaproteobacteria	Myxococcales	NA	NA	NA	0	0	1.0683	0	0	0	0	0	0	0	0	0	0	0	0	0	0	0	0	0	0	0	0	0	0	0	0	0
OTU_24397	Bacteria	Proteobacteria	Deltaproteobacteria	NA	NA	NA	NA	0	0	0	0	0	0	0	0	0	0	0	0	0	0	0	0.81453	0	1.073	0	0	0	0	0	0	0	0	0	0
OTU_14414	Bacteria	Proteobacteria	Deltaproteobacteria	NA	NA	NA	NA	0.76328	0	0	0	0	0	0	0	0	0	0	0	0	0	0	0	0	0	0	0	0	0	0	0	0	0	0	0
OTU_4652	Bacteria	Proteobacteria	Deltaproteobacteria	Oligoflexales	0319-6G20	NA	NA	0.76328	0	0	0	1.2702	0	0	0	0.81312	0	0	0	0	0	0	0	0	0	0	0	0	0	0	0	0	0	0	0
OTU_27458	Bacteria	Proteobacteria	Deltaproteobacteria	Oligoflexales	0319-6G20	NA	NA	0.76328	0	0	0	0	0	0	0	0	1.2465	0	0	0.76494	0	0	0	0	0	0	0	0	0	0	0	0	0	0	0
OTU_15654	Bacteria	Proteobacteria	Deltaproteobacteria	Oligoflexales	0319-6G20	NA	NA	0	0	1.0683	0	0	0	0	0	0	0	0	0	0	0	0	0	0	0	0	0	0	0	0	0	0	0	0	0
OTU_193810	Bacteria	Proteobacteria	Deltaproteobacteria	Oligoflexales	0319-6G20	NA	NA	0	0	0	0	0	0	0	0	0	0	0	0	0	0	0	0	0	0	0.82506	0.83092	0	0	0	0	0	0	0	0
OTU_7989	Bacteria	Proteobacteria	Deltaproteobacteria	Oligoflexales	0319-6G20	NA	NA	1.922	0	0.44957	0	0	0	0	0	0	0	0	0.77976	0.76494	0	0	0	0	0	0	0	0	0	0	0	0	0	0	0
OTU_11539	Bacteria	Proteobacteria	Deltaproteobacteria	NA	NA	NA	NA	0	0	0	0	1.4672	0	0	0	0	0	0	0	0	0	0	0	0	0	0	0	0	0	0	0	0	0	0	0
OTU_18309	Bacteria	Proteobacteria	Deltaproteobacteria	NA	NA	NA	NA	0	0	0	0	0.77059	0	0	0	0	0	0	0	0	0	0	0	0	0	0	0	0	0	0	0	0	0	0	0
OTU_3890	Bacteria	Proteobacteria	Gammaproteobacteria	NA	NA	NA	NA	0	0	0	0	0	0	2.3697	0	0	0	0	0	0	0	0	0	0	0	0	0	0	0	0	0	0	0	0	0
OTU_5843	Bacteria	Chlamydiae	Chlamydiae	Chlamydiales	cvE6	NA	NA	0	0	0	0	0	0	0	0	0	0	0.84697	0	0.76494	0	0	0	0	0	0	0	0	0	0.8169	0.72561	0	0	0	0
OTU_11557	Bacteria	Chlamydiae	Chlamydiae	Chlamydiales	cvE6	NA	NA	0	0	0	0	0.43614	0	0	0	0.81312	0	0	0	0	0	0	0	0.97608	0	0	0	0	0	0	0	0	0	0	0
OTU_24040	Bacteria	Chlamydiae	Chlamydiae	Chlamydiales	cvE6	NA	NA	0	0	0	0	0	0	0	0	0	0	0	0	0	0	0	1.712	0	0	0	0	0	0	0	0	0	0	0	0
OTU_6952	Bacteria	Chlamydiae	Chlamydiae	Chlamydiales	cvE6	NA	NA	0	0	0	0	0	0	0	0	1.33	0	0	0	0	0	0	0	0	0	0	0	0	0	0	0	0	0	0	0
OTU_24493	Bacteria	Chlamydiae	Chlamydiae	Chlamydiales	cvE6	NA	NA	0	0	0	0	0	0	0	0	0	0	0	0	0	0.80016	0	0.81453	0	1.073	0	0	0	0	0	0	0	0	0	0
OTU_11473	Bacteria	Chlamydiae	Chlamydiae	Chlamydiales	cvE6	NA	NA	0	0	0	0	0.77059	0	0	0	0	0.7539	0	0	0	0	0	0	0	0	0	0	0	0	0	0	0	0	0	0
OTU_170395	Bacteria	Chlamydiae	Chlamydiae	Chlamydiales	cvE6	NA	NA	0	0	0	0	0	0	0	0	0	0	0	0	0	0	0.82749	0.81453	0	0	0	0	0	0	0	0	0	0	0	0
OTU_185546	Bacteria	Chlamydiae	Chlamydiae	Chlamydiales	cvE6	NA	NA	0	0	0	0	0	0	0	0	0	0	0	0	0	0	0	0	0	1.6815	0	0	0	0	0	0	0	0	0	0
OTU_2040	Bacteria	Chlamydiae	Chlamydiae	Chlamydiales	cvE6	NA	NA	1.2598	0	0	0	1.4672	0	0	0	2.2585	0.7539	0	0.77976	0	1.9874	1.35	0.81453	0	1.6815	0	0	0	0	0	1.566	0	0	0	0
OTU_1534	Bacteria	Chlamydiae	Chlamydiae	Chlamydiales	cvE6	NA	NA	0.76328	0	1.8316	0	1.4672	0	0	0	0.81312	1.2465	0	0.77976	0.76494	2.4457	2.0351	2.0125	1.553	1.073	0	0	0	0	0	0.72561	0	0	0	0
OTU_18707	Bacteria	Chlamydiae	Chlamydiae	Chlamydiales	cvE6	NA	NA	0	0	0.44957	0	0.43614	0	0	0	0	0	0	0	0	0	0	0	0	0	0	0	0	0	0	0	0	0	0	0
OTU_4880	Bacteria	Chlamydiae	Chlamydiae	Chlamydiales	cvE6	NA	NA	0	0	0	0	0	0	0	0	0	0	0	0	0	1.3118	2.4976	2.2611	1.553	0	0	0	0	0	0	0.72561	0	0	0	0
OTU_622	Bacteria	Chlamydiae	Chlamydiae	Chlamydiales	cvE6	NA	NA	0	0	3.9992	4.1711	0	0	0	0	3.0993	2.5371	2.7205	1.6556	2.7212	0.80016	0	1.712	0	0	0	0	0	0	0	0	0	0	0	0.94363
OTU_16845	Bacteria	Chlamydiae	Chlamydiae	Chlamydiales	cvE6	NA	NA	0	0	0.44957	0.57157	0	0	0	0	0	0	0	0	0	0	0	0	0	0	0	0	0	0	0	0	0	0	0	0
OTU_50029	Bacteria	Chlamydiae	Chlamydiae	Chlamydiales	cvE6	NA	NA	0	0	0.79182	0.57157	0	0	0	0	0	0	0	0	0	0	0	0	0	0	0	0	0	0	0	0	0	0	0	0
OTU_757	Bacteria	Chlamydiae	Chlamydiae	Chlamydiales	cvE6	NA	NA	0	0	1.4999	0	0	0	0	0	0.81312	0	1.3771	0	0	1.3118	2.2848	4.145	4.3464	5.4967	0	0	0	0	0	0	0	0	0	0
OTU_24205	Bacteria	Chlamydiae	Chlamydiae	Chlamydiales	cvE6	NA	NA	0	0	0	0	0	0	0	0	0	0	0	0	0	0	0	0.81453	0.97608	1.073	0	0	0	0	0	0	0	0	0	0
OTU_13437	Bacteria	Chlamydiae	Chlamydiae	Chlamydiales	cvE6	NA	NA	0	0	0	0	0	0	0	0	0	0	0	0	0	0	0	0	0	2.437	0	0	0	0	0	0	0	0	0	0
OTU_5887	Bacteria	Chlamydiae	Chlamydiae	Chlamydiales	cvE6	NA	NA	0	0	1.0683	0	0	0	0	0	0.81312	0	0	0	0	0	1.35	2.0125	0	0	0	0	0	0	0	0	0	0	0	0
OTU_175735	Bacteria	Chlamydiae	Chlamydiae	Chlamydiales	cvE6	NA	NA	0	0	0	0	0	0	0	0	0	0	0	0	0	0	0	1.332	0	0	0	0	0	0	0	0	0	0	0	0
OTU_5321	Bacteria	Chlamydiae	Chlamydiae	Chlamydiales	cvE6	NA	NA	0.43154	0	0	0	0	0	1.6249	0	0	0.7539	0	0.77976	0.76494	0.80016	0	0.81453	0.97608	1.073	0	0	0	0	0	0	0	0.81548	0	0
OTU_2563	Bacteria	Chlamydiae	Chlamydiae	Chlamydiales	cvE6	NA	NA	0	0	0	0	0	0	0	0	0	1.2465	0.84697	1.2831	1.2622	0	1.7328	2.8217	0.97608	3.4507	0	0	0	0	0	0.72561	0.54118	0	0	0
OTU_10455	Bacteria	Chlamydiae	Chlamydiae	Chlamydiales	cvE6	NA	NA	0	0	0.44957	0	0.43614	0	0	0	0	0	0	0	0	0	0	0	1.553	2.437	0	0	0	0	0	0	0	0	0	0
OTU_24161	Bacteria	Chlamydiae	Chlamydiae	Chlamydiales	cvE6	NA	NA	0	0	0	0	0	0	0	0	0	0	0	0	0	0	0	1.712	0	0	0	0	0	0	0	0	0	0	0	0
OTU_1399	Bacteria	Chlamydiae	Chlamydiae	Chlamydiales	cvE6	NA	NA	0	0	2.2192	2.6662	0.43614	2.008	2.6823	0	0	0.7539	0	0.77976	0	0	0	0.81453	0	0	0	0	0	0	0	0	0	0	0	0
OTU_1842	Bacteria	Chlamydiae	Chlamydiae	Chlamydiales	cvE6	NA	NA	0.43154	0	1.9727	0	0	0	0	0	2.9659	1.2465	1.3771	0	1.6313	1.3118	2.0351	0.81453	1.553	0	0	0	0	0	0	0	0	0	0	0
OTU_3409	Bacteria	Chlamydiae	Chlamydiae	Chlamydiales	cvE6	NA	NA	0	0	0.79182	0	1.7953	0	0	0	0	0.7539	0	0	0.76494	0	0	0	0.97608	0	0	0	0	0	0	0	0	0	0	0
OTU_2997	Bacteria	Chlamydiae	Chlamydiae	Chlamydiales	cvE6	NA	NA	0	0	0	0	0	0	0.50268	0	0	0	0	0	0	0	0.82749	0.81453	0.97608	1.073	0	0	0	0	0	0.72561	0	0	0	0
OTU_338	Bacteria	Chlamydiae	Chlamydiae	Chlamydiales	cvE6	NA	NA	1.2598	0	4.6088	3.8691	0	3.0317	2.9391	0	1.7097	2.6984	2.5341	1.9514	1.2622	2.2346	1.7328	2.0125	1.553	0	0	0	0	0	0	1.2061	2.0656	0.81548	0.59624	0
OTU_19215	Bacteria	Chlamydiae	Chlamydiae	Chlamydiales	cvE6	NA	NA	0	0	0.79182	0.57157	0	0.81194	0.50268	0	0	0	0.84697	0	0	0	0	0.81453	0	0	0	0	0	0	0	0	0	0	0	0
OTU_6632	Bacteria	Chlamydiae	Chlamydiae	Chlamydiales	cvE6	NA	NA	0	0	1.6753	1.5581	0	0	0.50268	0	0	0.7539	0.84697	0.77976	0	0	0	1.712	0	0	0	0	0	0	0	0	0	0	0	0
OTU_15606	Bacteria	Chlamydiae	Chlamydiae	Chlamydiales	cvE6	NA	NA	0	0	0.44957	0.97987	0	0	0	0	0	0.7539	0	0	0	0	0	0	0	0	0	0	0	0	0	0	0	0	0	0
OTU_56295	Bacteria	Chlamydiae	Chlamydiae	Chlamydiales	cvE6	NA	NA	0	0	0	0.57157	0	0	0.87474	0	0	0	0	0	0	0	0	0.81453	0	0	0	0	0	0	0	0	0	0	0	0
OTU_3726	Bacteria	Chlamydiae	Chlamydiae	Chlamydiales	cvE6	NA	NA	0	0	0.79182	0	0	0	0	0	0.81312	0	0	0	0	0	0	1.332	1.553	2.9303	0	0	0	0	0	0	0	0	0	0
OTU_13531	Bacteria	Chlamydiae	Chlamydiae	Chlamydiales	cvE6	NA	NA	0	0	0	0	0	0	0	0	0	0	0	0	0	0	0	0	0	0	1.3467	0.83092	0.86261	0	1.3353	0	0	0	0	0
OTU_190000	Bacteria	Chlamydiae	Chlamydiae	Chlamydiales	cvE6	NA	NA	0	0	0	0	0	0	0	0	0	0	0	0	0	0	0	0	0	0	0.82506	0	0	0.91693	0	0	0	0	0	0
OTU_24013	Bacteria	Chlamydiae	Chlamydiae	Chlamydiales	cvE6	NA	NA	0	0	0	0	0	0	0	0	0	0	0	0	0	0	1.35	0	0	0	0	0	0	0	0	0	0	0	0	0
OTU_11605	Bacteria	Chlamydiae	Chlamydiae	Chlamydiales	cvE6	NA	NA	0	0	0	0	0	1.0931	0	0	0	0	0	0.77976	0	0	0	0	0	0	0	0	0	0	0	0	0	0	1.0169	1.5093
OTU_79541	Bacteria	Chlamydiae	Chlamydiae	Chlamydiales	cvE6	NA	NA	0	0	0	0	0.43614	0.46235	0	0	0	0	0	0	0	0	0	0	0	0	0	0	0	0	0	0	0	0	0	0
OTU_865	Bacteria	Chlamydiae	Chlamydiae	Chlamydiales	cvE6	NA	NA	0.76328	0	1.8316	0	0.43614	2.3662	2.8585	0	0	1.6131	0	0.77976	0.76494	0	0.82749	0	0	0	0	0	0	0	1.3353	2.479	2.5866	2.2629	1.6074	1.9146
OTU_27686	Bacteria	Chlamydiae	Chlamydiae	Chlamydiales	cvE6	NA	NA	0.43154	0	0	0	0.43614	0	0	0	0	0	0	0	0	0.80016	0	0	0	0	0	0	0	0	0	0	0	0.81548	0	0
OTU_14691	Bacteria	Chlamydiae	Chlamydiae	Chlamydiales	cvE6	NA	NA	0.43154	0	0	0.57157	0	0	0	0	0	0	0	0	0	0	0	0	0	0	0	0	0	0	0	0	0	0	0	0
OTU_16237	Bacteria	Chlamydiae	Chlamydiae	Chlamydiales	cvE6	NA	NA	0	0	0.44957	0	0	0	0.50268	0	0	0	0	0	0	0	0	0	0	0	0	0	0	0	0	0	0	0	0	0
OTU_8144	Bacteria	Chlamydiae	Chlamydiae	Chlamydiales	Simkaniaceae	NA	NA	0	0	0.79182	0	0.77059	0.46235	0	0	0	0	0	0	0	0	0	0	0	0	0	0	0	0	0	0	0	0	0	0
OTU_19612	Bacteria	Chlamydiae	Chlamydiae	Chlamydiales	Simkaniaceae	uncultured	NA	0	0	0	0	0	1.3283	0	0	0	0	0	0	0	0	0	0	0	0	0	0	0	0	0	0	0	0	0	0
OTU_1309	Bacteria	Chlamydiae	Chlamydiae	Chlamydiales	NA	NA	NA	1.2598	0	2.5244	0	0	0	0	0	2.0101	1.9051	1.3771	0	0	3.3068	2.4976	0	0	1.073	0	0	0	0	0	2.0936	0.54118	0	1.0169	0
OTU_181551	Bacteria	Chlamydiae	Chlamydiae	Chlamydiales	NA	NA	NA	0	0	0	0	0	0	0	0	0	0	0	0	0	0	0	0	1.553	0	0	0	0	0	0	0	0	0	0	0
OTU_1444	Bacteria	Chlamydiae	Chlamydiae	Chlamydiales	Simkaniaceae	uncultured	NA	0.43154	0	2.1012	0.97987	1.935	3.3847	1.4154	0	0	0	0	0	0	0	0	0	0	0	0	0	0	0	0	0	0.54118	0	0	0
OTU_51148	Bacteria	Chlamydiae	Chlamydiae	Chlamydiales	Simkaniaceae	uncultured	NA	0	0	1.0683	0	0	0.46235	0.50268	0	0	0	0	0	0	0	0	0	0	0	0	0	0	0	0	0	0	0	0	0
OTU_23084	Bacteria	Chlamydiae	Chlamydiae	Chlamydiales	Simkaniaceae	uncultured	NA	0	0	0	0	0	0	0	0	1.33	0	0	0	0	0	0	0	0	0	0	0	0	0	0	0	0	0	0	0
OTU_10292	Bacteria	Chlamydiae	Chlamydiae	Chlamydiales	Simkaniaceae	uncultured	NA	0	1.9049	0	0	0	0	0	0	0	0	0	0	0	0	0	0	0	0	0	0	0	0	0	0	0	0	0	0
OTU_10231	Bacteria	Chlamydiae	Chlamydiae	Chlamydiales	Simkaniaceae	uncultured	NA	0	1.9049	0	0	0	0	0	0	0	0	0	0	0	0	0	0	0	0	0	0	0	0	0	0	0	0	0	0
OTU_8989	Bacteria	Chlamydiae	Chlamydiae	Chlamydiales	Simkaniaceae	uncultured	NA	0	0	0	0	0	0	0.50268	0	0	0	0	0	0	0	0	1.712	0	1.073	0	0	0	0	0	0	0	0	0	0
OTU_15510	Bacteria	Chlamydiae	Chlamydiae	Chlamydiales	Simkaniaceae	uncultured	NA	0	1.5007	0	0	0	0	0	0	0	0	0	0	0	0	0	0	0	0	0	0	0	0	0	0	0	0	0	0
OTU_1022	Bacteria	Chlamydiae	Chlamydiae	Chlamydiales	Simkaniaceae	uncultured	NA	0.76328	3.967	0	0	0	0	0	0	2.9659	1.6131	0.84697	0.77976	1.2622	2.6297	3.1286	2.8217	1.964	1.073	0	0	0	0	0	2.6389	0	0	0	0
OTU_1918	Bacteria	Chlamydiae	Chlamydiae	Chlamydiales	Simkaniaceae	uncultured	NA	0	5.3982	0	0	0	0	0	0	0.81312	0	0	0	0	0	0	0	0	0	0	0	0	0	0	0	0	0	0	0
OTU_15148	Bacteria	Chlamydiae	Chlamydiae	Chlamydiales	Simkaniaceae	uncultured	NA	0	1.9049	0	0	0	0	0	0	0	0	0	0	0	0	0	0	0	0	0	0	0	0	0	0	0	0	0	0
OTU_401	Bacteria	Chlamydiae	Chlamydiae	Chlamydiales	Simkaniaceae	uncultured	NA	1.7827	2.6981	4.7131	4.0063	1.7953	1.3283	2.5855	0	1.33	1.2465	0.84697	1.2831	1.2622	0	1.7328	0.81453	0	0	0	0	0	0	0	0.72561	0	0	0	0
OTU_16115	Bacteria	Chlamydiae	Chlamydiae	Chlamydiales	Simkaniaceae	uncultured	NA	0	0	0.79182	0	0	0	0	0	0	0	0	0	0	0	0	0	0	0	0	0	0	0	0	0	0	0	0	0
OTU_10256	Bacteria	Chlamydiae	Chlamydiae	Chlamydiales	Simkaniaceae	uncultured	NA	0	1.9049	1.8316	1.2977	0	0	0	0	0	0	0	0	0	0.80016	0	0	0	0	0	0	0	0	0	0	0	0	0	0
OTU_32739	Bacteria	Chlamydiae	Chlamydiae	Chlamydiales	Simkaniaceae	uncultured	NA	0.43154	1.5007	0.79182	0	0	0	0.50268	0	0	0	0	0	0	0	0	0	0	0	0	0	0	0	0	0	0	0	0	0
OTU_17073	Bacteria	Chlamydiae	Chlamydiae	Chlamydiales	Simkaniaceae	NA	NA	0	0	0	1.2977	0	0	0	0	0	0	0	0	0	0	0	0	0	0	0	0	0	0	0	0	0	0	0	0
OTU_6645	Bacteria	Chlamydiae	Chlamydiae	Chlamydiales	Simkaniaceae	uncultured	NA	0	0	1.6753	0	0	0	0	0	0	0	0	0	0	0	0	0	0	0	0	0	0	0	0	0	0	0	0	0
OTU_7114	Bacteria	Chlamydiae	Chlamydiae	Chlamydiales	Simkaniaceae	uncultured	NA	0	0	0	0	0	0.46235	0	0	0	0	0	0	0	0	1.7328	0.81453	0.97608	0	0	0	0	0	0	0.72561	0	0	0	0
OTU_24023	Bacteria	Chlamydiae	Chlamydiae	Chlamydiales	Simkaniaceae	uncultured	NA	0	0	0	0	0	0	0	0	0	0	0	0	0	0	0	0.81453	0	1.073	0	0	0	0	0	0	0	0	0	0
OTU_24444	Bacteria	Chlamydiae	Chlamydiae	Chlamydiales	Simkaniaceae	uncultured	NA	0	0	0	0	0	0	0	0	0	0	0	0	0	0	0	0	0	1.6815	0	0	0	0	0	0	0	0	0	0
OTU_1635	Bacteria	Chlamydiae	Chlamydiae	Chlamydiales	Simkaniaceae	uncultured	NA	2.3741	0	4.1254	1.7785	0	0	0	0	1.33	1.6131	0.84697	0.77976	0	1.9874	0	0	0	0	0	0	0	0	0	0	0	0	0	0
OTU_16325	Bacteria	Chlamydiae	Chlamydiae	Chlamydiales	Simkaniaceae	uncultured	NA	0	0	0.79182	0	0	0	0	0	0	0	0	0	0	0	0	0	0	0	0	0	0	0	0	0	0	0	0	0
OTU_50176	Bacteria	Chlamydiae	Chlamydiae	Chlamydiales	Simkaniaceae	uncultured	NA	0	0	0.79182	0	0	0	0	0	0	0	0	0	0	0	0	0	0	0	0	0	0	0	0	0	0	0	0	0
OTU_50609	Bacteria	Chlamydiae	Chlamydiae	Chlamydiales	Simkaniaceae	uncultured	NA	0	0	0.79182	0	0	0	0	0	0	0	0	0	0	0	0	0	0	0	0	0	0	0	0	0	0	0	0	0
OTU_16876	Bacteria	Chlamydiae	Chlamydiae	Chlamydiales	Simkaniaceae	uncultured	NA	0	0	0	0.97987	0	0	0	0	0	0	0	0	0	0	0	0	0	0	0	0	0	0	0	0	0	0	0	0
OTU_11496	Bacteria	Chlamydiae	Chlamydiae	Chlamydiales	Simkaniaceae	uncultured	NA	0	0	0	0	1.0419	0	0	0	0	0	0	0	0	0	0	0	0	0	0	0	0	0	0	0	0	0	0	0
OTU_57897	Bacteria	Chlamydiae	Chlamydiae	Chlamydiales	Simkaniaceae	uncultured	NA	0	0	0	1.2977	0	0	0	0	0	0	0	0	0	0.80016	0	0	0	0	0	0	0	0	0	0	0	0	0	0
OTU_135081	Bacteria	Chlamydiae	Chlamydiae	Chlamydiales	Parachlamydiaceae	NA	NA	0	0	0	0	0	0	0	0	0	0	0	0	0	0	0	0	0.97608	0	0	0	0	0	0	0	0	0	0	0
OTU_6348	Bacteria	Chlamydiae	Chlamydiae	Chlamydiales	NA	NA	NA	0	0	0	0	0	0	0	0	0	0	0	0	0	1.3118	0.82749	2.4731	0.97608	1.073	0	0	0	0	0	0	0	0	0	0
OTU_129	Bacteria	Chlamydiae	Chlamydiae	Chlamydiales	Simkaniaceae	NA	NA	3.3314	4.9202	4.2691	3.3557	3.0107	1.3283	0.50268	0	4.3165	4.0089	3.1679	2.7516	3.2314	6.972	6.0626	5.2547	3.2786	3.2972	0.82506	0	0.86261	0	0.8169	5.2327	2.2145	2.2629	0	0
OTU_10476	Bacteria	Chlamydiae	Chlamydiae	Chlamydiales	Simkaniaceae	NA	NA	0	0	1.0683	0	0	0	0	0	0	0	0	0	0	0	0	0	0	0	0	0	0	0	0	0	0	0	0	0
OTU_23859	Bacteria	Chlamydiae	Chlamydiae	Chlamydiales	Simkaniaceae	NA	NA	0	0	0	0	0	0	0	0	0	0	0	0	0	1.3118	0	0	0	0	0	0	0	0	0	0	0	0	0	0
OTU_171801	Bacteria	Chlamydiae	Chlamydiae	Chlamydiales	Simkaniaceae	uncultured	NA	0	0	0	0	0	0	0	0	0	0	0	0	0	0	0.82749	0	0	0	0	0	0	0	0	0	0.54118	0	0	0
OTU_6881	Bacteria	Chlamydiae	Chlamydiae	Chlamydiales	Simkaniaceae	uncultured	NA	0	2.2202	1.4999	0.97987	0.43614	0	0	0	0.81312	0.7539	0	0	0	1.9874	1.7328	0.81453	0	0	0	0	0	0	0	0.72561	0	0.81548	0	0
OTU_10571	Bacteria	Chlamydiae	Chlamydiae	Chlamydiales	Simkaniaceae	uncultured	NA	0	0	0.44957	0	0	0	0	0	0	0.7539	0	0	0	0	0.82749	0	0	0	0	0	0	0	0	0.72561	0	0	0	0
OTU_23722	Bacteria	Chlamydiae	Chlamydiae	Chlamydiales	Simkaniaceae	uncultured	NA	0	0	0	0	0	0	0	0	0.81312	0	0	0	0.76494	0.80016	0	0	0	0	0	0	0	0	0	0	0	0	0	0
OTU_11310	Bacteria	Chlamydiae	Chlamydiae	Chlamydiales	Simkaniaceae	uncultured	NA	0	1.5007	0	0	0.43614	0	0	0	0	0	0	0	0	1.3118	0.82749	0	0	0	0	0	0	0	0	1.2061	0	0	0.59624	0
OTU_140417	Bacteria	Chlamydiae	Chlamydiae	Chlamydiales	Simkaniaceae	uncultured	NA	0	0	0	0	0	0	0	0	0.81312	0	0	0	0	0	0.82749	0.81453	0	0	0	0	0	0	0	0.72561	0	0	0	0
OTU_7905	Bacteria	Chlamydiae	Chlamydiae	Chlamydiales	Simkaniaceae	uncultured	NA	0.43154	1.5007	0	0.57157	0	0	0	0	0	0.7539	0	0	0	1.3118	1.35	0.81453	0	0	0	0	0	0	0	0	0	0	0	0
OTU_10010	Bacteria	Chlamydiae	Chlamydiae	Chlamydiales	Simkaniaceae	uncultured	NA	0.43154	0	0	0.57157	0.43614	0	0	0	0	0	0	0	0	0.80016	0	0	0	0	0	0	0	0	0	0	0	0	0	0
OTU_5234	Bacteria	Chlamydiae	Chlamydiae	Chlamydiales	Simkaniaceae	uncultured	NA	1.0328	0.93728	0.79182	0.97987	0.43614	0	0.50268	0	0.81312	0	0	0	0	2.4457	0.82749	0	0.97608	0	0	0	0	0	0	0.72561	0	0	0	0
OTU_23784	Bacteria	Chlamydiae	Chlamydiae	Chlamydiales	Simkaniaceae	NA	NA	0	0	0	0	0	0	0	0	0	0	0	0	0	1.3118	0.82749	0	0	0	0	0	0	0	0	0	0	0	0	0
OTU_6574	Bacteria	Chlamydiae	Chlamydiae	Chlamydiales	Simkaniaceae	uncultured	NA	0	1.5007	1.0683	0	0.43614	0	0	0	0	0	0	0	0	1.3118	0.82749	1.332	0.97608	0	0	0	0	0	0	0	0	0	0	0
OTU_23801	Bacteria	Chlamydiae	Chlamydiae	Chlamydiales	Simkaniaceae	NA	NA	0	0	0	0	0	0	0	0	0	0.7539	0	0	0	1.6888	0	1.332	0	0	0	0	0	0	0	0	0	0	0	0
OTU_23911	Bacteria	Chlamydiae	Chlamydiae	Chlamydiales	Simkaniaceae	NA	NA	0	0	0	0	0	0	0	0	0	0	0	0	0	0	1.35	0	0	0	0	0	0	0	0	0	0	0	0	0
OTU_14040	Bacteria	Chlamydiae	Chlamydiae	Chlamydiales	Parachlamydiaceae	NA	NA	0	0	0	0	0	0	0	0	0	0	0	0	0	0	0	0	0	0	0	0	0	0	0	0	0.54118	0.81548	0	1.5093
OTU_13838	Bacteria	Chlamydiae	Chlamydiae	Chlamydiales	Parachlamydiaceae	Candidatus Protochlamydia	NA	0	0	0	0	0	0	0	0	0	0	0	0	0	0	0	0	0	0	0	0	0	1.4731	1.3353	0	0	0	0	0
OTU_34102	Bacteria	Chlamydiae	Chlamydiae	Chlamydiales	Parachlamydiaceae	Candidatus Protochlamydia	NA	0.43154	0	0	0	0	0	0	0	0	0	0	0	0.76494	0	0	0	0	0	0	0	0	0	0	0	0	0	0	0
OTU_13447	Bacteria	Chlamydiae	Chlamydiae	Chlamydiales	NA	NA	NA	0	0	0	0	0	0	0	0	0	0	0	0	0	0	0	0	0	0	0.82506	0.83092	0.86261	0.91693	0	0	0	0	0	0
OTU_2334	Bacteria	Chlamydiae	Chlamydiae	Chlamydiales	Parachlamydiaceae	NA	NA	2.2736	0	1.0683	0	0.43614	0	0	0	2.2585	1.6131	0.84697	0	0.76494	1.6888	0	0	0	0	0	0	0	0	0	0.72561	0	0	0	0
OTU_174898	Bacteria	Chlamydiae	Chlamydiae	Chlamydiales	Parachlamydiaceae	Candidatus Protochlamydia	NA	0	0	0	0	0	0	0	0	0	0	0	0	0	0	0	0.81453	0	0	0	0	0	0.91693	0	0	0	0	0	0
OTU_3046	Bacteria	Chlamydiae	Chlamydiae	Chlamydiales	Parachlamydiaceae	NA	NA	0	0	0	0	0.77059	2.6528	0	0	0	0	0	0	0	0	0	0	0	0	0	0	0	0	0	1.566	0.93382	0.81548	1.0169	0.94363
OTU_7296	Bacteria	Chlamydiae	Chlamydiae	Chlamydiales	Parachlamydiaceae	NA	NA	0	0	0	0	0	0	0	3.2854	0	0	0	0	0	0	0	0	0	0	0	0	0	0	0	0	0	0	0	0
OTU_159069	Bacteria	Chlamydiae	Chlamydiae	Chlamydiales	Parachlamydiaceae	NA	NA	0	0	0	0	0	0	0	0	0	0	0	0	1.2622	0	0	0	0	0	0	0	0	0	0	0	0	0	0	0
OTU_2490	Bacteria	Chlamydiae	Chlamydiae	Chlamydiales	Parachlamydiaceae	NA	NA	0	0	1.0683	3.3557	0	1.0931	0.50268	0	2.0101	1.2465	0.84697	0	1.2622	1.9874	0.82749	0.81453	0	0	0	0	0	0	0	1.2061	0	0	0	0
OTU_59242	Bacteria	Chlamydiae	Chlamydiae	Chlamydiales	NA	NA	NA	0	0	0	0.97987	0	0	0	0	0	0	0	0	0	0	0	0	0	1.073	0	0	0	0	0	0	0	0	0	0
OTU_4579	Bacteria	Chlamydiae	Chlamydiae	Chlamydiales	Parachlamydiaceae	Parachlamydia	NA	0	0	0.44957	0	0	0	0	0	0	0	0	0	0	0	0.82749	1.332	0.97608	1.073	0	0	0	0	0	0	0	0	0	0
OTU_17693	Bacteria	Chlamydiae	Chlamydiae	Chlamydiales	Parachlamydiaceae	NA	NA	0	0	0	0	0	0	0	0	0	0	0	0	0	0	0	0	0	0	0.82506	0	0	0	0	0	0	0	0	0
OTU_84364	Bacteria	Chlamydiae	Chlamydiae	Chlamydiales	Parachlamydiaceae	NA	NA	0	0	0	0	0	0.81194	0	0	0	0	0	0	0	0	0	0	0	0	0	0	0	0	0	0	0	0	0	0
OTU_1517	Bacteria	Chlamydiae	Chlamydiae	Chlamydiales	Parachlamydiaceae	Neochlamydia	NA	0	0	1.6753	3.2117	0.77059	0	0	0	0.81312	1.9051	1.7639	0.77976	1.2622	0	0	0	0	0	0	0	0	0	0	0	0.54118	0	0	0
OTU_1536	Bacteria	Chlamydiae	Chlamydiae	Chlamydiales	Parachlamydiaceae	NA	NA	0	0	0	0	0.43614	2.8165	0	4.6294	0	0	0	0.77976	0	0	0	0	0	0	0	0	0	0	0	0.72561	0	0.81548	0	0
OTU_85805	Bacteria	Chlamydiae	Chlamydiae	Chlamydiales	Parachlamydiaceae	NA	NA	0	0	0	0	0	0.46235	0	1.1699	0	0	0	0	0	0	0	0	0	0	0	0	0	0	0	0	0	0	0	0
OTU_12191	Bacteria	Chlamydiae	Chlamydiae	Chlamydiales	Parachlamydiaceae	NA	NA	0	0	0	0.57157	0	0.46235	0	2.585	0	0	0	0	0	0	0	0	0	0	0	0	0	0	0	0	0	0	0	0
OTU_40769	Bacteria	Chlamydiae	Chlamydiae	Chlamydiales	Parachlamydiaceae	NA	NA	0	0.93728	0	0	0	0	0	2.585	0	0	0	0	0	0	0	0	0	0	0	0	0	0	0	0	0	0	0	0
OTU_2008	Bacteria	Chlamydiae	Chlamydiae	Chlamydiales	Parachlamydiaceae	NA	NA	0.43154	0	1.9727	1.9697	0	0.46235	0	0	2.4704	1.2465	0.84697	0.77976	0	0	0	0	0	0	0	0	0	0	0	0.72561	0	0	0	0
OTU_8279	Bacteria	Chlamydiae	Chlamydiae	Chlamydiales	Parachlamydiaceae	NA	NA	0	0	0	0.97987	0	0.46235	0	0	0	0	0	0.77976	0	0	0	0	0	0	0	0	0	0	0	0.72561	0	0	0	0
OTU_25242	Bacteria	Chlamydiae	Chlamydiae	Chlamydiales	Parachlamydiaceae	NA	NA	0	0	0	0	0	0	0	0	0	0	0	0	0	0	0	0	0	0	0	0	0.86261	0	0.8169	0	0	0	0	0
OTU_78925	Bacteria	Chlamydiae	Chlamydiae	Chlamydiales	Parachlamydiaceae	NA	NA	0	0	0	0	0.43614	0	0	0	0	0	0	0	0	1.3118	0	0.81453	0	0	0	0	0	0	0	0	0	0	0	0
OTU_4350	Bacteria	Chlamydiae	Chlamydiae	Chlamydiales	Parachlamydiaceae	NA	NA	0	0	0	0	0.77059	0	0	0	0	0	0	0	0	0	0	0	0	0	0	0	0.86261	0.91693	0	0	0	0	0	0
OTU_77770	Bacteria	Chlamydiae	Chlamydiae	Chlamydiales	Parachlamydiaceae	NA	NA	0	0	0	0	0.43614	0	0	0	0	0	0	0	0	0	0	0	0	0	0	0	0	0	0	0	0	0	0	0
OTU_8337	Bacteria	Chlamydiae	Chlamydiae	Chlamydiales	Parachlamydiaceae	NA	NA	0	0	0	1.2977	0	0	0	0	0	1.2465	0	0	0	0	0	0.81453	0	0	0	0	0	0	0	0	0	0	0	0
OTU_24108	Bacteria	Chlamydiae	Chlamydiae	Chlamydiales	Parachlamydiaceae	NA	NA	0	0	0	0	0	0	0	0	0	0	0	0	0	0	0	1.332	0	0	0	0	0	0	0	0	0	0	0	0
OTU_188989	Bacteria	Chlamydiae	Chlamydiae	Chlamydiales	Parachlamydiaceae	NA	NA	0	0	0	0	0	0	0	0	0	0	0	0	0	0	0	0	0	0	0.82506	0.83092	0	0	1.7158	0	0	0	0	0
OTU_7465	Bacteria	Chlamydiae	Chlamydiae	Chlamydiales	Parachlamydiaceae	NA	NA	0	0	0	0	0	0	0	0	0	0	0	0	0	0	0	0	0	0	0	0	0.86261	0	0	0	0	0	0	0
OTU_19483	Bacteria	Chlamydiae	Chlamydiae	Chlamydiales	Parachlamydiaceae	Parachlamydia	NA	0	0	0	0	0	1.5305	0	0	0	0	0	0	0	0	0	0	0	0	0	0	0	0	0	0	0	0	0	0
OTU_2244	Bacteria	Chlamydiae	Chlamydiae	Chlamydiales	Parachlamydiaceae	NA	NA	0	0	0	0	0.43614	2.008	0	0	0	0	0	0	0	0	0	0	0	0	0	0	0	0	0	0	0	0	0	0
OTU_8931	Bacteria	Chlamydiae	Chlamydiae	Chlamydiales	Parachlamydiaceae	NA	NA	0	0	0	0	0.43614	0	1.6249	0	0	0	0	0	0	0	0	0	0	0	0	0	0	0	0	0	0	0	0	0
OTU_10149	Bacteria	Chlamydiae	Chlamydiae	Chlamydiales	Parachlamydiaceae	NA	NA	0.43154	0	0	0	0	0	0	0	0	0	0	0	0	1.6888	0	0	0	0	0	0	0	0	0	0	0	0	0	0
OTU_142826	Bacteria	Chlamydiae	Chlamydiae	Chlamydiales	Parachlamydiaceae	NA	NA	0	0	0	0	0	0	0	0	0.81312	0	0	0	0	0	0	0	0	0	0	0	0	0	0	0.72561	0	0	0	0
OTU_13505	Bacteria	Chlamydiae	Chlamydiae	Chlamydiales	Parachlamydiaceae	NA	NA	0	0	0	0	0	0	0	0	0	0	0	0	0	0	0	0	0	0	1.3467	0	0	0	0.8169	0	0	0	0	0
OTU_22843	Bacteria	Chlamydiae	Chlamydiae	Chlamydiales	Parachlamydiaceae	Candidatus Protochlamydia	NA	0	0	0	0	0	0	0	0	0	0	0	0	0.76494	0	0	0	0	0	0	0	0	0	0	0	0	0	0	0
OTU_75165	Bacteria	Chlamydiae	Chlamydiae	Chlamydiales	Parachlamydiaceae	Candidatus Protochlamydia	NA	0	0	0	0	0.43614	0.81194	0	0	0	0	0	0	0	0	0	0	0	0	0	0	0	0	0	0	0.54118	0	0.59624	0.94363
OTU_8301	Bacteria	Chlamydiae	Chlamydiae	Chlamydiales	Parachlamydiaceae	NA	NA	0	0	1.4999	0.97987	0	0	0	0	0	0	0	0	0	0.80016	0	0.81453	0	0	0	0	0	0	0	0	0	0	0	0
OTU_59246	Bacteria	Chlamydiae	Chlamydiae	Chlamydiales	Parachlamydiaceae	Candidatus Protochlamydia	NA	0	0	0	1.2977	0	0	0	0	0	0	0	0	0	0	0	0	0	0	0	0	0	0	0	0	0	0	0	0
OTU_6653	Bacteria	Chlamydiae	Chlamydiae	Chlamydiales	Parachlamydiaceae	Candidatus Protochlamydia	NA	0	0	1.0683	1.5581	0	0	0	0	1.33	0	0	0	0	0	0	0	0	0	0	0	0	0	0	0	0	0	0	0
OTU_6184	Bacteria	Chlamydiae	Chlamydiae	Chlamydiales	Parachlamydiaceae	Candidatus Protochlamydia	NA	0	0	0	0	0	1.0931	0	0	0	0.7539	0	0	0.76494	0	0	0	0	0	0	0	0	0	0	0	0	0	0	0
OTU_13231	Bacteria	Chlamydiae	Chlamydiae	Chlamydiales	Parachlamydiaceae	Candidatus Protochlamydia	NA	0	0	0	0	0	0	0	0	0.81312	0	0	0	1.2622	0	0	0	0	0	0	0	0	0	0	0	0	0	0	0
OTU_46655	Bacteria	Chlamydiae	Chlamydiae	Chlamydiales	Parachlamydiaceae	Candidatus Protochlamydia	NA	0	0	0.79182	0.57157	0	0	0	0	0	0.7539	0	0	0	0	0	0	0	0	0	0	0	0	0	0	0	0	0	0
OTU_165659	Bacteria	Chlamydiae	Chlamydiae	Chlamydiales	Parachlamydiaceae	Parachlamydia	NA	0	0	0	0	0	0	0	0	0	0	0	0	0	1.3118	0	0	0	0	0	0	0	0	0	0	0	0	0	0
OTU_6921	Bacteria	Chlamydiae	Chlamydiae	Chlamydiales	Parachlamydiaceae	NA	NA	0	0	0	0	0	0	0	0	0	0	0	0	0	0.80016	0	0.81453	0	1.073	0	0	0	0	0	0	0	0	0	0
OTU_173936	Bacteria	Chlamydiae	Chlamydiae	Chlamydiales	Parachlamydiaceae	NA	NA	0	0	0	0	0	0	0	0	0	0	0	0	0	0	0	1.332	0	0	0	0	0	0	0	0	0	0	0	0
OTU_80861	Bacteria	Chlamydiae	Chlamydiae	Chlamydiales	Parachlamydiaceae	Candidatus Protochlamydia	NA	0	0	0	0	0.43614	0	0	0	0	0	0	0	0.76494	0.80016	0	0.81453	0.97608	0	0	0	0	0	0	0	0	0	0	0
OTU_7070	Bacteria	Chlamydiae	Chlamydiae	Chlamydiales	Parachlamydiaceae	NA	NA	0	0	0	0	1.0419	0	0	0	0	0.7539	0	0	0	0	0	0	0	0	0	0	0	0	0	0.72561	0	0.81548	0	0
OTU_84461	Bacteria	Chlamydiae	Chlamydiae	Chlamydiales	NA	NA	NA	0	0	0	0	0	1.5305	0	0	0	0	0	0	0	0	0	0	0	0	0	0	0	0	0	0	0	0	0	0
OTU_7111	Bacteria	Chlamydiae	Chlamydiae	Chlamydiales	NA	NA	NA	0	0	0	0	0.77059	0.81194	0	0	0	0	0	0	0	0	0	0	0	0	0	0	0	0	0	0	0	0	0	0
OTU_13239	Bacteria	Chlamydiae	Chlamydiae	Chlamydiales	NA	NA	NA	0	0	0	0	0	0	0	0	0	0	0	0	0	0.80016	0.82749	0.81453	0	0	0	0	0	0	0	0	0	0	0	0
OTU_3000	Bacteria	Chlamydiae	Chlamydiae	Chlamydiales	NA	NA	NA	0	0	0	0.97987	0	0	0	0	0	0	0	0	0	1.6888	2.4976	1.712	0	0	0	0	0	0	0	0	0	0	0	0
OTU_8106	Bacteria	Chlamydiae	Chlamydiae	Chlamydiales	NA	NA	NA	0.76328	0	0.79182	0	0	0	0	0	0	0	0	0	0	0	0	0	0	1.073	1.7289	0	1.3987	0	0	0	0	0	0	0
OTU_181371	Bacteria	Chlamydiae	Chlamydiae	Chlamydiales	NA	NA	NA	0	0	0	0	0	0	0	0	0	0	0	0	0	0	0	0	0.97608	1.073	0	0	0	0	0	0	0	0	0	0
OTU_9840	Bacteria	Chlamydiae	Chlamydiae	Chlamydiales	NA	NA	NA	0	0	0	0	0	0	0	0	0	0	0	0	0	0	0	0	0	0	0.82506	0.83092	0	0.91693	1.7158	0	0	0	0	0
OTU_139199	Bacteria	Chlamydiae	Chlamydiae	Chlamydiales	NA	NA	NA	0	0	0	0	0	0	0	0	1.33	0.7539	0	0	0.76494	0	0	0	0	0	0	0	0	0	0	0	0	0	0	0
OTU_158039	Bacteria	Chlamydiae	Chlamydiae	Chlamydiales	NA	NA	NA	0	0	0	0	0	0	0	0	0	0	0	0.77976	1.2622	0	0	0	0	0	0	0	0	0	0	0	0	0	0	0
OTU_15800	Bacteria	Chlamydiae	Chlamydiae	Chlamydiales	NA	NA	NA	0	0	0.79182	0	0	0	0	0	0	0	0	0	0	0	0	0	0	0	0	0	0	0	0	0	0	0	0	0
OTU_99551	Bacteria	Chlamydiae	Chlamydiae	Chlamydiales	NA	NA	NA	0	0	0	0	0	0	0.87474	0	0	0	0	0	0	0	0	0	0	0	0	0	0	0	0	0	0	0	0	0
OTU_12988	Bacteria	Chlamydiae	Chlamydiae	Chlamydiales	NA	NA	NA	0	0	0	0	0	0.46235	1.1703	0	0	0.7539	0	0	0	0	0	0	0	0	0	0	0	0	0	0	0	0	0	0
OTU_6134	Bacteria	Chlamydiae	Chlamydiae	Chlamydiales	NA	NA	NA	0.43154	0	0	0	0	0	3.088	2.858	0	0	0	0	0	0	0	0	0	0	0	0	0	0	0	0	0	0	0	0
OTU_14400	Bacteria	Chlamydiae	Chlamydiae	Chlamydiales	NA	NA	NA	0.43154	0	0	0	0	0	0.87474	1.1699	0	0.7539	0	0	0	0	0	0	0	0	0	0	0	0	0	0	0	0	0	0
OTU_221	Bacteria	Chlamydiae	Chlamydiae	Chlamydiales	NA	NA	NA	1.7827	0.93728	2.5244	0.57157	2.3884	2.1375	5.7421	5.0661	1.7097	0	0	0.77976	0	0.80016	2.4976	1.332	0.97608	1.6815	0	0	0	0	0	2.7829	1.2421	2.4749	0.59624	1.9146
OTU_20441	Bacteria	Chlamydiae	Chlamydiae	Chlamydiales	NA	NA	NA	0	0	0	0	0	0	0.87474	0	0	0	0	0	0	0	0	0	0	0	0	0	0	0	0	0	0	0	0	0
OTU_16755	Bacteria	Chlamydiae	Chlamydiae	Chlamydiales	Simkaniaceae	NA	NA	0.43154	0	0	0.97987	0	0	0	0	0	0	0	0	0	0.80016	0	0	0	0	0	0	0	0	0	0	0	0	0	0
OTU_190108	Bacteria	Proteobacteria	Deltaproteobacteria	Desulfovibrionales	NA	NA	NA	0	0	0	0	0	0	0	0	0	0	0	0	0	0	0	0	0	0	1.3467	0	0	0	1.3353	0	0	0	0	0
OTU_10061	Bacteria	Proteobacteria	Deltaproteobacteria	Myxococcales	bacteriap25	NA	NA	1.0328	0	1.0683	0	0	0	0	0	0	0	0	0	0	0	0	0	0	0	0	0	0	0	0	0	0	0	0	0
OTU_227643	Bacteria	Proteobacteria	Deltaproteobacteria	Myxococcales	bacteriap25	NA	NA	0	0	0	0	0	0	0	0	0	0	0	0	0	0	0	0	0	0	0	0	0	0	0	0	0	1.3333	0	0
OTU_26183	Bacteria	Proteobacteria	Deltaproteobacteria	Myxococcales	bacteriap25	NA	NA	0	0	0	0	0	0	0	0	0	0	0	0	0	0	0	0	0	0	0	0	0	0	0	0	0.54118	0	0	0.94363
OTU_9919	Bacteria	Proteobacteria	Deltaproteobacteria	Desulfurellales	Desulfurellaceae	G55	NA	0	0	0	0	0	0	0	0	0	0	0	0	0	0	0	0	0	0	0	0	0	0	0	0	0	1.3333	0.59624	1.5093
OTU_8148	Bacteria	Proteobacteria	Deltaproteobacteria	Desulfurellales	Desulfurellaceae	G55	NA	0	0	1.0683	0	0	0	0	0	0	0	0	0	0	0	0	0	0	0	0	0	0	0	0	0	0.54118	0	0	0
OTU_12849	Bacteria	Proteobacteria	Deltaproteobacteria	Desulfurellales	Desulfurellaceae	G55	NA	0.43154	0	0	0	0	0	0	0	0	0	0	0	0.76494	0	0	0	0	0	0	0	0	0	0	0	0	0	0	0
OTU_9104	Bacteria	Proteobacteria	Deltaproteobacteria	Desulfurellales	Desulfurellaceae	G55	uncultured bacterium	0	0	0	0	0	0.81194	0.87474	1.8074	0	0	0.84697	0	0	0	0	0	0	0	0	0	0	0	0	2.479	0.54118	2.2629	0.59624	2.2306
OTU_183155	Bacteria	Proteobacteria	Deltaproteobacteria	Desulfurellales	Desulfurellaceae	G55	NA	0	0	0	0	0	0	0	0	0	0	0	0	0	0	0	0	0.97608	1.073	0	0	0	0	0	0	0	0	0	0
OTU_9618	Bacteria	Proteobacteria	Deltaproteobacteria	Desulfurellales	Desulfurellaceae	G55	uncultured Syntrophobacterales bacterium	0	0	0.44957	0	0	0	0	0	0	0	0	0	0	0	0	2.0125	0	1.6815	0	0	0	0	0	0	0	0	0	0
OTU_6971	Bacteria	Proteobacteria	Deltaproteobacteria	Desulfurellales	Desulfurellaceae	G55	uncultured bacterium	0	0	0	0	0	0	0	0	0	0	0	0	0	0	0	0.81453	1.964	1.6815	0	0	0	0	0	0	0	0	0	0
OTU_24461	Bacteria	Proteobacteria	Deltaproteobacteria	Desulfurellales	Desulfurellaceae	H16	NA	0	0	0	0	0	0	0	0	0	0	0	0	0	0	0	0	0	1.6815	0	0	0	0	0	0	0	0	0	0
OTU_24186	Bacteria	Proteobacteria	Deltaproteobacteria	Desulfurellales	Desulfurellaceae	H16	NA	0	0	0	0	0	0	0	0	0	0	0	0	0	0	0	1.332	0.97608	0	0	0	0	0	0	0	0	0	0	0
OTU_166175	Bacteria	Proteobacteria	Deltaproteobacteria	Desulfurellales	Desulfurellaceae	H16	NA	0	0	0	0	0	0	0	0	0	0	0	0	0	1.6888	0	0.81453	0	0	0	0	0	0	0	0	0	0	0	0
OTU_2440	Bacteria	Proteobacteria	Deltaproteobacteria	Desulfurellales	Desulfurellaceae	H16	uncultured bacterium	0	0	0	0	0	0	0	0	0.81312	0.7539	0	0	0	0	0.82749	2.0125	2.2835	3.1254	0	0.83092	0.86261	0.91693	0	0	0	0	0	0
OTU_417	Bacteria	Proteobacteria	Deltaproteobacteria	Desulfurellales	Desulfurellaceae	H16	uncultured bacterium	0	3.7875	2.3282	3.1339	2.1795	1.3283	1.6249	0	2.2585	1.6131	2.3201	0.77976	2.5595	1.6888	1.7328	2.2611	1.553	1.6815	0	0	0	0	0	1.8537	0.54118	2.0142	1.3422	1.5093
OTU_842	Bacteria	Proteobacteria	Deltaproteobacteria	Desulfurellales	Desulfurellaceae	H16	uncultured bacterium	1.0328	3.207	1.9727	0	2.3884	0.81194	1.6249	0	0.81312	0	0	1.6556	0.76494	0.80016	0	1.332	2.2835	2.1081	0	0	0	0	0	0.72561	0	0	0	1.5093
OTU_3414	Bacteria	Proteobacteria	Deltaproteobacteria	Desulfurellales	Desulfurellaceae	H16	uncultured prokaryote	0	0	1.0683	0	1.0419	1.0931	0	0	0.81312	0	0	0	0	0.80016	0	0	0	0	0	0	0	0	0	0.72561	0	0	0	0
OTU_11322	Bacteria	Proteobacteria	Deltaproteobacteria	Desulfurellales	Desulfurellaceae	H16	NA	0	0	0	0.57157	0.43614	0	0	0	0.81312	0	0	0	0	0	0	0	0	0	0	0	0	0	0	0	0	0	0	0
OTU_11407	Bacteria	Proteobacteria	Deltaproteobacteria	Desulfurellales	Desulfurellaceae	H16	NA	0.43154	0	0	0	0.43614	0	0	0	0	0	0.84697	0	0.76494	0	0	0	0	0	0	0	0	0	0	0	0	0.81548	0	0
OTU_16968	Bacteria	Proteobacteria	Deltaproteobacteria	Desulfurellales	Desulfurellaceae	H16	NA	0	0	0	0.57157	0	0	0	0	0	0	0	0	0	0	0.82749	0	0	0	0	0	0	0	0	0	0	0	0	0
OTU_21292	Bacteria	Proteobacteria	Deltaproteobacteria	Desulfurellales	Desulfurellaceae	H16	NA	0	0	0	0	0	0	0	0	0	0	0	0	0	0	0	0	0	0	0	0	0	0	0	0	0	0.81548	0.59624	0
OTU_24470	Bacteria	Proteobacteria	Deltaproteobacteria	Desulfurellales	Desulfurellaceae	H16	uncultured bacterium	0	0	0	0	0	0	0	0	0	0	0	0	0	0	0	0	0	1.6815	0	0	0	0	0	0	0	0	0	0
OTU_17564	Bacteria	Proteobacteria	Deltaproteobacteria	Desulfurellales	Desulfurellaceae	H16	uncultured delta proteobacterium	0	0	0	0	0	0	0	0	0	0	0	0	0	0.80016	0	0	0	0	0	0	0	0	0	0	0	0	0	0
OTU_79503	Bacteria	Proteobacteria	Deltaproteobacteria	Desulfurellales	Desulfurellaceae	H16	uncultured bacterium	0	0	0	0	0.43614	0	0	0	0	0	0	0	0	0	0	0	0	0	0	0	0	0	0	0	0	0	0	0.94363
OTU_61335	Bacteria	Proteobacteria	Deltaproteobacteria	Desulfurellales	Desulfurellaceae	H16	uncultured delta proteobacterium	0	0	0	0.57157	0	0	0	0	0	0	0	0	0	0	0	0	0	0	0	0	0	0	0	0	0	0	0	0
OTU_35041	Bacteria	Proteobacteria	Deltaproteobacteria	Desulfurellales	Desulfurellaceae	H16	uncultured bacterium	0.43154	0	0	0	0	0	0	0	0	0	0	0	0	0	0	0	0.97608	0	0	0	0	0	0	0	0	0	0	0
OTU_59973	Bacteria	Proteobacteria	Deltaproteobacteria	Desulfurellales	Desulfurellaceae	H16	uncultured delta proteobacterium	0	0	0	0.57157	0	0	0	0	0	0	0	0	0	0	0	0	0	0	0	0	0	0	0	0	0	0	0	0
OTU_92736	Bacteria	Proteobacteria	Deltaproteobacteria	Desulfurellales	Desulfurellaceae	H16	uncultured delta proteobacterium	0	0	0	0	0	0	0.50268	0	0	0	0	0	0	0	0	0	0	0	0	0	0	0	0	0	0	0	0	0
OTU_5865	Bacteria	Proteobacteria	Deltaproteobacteria	Desulfurellales	Desulfurellaceae	H16	NA	0	0	0	0	0	0	0	0	0	0.7539	0.84697	0	0.76494	0	0	1.332	1.553	0	0	0	0	0	0	0	0	0	0	0
OTU_66062	Bacteria	Proteobacteria	Deltaproteobacteria	Desulfurellales	Desulfurellaceae	H16	uncultured bacterium	0	0	0	0	0	0	0.50268	0	0	0	0	0	0	0	0	0	0	0	0	0	0	0	0	0	0	0	0	0
OTU_95923	Bacteria	Proteobacteria	Deltaproteobacteria	Desulfurellales	Desulfurellaceae	H16	uncultured bacterium	0	0	0	0	0	0	0.87474	0	0	0	0	0	0	0	0	0	0	0	0	0	0	0	0	0	0	0	0	0
OTU_3201	Bacteria	Proteobacteria	Deltaproteobacteria	Desulfurellales	Desulfurellaceae	H16	uncultured bacterium	0.76328	0	1.4999	0.97987	0.43614	1.0931	2.8585	0	1.33	0	0	0	0.76494	0	0	0	0	0	0.82506	0	0	0.91693	0	1.8537	0.54118	0	0	0.94363
OTU_26750	Bacteria	Proteobacteria	Deltaproteobacteria	Desulfurellales	Desulfurellaceae	H16	uncultured bacterium	0	0	0	0	0	0	0	0	0	0	0	0	0	0	0	0	0	0	0	0	0	0	0	0	0	0	0	1.9146
OTU_26722	Bacteria	Proteobacteria	Deltaproteobacteria	Desulfurellales	Desulfurellaceae	H16	NA	0	0	0	0	0	0	0	0	0	0	0	0	0	0	0	0	0	0	0	0	0	0	0	0	0	0	0	1.9146
OTU_376	Bacteria	Proteobacteria	Deltaproteobacteria	Desulfurellales	Desulfurellaceae	H16	NA	0.43154	0	1.4999	0	0	0.46235	0	0	1.7097	1.2465	0	0	0	0.80016	0.82749	3.4414	5.8106	5.8948	0	0	0	0	0.8169	0.72561	0	0	0	0
OTU_17913	Bacteria	Proteobacteria	Deltaproteobacteria	Desulfurellales	Desulfurellaceae	H16	NA	0	0	0	0	0	0	0	0	0	0	0	0	0	0	0	0	1.553	0	0	0	0	0	0	0	0	0	0	0
OTU_69588	Bacteria	Proteobacteria	Deltaproteobacteria	Desulfurellales	Desulfurellaceae	H16	NA	0	0	0	0	0	0	0	0	0	0	0	0	0	0	0	0.81453	0	1.6815	0	0	0	0	0	0	0	0	0	0
OTU_178728	Bacteria	Proteobacteria	Deltaproteobacteria	Desulfurellales	Desulfurellaceae	H16	NA	0	0	0	0	0	0	0	0	0	0	0	0	0	0	0	0.81453	1.964	1.073	0	0	0	0	0	0	0	0	0	0
OTU_1747	Bacteria	Proteobacteria	Deltaproteobacteria	Desulfurellales	Desulfurellaceae	H16	NA	0	0	0.44957	1.2977	0.43614	1.0931	0	0	1.7097	0.7539	1.3771	0.77976	0	0	0.82749	1.332	1.964	2.7046	0	0	0	0	0	0.72561	0	2.0142	0	0
OTU_7056	Bacteria	Proteobacteria	Deltaproteobacteria	Desulfurellales	Desulfurellaceae	H16	NA	0.43154	0	1.0683	0	0.77059	0.46235	2.2484	0	0.81312	0	0	0.77976	0	0	0	0	0	0	0	0	0	0	0	0	0	0.81548	0	0
OTU_80521	Bacteria	Proteobacteria	Deltaproteobacteria	Desulfurellales	Desulfurellaceae	H16	NA	0	0	0	0	0.43614	0	0.50268	0	0	0	0	0	0	0	0	0	0	0	0	0	0	0	0	0	0	0	0	0
OTU_71308	Bacteria	Proteobacteria	Deltaproteobacteria	Desulfurellales	Desulfurellaceae	H16	NA	0	0	0	0	0	0	0	0	0	0	0.84697	0	0	0	0	0	0	0	0	0	0	0	0	0	0	0	0	0
OTU_615	Bacteria	Proteobacteria	Deltaproteobacteria	Desulfurellales	Desulfurellaceae	H16	NA	0	0	0.79182	1.5581	2.0624	0	0	0	2.4704	1.9051	1.3771	2.1967	0.76494	0.80016	2.4976	3.7968	4.8114	5.0922	0	0	0	0	0	1.8537	0.54118	0.81548	0	0
OTU_2373	Bacteria	Proteobacteria	Deltaproteobacteria	Desulfurellales	Desulfurellaceae	H16	NA	0	0	0	0	0	0	0	0	0.81312	0	0.84697	0	0	0	0.82749	1.712	2.5449	3.716	0	0	0	0	0	0	0	0	0	0
OTU_2496	Bacteria	Proteobacteria	Deltaproteobacteria	Desulfurellales	Desulfurellaceae	H16	NA	0.43154	0	0.79182	0.57157	0	0	0	0	0.81312	0.7539	0	0	0	1.3118	0.82749	1.332	2.7661	3.2972	0	0	0	0	0	0	0	0	0	0
OTU_1710	Bacteria	Proteobacteria	Deltaproteobacteria	Desulfurellales	Desulfurellaceae	H16	NA	0	0	0.44957	0.97987	0	0.46235	0	0	0.81312	0	1.3771	0.77976	0	0	1.35	2.2611	2.5449	3.2972	0	0	0	0	0	0	0	0	0	0
OTU_16651	Bacteria	Proteobacteria	Deltaproteobacteria	Desulfurellales	Desulfurellaceae	H16	NA	0	0	0	0.57157	0	0	0	0	0.81312	0	0	0	0	0	0	0	0	1.073	0	0	0	0	0	0	0	0	0	0
OTU_6792	Bacteria	Proteobacteria	Deltaproteobacteria	Desulfurellales	Desulfurellaceae	H16	NA	0	0	0	0.57157	0	0	0	0	0	0.7539	0.84697	0	1.2622	0	0	0	0	0	0	0	0	0	0	0.72561	0	0.81548	0	0
OTU_2031	Bacteria	Proteobacteria	Deltaproteobacteria	Desulfurellales	Desulfurellaceae	H16	NA	0	0	0.79182	0	0	0	0	0	1.7097	1.6131	0.84697	0.77976	0.76494	1.9874	1.7328	3.337	3.4156	2.9303	0.82506	0	0	0	0	1.2061	0	0.81548	0	0
OTU_24354	Bacteria	Proteobacteria	Deltaproteobacteria	Desulfurellales	Desulfurellaceae	H16	NA	0	0	0	0	0	0	0	0	0	0	0	0	0.76494	0	0	0	0	1.6815	0	0	0	0	0	0	0	0	0	0
OTU_18043	Bacteria	Proteobacteria	Deltaproteobacteria	Desulfurellales	Desulfurellaceae	H16	NA	0	0	0	0	0	0	0	0	0	0	0	0	0	0	0	0.81453	0.97608	0	0	0	0	0	0	0	0	0	0	0
OTU_69330	Bacteria	Proteobacteria	Deltaproteobacteria	Desulfurellales	Desulfurellaceae	H16	NA	0	0	0	0	0	0	0	0	0	0	0	0	0	0	0	0	0.97608	0	0	0	0	0	0	0	0	0	0	0
OTU_5542	Bacteria	Proteobacteria	Deltaproteobacteria	Desulfurellales	Desulfurellaceae	H16	NA	0	0	0	0	0	0	0	0	0	0.7539	0	0	0	0	0	0	0	0	1.7289	2.041	0.86261	1.4731	0.8169	0	0	0	0	0
OTU_4410	Bacteria	Proteobacteria	Deltaproteobacteria	Desulfurellales	Desulfurellaceae	H16	NA	0	0	0	0	0	0	0	0	0	0	0	0	0	0	0	0	0	0	1.3467	2.041	1.3987	0.91693	2.0167	0	0	0	0	0
OTU_280	Bacteria	Proteobacteria	Deltaproteobacteria	Desulfurellales	Desulfurellaceae	H16	NA	0	0	0	0	0	0	0	0	0	0	0	0	0	0.80016	1.7328	0.81453	0.97608	0	5.2493	5.815	6.284	6.0407	5.26	0	0.54118	0	0	0
OTU_24926	Bacteria	Proteobacteria	Deltaproteobacteria	Desulfurellales	Desulfurellaceae	H16	NA	0	0	0	0	0	0	0	0	0	0	0	0	0	0	0	0	0	0	0	0.83092	0	0.91693	0	0	0	0	0	0
OTU_190517	Bacteria	Proteobacteria	Deltaproteobacteria	Desulfurellales	Desulfurellaceae	H16	NA	0	0	0	0	0	0	0	0	0	0	0	0	0	0	0	0	0	0	1.3467	2.041	0.86261	0.91693	0	0	0	0	0	0
OTU_24961	Bacteria	Proteobacteria	Deltaproteobacteria	Desulfurellales	Desulfurellaceae	H16	NA	0	0	0	0	0	0	0	0	0	0	0	0	0	0	0	0	0	0	0.82506	1.7383	0.86261	1.8735	0	0	0	0	0	0
OTU_13590	Bacteria	Proteobacteria	Deltaproteobacteria	Desulfurellales	Desulfurellaceae	H16	NA	0	0	0	0	0	0	0	0	0	0	0	0	0	0	0	0	0	0	0	1.7383	0.86261	0	0	0	0	0	0	0
OTU_188914	Bacteria	Proteobacteria	Deltaproteobacteria	Desulfurellales	Desulfurellaceae	H16	NA	0	0	0	0	0	0	0	0	0	0	0	0	0	0	0	0.81453	0	0	0.82506	1.3548	0	0.91693	0	0	0	0	0	0
OTU_25318	Bacteria	Proteobacteria	Deltaproteobacteria	Desulfurellales	Desulfurellaceae	H16	NA	0	0	0	0	0	0	0	0	0	0	0	0	0	0	0	0	0	0	0.82506	0.83092	1.3987	0	0.8169	0	0	0	0	0
OTU_11633	Bacteria	Proteobacteria	Deltaproteobacteria	Desulfurellales	Desulfurellaceae	H16	uncultured bacterium	0	0	0	0	0	0.46235	0	0	0	0	0	0	0	0	0	0	0	0	0	0	0	0	0	0	0	0	0	1.5093
OTU_24194	Bacteria	Proteobacteria	Deltaproteobacteria	Desulfurellales	Desulfurellaceae	H16	NA	0	0	0	0	0	0	0	0	0	0	0	0	0	0	0	0.81453	1.553	0	0	0	0	0	0	0	0	0	0	0
OTU_13340	Bacteria	Proteobacteria	Deltaproteobacteria	Desulfurellales	Desulfurellaceae	H16	NA	0	0	0	0	0	0	0	0	0	0	0	0	0	0	0	1.332	1.553	0	0	0	0	0	0	0	0	0	0	0
OTU_6571	Bacteria	Proteobacteria	Deltaproteobacteria	Desulfurellales	Desulfurellaceae	H16	NA	0	2.2202	0	0	0	0	0	0	0	0	0	0	0	0	0	1.332	1.964	2.437	0	0	0	0	0	0	0	0	0	0
OTU_17724	Bacteria	Proteobacteria	Deltaproteobacteria	Desulfurellales	Desulfurellaceae	H16	NA	0	0	0	0	0	0	0	0	0	0	0	0.77976	0	0	0	0	0	0	0	0	0	0	0	0	0	0	0	0
OTU_26103	Bacteria	Proteobacteria	Deltaproteobacteria	Desulfurellales	Desulfurellaceae	H16	uncultured bacterium	0	0	0	0	0	0	0	0	0	0	0	0	0	0	0	0	0	0	0	0	0	0	0	1.2061	0	0	0	0
OTU_130270	Bacteria	Proteobacteria	Deltaproteobacteria	Desulfurellales	Desulfurellaceae	H16	uncultured bacterium	0	0	0	0	0	0	0	0	0	0	0	0	0	0	0	0	0	0	0	0	0	0	0	0	0	0	0.59624	0
OTU_74203	Bacteria	Proteobacteria	Deltaproteobacteria	Desulfurellales	Desulfurellaceae	H16	NA	0	0	0	0	0	0	0	0	0	1.2465	0	0	0	0	0	0	0	0	0	0	0	0	0	0	0	0	0	0
OTU_5486	Bacteria	Proteobacteria	Deltaproteobacteria	Desulfurellales	Desulfurellaceae	H16	NA	0	0	0	0	0	0	0	0	0.81312	1.2465	0.84697	0	1.6313	1.3118	0	0	0.97608	0	0	0	0	0	0	0.72561	0	0	0	0
OTU_3328	Bacteria	Proteobacteria	Deltaproteobacteria	Desulfurellales	Desulfurellaceae	H16	NA	0	0	0	0	0	0	0	0	0	0	0	1.2831	0	0	1.35	2.2611	2.9579	2.7046	0	0	0	0	0	0	0	0	0	0
OTU_24502	Bacteria	Proteobacteria	Deltaproteobacteria	Desulfurellales	Desulfurellaceae	H16	NA	0	0	0	0	0	0	0	0	0	0	0	0	0	0	0	0	0.97608	1.073	0	0	0	0	0	0	0	0	0	0
OTU_8318	Bacteria	Proteobacteria	Deltaproteobacteria	Desulfurellales	Desulfurellaceae	H16	NA	0	0	0	0.57157	0	0	0	0	0	0	0	0	0.76494	0	1.35	0	0.97608	0	0	0	0	0	0	0	0	0.81548	0	0
OTU_9644	Bacteria	Proteobacteria	Deltaproteobacteria	Desulfurellales	Desulfurellaceae	H16	NA	0	0	0	0	0	0	0	0	0	0.7539	0	0	0	0	0	1.332	1.553	2.1081	0	0	0	0	0	0	0	0	0	0
OTU_63317	Bacteria	Proteobacteria	Deltaproteobacteria	Desulfurellales	Desulfurellaceae	H16	NA	0	0	0	0	0	0	0	0	0	0	0	0	0	0	0	0	0	0	0	0	0	0	0	0	0	0.81548	0	0
OTU_11403	Bacteria	Proteobacteria	Deltaproteobacteria	Desulfurellales	Desulfurellaceae	H16	NA	0	0	0	0	0.43614	0	0	0	0	0	0	0	0	0	0	0.81453	0	2.1081	0	0	0	0	0	0	0	0	0	0
OTU_13222	Bacteria	Proteobacteria	Deltaproteobacteria	Desulfurellales	Desulfurellaceae	H16	NA	0	0	0	0	0	0	0	0	0.81312	0	0	0	0.76494	0	0	0	1.553	1.073	0	0	0	0	0	0	0	0	0	0
OTU_206020	Bacteria	Proteobacteria	Deltaproteobacteria	Desulfurellales	Desulfurellaceae	H16	uncultured soil bacterium	0	0	0	0	0	0	0	0	0	0	0	0	0	0	0	0	0	0	0.82506	0	0	1.8735	0	0	0	0	0	0
OTU_237863	Bacteria	Proteobacteria	Deltaproteobacteria	Desulfurellales	Desulfurellaceae	H16	NA	0	0	0	0	0	0	0	0	0	0	0	0	0	0	0	0	0	0	0	0	0	0	0	0	0	0	0	1.5093
OTU_9580	Bacteria	Proteobacteria	Deltaproteobacteria	Desulfurellales	Desulfurellaceae	H16	NA	0	0	0	0	0	0	0	0	0.81312	0	0.84697	0	0	0.80016	0	0.81453	1.964	2.1081	0	0	0	0	0	0	0	0	0	0
OTU_132341	Bacteria	Proteobacteria	Deltaproteobacteria	Desulfurellales	Desulfurellaceae	H16	NA	0	0	0	0	0	0	0	0	0.81312	0.7539	0	0	0	0	0	0	0	1.073	0	0	0	0	0	0	0	0	0	0
OTU_75024	Bacteria	Proteobacteria	Deltaproteobacteria	Desulfurellales	Desulfurellaceae	H16	NA	0	0	0	0	1.2702	0	0	0	0	0	0	0	0	0	0	0	0	0	0	0	0	0	0	0.72561	0	0	0	0
OTU_12058	Bacteria	Proteobacteria	Deltaproteobacteria	Desulfurellales	Desulfurellaceae	H16	NA	0	0	0	0	0	0	0.87474	0	0	0	0	0	0	0	0	0	0	0	0	0	0	0	0	0	0	0	0	0
OTU_5236	Bacteria	Proteobacteria	Deltaproteobacteria	Desulfurellales	Desulfurellaceae	H16	NA	0	0	0	0	0.43614	0	0	0	0	0.7539	0	0	0	0	0	1.332	1.964	1.6815	0	0	0	0	0	0	0	0	0	0
OTU_234398	Bacteria	Proteobacteria	Deltaproteobacteria	Desulfurellales	Desulfurellaceae	H16	NA	0	0	0	0	0	0	0	0	0	0	0	0	0	0	0	0	0	0	0	0	0	0	0	0	0	0	1.0169	0
OTU_10421	Bacteria	Proteobacteria	Deltaproteobacteria	Desulfurellales	Desulfurellaceae	H16	NA	0	0	1.0683	0	0	0	0	0	0	0	0	0	0	0	0	0	0	0	0	0	0	0	0	0	0	0	0	0
OTU_55945	Bacteria	Proteobacteria	Deltaproteobacteria	Desulfurellales	Desulfurellaceae	H16	NA	0	0	0	0.97987	0	0	0	0	0	0	0	0	0	0	0	0	0	0	0	0	0	0	0	0	0	0	0	0
OTU_1018	Bacteria	Proteobacteria	Deltaproteobacteria	Desulfurellales	Desulfurellaceae	H16	uncultured bacterium	0	0	0	0.57157	0.43614	0	0	0	0.81312	0.7539	0.84697	0	0	0	1.35	0.81453	0	0	3.8962	4.1173	4.3674	4.0863	3.3419	0	0.54118	0.81548	0	0
OTU_11212	Bacteria	Proteobacteria	Deltaproteobacteria	Desulfurellales	Desulfurellaceae	H16	NA	0	0	0	0	0	0	0	0	0	0	0	0	0	0	0	0	0.97608	0	0	0	0	0	0	0	0	0	0	0
OTU_8493	Bacteria	Proteobacteria	Deltaproteobacteria	Desulfurellales	Desulfurellaceae	H16	NA	0	0	0	0	0	0	0	0	0	0	0	0	0	0	0.82749	0.81453	1.964	1.073	0	0	0	0	0	0	0	0	0	0
OTU_24305	Bacteria	Proteobacteria	Deltaproteobacteria	Desulfurellales	Desulfurellaceae	H16	NA	0	0	0	0	0	0	0	0	1.33	0.7539	0	0.77976	0	0	0	0	0.97608	1.073	0	0	0	0	0	0.72561	0	0	0	0
OTU_4576	Bacteria	Proteobacteria	Deltaproteobacteria	Desulfurellales	Desulfurellaceae	H16	NA	0	0	0	0	0	0	0	0	0	0.7539	0	0	0	0	0	2.0125	0.97608	0	0	0	0	0	0	0	0	0	0	0
OTU_9924	Bacteria	Proteobacteria	Deltaproteobacteria	Desulfurellales	Desulfurellaceae	H16	NA	0	0	0	0	0	0	0	0	0	0	0	0	0	0	0	0.81453	0.97608	1.073	0	0	0	0	0	0	0	0	0	0.94363
OTU_26191	Bacteria	Proteobacteria	Deltaproteobacteria	Desulfurellales	Desulfurellaceae	H16	uncultured delta proteobacterium	0	0	0	0	0	0	0	0	0	0	0	0	0	0	0	0	0	0	0	0	0	0	0	0	0.93382	0	0	0
OTU_7688	Bacteria	Proteobacteria	Deltaproteobacteria	Desulfurellales	Desulfurellaceae	H16	uncultured bacterium	0	0	0	0	0	0	0	0	0	0	0	0	0.76494	0	0	1.332	2.5449	2.7046	0	0	0	0.91693	0	0	0	0	0	0
OTU_3716	Bacteria	Proteobacteria	Deltaproteobacteria	Desulfurellales	Desulfurellaceae	H16	NA	0	0	0.44957	0	0	0	0	0	0	0.7539	0	0	0	0.80016	0	0	2.7661	3.4507	0	0	0	0	0	0	0	0	0	0
OTU_6323	Bacteria	Proteobacteria	Deltaproteobacteria	Desulfurellales	Desulfurellaceae	H16	NA	0	0	0	0	0	0	0	0	0.81312	0	0	0	0.76494	0.80016	0	0	2.2835	1.073	0	0.83092	0	0	0	0	0	0	0	0
OTU_15217	Bacteria	Proteobacteria	Deltaproteobacteria	Desulfurellales	Desulfurellaceae	H16	NA	0	0.93728	0.44957	0	0	0	0	0	0	0.7539	0	0	0	0.80016	0	0	0	0	0	0	0	0	0	0	0	0	0	0
OTU_13304	Bacteria	Proteobacteria	Deltaproteobacteria	Desulfurellales	Desulfurellaceae	H16	NA	0	0	0	0	0	0	0	0	0	0	0	0	0	0	0	1.332	0	1.073	0	0	0	0	0	0	0	0	0	0
OTU_8561	Bacteria	Proteobacteria	Deltaproteobacteria	Desulfurellales	Desulfurellaceae	H16	NA	0	0	0	0	0	0	0	0	0	0	0.84697	0	0	0	0	0	0	0	0	0	0	0	0	0	0	0	0	0
OTU_17064	Bacteria	Proteobacteria	Deltaproteobacteria	Desulfurellales	Desulfurellaceae	H16	NA	0	0	0	1.5581	0	0	0	0	0	0	0	0	0	0	0	0	0	0	0	0	0	0	0	0	0	0	0	0
OTU_785	Bacteria	Proteobacteria	Deltaproteobacteria	Desulfurellales	Desulfurellaceae	H16	NA	0.43154	0	0	0	0	0	0	0	1.33	0	0.84697	0.77976	0.76494	0	0	3.63	4.3464	4.8923	0	0	0	0	1.3353	0.72561	0	0	0	0
OTU_13354	Bacteria	Proteobacteria	Deltaproteobacteria	Desulfurellales	Desulfurellaceae	H16	NA	0	0	0	0	0	0	0	0	0	0	0	0	0	0	0	1.332	0.97608	0	0	0	0	0	0	0	0	0	0	0
OTU_23369	Bacteria	Proteobacteria	Deltaproteobacteria	Desulfurellales	Desulfurellaceae	H16	NA	0	0	0	0	0	0	0	0	1.33	0.7539	0.84697	0	0	0	0	0	0	0	0	0	0	0	0	0	0	0	0	0
OTU_11561	Bacteria	Proteobacteria	Deltaproteobacteria	Desulfurellales	Desulfurellaceae	H16	NA	0	0	0	0	1.2702	0	0	0	0	0	0	0	0	0	0	0	0	0	0	0	0	0	0	0.72561	0	0	0	0
OTU_5911	Bacteria	Proteobacteria	Deltaproteobacteria	Desulfurellales	Desulfurellaceae	H16	uncultured bacterium	0	0	0	0	0	0	0	0	0	0.7539	0	0.77976	0	0	0	0	0.97608	0	0	0	0	0	0	0	0	0	0	0
OTU_9587	Bacteria	Proteobacteria	Deltaproteobacteria	Desulfurellales	Desulfurellaceae	H16	NA	0	0	0	0	0	0	0	0	0	0	0	0	0	0.80016	1.7328	0.81453	0.97608	1.073	0	0	0	0	0	0	0	0	0	0
OTU_3781	Bacteria	Proteobacteria	Deltaproteobacteria	Desulfurellales	Desulfurellaceae	H16	uncultured bacterium	0	0	0	0	0	0	0	0	0	0	0	0	0	0	0	1.332	0.97608	1.6815	0	0	0	0	0	0.72561	0	0.81548	0	0
OTU_181939	Bacteria	Proteobacteria	Deltaproteobacteria	Desulfurellales	Desulfurellaceae	H16	NA	0	0	0	0	0	0	0	0	0	0	0	0	0	0	0	0	0.97608	1.073	0	0	0	0	0	0	0	0	0	0
OTU_1866	Bacteria	Proteobacteria	Deltaproteobacteria	Desulfurellales	Desulfurellaceae	H16	NA	0	0	0	0	0	0	0	0	0	0	0	0.77976	0	0.80016	2.2848	2.8217	2.5449	3.5895	0	0	0	0	0	0	0	0	0	0
OTU_61327	Bacteria	Proteobacteria	Deltaproteobacteria	Desulfurellales	Desulfurellaceae	H16	NA	0	0	0	0.57157	0	0	0	0	0	0	0	0	0	0	0	0	0	0	0	0	0	0	0	0	0	0	0	0
OTU_23842	Bacteria	Proteobacteria	Deltaproteobacteria	Desulfurellales	Desulfurellaceae	H16	NA	0	0	0	0	0	0	0	0	0	0	0.84697	0	0	0.80016	0	0	0	0	0	0	0	0	0	0	0	0	0	0
OTU_164108	Bacteria	Proteobacteria	Deltaproteobacteria	Desulfurellales	Desulfurellaceae	H16	NA	0	0	0	0	0	0	0	0	0	0	0	0	0	0.80016	0	0.81453	0	0	0	0	0	0	0	0	0	0	0	0
OTU_22497	Bacteria	Proteobacteria	Deltaproteobacteria	Desulfurellales	Desulfurellaceae	H16	NA	0	0	0	0.57157	0.43614	0	0	0	0	0	0	0.77976	0	0	0	0	0	0	0	0	0	0	0	0	0	0	0	0
OTU_11163	Bacteria	Proteobacteria	Deltaproteobacteria	Desulfurellales	Desulfurellaceae	H16	NA	0	0	0.79182	0.97987	0	0	0	0	0	0	0.84697	0	0	0.80016	0	1.332	0	0	0	0	0	0	0	0	0	0	0	0
OTU_14857	Bacteria	Proteobacteria	Deltaproteobacteria	Desulfurellales	Desulfurellaceae	H16	NA	0	1.5007	1.3001	0	0	0	0	0	0	0	0.84697	0	0	0	0	1.332	0	0	0	0	0	0	0	0	0	0	0	0
OTU_62009	Bacteria	Proteobacteria	Deltaproteobacteria	Desulfurellales	Desulfurellaceae	H16	NA	0	0	0	0	0.43614	0	0	0	0.81312	0.7539	0.84697	0	0	0	0	0	0.97608	0	0	0	0	0	0	0.72561	0	0	0	0
OTU_22450	Bacteria	Proteobacteria	Deltaproteobacteria	Desulfurellales	Desulfurellaceae	H16	NA	0	0	0	0	0	0	0	0	0	0.7539	0	0	0	0	0.82749	0.81453	0.97608	0	0	0	0	0	0	0	0	0	0	0
OTU_22914	Bacteria	Proteobacteria	Deltaproteobacteria	Desulfurellales	Desulfurellaceae	H16	NA	0.76328	0	0	0	0	0	0	0	0	0	0	0	0.76494	0	0	0	0	0	0	0	0	0	0	0	0	0	0	0
OTU_92	Bacteria	Proteobacteria	Deltaproteobacteria	Desulfurellales	Desulfurellaceae	H16	NA	1.7827	3.0565	4.4965	3.9163	3.0107	2.5635	2.1159	0	5.2798	4.605	4.0158	4.0048	4.1524	5.1334	3.9014	4.2637	3.8619	4.1339	0	0	0.86261	0	0.8169	3.5983	2.2145	2.8236	0	0.94363
OTU_1862	Bacteria	Proteobacteria	Deltaproteobacteria	Desulfurellales	Desulfurellaceae	H16	NA	0.43154	0	0	0	0	0	0	0	0	0.7539	0	0	0	0	0	0	0	0	0	0	0	0	0	0	0	0	0	0.94363
OTU_3759	Bacteria	Proteobacteria	Deltaproteobacteria	Desulfurellales	Desulfurellaceae	H16	NA	0.43154	0	0.79182	0.57157	0	0	0	0	0	0.7539	0.84697	0	1.2622	0.80016	1.35	2.4731	1.964	2.7046	0	0	0	0	0	0	0.54118	0	0	0
OTU_151766	Bacteria	Proteobacteria	Deltaproteobacteria	Desulfurellales	Desulfurellaceae	H16	NA	0	0	0	0	0	0	0	0	0	0	0.84697	0	0.76494	0	0	0	0	0	0	0	0	0	0	0	0	0	0	0
OTU_9013	Bacteria	Proteobacteria	Deltaproteobacteria	Desulfurellales	Desulfurellaceae	H16	NA	0	0	0	0	0	0	1.6249	0	0	0	0	0	0	0	0	0	0	0	0	0	0	0	0	0	0	0	0	0
OTU_10942	Bacteria	Proteobacteria	Deltaproteobacteria	Desulfurellales	Desulfurellaceae	H16	NA	0	0	0	0	0.43614	0	0	0	0	0	0	0	0	0	0	0	0	0	0	0	0	0	0	0	0	0	0	0
OTU_8534	Bacteria	Proteobacteria	Deltaproteobacteria	Desulfurellales	Desulfurellaceae	H16	NA	0	0	0	0	0	0.46235	0	0	0	0	0	0	0.76494	0	0	0	0	0	0	0	0	0	0	0	0	0	0	0
OTU_7090	Bacteria	Proteobacteria	Deltaproteobacteria	Desulfurellales	Desulfurellaceae	H16	uncultured delta proteobacterium	0	0	0	0	0	0.46235	0	0	0	0	0	1.2831	0	0	0	0	0	0	0	0	0	0	0	0	0.93382	0	0	0
OTU_1006	Bacteria	Proteobacteria	Deltaproteobacteria	Desulfurellales	Desulfurellaceae	H16	uncultured proteobacterium	1.0328	0	2.5244	2.9646	1.7953	1.0931	0.50268	0	3.7128	3.8115	3.7845	1.2831	3.1197	2.4457	2.0351	1.712	0	0	0.82506	0	0	0	0	1.2061	0.54118	1.7135	0	0
OTU_65630	Bacteria	Proteobacteria	Deltaproteobacteria	Desulfurellales	Desulfurellaceae	H16	uncultured proteobacterium	0	0	0	0	0	0	0	0	0	0	0	0	0	0	0	0	0	0	0	0	0	0	0	0	0.54118	0	0	0
OTU_232299	Bacteria	Proteobacteria	Deltaproteobacteria	Desulfurellales	Desulfurellaceae	H16	NA	0	0	0	0	0	0	0	0	0	0	0	0	0	0	0	0	0	0	0	0	0	0	0	0	0	0	0.59624	0.94363
OTU_22035	Bacteria	Proteobacteria	Deltaproteobacteria	Desulfurellales	Desulfurellaceae	H16	uncultured bacterium	0	0	0	0	0	0	0	0	0	0	0	0	0	0	0	0	0	0	0	0	0	0	0	0.72561	0	0	0.59624	0
OTU_11549	Bacteria	Proteobacteria	Deltaproteobacteria	Desulfurellales	Desulfurellaceae	H16	NA	0	0	0	0	0.43614	0	0	0	0	0	0	0.77976	0	0	0	0	0	2.437	0	0	0	0	0	0	0	0	0	0
OTU_4791	Bacteria	Proteobacteria	Deltaproteobacteria	Desulfurellales	Desulfurellaceae	H16	NA	0.43154	0	0	0	0	0	0	0	0	0	0.84697	0	0	0	0	0	0	0	0	0	0	0	0	0	1.2421	1.3333	1.0169	0.94363
OTU_22979	Bacteria	Proteobacteria	Deltaproteobacteria	Desulfurellales	Desulfurellaceae	H16	uncultured bacterium	0	0	0	0	0	0	0	0	0	0	0.84697	0	0	0	0	0	0	0	0	0	0	0	0	0	0	0	0	0
OTU_2691	Bacteria	Proteobacteria	Deltaproteobacteria	Desulfurellales	Desulfurellaceae	H16	uncultured delta proteobacterium	0	0	0	0	0	0	2.7731	4.2095	0	0.7539	0.84697	0	0	0	0	0	0	0	0	0	0	0	0	0.72561	0.54118	0.81548	0	2.2306
OTU_4317	Bacteria	Proteobacteria	Deltaproteobacteria	Desulfurellales	Desulfurellaceae	H16	uncultured bacterium	0	3.207	0	0	0	0.81194	0	0	0	0	0	0	0	0	0	0	0	0	0	0	0	0	0	0	0	1.3333	0.59624	0
OTU_8770	Bacteria	Proteobacteria	Deltaproteobacteria	Desulfurellales	Desulfurellaceae	H16	uncultured delta proteobacterium	0	0	0	0	0	0.81194	0	0	0	0	0.84697	0	0	0.80016	0	0.81453	0	0	0	0	0	0	0	0	0	0.81548	0	0
OTU_309	Bacteria	Proteobacteria	Deltaproteobacteria	Desulfurellales	Desulfurellaceae	H16	uncultured bacterium	2.1657	1.9049	1.8316	0.97987	0	1.0931	0.50268	1.8074	2.2585	2.6984	2.8855	2.1967	1.6313	2.4457	2.9948	3.7159	4.6541	4.8376	0.82506	0	0	0	0.8169	2.2991	2.2145	2.0142	2.1961	1.5093
OTU_139835	Bacteria	Proteobacteria	Deltaproteobacteria	Desulfurellales	Desulfurellaceae	H16	uncultured bacterium	0	0	0	0	0	0	0	0	0.81312	0	0	0	0	0	1.35	0	0.97608	0	0	0	0	0	0	0	0	0	0	0
OTU_149420	Bacteria	Proteobacteria	Deltaproteobacteria	Desulfurellales	Desulfurellaceae	H16	uncultured bacterium	0	0	0	0	0	0	0	0	0	0	0.84697	0	0	0	0	0.81453	0	0	0	0	0	0	0	0	0	0	0	0
OTU_22564	Bacteria	Proteobacteria	Deltaproteobacteria	Desulfurellales	Desulfurellaceae	H16	uncultured bacterium	0	0	0.44957	0	0	0	0	0	0	0	0	0	0	0	0	0	0	0	0	0	0	0	0	0	0	0	0	0
OTU_131374	Bacteria	Proteobacteria	Deltaproteobacteria	Desulfurellales	Desulfurellaceae	H16	uncultured bacterium	0	0	0	0	0	0	0	0	0	0	0.84697	0	0	0	0	0	0.97608	1.073	0	0	0	0.91693	0	0	0	0	0	0
OTU_9424	Bacteria	Proteobacteria	Deltaproteobacteria	Desulfurellales	Desulfurellaceae	H16	uncultured bacterium	0	0	0	0.57157	0.43614	0	0	0	0	0	0.84697	0	0	0	0	0	0	1.073	0	0	0	0	0	0	0	0	0	0
OTU_14054	Bacteria	Proteobacteria	Deltaproteobacteria	Desulfurellales	Desulfurellaceae	H16	uncultured bacterium	0.43154	0	0	0	0.43614	0.46235	0	0	0	0	0	0.77976	0	0	0	0	0	1.073	0	0	0	0	0	0	0	0	0	0
OTU_4207	Bacteria	Proteobacteria	Deltaproteobacteria	Desulfurellales	Desulfurellaceae	H16	uncultured Desulfuromonadales bacterium	0.43154	0	0	0	0	1.0931	0	0	0	0	0	0.77976	0	0	0	0	0	0	0	0	0	0	0	0	0	0	0	0
OTU_16468	Bacteria	Proteobacteria	Deltaproteobacteria	Desulfurellales	Desulfurellaceae	H16	NA	0	0	0.44957	0	0.43614	0	0.50268	0	0	0	0	0	0	0	0	0	0	0	0	0	0	0	0	0	0	0	0	0
OTU_20230	Bacteria	Proteobacteria	Deltaproteobacteria	Desulfurellales	Desulfurellaceae	H16	NA	0	0	0	0	0	0.46235	0.50268	0	0	0	0	0	0	0	0	0	0	0	0	0	0	0	0	0	0	0	0	0
OTU_83770	Bacteria	Proteobacteria	Deltaproteobacteria	Desulfurellales	Desulfurellaceae	H16	NA	0	0	0	0	0	0.81194	0	0	0	0	0	0	0	0	0	0	0	0	0	0	0	0	0	0	0	0.81548	0	0
OTU_15957	Bacteria	Proteobacteria	Deltaproteobacteria	Desulfurellales	Desulfurellaceae	H16	NA	0	0	0.44957	0	0	0	0.50268	0	0	0	0	0	0	0	0	0	0	0	0	0	0	0	0	0	0	0	0	0
OTU_993	Bacteria	Proteobacteria	Deltaproteobacteria	Desulfurellales	Desulfurellaceae	H16	uncultured bacterium	0	0	1.6753	1.2977	2.6541	2.008	3.2859	3.7549	0	0.7539	0	0	0	0	0	0	0	0	0	0	0	0	0	0	0.54118	1.7135	1.3422	0
OTU_2962	Bacteria	Proteobacteria	Deltaproteobacteria	Desulfurellales	Desulfurellaceae	H16	uncultured bacterium	0.43154	0.93728	1.3001	0	0	1.0931	1.4154	0	0	0.7539	0	0	0	0	0	0.81453	0	0	0	0	0	0	0	1.566	0	2.6597	1.3422	0.94363
OTU_83844	Bacteria	Proteobacteria	Deltaproteobacteria	Desulfurellales	Desulfurellaceae	H16	NA	0	0	0	0	0	0.46235	0	0	0	0	0	0	0	0	0	0	0	0	0	0	0	0	0	0	0	0	0	0
OTU_4249	Bacteria	Proteobacteria	Deltaproteobacteria	Desulfurellales	Desulfurellaceae	H16	uncultured bacterium	0	0	0.44957	0	1.2702	1.3283	1.4154	0	0	0	0.84697	0	0	0	0	0.81453	0	0	0	0	0	0	0	1.2061	0.93382	0	0.59624	1.9146
OTU_88107	Bacteria	Proteobacteria	Deltaproteobacteria	Desulfurellales	Desulfurellaceae	H16	NA	0	0	0	0	0	0.46235	0	0	0	0	0	0	0	0	0	0	0	0	0	0	0	0	0	0	0	0	0	0
OTU_19677	Bacteria	Proteobacteria	Deltaproteobacteria	Desulfurellales	Desulfurellaceae	H16	NA	0	0	0	0	0	0.46235	1.1703	0	0	0	0	0	0	0	0	0	0	0	0	0	0	0	0	0	0	0	0	0
OTU_20575	Bacteria	Proteobacteria	Deltaproteobacteria	Desulfurellales	Desulfurellaceae	H16	uncultured bacterium	0	0	0	0	0	0.81194	0.50268	1.1699	0	0	0	0	0	0	0	0	0	0	0	0	0	0	0	0	0	0	0.59624	0
OTU_21851	Bacteria	Proteobacteria	Deltaproteobacteria	Desulfurellales	Desulfurellaceae	H16	uncultured bacterium	0	0	0	0	0	0	0.50268	1.1699	0	0	0	0	0	0	0	0	0	0	0	0	0	0	0	0.72561	0	0	0.59624	0
OTU_93528	Bacteria	Proteobacteria	Deltaproteobacteria	Desulfurellales	Desulfurellaceae	H16	uncultured bacterium	0	0	0	0	0	0	0.87474	0	0	0	0	0	0	0	0	0	0	0	0	0	0	0	0	0	0	0	0	0
OTU_88144	Bacteria	Proteobacteria	Deltaproteobacteria	Desulfurellales	Desulfurellaceae	H16	NA	0	0	0	0	0	0.46235	1.1703	0	0	0	0	0	0	0	0	0	0	0	0	0	0	0	0	0	0.54118	0	0	0
OTU_98944	Bacteria	Proteobacteria	Deltaproteobacteria	Desulfurellales	Desulfurellaceae	H16	uncultured bacterium	0	0	0	0	0	0	0.50268	0	0	0	0	0	0	0	0	0	0	0	0	0	0	0	0	0	0	0	0.59624	0
OTU_88759	Bacteria	Proteobacteria	Deltaproteobacteria	Desulfurellales	Desulfurellaceae	H16	uncultured bacterium	0	0	0	0	0	0.46235	0.50268	0	0	0	0	0	0	0	0	0	0	0	0	0	0	0	0	0	0	0	0	0
OTU_719	Bacteria	Proteobacteria	Deltaproteobacteria	Desulfurellales	Desulfurellaceae	H16	uncultured bacterium	0	0	1.3001	0.57157	2.1795	3.2764	4.3345	3.2854	0.81312	0.7539	0	0	0	0	0	0	0	0	0	0	0	0	0	2.9138	1.496	2.6597	1.6074	1.5093
OTU_1326	Bacteria	Proteobacteria	Deltaproteobacteria	Desulfurellales	Desulfurellaceae	H16	uncultured bacterium	0	0	0	0	0.43614	3.0969	3.6153	4.3923	0.81312	0	0.84697	1.2831	1.2622	0.80016	0	0.81453	0	1.073	0	0	0	0	0	2.0936	1.2421	2.9707	1.6074	2.2306
OTU_8993	Bacteria	Proteobacteria	Deltaproteobacteria	Desulfurellales	Desulfurellaceae	H16	uncultured bacterium	0	0	0	0	0	0	2.1159	0	0	0	0	0	0	0	0	0	0	0	0	0	0	0	0	0	0	0	0	0
OTU_899	Bacteria	Proteobacteria	Deltaproteobacteria	Desulfurellales	Desulfurellaceae	H16	uncultured Desulfuromonadales bacterium	1.0328	0	1.6753	1.5581	1.7953	1.5305	1.4154	0	1.33	1.6131	2.7205	1.9514	1.6313	0.80016	1.7328	2.6579	2.2835	1.6815	0	0	0	0.91693	0	1.566	1.8996	1.7135	0	0
OTU_89668	Bacteria	Proteobacteria	Deltaproteobacteria	Desulfurellales	Desulfurellaceae	H16	NA	0	0	0	0	0	0.46235	0	0	0	0.7539	0	0	0	0	0	0	0	0	0	0	0	0	0	0	0	0	0	0
OTU_80552	Bacteria	Proteobacteria	Deltaproteobacteria	Desulfurellales	Desulfurellaceae	H16	uncultured bacterium	0	0	0	0	0.43614	0.46235	0	0	0	0	0	0	0	0	0	0	0.97608	0	0	0	0	0	0	0	0	0	0	0
OTU_78054	Bacteria	Proteobacteria	Deltaproteobacteria	Desulfurellales	Desulfurellaceae	H16	uncultured bacterium	0	0	0	0	0.77059	0	0	0	0	0	0	0	0	0	0	0	0	0	0	0	0	0	0	0	0	0	0	0
OTU_13987	Bacteria	Proteobacteria	Deltaproteobacteria	Desulfurellales	Desulfurellaceae	H16	uncultured bacterium	0	0	0	0	0	0	0	0	0	0	0	0	0	0	0	0	0	0	0	0	0	0	0	0	0.93382	1.7135	0.59624	0
OTU_6298	Bacteria	Proteobacteria	Deltaproteobacteria	Desulfurellales	Desulfurellaceae	H16	uncultured delta proteobacterium	0	0	0	0	0.43614	0.46235	0	0	0.81312	0	0	0	0	0	1.35	0.81453	0	0	0	0	0	0	0	0	1.8996	0	0.59624	0
OTU_49726	Bacteria	Proteobacteria	Deltaproteobacteria	Desulfurellales	Desulfurellaceae	H16	uncultured delta proteobacterium	0	0	0.44957	0	0	0	0	0	0	0	0.84697	0	0	0	0	0	0	0	0	0	0	0	0	0	0	0	0	0
OTU_3789	Bacteria	Proteobacteria	Deltaproteobacteria	Desulfurellales	Desulfurellaceae	H16	NA	0.43154	0	0.44957	0.57157	0	0	0	0	0	0	0	0	0	0	0	0	0.97608	2.437	0	0	0	0	0	0	0	0	0	0
OTU_2604	Bacteria	Proteobacteria	Deltaproteobacteria	Desulfurellales	Desulfurellaceae	H16	NA	0.43154	0	1.4999	0	0	0	0	0	0	0.7539	0	0	0.76494	0	0	0.81453	0	0	0	0	0	0	0	0	0	0	0	0
OTU_16628	Bacteria	Proteobacteria	Deltaproteobacteria	Bradymonadales	NA	NA	NA	0	0	0	1.2977	0	0	0	0	0	0	0	0	0	0	0	0	0	0	0	0	0	0	0	0	0	0	0	0
OTU_8180	Bacteria	Proteobacteria	Deltaproteobacteria	Oligoflexales	053A03-B-DI-P58	NA	NA	0	0	1.6753	0	0	0	0	0	0	0	0	0	0.76494	0	0.82749	0	0	0	0	0	0	0	0	0	0	0	0	0
OTU_8135	Bacteria	Proteobacteria	Deltaproteobacteria	Oligoflexales	053A03-B-DI-P58	NA	NA	0.43154	0	0.79182	0	0	0	0	0	0.81312	0	0	0	0	0	0	0	0	0	0	0	0	0	0	0	0.54118	0.81548	0	0
OTU_86973	Bacteria	Proteobacteria	Deltaproteobacteria	Oligoflexales	053A03-B-DI-P58	NA	NA	0	0	0	0	0	0.81194	0	0	0	0	0	0	0	0	0	0	0	0	0	0	0	0	0	0	0	0	0	0
OTU_5762	Bacteria	Proteobacteria	Deltaproteobacteria	Myxococcales	KD3-10	NA	NA	0	2.2202	1.6753	0	0	0	0.50268	0	0	0	0.84697	0	0	0	0	0	0	0	0	0	0	0	0	0	0	0	0	0
OTU_8711	Bacteria	Proteobacteria	Deltaproteobacteria	Myxococcales	KD3-10	NA	NA	0	0	0	0	1.2702	0	0	0	0	0	0	0	0	0	0	0	0	0	0	0	0	0	0	0	0	0	0	0
OTU_15690	Bacteria	Proteobacteria	Deltaproteobacteria	Myxococcales	KD3-10	NA	NA	0.43154	0	1.0683	0	0	0	0	0	0	0	0	0	0	0	0	0	0	0	0	0	0	0	0	0	0	0	0	0
OTU_14805	Bacteria	Proteobacteria	Deltaproteobacteria	Myxococcales	KD3-10	NA	NA	0.43154	0	0	0	0	0	0	0	0	0	0	0	0	0	0	0	0	0	0	0	0	0	0	0	0	0.81548	0	0
OTU_10766	Bacteria	Proteobacteria	Deltaproteobacteria	Myxococcales	KD3-10	NA	NA	0	0	0	1.2977	0	0	0	0	0	0	0	0	0	0	0	0	0	0	0	0	0	0	0	0	0	0	0	0
OTU_4713	Bacteria	Proteobacteria	Deltaproteobacteria	Myxococcales	KD3-10	NA	NA	0	0	0	0	0	0	2.9391	0	0	0	0	0	0	0	0	0	0	0	0	0	0	0	0	0	0	0	0	0
OTU_10357	Bacteria	Proteobacteria	Deltaproteobacteria	Myxococcales	KD3-10	NA	NA	0	3.207	0	0	0	0	0	0	0	0	0	0	0	0	0	0	0	0	0	0	0	0	0	0	0	0	0	0
OTU_18697	Bacteria	Proteobacteria	Deltaproteobacteria	Myxococcales	KD3-10	NA	NA	1.456	0	0	0	0.43614	0	0	0	0	0	0	0	0	0	0	0	0	0	0	0	0	0	0	0	0	0	0	0
OTU_18378	Bacteria	Proteobacteria	Deltaproteobacteria	Myxococcales	KD3-10	NA	NA	0	0	0	0	1.0419	0	0	0	0	0	0.84697	0	0	0	0	0	0	0	0	0	0	0	0	0	0	0	0	0
OTU_1797	Bacteria	Proteobacteria	Deltaproteobacteria	Myxococcales	KD3-10	NA	NA	1.0328	0	1.0683	0	0.43614	1.8657	2.5855	0	0	0	0	0	0	0	0	0	0	0	0	0	0	0	0	0.72561	1.2421	0.81548	0	0
OTU_26334	Bacteria	Proteobacteria	Deltaproteobacteria	Myxococcales	KD3-10	NA	NA	0	0	0	0	0	0	0	0	0	0	0	0	0	0	0	0	0	0	0	0	0	0	0	0	0.54118	0.81548	0	0
OTU_5211	Bacteria	Proteobacteria	Deltaproteobacteria	Myxococcales	KD3-10	NA	NA	0	0	0	0	1.935	1.0931	0	0	0	0	0	0	0	0	0	0	0	0	0	0	0	0	0	0	0	0	0	0
OTU_776	Bacteria	Proteobacteria	Deltaproteobacteria	Desulfuromonadales	Geobacteraceae	Geobacter	NA	0	0	0	0	0	0	0	0	0	0	0	0	0	0	0	0	0	0	2.6784	3.1356	4.5797	4.4213	4.7078	0	0	0	0	0.94363
OTU_13763	Bacteria	Proteobacteria	Deltaproteobacteria	Desulfuromonadales	Geobacteraceae	Geobacter	NA	0	0	0	0	0	0	0	0	0	0	0	0	0	0	0	0	0	0	0	0	0.86261	0.91693	0.8169	0	0	0	0	0
OTU_24932	Bacteria	Proteobacteria	Deltaproteobacteria	Desulfuromonadales	Geobacteraceae	Geobacter	NA	0	0	0	0	0	0	0	0	0	0	0	0	0	0	0	0	0	0	0	0.83092	0	0	0.8169	0	0	0	0	0
OTU_25830	Bacteria	Proteobacteria	Deltaproteobacteria	Desulfuromonadales	Geobacteraceae	Geobacter	NA	0	0	0	0	0	0	0	0	0	0	0	0	0	0	0	0	0	0	0	0	0	0	1.3353	0	0	0	0	0
OTU_13103	Bacteria	Proteobacteria	Deltaproteobacteria	Desulfuromonadales	Geobacteraceae	Geobacter	uncultured bacterium	0	0	0	0	0	0	0	0	1.33	0	0.84697	0	0.76494	0	0	0	0	0	0	0	0	0	0	0	0	0	0	0
OTU_5944	Bacteria	Proteobacteria	Deltaproteobacteria	Desulfuromonadales	Geobacteraceae	Geobacter	uncultured soil bacterium	0	0	0	0	1.2702	0	0	0	0.81312	1.2465	0.84697	0	0	0	0	0	0	0	0	0	0	0	0	0	0	0	0	0
OTU_13155	Bacteria	Proteobacteria	Deltaproteobacteria	Desulfuromonadales	Geobacteraceae	Geobacter	uncultured soil bacterium	0	0	0	0	0	0	0	0	0.81312	0	1.3771	1.2831	0	0	0	0	0	0	0	0	0	0	0	0	0	0.81548	0	0
OTU_23038	Bacteria	Proteobacteria	Deltaproteobacteria	Desulfuromonadales	Geobacteraceae	Geobacter	uncultured bacterium	0	0	0	0	0	0	0	0	0.81312	0	1.3771	0	0	0.80016	0	0	0	0	0	0	0	0	0	0	0	0	1.0169	0
OTU_3092	Bacteria	Proteobacteria	Deltaproteobacteria	Desulfuromonadales	Geobacteraceae	Geobacter	uncultured bacterium	0	0	0	0	0	0	0	0	1.7097	2.3556	1.3771	1.9514	1.2622	0	0	0	0	0	0.82506	0	0	0	0	0	0	0	0	0
OTU_7638	Bacteria	Proteobacteria	Deltaproteobacteria	Desulfuromonadales	Geobacteraceae	Geobacter	uncultured soil bacterium	0	0	0	0	0	0	0	0	0.81312	0.7539	1.3771	0.77976	0.76494	0	0	0	0	0	0	0	0	0	0	0	0	0	0	0
OTU_647	Bacteria	Proteobacteria	Deltaproteobacteria	Desulfuromonadales	Geobacteraceae	Geobacter	uncultured Geobacter sp.	0	0	0.79182	0	0	0	0	0	5.8897	4.3857	5.2683	3.8699	3.6075	1.3118	0	0	0	1.073	0	0.83092	0	0.91693	0	0	0.54118	0	0	0
OTU_146709	Bacteria	Proteobacteria	Deltaproteobacteria	Desulfuromonadales	Geobacteraceae	Geobacter	uncultured Geobacter sp.	0	0	0	0	0	0	0	0	0	0.7539	0.84697	0	0	0	0	0	0	0	0	0	0	0	0	0	0	0	0	0
OTU_23337	Bacteria	Proteobacteria	Deltaproteobacteria	Desulfuromonadales	Geobacteraceae	Geobacter	uncultured Geobacter sp.	0	0	0	0	0	0	0	0	0	0	0.84697	0.77976	0	0	0	0	0	0	0	0	0	0	0	0	0	0	0	0
OTU_146257	Bacteria	Proteobacteria	Deltaproteobacteria	Desulfuromonadales	Geobacteraceae	Geobacter	uncultured Geobacter sp.	0	0	0	0	0	0	0	0	0	0.7539	0.84697	0	0	0	0	0	0	0	0	0	0	0	0	0	0	0	0	0
OTU_159553	Bacteria	Proteobacteria	Deltaproteobacteria	Desulfuromonadales	Geobacteraceae	Geobacter	uncultured bacterium	0	0	0	0	0	0	0	0	0	0	0	0	1.9249	0	0	0	0	0	0	0	0	0	0	0	0	0	0	0
OTU_18438	Bacteria	Proteobacteria	Deltaproteobacteria	Desulfuromonadales	Geobacteraceae	Geobacter	NA	0	0	0	0	0.43614	0	0	0	0	0	0	0	0	0	0	0	0	0	0	0	0	0	0	0	0	0	1.0169	0
OTU_20215	Bacteria	Proteobacteria	Deltaproteobacteria	Desulfuromonadales	Geobacteraceae	Geobacter	uncultured bacterium	0	0	0	0	0	0	0.87474	0	0.81312	0.7539	0	0	0	0	0	0	0	0	0	0	0	0	0	0	0	0	0	0
OTU_20112	Bacteria	Proteobacteria	Deltaproteobacteria	Desulfuromonadales	Geobacteraceae	Geobacter	uncultured bacterium	0	0	0	0	0	0	0.50268	0	0.81312	0	0	0	0	0	0	0	0	0	0	0	0	0	0	0	0	0	0	0
OTU_23543	Bacteria	Proteobacteria	Deltaproteobacteria	Desulfuromonadales	Geobacteraceae	Geobacter	uncultured bacterium	0	0	0	0	0	0	0	0	0.81312	0	0	0.77976	0	0	0	0	0	0	0	0	0	0	0	0	0	0	0	0
OTU_1094	Bacteria	Proteobacteria	Deltaproteobacteria	Desulfuromonadales	Geobacteraceae	Geobacter	uncultured bacterium	0	0	0.44957	0	1.4672	1.0931	3.157	0	4.8956	3.4976	4.215	3.3672	2.5595	0	0	0	0	0	0	0	0.86261	0	0	0	1.2421	0	0	0.94363
OTU_1818	Bacteria	Proteobacteria	Deltaproteobacteria	Desulfuromonadales	Geobacteraceae	Geobacter	uncultured bacterium	0	0	0.44957	0	0	0	0	0	2.4704	2.3556	3.1679	1.9514	4.0946	0	0	0	0	0	0	0.83092	0	0	0	0	0	1.7135	0	0
OTU_6337	Bacteria	Proteobacteria	Deltaproteobacteria	Desulfuromonadales	Geobacteraceae	Geobacter	uncultured soil bacterium	0	0	0	0	0	0	0	0	1.33	2.6984	2.5341	0	2.1688	0	0	0	0	0	0	0	0	0	0	0	0	0	0	0.94363
OTU_7063	Bacteria	Proteobacteria	Deltaproteobacteria	Desulfuromonadales	Geobacteraceae	Geobacter	uncultured soil bacterium	0	0	0	0	0.77059	0	0	0	0.81312	0	0	0.77976	1.2622	0	0	0	0	0	0	0	0	0	0	1.2061	0.93382	0	0.59624	0.94363
OTU_7625	Bacteria	Proteobacteria	Deltaproteobacteria	Desulfuromonadales	Geobacteraceae	Geobacter	uncultured bacterium	0	0	0	0	0	0	0	0	2.4704	1.2465	2.5341	1.6556	0.76494	0	0	0	0	0	0	0	0	0	0	0	0	0	0	0
OTU_9032	Bacteria	Proteobacteria	Deltaproteobacteria	Desulfuromonadales	Geobacteraceae	Geobacter	uncultured delta proteobacterium	0	0	0	0	0	0	1.9701	0	0	0	0	0	0	0	0	0	0	0	0	0	0	0	0	0	0	0	0	0
OTU_9046	Bacteria	Proteobacteria	Deltaproteobacteria	Desulfuromonadales	Geobacteraceae	Geobacter	uncultured bacterium	0	0	0	0	0	0	0	2.858	0	0	0	0	0	0	0	0	0	0	0	0	0	0	0	0	0	0	0	1.5093
OTU_23367	Bacteria	Proteobacteria	Deltaproteobacteria	Desulfuromonadales	Geobacteraceae	Geobacter	uncultured bacterium	0	0	0	0	0	0	0	0	0.81312	0	2.0686	0	0	0	0	0	0	0	0	0	0	0	0	0	0	0	0	0
OTU_17113	Bacteria	Proteobacteria	Deltaproteobacteria	Desulfuromonadales	Geobacteraceae	Geobacter	uncultured Geobacter sp.	0	0	0	0	0	0	0	0	2.2585	0.7539	0	0	0	0	0	0	0	0	0	0	0	0	0	0	0	0	0	0
OTU_23415	Bacteria	Proteobacteria	Deltaproteobacteria	Desulfuromonadales	Geobacteraceae	Geobacter	uncultured Geobacter sp.	0	0	0	0	0	0	0	0	0	0	1.7639	0.77976	0	0	0	0	0	0	0	0	0	0	0	0	0	0	0	0
OTU_493	Bacteria	Proteobacteria	Deltaproteobacteria	Desulfuromonadales	Geobacteraceae	Geobacter	uncultured bacterium	0	0	0.79182	0	0	1.0931	0	0	4.6567	4.8649	5.2979	2.8976	0.76494	0	0	0	0.97608	1.073	0	0	0.86261	0	0	0	0	0	0.59624	0
OTU_23398	Bacteria	Proteobacteria	Deltaproteobacteria	Desulfuromonadales	Geobacteraceae	Geobacter	uncultured bacterium	0	0	0	0	0	0	0	0	0.81312	0	0.84697	0	0	0	0	0	0	0	0	0	0	0	0	0	0	0	0	0
OTU_23217	Bacteria	Proteobacteria	Deltaproteobacteria	Desulfuromonadales	Geobacteraceae	Geobacter	uncultured bacterium	0	0	0	0	0	0	0	0	0.81312	0.7539	0	0	0	0	0	0	0	0	0	0	0	0	0	0	0	0	0	0
OTU_23312	Bacteria	Proteobacteria	Deltaproteobacteria	Desulfuromonadales	Geobacteraceae	Geobacter	uncultured bacterium	0	0	0	0	0	0	0	0	1.33	0.7539	1.7639	0	0.76494	0	0	0	0	0	0	0	0	0	0	0	0	0	0	0
OTU_9504	Bacteria	Proteobacteria	Deltaproteobacteria	Desulfuromonadales	Geobacteraceae	Geobacter	uncultured bacterium	0	0	0	0	0	1.0931	0	0	0.81312	0	0	0	0	0	0	0	0	0	0	0	0	0	0	0.72561	0	0	0	0
OTU_13253	Bacteria	Proteobacteria	Deltaproteobacteria	Desulfuromonadales	Geobacteraceae	Geobacter	uncultured bacterium	0	0	0	0	0	0.46235	0	0	0	0	0	0.77976	0.76494	1.3118	0	0	0	0	0	0	0	0	0	0	0	1.3333	0.59624	0
OTU_9557	Bacteria	Proteobacteria	Deltaproteobacteria	Desulfuromonadales	Geobacteraceae	Geobacter	NA	0	0	0	0	0	0	0	0	0	1.6131	2.7205	0.77976	0.76494	0	0	0	0	0	0	0	0	0	0	0	0	0	0	0
OTU_1695	Bacteria	Proteobacteria	Deltaproteobacteria	Desulfuromonadales	Geobacteraceae	Geobacter	uncultured Geobacter sp.	0.43154	0.93728	0	1.2977	0	1.0931	0	0	0.81312	0	0.84697	0.77976	0.76494	0	0	0	0	1.073	0	0	0	0	0	0	1.2421	0.81548	1.3422	2.2306
OTU_17873	Bacteria	Proteobacteria	Deltaproteobacteria	Desulfuromonadales	Geobacteraceae	Geobacter	uncultured bacterium	0	0	0	0	0	0	0	0	0	0	0	0	0	0	0	0	0	0	0.82506	0	0	0	0	0	0	0	0	0
OTU_86320	Bacteria	Proteobacteria	Deltaproteobacteria	Desulfuromonadales	Geobacteraceae	Geobacter	uncultured Geobacter sp.	0	0	0	0	0	0.46235	0	0	0	0	0	0	0	0	0	0	0	0	0	0	0	0	0	0	0	0	0	0
OTU_12678	Bacteria	Proteobacteria	Deltaproteobacteria	Desulfuromonadales	Geobacteraceae	Geobacter	NA	0	0	0	0	0	0	0	0	0	0	0	0	0	0	0	0	0	0	0	0	0	0	0	0	0	0	0	1.5093
OTU_3074	Bacteria	Proteobacteria	Deltaproteobacteria	Desulfuromonadales	Geobacteraceae	Geobacter	uncultured bacterium	0	0	0	0	0.43614	0	0	4.8948	0	0	0	0	0	0.80016	0	0	0	0	0	0	0	0	0	0	0	0	0	0
OTU_7422	Bacteria	Proteobacteria	Deltaproteobacteria	Desulfuromonadales	Geobacteraceae	Geobacter	NA	0	0	0	0	0	0.81194	0	0	0	0	0	0	0	0	0	0	0	0	0	0	0	0	0	0	0	0.81548	0	0.94363
OTU_84946	Bacteria	Proteobacteria	Deltaproteobacteria	Desulfuromonadales	Geobacteraceae	Geobacter	NA	0	0	0	0	0	0.81194	0	0	0	0	0	0	0	0	0	0	0	0	0	0	0	0	0	0	0	0	0	0
OTU_2416	Bacteria	Proteobacteria	Deltaproteobacteria	Desulfuromonadales	Geobacteraceae	Geobacter	NA	0	0	0	0	0	0	0	0	0	0	0	0	0	0	0	0	0	0	0	0	0	0	0	0	0	0	1.6074	1.5093
OTU_205131	Bacteria	Proteobacteria	Deltaproteobacteria	Desulfuromonadales	Geobacteraceae	Geobacter	NA	0	0	0	0	0	0	0	0	0	0	0	0	0	0	0	0	0	0	0	0	0	1.4731	0	0	0	0	0	0
OTU_1405	Bacteria	Proteobacteria	Deltaproteobacteria	Desulfuromonadales	Geobacteraceae	Geobacter	uncultured bacterium	0	0	0	0	0	0	0	1.1699	2.4704	3.3107	1.3771	1.9514	3.1197	0	0	0	0	0	0	0	0	0	0	0	0.54118	0	1.8314	0
OTU_11429	Bacteria	Proteobacteria	Deltaproteobacteria	Desulfuromonadales	Geobacteraceae	Geobacter	uncultured bacterium	0	0	0	0	1.4672	0	0	0	0	0	0	0	0	0	0	0	0	0	0	0	0	0	0	0	0	0	0	0
OTU_13105	Bacteria	Proteobacteria	Deltaproteobacteria	Desulfuromonadales	Geobacteraceae	Geobacter	uncultured bacterium	0	0	0	0	0	0	0	0	2.9659	0	0	0	0.76494	0	0	0	0	0	0	0	0	0	0	0	0	0	0	0
OTU_6329	Bacteria	Proteobacteria	Deltaproteobacteria	Desulfuromonadales	Geobacteraceae	Geobacter	uncultured Pelobacter sp.	0	0	0	0	0	0	0	0	2.2585	2.1479	1.7639	1.6556	1.9249	0	0	0	0	0	0	0	0	0	0	0	0	0	0	0
OTU_71	Bacteria	Proteobacteria	Deltaproteobacteria	Desulfuromonadales	Geobacteraceae	Geobacter	uncultured bacterium	1.0328	0.93728	0	0	0.43614	0.46235	0	1.1699	6.4353	6.0338	5.8901	4.6652	5.3771	0.80016	0	0.81453	0	0	0.82506	0	0	0.91693	0.8169	1.2061	0.54118	0.81548	1.6074	1.5093
OTU_704	Bacteria	Proteobacteria	Deltaproteobacteria	Desulfuromonadales	Geobacteraceae	Geobacter	uncultured delta proteobacterium	0	0	0	0	0	0	0	0	3.9433	4.4323	3.4039	2.5893	3.7642	0	0	0	0.97608	0	0	0	0	0.91693	0	0.72561	0	0	0	1.5093
OTU_1010	Bacteria	Proteobacteria	Deltaproteobacteria	Desulfuromonadales	Geobacteraceae	Geobacter	uncultured bacterium	0	0	0	0	0.43614	0	0	0	3.7128	3.4976	4.1516	3.721	2.5595	0	0	0	0	1.073	0	0	0	0	0	0	0	0	0	0.94363
OTU_2879	Bacteria	Proteobacteria	Deltaproteobacteria	Desulfuromonadales	Geobacteraceae	Geobacter	uncultured delta proteobacterium	0.43154	0	0	0	0	0	3.088	0	1.33	2.1479	1.3771	0	0.76494	0	0	0	0	0	0	0	0	0	0	0	0	0.81548	0	0.94363
OTU_3967	Bacteria	Proteobacteria	Deltaproteobacteria	Desulfuromonadales	Geobacteraceae	Geobacter	uncultured bacterium	0	0	0	0	0	0	0	0	0.81312	0.7539	3.0336	1.2831	0	0	0	0	0	0	0	0	0	0	0	0	0	0	0	0
OTU_4803	Bacteria	Proteobacteria	Deltaproteobacteria	Desulfuromonadales	Geobacteraceae	Geobacter	uncultured bacterium	0	0	0	0	0	0	0	0	1.33	0.7539	1.3771	0	0.76494	0	0	0	0	0	0	0	0	0	0	0	0	0	0.59624	0
OTU_5480	Bacteria	Proteobacteria	Deltaproteobacteria	Desulfuromonadales	Geobacteraceae	Geobacter	uncultured bacterium	0	0	0	0	0	0	0	0	2.2585	0	1.3771	0	0	0	0	0	0	0	0	0	0	0	0	0	0	0	0	0.94363
OTU_23526	Bacteria	Proteobacteria	Deltaproteobacteria	Desulfuromonadales	Geobacteraceae	Geobacter	uncultured bacterium	0	0	0	0	0	0	0	0	0.81312	0	0	0.77976	0.76494	0	0	0	0	0	0	0	0	0	0	0	0	0	0	0
OTU_143535	Bacteria	Proteobacteria	Deltaproteobacteria	Desulfuromonadales	M113	uncultured bacterium	NA	0	0	0	0	0	0	0	0	1.33	0	0	0	0	0	0	0	0	0	0	0	0	0	0	0	0	0	0	0
OTU_17372	Bacteria	Proteobacteria	Deltaproteobacteria	Myxococcales	Archangiaceae	Anaeromyxobacter	uncultured bacterium	0	0	0	0	0	0	0	0	0.81312	0.7539	0	0	0	0	0	0	0	0	0	0	0	0	0.8169	0	0	0	0	0
OTU_140036	Bacteria	Proteobacteria	Deltaproteobacteria	NA	NA	NA	NA	0	0	0	0	0	0	0	0	0.81312	0	0	0.77976	0.76494	0	0	0	0	0	0	0	0	0	0	0	0	0	0	0
OTU_146704	Bacteria	Proteobacteria	Deltaproteobacteria	Desulfuromonadales	Geobacteraceae	Geobacter	uncultured delta proteobacterium	0	0	0	0	0	0	0	0	0	1.2465	0	0	0	0	0	0	0	0	0	0	0	0	0	0	0	0	0	0
OTU_22022	Bacteria	Proteobacteria	Deltaproteobacteria	Desulfuromonadales	Geobacteraceae	Geobacter	uncultured bacterium	0	0	0	0	0	0	0	0	0.81312	0	0	0	0	0	0	0	0	0	0	0	0	0	0	0	0	0	0	0
OTU_127878	Bacteria	Proteobacteria	Deltaproteobacteria	Desulfuromonadales	Geobacteraceae	Geobacter	uncultured bacterium	0	0	0	0	0	0	0	0	1.7097	0	0.84697	0	0.76494	0	0	0	0	0	0	0	0	0	0	0	0.54118	0	0	0
OTU_3747	Bacteria	Proteobacteria	Deltaproteobacteria	Myxococcales	Archangiaceae	Anaeromyxobacter	uncultured bacterium	0	0	0	0	0	0	0	0	2.0101	2.1479	2.0686	0	0	0	0	0	0	0	0	0	0	0	0	0	0	0	0	0
OTU_8360	Bacteria	Proteobacteria	Deltaproteobacteria	Desulfuromonadales	Geobacteraceae	Geobacter	uncultured delta proteobacterium	0	0	0	0	0	0	0	0	0	1.6131	1.7639	0	1.9249	0	0	0	0	0	0	0	0	0	0	0	0	0	0	0
OTU_6853	Bacteria	Proteobacteria	Deltaproteobacteria	Myxococcales	Archangiaceae	Anaeromyxobacter	uncultured bacterium	0	0	0	0	0	0	0	0	0.81312	0.7539	0	0	0	0	0	0	0	0	0	0	0	0	0	0	0	0	0	0
OTU_62177	Bacteria	Proteobacteria	Deltaproteobacteria	Myxococcales	Archangiaceae	Anaeromyxobacter	uncultured bacterium	0	0	0	0	0	0	0	0	0	0.7539	0.84697	0	0	0	0	0	0	0	0	0	0	0	0	0	0	0	0	0
OTU_8387	Bacteria	Proteobacteria	Deltaproteobacteria	Myxococcales	Archangiaceae	Anaeromyxobacter	uncultured bacterium	0	0	0	0	0	0	0	0	1.7097	1.2465	1.3771	0	0.76494	0	0	0	0	0	0	0	0	0.91693	0	0	0	0	0	0
OTU_138871	Bacteria	Proteobacteria	Deltaproteobacteria	Desulfuromonadales	Geobacteraceae	Geobacter	uncultured bacterium	0	0	0	0	0	0	0	0	1.33	1.6131	0	0.77976	0	0	0	0	0	0	0	0	0	0	0	0	0	0	0	0
OTU_17181	Bacteria	Proteobacteria	Deltaproteobacteria	Myxococcales	Archangiaceae	Anaeromyxobacter	uncultured bacterium	0	0	0	0	0	0	0	0	0	0.7539	0.84697	0	0	0	0	0	0	0	0	0	0	0	0	0	0	0	0	0
OTU_23585	Bacteria	Proteobacteria	Deltaproteobacteria	Myxococcales	Archangiaceae	Anaeromyxobacter	uncultured bacterium	0	0	0	0	0	0	0	0	0	0	0.84697	0.77976	0	0	0	0	0	0	0	0	0	0	0	0	0	0	0	0
OTU_66423	Bacteria	Proteobacteria	Deltaproteobacteria	Desulfuromonadales	Geobacteraceae	Geobacter	uncultured delta proteobacterium	0	0	0	0	0	0	0	0	0	0.7539	0	0.77976	0	0	0	0	0	0	0	0	0	0	0	0	0	0	0	0
OTU_9554	Bacteria	Proteobacteria	Deltaproteobacteria	Desulfuromonadales	Geobacteraceae	Geobacter	uncultured delta proteobacterium	0	0	0	0.57157	0	0	0	0	2.2585	1.2465	3.0336	1.2831	0	0	0	0	0	0	0	0	0	0	0	0.72561	0.54118	0	0	0
OTU_8725	Bacteria	Proteobacteria	Deltaproteobacteria	Desulfuromonadales	Geobacteraceae	Geobacter	uncultured bacterium	0	0	0	0	1.0419	0	0	0	0	0.7539	0	0	0	0	0	0	0	0	0	0	0	0	0	0	0	0	0	0
OTU_3530	Bacteria	Proteobacteria	Deltaproteobacteria	Desulfuromonadales	Geobacteraceae	Geobacter	uncultured bacterium	0	0	0	0	0	0	2.5855	0	0	0	0	0	0	0	0	0	0	0	0	0	0	0	0	0	0	0	0	0
OTU_25758	Bacteria	Proteobacteria	Deltaproteobacteria	Desulfuromonadales	Geobacteraceae	Geobacter	Geobacter sp.	0	0	0	0	0	0	0	0	0	0	0	0	0	0	0	0	0	0	0	0	0	0.91693	0.8169	0	0	0	0	0
OTU_10987	Bacteria	Proteobacteria	Deltaproteobacteria	Desulfuromonadales	Geobacteraceae	Geobacter	uncultured bacterium	0	0	0	0	0	0	0	0	0.81312	0	0	0	0	0	0	0	0	0	0	0	0	0	0	0	0	0	0	0
OTU_86139	Bacteria	Proteobacteria	Deltaproteobacteria	Desulfuromonadales	Geobacteraceae	Geobacter	NA	0	0	0	0	0	0.81194	0	0	0	0	0	0	0	0	0	0	0	0	0	0	0	0	0	0	0	0	0	0
OTU_13768	Bacteria	Proteobacteria	Deltaproteobacteria	Desulfuromonadales	Geobacteraceae	Geobacter	NA	0	0	0	0	0	0.46235	0	0	0	0	0	0	0	0	0	0	0	0	0	1.3548	0.86261	0.91693	0	0.72561	0	0.81548	0	0
OTU_368	Bacteria	Proteobacteria	Deltaproteobacteria	Desulfuromonadales	NA	NA	NA	0	0	0	0	0	0	0	0	0	0	0	0	0	0	0	0	0	0	0	0	0	0	0	0.72561	0	0	1.0169	3.2188
OTU_123495	Bacteria	Proteobacteria	Deltaproteobacteria	Desulfuromonadales	NA	NA	NA	0	0	0	0	0	0	0	0	0	0	0	0	0	0	0	0	0	0	0	0	0	0	0	0	0	0	0	0.94363
OTU_14724	Bacteria	Proteobacteria	Deltaproteobacteria	Desulfuromonadales	Geobacteraceae	Geobacter	uncultured delta proteobacterium	0.43154	0	0	0	0	0.46235	0	0	0	0.7539	0	0	0	0	0	0	0	0	0	0	0	0.91693	0	0	0	0	0	0
OTU_2682	Bacteria	Proteobacteria	Deltaproteobacteria	Desulfuromonadales	Geobacteraceae	Geobacter	uncultured bacterium	0	0	0	0	0	1.8657	2.3697	0	2.0101	1.6131	2.3201	0.77976	0	0	0	0	0	0	0	0	0	0.91693	0	0.72561	0	0	0	0
OTU_20367	Bacteria	Proteobacteria	Deltaproteobacteria	Desulfuromonadales	Geobacteraceae	Geobacter	uncultured bacterium	0	0	0	0	0	0	1.1703	0	0	0	0	0	0	0	0	0	0	1.073	0	0	0	0	0	0	0	0	0	0
OTU_5175	Bacteria	Proteobacteria	Deltaproteobacteria	Desulfuromonadales	Geobacteraceae	Geobacter	uncultured bacterium	0	0	0	0	0	0.46235	0	0	0	0.7539	0.84697	0	0	0	0	0	0	0	0	0	0	0	0	0	0	0	0	0.94363
OTU_21550	Bacteria	Proteobacteria	Deltaproteobacteria	Desulfuromonadales	Geobacteraceae	Geobacter	NA	0	0	0	0	0	0	0.50268	0	0	0	0	0	0	0	0	0	0	0	0	0	0	0	0	0	0	0	0	0
OTU_128246	Bacteria	Proteobacteria	Deltaproteobacteria	Desulfuromonadales	Geobacteraceae	Geobacter	uncultured bacterium	0	0	0	0	0	0	0	0	3.334	2.3556	1.7639	2.4063	0.76494	0	0	0	0	0	0	0	0	0	0	0.72561	0	0	0	0
OTU_12513	Bacteria	Proteobacteria	Deltaproteobacteria	Desulfuromonadales	Geobacteraceae	Geobacter	uncultured bacterium	0	0	0	0	0	0.46235	0	0	0	0	0	0	0	0	0	0	0	1.073	0	0	0	0	0	0	0	0.81548	0	0
OTU_150644	Bacteria	Proteobacteria	Deltaproteobacteria	Desulfuromonadales	Geobacteraceae	Geobacter	uncultured bacterium	0	0	0	0	0	0	0	0	0	0	1.3771	0	0	0	0	0	0	0	0	0	0	0	0	0	0	0	0	0
OTU_23079	Bacteria	Proteobacteria	Deltaproteobacteria	Desulfuromonadales	Geobacteraceae	Geobacter	uncultured bacterium	0	0	0	0	0	0	0	0	0.81312	0	0.84697	0	0	0	0	0	0	0	0	0	0	0	0	0	0	0	0	0
OTU_78470	Bacteria	Proteobacteria	Deltaproteobacteria	Desulfuromonadales	Geobacteraceae	Geothermobacter	NA	0	0	0	0	1.0419	0	0	0	0	0	0	0	0	0	0	0	0	0	0	0	0	0	0	0	0	0	0	0
OTU_23281	Bacteria	Proteobacteria	Deltaproteobacteria	Desulfuromonadales	Desulfuromonadaceae	Desulfuromonas	NA	0	0	0	0	0	0	0	0	0	1.6131	0	0	0	0	0	0	0	0	0	0	0	0	0	0	0	0	0	0
OTU_3026	Bacteria	Proteobacteria	Deltaproteobacteria	Desulfuromonadales	Desulfuromonadaceae	Desulfuromonas	uncultured bacterium	0	0	0	0	0.43614	0	0	0	2.6551	2.3556	2.7205	0	0	0	0	0	0	0	0	0	0	0	0	0	0	0	0.59624	0
OTU_19936	Bacteria	Proteobacteria	Deltaproteobacteria	Desulfuromonadales	Desulfuromonadaceae	Desulfuromonas	uncultured bacterium	0	0	0	0	0	0	0.50268	0	0	0	0	0	0	0	0	0	0	0	0	0	0	0	0	0.72561	0	0	0	0
OTU_4113	Bacteria	Proteobacteria	Deltaproteobacteria	Desulfuromonadales	Desulfuromonadaceae	Desulfuromonas	uncultured Desulfuromonadaceae bacterium	0	0	0	0.57157	0	0	0	0	0	0.7539	1.3771	0.77976	0	0	0	0	0	0	0	0	0	0	0	0	0.54118	0	0	0.94363
OTU_4675	Bacteria	Proteobacteria	Deltaproteobacteria	Desulfuromonadales	Desulfuromonadaceae	Desulfuromonas	uncultured bacterium	0	0	0	0	1.4672	1.3283	0	0	1.7097	0	2.3201	0.77976	0.76494	0	0	0	0	0	0	0	0	0	0	0	0	0	0	0
OTU_9448	Bacteria	Proteobacteria	Deltaproteobacteria	Desulfuromonadales	Desulfuromonadaceae	Desulfuromonas	uncultured bacterium	0	0	0	0	0	0	0	0	0	0	1.3771	0	0.76494	0	0	0	0	0	0	0	0	0	0	0	0	0	0	0
OTU_12708	Bacteria	Proteobacteria	Deltaproteobacteria	Desulfuromonadales	Desulfuromonadaceae	Desulfuromonas	uncultured bacterium	0	0	0	0	0	0.46235	0	0	0	0	0.84697	0	0	0	0	0	0	0	0	0	0	0	0	0.72561	0	0	0	0
OTU_817	Bacteria	Proteobacteria	Deltaproteobacteria	Desulfuromonadales	Desulfuromonadaceae	Desulfuromonas	uncultured delta proteobacterium	0	0	0	0	0	0	0	0	4.9672	4.4775	5.5887	3.1514	3.9713	0	0.82749	0	0.97608	0	0	0.83092	0.86261	0	0	0	0.93382	0.81548	0	0
OTU_3627	Bacteria	Proteobacteria	Deltaproteobacteria	Desulfuromonadales	Desulfuromonadaceae	Desulfuromonas	uncultured bacterium	0	0	0	0	0	0.46235	0	0	3.2214	1.6131	1.7639	0.77976	1.6313	0	0	0	0	0	0	0	0	0	0	0	0	0	0.59624	0
OTU_9540	Bacteria	Proteobacteria	Deltaproteobacteria	Desulfuromonadales	Desulfuromonadaceae	Desulfuromonas	uncultured Desulfuromonadaceae bacterium	0	0	0	0	0	0	0	0	2.0101	0.7539	0	0	0	0	0	0	0	0	0	0	0	0	0	0	0	0	0	0
OTU_144494	Bacteria	Proteobacteria	Deltaproteobacteria	Desulfuromonadales	Desulfuromonadaceae	Desulfuromonas	uncultured delta proteobacterium	0	0	0	0	0	0	0	0	0	0.7539	0.84697	0	0	0	0	0	0	0	0	0	0	0	0	0	0	0	0	0
OTU_152203	Bacteria	Proteobacteria	Deltaproteobacteria	Desulfuromonadales	Desulfuromonadaceae	Desulfuromonas	uncultured delta proteobacterium	0	0	0	0	0	0	0	0	0	0	0.84697	0	0.76494	0	0	0	0	0	0	0	0	0	0	0	0	0	0	0
OTU_221814	Bacteria	Proteobacteria	Deltaproteobacteria	Bradymonadales	NA	NA	NA	0	0	0	0	0	0	0	0	0	0	0	0	0	0	0	0	0	0	0	0	0	0	0	0	0.54118	0.81548	0	0
OTU_10406	Bacteria	Proteobacteria	Deltaproteobacteria	Bradymonadales	NA	NA	NA	0	0	1.4999	0	0	0.46235	0	0	0	0	0	0	0	0	0	0	0	0	0	0	0	0	0	0.72561	0.54118	0	0.59624	0
OTU_10017	Bacteria	Proteobacteria	Deltaproteobacteria	Bradymonadales	NA	NA	NA	1.456	0	0	0	0	0	0	0	0.81312	0	0	0	0	0	0	0	0	0	0	0	0	0	0	0	0	0	0	0
OTU_128573	Bacteria	Proteobacteria	Deltaproteobacteria	Bradymonadales	uncultured delta proteobacterium	NA	NA	0	0	0	0	0	0	0	0	0	0	0	0	0	0	0	0	0	0	0	0	0	0	0	0	0	0.81548	0	0
OTU_20481	Bacteria	Proteobacteria	NA	NA	NA	NA	NA	0	0	0	0	0	0.46235	1.4154	0	0	0	0	0	0	0	0	0	0	0	0	0	0	0	0	0	0	0	0	0
OTU_6800	Bacteria	Proteobacteria	Deltaproteobacteria	Bradymonadales	NA	NA	NA	0	0	0	0.57157	0	0	0	0	0.81312	1.6131	0	1.2831	0	0.80016	0	0.81453	0	0	0	0.83092	0	0	0	0	0	0	0	0
OTU_9890	Bacteria	Proteobacteria	Deltaproteobacteria	Bradymonadales	NA	NA	NA	0	0	0	0	0	0	0	0	0	0	0	0	0	0.80016	0	0	0	0	0	0	0	0	0	0	0.93382	0.81548	0	0
OTU_4164	Bacteria	Proteobacteria	Deltaproteobacteria	Bradymonadales	NA	NA	NA	0	0	0.44957	0	0.77059	0	0	0	0	0	0	0	0	0	0	0.81453	0	0	0	0	0	0	0	0	0	0	0	0
OTU_332	Bacteria	Proteobacteria	Deltaproteobacteria	Bradymonadales	NA	NA	NA	1.456	0.93728	2.7761	3.6066	3.6201	2.6528	3.8419	4.2095	1.7097	2.3556	1.3771	2.5893	1.6313	2.6297	2.0351	0	0	0	0	0.83092	0	0	0	1.8537	1.8996	2.6597	1.6074	1.9146
OTU_12427	Bacteria	Proteobacteria	Deltaproteobacteria	Bradymonadales	NA	NA	NA	0	0	0.44957	0.57157	0.43614	0	0.87474	1.8074	0.81312	0	0	0	0	0	0	0	0	0	0	0	0	0	0	0	0	0	0.59624	0
OTU_106792	Bacteria	Proteobacteria	Deltaproteobacteria	Bradymonadales	NA	NA	NA	0	0	0	0	0	0	0	1.1699	0	0	0	0	0	0.80016	0	0	0	0	0	0	0	0	0	0	0	0	0	0
OTU_18319	Bacteria	Proteobacteria	Deltaproteobacteria	Bradymonadales	NA	NA	NA	0	0	0	0	0.77059	0	0	0	0	0	0	0	0	0	0	0	0	0	0	0	0	0	0	0	0	0	0	0
OTU_11562	Bacteria	Proteobacteria	Deltaproteobacteria	Bradymonadales	NA	NA	NA	0	0	0	0.57157	1.2702	0	1.1703	1.1699	0	0	0	0	0	0	0	0	0	0	0	0	0	0	0	0	0.54118	0	0	0
OTU_10114	Bacteria	Proteobacteria	Deltaproteobacteria	Bradymonadales	NA	NA	NA	0.43154	0	0	0.57157	0.77059	0	0	0	0	0.7539	0	0.77976	0	0	0	0	0	0	0	0	0	0	0	0	0	0	0	0
OTU_1732	Bacteria	Proteobacteria	Deltaproteobacteria	Bradymonadales	NA	NA	NA	0	0	0	0.57157	2.4825	2.2564	0	2.2479	0	0	0.84697	0	0.76494	0	0	0	0	0	0	0	0	0	0	1.2061	1.2421	2.0142	0.59624	0
OTU_18645	Bacteria	Proteobacteria	Deltaproteobacteria	Bradymonadales	NA	NA	NA	0	0	0	0.57157	0.43614	0	0.50268	0	0	0	0	0	0	0	0	0	0	0	0	0	0	0	0	0	0	0	0	0
OTU_102417	Bacteria	Proteobacteria	Deltaproteobacteria	Bradymonadales	NA	NA	NA	0	0	0	0	0	0	0.50268	1.1699	0	0	0	0	0	0	0	0	0	0	0	0	0	0	0	0	0	0	0	0
OTU_19252	Bacteria	Proteobacteria	Deltaproteobacteria	NA	NA	NA	NA	0	0	0	0	0	1.0931	1.1703	0	0	0	0	0	0	0	0	0	0	0	0	0	0	0	0	0	0	0.81548	0	0.94363
OTU_7012	Bacteria	Proteobacteria	Deltaproteobacteria	Bradymonadales	NA	NA	NA	0	0	0	0.57157	1.7953	0.46235	0	0	0	0	0	0	0	0	1.35	0	0	0	0	0	0	0	0	0	0	0	0	0
OTU_5075	Bacteria	Proteobacteria	Deltaproteobacteria	Bradymonadales	NA	NA	NA	0	0	0.44957	0	0.43614	0.46235	0	0	0.81312	1.2465	0	0.77976	0	0.80016	0.82749	0.81453	0	0	0	0	0	0	0	0	0	0	0	0
OTU_18896	Bacteria	Proteobacteria	Deltaproteobacteria	Bradymonadales	NA	NA	NA	0	0	0	0	0.43614	0.81194	0	0	0	0	0	0	0	0	0	0	0	0	0	0	0	0	0	0	0	0	0	0
OTU_23175	Bacteria	Proteobacteria	Deltaproteobacteria	Bradymonadales	NA	NA	NA	0	0	0.79182	0	0	0	0	0	0	0.7539	0	0	0	0	0	0.81453	0	1.073	0	0	0	0	0	0	0	0	0	0
OTU_3574	Bacteria	Proteobacteria	Deltaproteobacteria	Bradymonadales	NA	NA	NA	0	0	0	0.57157	0	0	0	0	1.33	2.1479	1.3771	0	1.2622	0	0	0	0	0	0	0	0	0	0	0	0	0	1.3422	0
OTU_21961	Bacteria	Proteobacteria	Deltaproteobacteria	Bradymonadales	NA	NA	NA	0	0	0	0	0	0	0	0	0	0.7539	0	0	0	0	0	0	0	0	0	0	0	0	0	0	0	0	0	0
OTU_193142	Bacteria	Proteobacteria	Deltaproteobacteria	NA	NA	NA	NA	0	0	0	0	0	0	0	0	0	0	0	0	0	0	0	0	0	0	0.82506	0	0	0	0.8169	0	0	0	0	0
OTU_17310	Bacteria	Proteobacteria	Deltaproteobacteria	Myxococcales	bacteriap25	NA	NA	0	0	0	0	0	0	0	0	0	1.2465	0	0	0	0	0	0	0	0	0	0	0	0	0	0	0	0	0.59624	0
OTU_26380	Bacteria	Proteobacteria	Deltaproteobacteria	Myxococcales	bacteriap25	NA	NA	0.43154	0	0	0	0.43614	0	0	0	0	0	0	0	0.76494	0.80016	0	0	0	1.073	0	0	0	0	0	0	0	0.81548	0	0
OTU_179362	Bacteria	Proteobacteria	Deltaproteobacteria	Myxococcales	bacteriap25	NA	NA	0	0	0	0	0	0	0	0	0	0	0	0	0	0	0	0	1.553	0	0	0	0	0	0	0	0	0	0	0
OTU_13360	Bacteria	Proteobacteria	Deltaproteobacteria	Myxococcales	bacteriap25	NA	NA	0	0	0	0	0	0	0	0	0	0	0	0	0	0	0	1.712	0.97608	0	0	0	0	0	0	0	0	0	0	0
OTU_23997	Bacteria	Proteobacteria	Deltaproteobacteria	Myxococcales	bacteriap25	NA	NA	0	0	0	0	0	0	0	0	0	0	0	0	0	0	0.82749	0.81453	0	1.073	0	0	0	0	0	0	0	0	0	0
OTU_11287	Bacteria	Proteobacteria	Deltaproteobacteria	Myxococcales	bacteriap25	NA	NA	0	0	0	0	0	0	0	0	0	0	0	0	0	0.80016	0	0	0	1.073	0	0	0	0	0	0	0	0	0	0
OTU_179283	Bacteria	Proteobacteria	Deltaproteobacteria	Myxococcales	bacteriap25	NA	NA	0	0	0	0	0	0	0	0	0	0	0	0	0	0	0	0	1.553	1.073	0	0	0	0	0	0	0	0	0	0
OTU_1748	Bacteria	Proteobacteria	Deltaproteobacteria	Myxococcales	bacteriap25	NA	NA	1.0328	0	0.79182	1.5581	1.2702	0	0	0	0.81312	0	0	0.77976	0.76494	1.3118	1.7328	0.81453	0	0	0	0	0	0	0	0.72561	0.54118	0	0	0
OTU_6767	Bacteria	Proteobacteria	Deltaproteobacteria	Myxococcales	bacteriap25	NA	NA	0	0	0	2.1385	0	0	0	0	0	0	0	0	0	0	0.82749	1.332	1.553	1.6815	0	0	0	0	0	0	0	0	0	0
OTU_23948	Bacteria	Proteobacteria	Deltaproteobacteria	Myxococcales	bacteriap25	NA	NA	0	0	0	0	0	0	0	0	0	0	0	0	0	0	0.82749	0.81453	0	1.073	0	0	0	0	0	0	0	0	0	0
OTU_11376	Bacteria	Proteobacteria	Deltaproteobacteria	Myxococcales	bacteriap25	NA	NA	0	0	0	0	0.43614	0	0	0	0	0	1.3771	0	0	0	0.82749	0	0	0	0	0	0	0	0	0	0	0	0	0
OTU_184357	Bacteria	Proteobacteria	Deltaproteobacteria	Myxococcales	bacteriap25	NA	NA	0	0	0	0	0	0	0	0	0	0	0	0	0	0	0	0	0	1.6815	0	0	0	0	0	0	0	0	0	0
OTU_11940	Bacteria	Proteobacteria	Deltaproteobacteria	Myxococcales	bacteriap25	NA	NA	0	0	0	0	0	0	0.87474	0	0	0	0	0	0	0	0	0	0	0	0	0	0	0	0	0	0	0	0	0
OTU_220503	Bacteria	Proteobacteria	Deltaproteobacteria	Myxococcales	P3OB-42	NA	NA	0	0	0	0	0	0	0	0	0	0	0	0	0	0	0	0	0	0	0	0	0	0	0	0.72561	0	0	0	0.94363
OTU_6752	Bacteria	Proteobacteria	Deltaproteobacteria	Myxococcales	27F-1492R	NA	NA	0	0	0	1.2977	0.43614	0.46235	0	0	0	0	0	0	0	0	0.82749	0	0.97608	0	0	0	0	0	0	0.72561	0	0	0	0
OTU_8734	Bacteria	Proteobacteria	Deltaproteobacteria	Myxococcales	27F-1492R	NA	NA	0	0	0	0	0.43614	1.3283	0	0	0	0	0	0	0	0.80016	0	0	0	0	0	0	0	0	0	0.72561	0	0	0	1.5093
OTU_26693	Bacteria	Proteobacteria	Deltaproteobacteria	Myxococcales	27F-1492R	NA	NA	0	0	0	0	0	0	0	0	0	0	0	0	0	0	0	0	0	0	0	0	0	0	0	0.72561	0	0	0	0.94363
OTU_517	Bacteria	Proteobacteria	Deltaproteobacteria	Myxococcales	27F-1492R	NA	NA	0.76328	0	0	0	1.0419	3.5333	5.0845	1.1699	0	0	0	0	0	0.80016	0	0	0	0	0	0	0	0	0	1.566	2.3495	2.2629	0	0
OTU_532	Bacteria	Proteobacteria	Deltaproteobacteria	Myxococcales	27F-1492R	NA	NA	1.456	3.4678	4.1254	3.962	2.4825	1.7078	0	0	1.33	1.2465	2.0686	0	0	1.3118	1.35	0	0	0	0	0	0	0	0	1.8537	1.7119	1.3333	0	0
OTU_16104	Bacteria	Proteobacteria	Deltaproteobacteria	Myxococcales	27F-1492R	NA	NA	0	0.93728	0.79182	0.97987	0	0.46235	0	0	0	0	0	0	0	0	0	0	0	0	0	0	0	0	0	0	0	0	0	0
OTU_19683	Bacteria	Proteobacteria	Deltaproteobacteria	Myxococcales	27F-1492R	NA	NA	0	0	0	0	0	0	0.87474	0	0	0	0	0	0	0	0	0	0	0	0	0	0	0	0	0	0	0	0	0
OTU_19661	Bacteria	Proteobacteria	Deltaproteobacteria	Myxococcales	27F-1492R	NA	NA	0	0	0	0	0	0	0.87474	0	0	0	0	0	0	0	0	0	0	0	0	0	0	0	0	0	0	0	0	0
OTU_20837	Bacteria	Proteobacteria	Deltaproteobacteria	Myxococcales	27F-1492R	NA	NA	0	0	0	0	0	0	0	2.2479	0	0	0	0	0	1.3118	0	0	0	0	0	0	0	0	0	0	0	0	0	0
OTU_2536	Bacteria	Proteobacteria	Deltaproteobacteria	Myxococcales	27F-1492R	NA	NA	0	0	0	0	0	1.5305	0.50268	4.3038	0	0	0	0	0	0	0	0	0	0	0	0	0	0	0	0	0.54118	0.81548	1.0169	0.94363
OTU_19312	Bacteria	Proteobacteria	Deltaproteobacteria	Myxococcales	27F-1492R	NA	NA	0	0	0	0	0	1.0931	0	0	0	0	0	0	0	0	0	0	0	0	0	0	0	0	0	0	0	0.81548	0	0
OTU_15989	Bacteria	Proteobacteria	Deltaproteobacteria	Myxococcales	27F-1492R	NA	NA	0.43154	0	0.44957	0	0	0	0	0	0	0	0	0	0	0	0	0	0	0	0	0	0	0	0	0	0	0	0	0
OTU_105253	Bacteria	Proteobacteria	Deltaproteobacteria	Myxococcales	27F-1492R	NA	NA	0	0	0	0	0	0	0	1.8074	0	0	0	0	0	0	0	0	0	0	0	0	0	0	0	0	0	0	0	0
OTU_6790	Bacteria	Proteobacteria	Deltaproteobacteria	Myxococcales	P3OB-42	NA	NA	0	0	1.6753	1.5581	0.77059	0	0	0	0	0	0	0	0	0	0.82749	0	0	0	0	0	0	0	0	0.72561	0	0.81548	0	0
OTU_11505	Bacteria	Proteobacteria	Deltaproteobacteria	Myxococcales	P3OB-42	NA	NA	0	0	0	0	1.0419	0	0	0	0	0	0	0	0	0	0	0	0	0	0	0	0	0	0	0	0	0	0	0
OTU_77023	Bacteria	Proteobacteria	Deltaproteobacteria	Myxococcales	P3OB-42	NA	NA	0	0	0	0	1.0419	0.81194	0.87474	0	0	0	0	0	0	0	0	0	0	0	0	0	0	0	0	0	0	0	0	0
OTU_179496	Bacteria	Proteobacteria	Deltaproteobacteria	Myxococcales	P3OB-42	NA	NA	0	0	0	0	0	0	0	0	0	0	0	0	0	0	0	0	1.553	0	0	0	0	0	0	0	0	0	0	0
OTU_17610	Bacteria	Proteobacteria	Deltaproteobacteria	Myxococcales	P3OB-42	NA	NA	0	0	0	0	0	0	0	0	0	0	0	0	0	0	0	0	0.97608	0	0	0	0	0	0	0	0	0	0	0
OTU_9915	Bacteria	Proteobacteria	Deltaproteobacteria	Myxococcales	P3OB-42	NA	NA	0	0	0	0	0	0	0	0	0	0.7539	0	0	0	0	0	0	0	0	0	0	0	0	0	0	0	0	1.0169	1.9146
OTU_24300	Bacteria	Proteobacteria	Deltaproteobacteria	Myxococcales	P3OB-42	NA	NA	0	0	0	0	0	0	0	0	0	0	0	0	0	0	0	0	1.553	0	0	0	0	0	0	0	0	0	0	0
OTU_26453	Bacteria	Proteobacteria	Deltaproteobacteria	Myxococcales	P3OB-42	NA	NA	0	0	0	0	0	0	0	0	0	0	0	0	0	0	0	0	0	0	0	0	0	0	0	0	0	1.7135	0	0
OTU_232324	Bacteria	Proteobacteria	Deltaproteobacteria	Myxococcales	P3OB-42	NA	NA	0	0	0	0	0	0	0	0	0	0	0	0	0	0	0	0	0	0	0	0	0	0	0	0	0	0	1.3422	0
[truncated: 13,177 more rows]
