# Supplementary material for: Physicochemical Drivers of Microbial Community Structure in Sediments of Lake Hazen, Nunavut, Canada
Source: Front Microbiol. 2018 Jun 5;9:1138. doi: 10.3389/fmicb.2018.01138 (PMC5996194; doi:10.3389/fmicb.2018.01138)
Supplement: Supplementary file 2 [file Data_Sheet_2.ZIP › Spring_2014_Lake_Hazen_Deep_Hole_Geochemistry.xlsx]

## Sheet: Microprobe profiles
	Oxygen (mg/L)		pH		Redox (mV)		H2S was below detection throughout the core
Depth (mm)	Mean	SD	Mean	SD	Mean	SD
0	4.68758	0.00183557	8.36	0	139.703	0.0355205
0.099	4.67952	0.00135019	8.36	0	138.351	0.0426067
0.198	4.62013	0.00241884	8.36	0	137.229	0.0638689
0.298	4.6434	0.00194535	8.36	0	135.982	0.0687515
0.397	4.62426	0.00068635	8.36	0	134.484	0.068382
0.496	4.6245	0.00129727	8.369	0.00316228	132.704	0.0808068
0.595	4.56023	0.00303387	8.37	0	130.186	0.10563
0.694	4.5081	0.00118732	8.37	0	127.155	0.117146
0.793	4.46784	0.00189426	8.38	1.94668e-07	123.453	0.148828
0.892	4.41933	0.00111427	8.39	1.12392e-07	119.576	0.137485
0.991	4.35672	0.00196104	8.39	1.12392e-07	115.48	0.153649
1.09	4.29789	0.00149718	8.4	0	111.398	0.138684
1.189	4.22428	0.00153415	8.4	0	108.169	0.106486
1.288	4.14651	0.00100869	8.399	0.00316228	105.725	0.0638979
1.387	4.05889	0.00252476	8.4	0	103.751	0.096374
1.486	3.95861	0.00117173	8.4	0	102.043	0.0830467
1.585	3.86472	0.00121934	8.4	0	100.803	0.0577735
1.684	3.76952	0.000803864	8.405	0.00527046	100.374	0.0325999
1.783	3.6696	0.00115669	8.41	1.94668e-07	100.523	0.0197611
1.883	3.56558	0.00137779	8.41	1.94668e-07	101.417	0.0230248
1.982	3.45815	0.00123857	8.407	0.00483046	103.161	0.0427803
2.081	3.35104	0.000815757	8.41	1.94668e-07	105.49	0.0979826
2.18	3.24365	0.000921595	8.41	1.94668e-07	108.187	0.0777278
2.279	3.13214	0.00169676	8.407	0.00483046	111.185	0.0782586
2.378	3.02538	0.000898503	8.4	0	114.308	0.103813
2.477	2.92895	0.000986749	8.4	0	117.189	0.103717
2.576	2.8276	0.00172795	8.4	0	119.638	0.0776642
2.675	2.73534	0.00114528	8.4	0	121.629	0.0619437
2.774	2.64399	0.000972447	8.4	0	123.095	0.0526714
2.873	2.5516	0.00198103	8.4	0	124.187	0.0285587
2.972	2.45942	0.00121934	8.4	0	125.024	0.0268641
3.071	2.37141	0.000920644	8.4	0	125.598	0.0293272
3.17	2.28819	0.00100434	8.4	0	125.977	0.015563
3.269	2.20907	0.00114221	8.4	0	126.227	0.0282323
3.368	2.12721	0.00105949	8.394	0.00516398	126.366	0.0141052
3.468	2.04539	0.00188824	8.39	1.12392e-07	126.519	0.0170774
3.567	1.96901	0.0017536	8.39	1.12392e-07	126.405	0.0228902
3.666	1.88861	0.00154383	8.39	1.12392e-07	126.351	0.0163378
3.765	1.80858	0.00141355	8.39	1.12392e-07	126.18	0.0121775
3.864	1.74823	0.0211775	8.39	1.12392e-07	125.927	0.0179248
3.963	1.66197	0.00164434	8.39	1.12392e-07	125.74	0.0172574
4.062	1.60468	0.0130259	8.39	1.12392e-07	125.456	0.0113366
4.161	1.51682	0.00233597	8.39	1.12392e-07	125.13	0.0180963
4.26	1.44338	0.00161858	8.39	1.12392e-07	124.762	0.0101884
4.359	1.37374	0.00479039	8.38	1.94668e-07	124.364	0.0209745
4.458	1.30296	0.000925388	8.38	1.94668e-07	124.046	0.0375499
4.557	1.23337	0.00102163	8.38	1.94668e-07	123.708	0.0166376
4.656	1.16365	0.00185078	8.38	1.94668e-07	123.207	0.0160709
4.755	1.10101	0.00102846	8.38	1.94668e-07	122.734	0.0211213
4.854	1.03129	0.00129389	8.38	1.94668e-07	122.275	0.0267951
4.954	0.96277	0.000913004	8.38	1.94668e-07	121.651	0.0180621
5.053	0.889921	0.0014742	8.38	1.94668e-07	121.03	0.0351709
5.152	0.81588	0.00158579	8.378	0.00421637	120.345	0.0337362
5.251	0.749303	0.00137843	8.377	0.00483046	119.648	0.0315206
5.35	0.685228	0.00111427	8.37	0	119.074	0.0262122
5.449	0.620398	0.00158579	8.37	0	118.406	0.0207673
5.548	0.563507	0.00109525	8.37	0	117.925	0.0228091
5.647	0.503005	0.00106608	8.37	0	117.402	0.0216985
5.746	0.450204	0.00127549	8.37	0	116.909	0.0245822
5.845	0.397284	0.00141045	8.37	0	116.432	0.0132001
5.944	0.345396	0.0014185	8.37	0	115.975	0.0133398
6.043	0.298034	0.00145927	8.37	0	115.55	0.0260467
6.142	0.247694	0.0013365	8.37	0	115.132	0.0249564
6.241	0.203667	0.00120489	8.37	0	114.622	0.0250799
6.34	0.159917	0.00151405	8.37	0	114.133	0.0211213
6.439	0.1172	0.00197217	8.37	0	113.593	0.0206479
6.539	0.0719818	0.00123006	8.37	0	113.004	0.034871
6.638	0.0314084	0.0011954	8.37	0	112.449	0.02167
6.737	-0.009165	0.000897528	8.37	0	111.68	0.039911
6.836	-0.045292	0.00110718	8.37	0	110.827	0.0415345
6.935	-0.081419	0.00102505	8.37	0	110.032	0.0415345
7.034	-0.117347	0.00121646	8.371	0.00316228	109.292	0.0243803
7.133	-0.154904	0.0014061	8.37	0	108.663	0.0172215
7.232	-0.184202	0.00172998	8.37	0	108.159	0.0257365
7.331	-0.214216	0.00133977	8.371	0.00316228	107.66	0.021354
7.43	-0.233748	0.00219091	8.371	0.00316228	107.039	0.0186014
7.529	-0.262094	0.00126169	8.38	1.94668e-07	106.15	0.0358667
7.628	-0.286152	0.00081683	8.379	0.00316228	105.037	0.0457804
7.727	-0.310686	0.00140361	8.38	1.94668e-07	103.948	0.0389711
7.826	-0.325614	0.00158192	8.379	0.00316228	103.068	0.0366169
7.925	-0.337841	0.000998218	8.371	0.00316228	102.525	0.0179248
8.024	-0.350664	0.00128029	8.377	0.00483046	102.306	0.0232119
8.124	-0.358525	0.00109125	8.373	0.00483046	102.144	0.0160709
8.223	-0.367497	0.00176753	8.37	0	101.958	0.0108919
8.322	-0.375675	0.00115062	8.373	0.00483046	101.699	0.0228091
8.421	-0.383298	0.00137779	8.37	0	101.468	0.0191255
8.52	-0.387466	0.00146705	8.37	0	101.142	0.018898
8.619	-0.392865	0.00104619	8.37	0	100.734	0.0191255
8.718	-0.39489	0.00151115	8.37	0	100.407	0.0191255
8.817	-0.403346	0.000906266	8.37	0	99.9729	0.0198857
8.916	-0.407356	0.00157693	8.37	0	99.6671	0.0164884
9.015	-0.411485	0.000920644	8.37	0	99.3054	0.00868223
9.114	-0.416765	0.0012837	8.37	0	98.951	0.021354
9.213	-0.419107	0.000535909	8.37	0	98.545	0.0254467
9.312	-0.423157	0.000913004	8.37	0	98.1095	0.0243803
9.411	-0.421489	0.00082004	8.37	0	97.7825	0.0132001
9.51	-0.425658	0.00068635	8.37	0	97.3502	0.0272523
9.609	-0.429151	0.000925388	8.37	0	97.0095	0.0140613
9.709	-0.4307	0.00155231	8.37	0	96.5982	0.021092
9.808	-0.43459	0.000679941	8.37	0	96.2049	0.0243803
9.907	-0.434551	0.000730835	8.37	0	95.8442	0.0345327
10.006	-0.436853	0.000726027	8.37	0	95.3696	0.0273429
10.105	-0.437726	0.00124492	8.37	0	94.9762	0.0197611
10.204	-0.438362	0.00124773	8.37	0	94.6029	0.0215556
10.303	-0.436496	0.00136502	8.37	0	94.0935	0.0376157
10.402	-0.437171	0.00139359	8.37	0	93.7128	0.0273203
10.501	-0.440625	0.00143507	8.369	0.00316228	93.1402	0.0207673
10.6	-0.439354	0.00145205	8.37	0	92.421	0.0335157
10.699	-0.439791	0.00159954	8.37	0	91.8072	0.0272523
10.798	-0.438798	0.000585865	8.37	0	91.1175	0.0258562
10.897	-0.436496	0.00033478	8.37	0	90.4077	0.0276798
10.996	-0.440863	0.0013127	8.37	0	89.8604	0.019541
11.095	-0.440426	0.000837995	8.37	0	89.4059	0.0140613
11.194	-0.440386	0.000913004	8.37	0	88.7552	0.0318521
11.294	-0.439235	0.00256638	8.37	0	88.1867	0.053359
11.393	-0.440426	0.00152097	8.364	0.00516398	87.0035	0.036802
11.492	-0.443682	0.00111113	8.37	0	86.0459	0.0259278
11.591	-0.438917	0.00112678	8.37	0	85.16	0.0337911
11.69	-0.440029	0.00100869	8.37	0	83.8776	0.0415345
11.789	-0.441776	0.00142589	8.37	0	82.6353	0.0351533
11.888	-0.440267	0.00117546	8.37	0	81.8338	0.0474244
11.987	-0.441101	0.000990292	8.37	0	81.8402	0.00889317
12.086	-0.441458	0.00108239	8.37	0	81.8802	0.0123788
12.185	-0.440426	0.00140111	8.37	0	81.3424	0.0311261
12.284	-0.442451	0.00102846	8.37	0	80.8562	0.0186346
12.383	-0.441498	0.00137525	8.37	0	80.4302	0.0207673
12.482	-0.438719	0.00152039	8.37	0	79.9018	0.037796
12.581	-0.443086	0.00109125	8.37	0	79.3819	0.0180963
12.68	-0.440823	0.000837995	8.37	0	78.8968	0.0338094
12.78	-0.440347	0.00152557	8.37	0	78.3958	0.0192543
12.879	-0.440307	0.0012693	8.37	0	78.0225	0.0180621
12.978	-0.442649	0.00121934	8.37	0	77.4477	0.0356594
13.077	-0.44392	0.0014061	8.37	0	76.9911	0.0177863
13.176	-0.443126	0.00175011	8.37	0	76.4743	0.0271387
13.275	-0.442014	0.00161045	8.37	0	76.1949	0.0199168
13.374	-0.440228	0.00120996	8.37	0	75.8542	0.0121775
13.473	-0.440902	0.000994703	8.37	0	75.6444	0.0265169
13.572	-0.438917	0.000599165	8.37	0	75.54	0.0262122
13.671	-0.439354	0.00104535	8.37	0	75.5199	0.0149557
13.77	-0.440664	0.00138097	8.37	0	75.5073	0.0168223
13.869	-0.442094	0.000681228	8.37	0	75.4946	0.0152826
13.968	-0.441419	0.00152958	8.37	0	75.4988	0.0192863
14.067	-0.443324	0.000993822	8.37	0	75.4946	0.0144514
14.166	-0.440347	0.000925388	8.37	0	75.4229	0.019541
14.265	-0.440426	0.0013631	8.37	0	75.2995	0.0200096
14.365	-0.438878	0.000776155	8.37	0	75.1645	0.0200096
14.464	-0.439275	0.00181639	8.37	0	75.1034	0.00666988
14.563	-0.440505	0.00255407	8.37	0	74.9578	0.0140613
14.662	-0.441299	0.00115744	8.37	0	74.729	0.0141052
14.761	-0.440347	0.00203682	8.37	0	74.3841	0.00737383
14.86	-0.441339	0.00147598	8.37	0	74.0983	0.013386
14.959	-0.441458	0.00116047	8.37	0	73.8737	0.0147477
15.058	-0.443364	0.00154383	8.37	0	73.5362	0.0163378
15.157	-0.441498	0.00132333	8.375	0.00527046	73.2409	0.028472
15.256	-0.441617	0.00125612	8.372	0.00421637	72.9942	0.0191255
15.355	-0.443761	0.000991176	8.372	0.00421637	72.971	0.0123788
15.454	-0.440783	0.00139798	8.37	0	72.818	0.0152826
15.553	-0.443245	0.000901422	8.379	0.00316228	72.6757	0.0133398
15.652	-0.447016	0.00147894	8.38	1.94668e-07	72.3846	0.0204977
15.751	-0.444555	0.00162129	8.38	1.94668e-07	72.0714	0.0157603
15.85	-0.445547	0.00103863	8.38	1.94668e-07	71.7044	0.0187667
15.95	-0.44122	0.00104283	8.38	1.94668e-07	71.408	0.0239456
16.049	-0.446183	0.000789577	8.38	1.94668e-07	71.2383	0.0179592
16.148	-0.443324	0.001126	8.38	1.94668e-07	71.2593	0.0205279
16.247	-0.443086	0.0012966	8.38	1.94668e-07	71.1887	0.0173645
16.346	-0.441855	0.00149073	8.38	1.94668e-07	70.8681	0.0262122
16.445	-0.44527	0.00120198	8.38	1.94668e-07	70.4347	0.0291794
16.544	-0.447294	0.000861692	8.38	1.94668e-07	69.9959	0.0259516
16.643	-0.44654	0.0010259	8.38	1.94668e-07	69.4475	0.0206479
16.742	-0.445627	0.00168641	8.38	1.94668e-07	68.9962	0.0584117
16.841	-0.445667	0.00139107	8.38	1.94668e-07	68.4794	0.0378776
16.94	-0.444158	0.00126999	8.38	1.94668e-07	68.0259	0.0285803
17.039	-0.448287	0.00176008	8.38	1.94668e-07	67.5429	0.0152826
17.138	-0.445071	0.00187148	8.38	1.94668e-07	66.965	0.0135694
17.237	-0.442927	0.000881781	8.375	0.00527046	66.4483	0.0485702
17.336	-0.447612	0.0017476	8.38	1.94668e-07	65.8208	0.0277689
17.435	-0.443404	0.00176356	8.38	1.94668e-07	65.2861	0.033145
17.535	-0.445547	0.000811453	8.38	1.94668e-07	64.6618	0.0222607
17.634	-0.445428	0.00135537	8.38	1.94668e-07	63.8582	0.0239714
17.733	-0.446699	0.000866758	8.38	1.94668e-07	63.2096	0.0391451
17.832	-0.443364	0.00154383	8.38	1.94668e-07	62.4102	0.0203768
17.931	-0.441498	0.0012414	8.38	1.94668e-07	61.4031	0.0385246
18.03	-0.44122	0.000749759	8.38	1.94668e-07	59.8981	0.0375335
18.129	-0.442927	0.000841124	8.38	1.94668e-07	58.7307	0.0337362
18.228	-0.438759	0.00146705	8.38	1.94668e-07	57.9239	0.0237383
18.327	-0.441538	0.00155963	8.38	1.94668e-07	57.8438	0.0237383
18.426	-0.442133	0.00125821	8.38	1.94668e-07	58.3131	0.0253738
18.525	-0.440704	0.00157693	8.38	1.94668e-07	58.6822	0.0165258
18.624	-0.444118	0.00145205	8.38	1.94668e-07	58.813	0.0291794
18.723	-0.442332	0.00126169	8.38	1.94668e-07	58.7318	0.0158775
18.822	-0.443999	0.0012837	8.38	1.94668e-07	58.6685	0.0254467
18.921	-0.443245	0.000705226	8.38	1.94668e-07	59.4257	0.0257365
19.02	-0.444317	0.00145507	8.38	1.94668e-07	60.2736	0.0244562
19.12	-0.443761	0.000676067	8.38	1.94668e-07	60.3474	0.020618
19.219	-0.443046	0.0014185	8.38	1.94668e-07	60.07	0.0165258
19.318	-0.442213	0.00122435	8.38	1.94668e-07	59.373	0.0226732
19.417	-0.443642	0.00135213	8.38	1.94668e-07	58.6442	0.0287528
19.516	-0.442371	0.00172338	8.38	1.94668e-07	58.06	0.0111719
19.615	-0.444039	0.00115669	8.38	1.94668e-07	57.7341	0.0197611
19.714	-0.444555	0.0014742	8.38	1.94668e-07	57.4989	0.0200405
