# Supplementary material for: Physicochemical Drivers of Microbial Community Structure in Sediments of Lake Hazen, Nunavut, Canada
Source: Front Microbiol. 2018 Jun 5;9:1138. doi: 10.3389/fmicb.2018.01138 (PMC5996194; doi:10.3389/fmicb.2018.01138)
Supplement: Supplementary file 2 [file Data_Sheet_2.ZIP › Spring_2014_Lake_Hazen_Snowgoose_Bay_Geochemistry.xlsx]

## Sheet: Microprofiles
	Oxygen (mg/L)		H2S (uM)		pH		Redox (mV)
Depth (mm)	Mean	SD	Mean	SD	Mean	SD	Mean	SD
0	10.575	0.00707107	1.117	0.571782	7.799	0.00316228	251.287	0.413826
0.099	10.51	0	0.659	0.414553	7.79	0	241.698	0.382808
0.199	10.457	0.00483046	0.833	0.720525	7.79	0	233.266	0.35101
0.298	10.423	0.00483046	0.143	0.458186	7.79	0	225.765	0.316175
0.397	10.379	0.00316228	0.199	0.328716	7.78	1.94668e-07	218.946	0.287011
0.496	10.32	0	0.66	0.559365	7.785	0.00527046	212.761	0.254856
0.595	10.27	0.00471405	0.848	0.462116	7.78	1.94668e-07	207.214	0.219143
0.694	10.215	0.00527046	0.776	0.270399	7.78	1.94668e-07	202.094	0.228757
0.793	10.05	2.75302e-07	0.698	0.422974	7.78	1.94668e-07	197.477	0.197646
0.892	9.898	0.00421637	0.726	0.364271	7.78	1.94668e-07	193.163	0.190174
0.991	9.842	0.00421637	0.71	0.554076	7.78	1.94668e-07	189.238	0.160175
1.09	9.808	0.00421637	0.576	0.301338	7.78	1.94668e-07	185.64	0.142661
1.189	9.532	0.00421637	0.308	0.255639	7.78	1.94668e-07	182.406	0.140538
1.288	9.453	0.00483046	0.161	0.268636	7.78	1.94668e-07	179.629	0.0951983
1.387	9.384	0.00516398	0.367	0.294432	7.78	1.94668e-07	177.104	0.112156
1.486	9.254	0.00516398	0.124	0.268998	7.78	1.94668e-07	174.674	0.103015
1.585	9.119	0.00316228	0.082	0.353296	7.78	1.94668e-07	172.373	0.110851
1.685	8.998	0.00421637	0.239	0.302084	7.78	1.94668e-07	170.31	0.0984146
1.784	8.897	0.00483046	0.169	0.317051	7.78	1.94668e-07	168.371	0.0676614
1.883	8.727	0.00483046	0.323	0.299446	7.78	1.94668e-07	166.556	0.0755483
1.982	8.595	0.00527046	0.463	0.217973	7.78	1.94668e-07	164.808	0.0801277
2.081	8.498	0.00421637	0.372	0.424835	7.78	1.94668e-07	163.288	0.064883
2.18	8.39	1.12392e-07	0.265	0.311528	7.78	1.94668e-07	161.854	0.0647422
2.279	8.223	0.00483046	0.412	0.268858	7.79	0	160.524	0.0551123
2.378	8.107	0.00483046	0.173	0.281111	7.79	0	159.239	0.0454501
2.477	7.973	0.00483046	0.376	0.291517	7.797	0.00483046	158.012	0.0499517
2.576	7.841	0.00567646	0.458	0.306115	7.8	1.12392e-07	156.889	0.0516426
2.675	7.708	0.00421637	0.503	0.345223	7.8	1.12392e-07	155.829	0.0362661
2.774	7.596	0.00516398	0.577	0.436299	7.8	1.12392e-07	154.827	0.0417566
2.873	7.471	0.00316228	0.565	0.369662	7.8	1.12392e-07	153.886	0.0338783
2.972	7.381	0.00316228	0.486	0.390646	7.81	0	153.029	0.0479447
3.071	7.281	0.00316228	0.507	0.467619	7.81	0	152.231	0.0334958
3.17	7.199	0.00316228	0.568	0.517704	7.81	0	151.449	0.0382122
3.27	7.128	0.00421637	0.593	0.267874	7.82	1.94668e-07	150.683	0.0307379
3.369	7.063	0.00483046	0.646	0.545083	7.82	1.94668e-07	150.008	0.0379867
3.468	7.007	0.00483046	0.669	0.346393	7.82	1.94668e-07	149.362	0.0213361
3.567	6.926	0.00516398	0.661	0.367346	7.82	1.94668e-07	148.844	0.0358941
3.666	6.856	0.00516398	0.646	0.284496	7.82	1.94668e-07	148.366	0.0304042
3.765	6.782	0.00421637	0.941	0.334214	7.82	1.94668e-07	147.861	0.0294718
3.864	6.705	0.00527046	0.775	0.312597	7.83	1.12392e-07	147.387	0.0274341
3.963	6.631	0.00316228	0.696	0.238849	7.83	1.12392e-07	147.001	0.0263155
4.062	6.565	0.00527046	0.571	0.463596	7.83	1.12392e-07	146.616	0.0317854
4.161	6.489	0.00316228	0.575	0.466863	7.84	0	146.219	0.0149798
4.26	6.407	0.00483046	0.738	0.256809	7.84	0	145.894	0.0206196
4.359	6.272	0.00421637	0.694	0.356906	7.832	0.00421637	145.49	0.0230767
4.458	6.179	0.00316228	0.777	0.269981	7.84	0	145.165	0.0154038
4.557	6.103	0.00483046	0.709	0.255145	7.84	0	144.738	0.0230767
4.656	6.04	1.12392e-07	0.746	0.277377	7.836	0.00516398	144.374	0.015918
4.755	6.09	0	0.713	0.426746	7.82	1.94668e-07	143.937	0.0172142
4.855	5.929	0.00316228	0.968	0.343634	7.84	0	143.705	0.0101524
4.954	5.996	0.00516398	0.816	0.399672	7.85	0	143.38	0.023832
5.053	5.869	0.00316228	0.63	0.330421	7.88	0	143.091	0.0167399
5.152	5.679	0.00567646	0.933	0.447488	7.89	1.12392e-07	142.742	0.0189934
5.251	5.608	0.00421637	0.996	0.235098	7.88	0	142.425	0.0268006
5.35	5.548	0.00421637	0.828	0.263852	7.86	0	142.086	0.0213613
5.449	5.48	0	0.78	0.231325	7.85	0	141.806	0.0373597
5.548	5.417	0.00483046	0.92	0.315454	7.84	0	141.603	0.0185646
5.647	5.357	0.00483046	0.906	0.280998	7.84	0	141.298	0.0167399
5.746	5.314	0.00516398	0.906	0.267133	7.84	0	141.032	0.0165788
5.845	5.261	0.00316228	0.945	0.293153	7.85	0	140.698	0.0160857
5.944	5.212	0.00421637	1.006	0.17627	7.85	0	140.429	0.0156801
6.043	5.149	0.00567646	1.069	0.264384	7.844	0.00516398	140.174	0.0103617
6.142	5.1	0.00471405	0.88	0.259701	7.848	0.00421637	139.941	0.0113979
6.241	5.04	5.61958e-08	0.874	0.269576	7.85	0	139.692	0.0163505
6.34	4.98	0	1.008	0.228949	7.85	0	139.476	0.0163505
6.44	4.92	0	0.857	0.266252	7.85	0	139.17	0.0235373
6.539	4.86	0	1.044	0.29489	7.85	0	138.914	0.0261313
6.638	4.805	0.00527046	1.063	0.280042	7.85	0	138.633	0.0216359
6.737	4.746	0.00516398	1.116	0.243274	7.85	0	138.391	0.0208268
6.836	4.685	0.00527046	1.079	0.253134	7.85	0	138.158	0.00725321
6.935	4.619	0.00316228	1.05	0.262298	7.85	0	137.893	0.0255706
7.034	4.55	0	1.088	0.21519	7.85	0	137.679	0.0308946
7.133	4.48	0	1.078	0.299881	7.852	0.00421637	137.447	0.0140935
7.232	4.419	0.00316228	1.168	0.291311	7.86	0	137.145	0.0111599
7.331	4.359	0.00316228	1.132	0.197585	7.86	0	136.906	0.0223439
7.43	4.306	0.00516398	1.211	0.239604	7.86	0	136.679	0.0180663
7.529	4.247	0.00483046	1.077	0.289023	7.86	0	136.428	0.0242783
7.628	4.171	0.00316228	1.095	0.265717	7.86	0	136.144	0.0191061
7.727	4.11	5.61958e-08	1.167	0.17404	7.86	0	135.891	0.0324539
7.826	4.071	0.00567646	1.049	0.289116	7.86	0	135.636	0.0123039
7.926	4.041	0.00316228	1.123	0.22833	7.86	0	135.365	0.0104134
8.025	3.999	0.00316228	1.189	0.162989	7.86	0	135.082	0.0191061
8.124	3.958	0.00421637	1.139	0.361246	7.86	0	134.893	0.0249759
8.223	3.91	9.7334e-08	1.055	0.158972	7.86	0	134.63	0.00926781
8.322	3.87	0	1.174	0.246044	7.86	0	134.492	0.0182143
8.421	3.83	1.25658e-07	1.205	0.222324	7.86	0	134.324	0.0172142
8.52	3.785	0.00527046	1.196	0.244277	7.86	0	134.132	0.0217596
8.619	3.737	0.00483046	1.391	0.191221	7.86	0	133.895	0.0261313
8.718	3.694	0.00516398	1.227	0.217871	7.87	0	133.668	0.0233771
8.817	3.651	0.00316228	1.211	0.157371	7.87	0	133.477	0.0154038
8.916	3.611	0.00316228	1.21	0.319514	7.87	0	133.213	0.0226066
9.015	3.561	0.00316228	1.173	0.140163	7.87	0	132.997	0.0152286
9.114	3.517	0.00483046	1.213	0.206938	7.87	0	132.85	0.0134702
9.213	3.47	5.61958e-08	1.193	0.249402	7.87	0	132.67	0.0140553
9.312	3.43	0	1.132	0.22305	7.87	0	132.527	0.0153689
9.411	3.387	0.00483046	1.211	0.229756	7.87	0	132.268	0.0173694
9.511	3.342	0.00421637	1.127	0.360495	7.87	0	132.118	0.0237191
9.61	3.301	0.00316228	1.111	0.162648	7.87	0	131.843	0.0132695
9.709	3.15	0.971242	1.112	0.229821	7.873	0.00483046	131.635	0.0722429
9.808	3.194	0.00516398	1.068	0.247288	7.872	0.00421637	131.476	0.0176149
9.907	3.16	5.61958e-08	1.118	0.105177	7.88	0	131.316	0.0165788
10.006	3.11	0	1.168	0.249212	7.88	0	131.124	0.0123039
10.105	3.09	3.97364e-08	1.09	0.278568	7.88	0	130.934	0.0236284
10.204	3.055	0.00527046	1.076	0.15284	7.88	0	130.734	0.00828938
10.303	3.024	0.00516398	1.141	0.242233	7.885	0.00527046	130.566	0.0203312
10.402	2.988	0.00421637	1.134	0.180813	7.89	1.12392e-07	130.332	0.0217596
10.501	2.957	0.00483046	1.124	0.202496	7.89	1.12392e-07	130.137	0.0187945
10.6	2.921	0.00316228	1.245	0.184225	7.89	1.12392e-07	130.019	0.0134702
10.699	2.888	0.00421637	1.223	0.154923	7.89	1.12392e-07	129.813	0.0229132
10.798	2.842	0.00421637	1.158	0.195209	7.89	1.12392e-07	129.609	0.0211339
10.897	2.81	7.94729e-08	1.203	0.324724	7.894	0.00516398	129.381	0.0139017
10.996	2.782	0.00421637	1.261	0.229466	7.9	0	129.184	0.0242783
11.096	2.744	0.00516398	1.234	0.253912	7.9	0	128.996	0.0206196
11.195	2.715	0.00527046	1.233	0.29113	7.9	0	128.775	0.0274341
11.294	2.678	0.00421637	1.125	0.214074	7.9	0	128.54	0.0115383
11.393	2.64	0	1.105	0.185787	7.9	0	128.317	0.0258213
11.492	2.611	0.00316228	1.136	0.116828	7.9	0	128.139	0.0147995
11.591	2.569	0.00316228	1.091	0.360199	7.9	0	127.958	0.0129418
11.69	2.537	0.00483046	1.002	0.429284	7.9	0	127.739	0.0153689
11.789	2.508	0.00421637	1.011	0.356634	7.9	0	127.504	0.0217349
11.888	2.466	0.00516398	1.104	0.418999	7.9	0	127.27	0.0129418
11.987	2.43	0	1.121	0.422386	7.9	0	127.061	0.0185356
12.086	2.391	0.00316228	1.116	0.365246	7.9	0	126.872	0.0189934
12.185	2.354	0.00516398	0.994	0.264626	7.9	0	126.632	0.0146903
12.284	2.311	0.00316228	1.2	0.334664	7.9	0	126.451	0.0117687
12.383	2.277	0.00483046	1.056	0.28084	7.901	0.00316228	126.211	0.0155426
12.482	2.241	0.00316228	1.157	0.269446	7.901	0.00316228	126.003	0.0154038
12.581	2.2	5.61958e-08	1.009	0.430902	7.91	1.94668e-07	125.767	0.0139403
12.681	2.159	0.00316228	1.093	0.499267	7.904	0.00516398	125.544	0.0160857
12.78	2.12	0	1.188	0.419889	7.909	0.00316228	125.301	0.0322548
12.879	2.078	0.00421637	0.962	0.265949	7.91	1.94668e-07	125.07	0.0124341
12.978	2.036	0.00516398	1.143	0.283551	7.91	1.94668e-07	124.835	0.018096
13.077	2.007	0.00483046	1.197	0.296837	7.91	1.94668e-07	124.566	0.0111599
13.176	1.96	0	0.88	0.348042	7.91	1.94668e-07	124.344	0.0246077
13.275	1.928	0.00421637	1.018	0.403727	7.91	1.94668e-07	124.114	0.0152286
13.374	1.87	0	1.057	0.276327	7.92	0	123.858	0.0176149
13.473	1.821	0.00316228	1.07	0.291586	7.92	0	123.489	0.0180663
13.572	1.776	0.00516398	1.019	0.273717	7.92	0	123.221	0.0173694
13.671	1.735	0.00527046	1.02	0.494526	7.914	0.00516398	122.93	0.0202253
13.77	1.69	0.00471405	0.956	0.46311	7.91	1.94668e-07	122.601	0.0217596
13.869	1.639	0.00316228	0.929	0.362229	7.91	1.94668e-07	122.347	0.0192181
13.968	1.599	0.00316228	1.109	0.269586	7.91	1.94668e-07	121.98	0.028734
14.067	1.558	0.00421637	1.332	0.223994	7.91	1.94668e-07	121.71	0.0124341
14.166	1.512	0.00421637	1.111	0.433678	7.91	1.94668e-07	121.443	0.0241897
14.266	1.471	0.00316228	0.925	0.385523	7.916	0.00516398	121.141	0.0123039
14.365	1.43	0	1.097	0.622469	7.919	0.00316228	120.968	0.0149798
14.464	1.4	0	0.964	0.522902	7.92	0	120.728	0.0196873
14.563	1.356	0.00516398	1.026	0.487287	7.92	0	120.494	0.0176149
14.662	1.314	0.00516398	0.882	0.198315	7.92	0	120.259	0.0146537
14.761	1.272	0.00421637	0.968	0.430318	7.92	0	120.015	0.0172142
14.86	1.24	0	0.877	0.354935	7.92	0	119.686	0.0196873
14.959	1.2	1.40489e-08	0.844	0.401807	7.92	0	119.453	0.0191061
15.058	1.162	0.00421637	0.953	0.408576	7.92	0	119.184	0.0113979
15.157	1.127	0.00483046	0.768	0.44304	7.92	0	118.801	0.0160857
15.256	1.091	0.00316228	0.879	0.438063	7.92	0	118.513	0.00949668
15.355	1.054	0.00516398	0.79	0.287402	7.92	0	118.156	0.0176149
15.454	1.017	0.00483046	1.116	0.375032	7.92	0	117.758	0.023262
15.553	0.989	0.00316228	1.011	0.337621	7.92	0	117.364	0.0208526
15.652	0.951	0.00316228	1.087	0.265667	7.92	0	116.978	0.015918
15.752	0.92	0	1.041	0.3462	7.92	0	116.617	0.028282
15.851	0.886	0.00516398	0.931	0.399345	7.927	0.00483046	116.221	0.0200921
15.95	0.847	0.00483046	1.043	0.357648	7.93	0	115.87	0.0186799
16.049	0.816	0.00516398	1.098	0.495509	7.93	0	115.422	0.0233771
16.148	0.775	0.00527046	0.965	0.395397	7.93	0	115.027	0.0235373
16.247	0.744	0.00516398	1.148	0.218368	7.93	0	114.592	0.0155426
16.346	0.711	0.00316228	1.059	0.462996	7.93	0	114.208	0.0168358
16.445	0.682	0.00421637	1.095	0.360655	7.93	0	113.8	0.0255706
16.544	0.643	0.00483046	1.079	0.349617	7.93	0	113.331	0.0367221
16.643	0.609	0.00316228	1.061	0.349458	7.93	0	112.857	0.0285653
16.742	0.583	0.00483046	1.03	0.414005	7.93	0	112.42	0.0304571
16.841	0.549	0.00316228	1.066	0.443702	7.93	0	111.997	0.0208526
16.94	0.519	0.00316228	1.002	0.219383	7.93	0	111.579	0.0212352
17.039	0.488	0.00421637	1.243	0.554558	7.93	0	111.206	0.0233771
17.138	0.451	0.00316228	0.972	0.193207	7.93	0	110.702	0.0306679
17.237	0.432	0.00421637	0.91	0.40803	7.93	0	110.201	0.026539
17.337	0.394	0.00516398	0.815	0.400756	7.931	0.00316228	109.662	0.0337353
17.436	0.361	0.00316228	1.031	0.314022	7.939	0.00316228	109.071	0.0134702
17.535	0.331	0.00316228	0.957	0.28779	7.94	1.12392e-07	108.602	0.0323711
17.634	0.307	0.00483046	1.042	0.277361	7.94	1.12392e-07	108.068	0.033989
17.733	0.272	0.00421637	1.062	0.370579	7.94	1.12392e-07	107.58	0.0129418
17.832	0.241	0.00316228	1.116	0.516832	7.941	0.00316228	107.041	0.0347388
17.931	0.224	0.00516398	0.863	0.358486	7.95	0	106.568	0.0257171
18.03	0.188	0.00421637	1.055	0.345197	7.95	0	106.026	0.0335598
18.129	0.161	0.00316228	1.079	0.432087	7.95	0	105.472	0.0393337
18.228	0.131	0.00316228	0.994	0.46215	7.95	0	104.964	0.0377742
18.327	0.113	0.00483046	1.113	0.492929	7.95	0	104.392	0.0149798
18.426	0.089	0.00316228	1.102	0.347716	7.95	0	103.784	0.0201987
18.525	0.061	0.00316228	0.972	0.205794	7.95	0	103.192	0.052794
18.624	0.039	0.00316228	1.109	0.219365	7.95	0	102.613	0.0366196
18.723	0.014	0.00516398	1.122	0.359809	7.95	0	102.001	0.0168358
18.822	-0.003	0.00483046	1.101	0.385673	7.95	0	101.43	0.0290128
18.922	-0.025	0.00527046	1.021	0.181931	7.952	0.00421637	100.85	0.0124772
19.021	-0.052	0.00421637	1.05	0.277128	7.96	1.12392e-07	100.243	0.0239891
19.12	-0.063	0.00483046	1.072	0.421579	7.95	0	99.6188	0.0390597
19.219	-0.086	0.00516398	0.92	0.323763	7.95	0	98.9523	0.0442653
19.318	-0.11	0	1.141	0.270902	7.95	0	98.2652	0.0180663
19.417	-0.128	0.00421637	0.98	0.404832	7.95	0	97.6076	0.0266399
19.516	-0.148	0.00421637	1.07	0.211345	7.95	0	96.9372	0.0501769
19.615	-0.167	0.00483046	1.046	0.40081	7.95	0	96.254	0.0451657
19.714	-0.187	0.00483046	1.117	0.211453	7.95	0	95.5679	0.029234
19.813	-0.204	0.00516398	1.025	0.324388	7.95	0	94.9014	0.0227958
19.912	-0.22	0	1.086	0.363996	7.95	0	94.174	0.0325035
20.011	-0.231	0.00316228	1.017	0.367092	7.96	1.12392e-07	93.4888	0.0404107
20.11	-0.249	0.00316228	0.986	0.307939	7.96	1.12392e-07	92.785	0.0301916
20.209	-0.256	0.00516398	1.074	0.191323	7.96	1.12392e-07	92.1047	0.0283578
20.308	-0.27	0	1.102	0.324373	7.96	1.12392e-07	91.4432	0.0412392
20.407	-0.281	0.00316228	1.041	0.318554	7.96	1.12392e-07	90.6823	0.0367221
20.507	-0.293	0.00483046	0.95	0.37783	7.96	1.12392e-07	89.9716	0.0357292
20.606	-0.302	0.00421637	0.991	0.502139	7.96	1.12392e-07	89.2305	0.0334958
20.705	-0.31	0	1.066	0.471504	7.96	1.12392e-07	88.5148	0.032783
20.804	-0.32	7.02447e-09	1.243	0.292083	7.96	1.12392e-07	87.8149	0.0374315
20.903	-0.318	0.00421637	0.978	0.289129	7.96	1.12392e-07	87.0531	0.0373597
21.002	-0.323	0.00483046	1.134	0.300193	7.958	0.00421637	86.3267	0.0283578
21.101	-0.339	0.00316228	0.98	0.245674	7.96	1.12392e-07	85.6091	0.0351231
21.2	-0.348	0.00421637	1.116	0.234246	7.96	1.12392e-07	84.807	0.0412522
21.299	-0.35	0	1.206	0.195516	7.96	1.12392e-07	84.0294	0.048645
21.398	-0.357	0.00483046	1.214	0.334006	7.96	1.12392e-07	83.3059	0.0424199
21.497	-0.35	0	1.153	0.448084	7.96	1.12392e-07	82.5687	0.042166
21.596	-0.363	0.00483046	1.094	0.373607	7.96	1.12392e-07	81.8304	0.0331089
21.695	-0.362	0.00421637	0.363	0.507084	7.95	0	81.1885	0.0501662
21.794	-0.371	0.00316228	1.113	0.382827	7.95	0	80.2911	0.0493571
21.893	-0.367	0.00483046	1.154	0.334704	7.95	0	79.5017	0.0384363
21.992	-0.372	0.00421637	0.914	0.386126	7.95	0	78.7477	0.0301916
22.092	-0.378	0.00421637	1.043	0.269198	7.95	0	77.9319	0.0214615
22.191	-0.373	0.00483046	1.089	0.403635	7.95	0	77.1405	0.0278806
22.29	-0.368	0.00421637	0.976	0.432902	7.95	0	76.3964	0.0445554
22.389	-0.37	0	0.952	0.368896	7.95	0	75.668	0.0349238
22.488	-0.376	0.00516398	0.793	0.485227	7.95	0	74.918	0.0271192
22.587	-0.378	0.00421637	1.007	0.517302	7.95	0	74.2535	0.0363252
22.686	-0.376	0.00516398	0.945	0.280129	7.95	0	73.53	0.032783
22.785	-0.371	0.00316228	0.933	0.668465	7.95	0	72.9127	0.0278998
22.884	-0.371	0.00316228	1.393	0.607656	7.954	0.00516398	72.2413	0.031016
22.983	-0.371	0.00316228	0.928	0.441331	7.956	0.00516398	71.5836	0.0370857
23.082	-0.371	0.00316228	0.921	0.266935	7.96	1.12392e-07	70.8582	0.028282
23.181	-0.381	0.00316228	1.081	0.310857	7.96	1.12392e-07	70.1219	0.0388254
23.28	-0.38	8.60319e-09	1.158	0.419915	7.96	1.12392e-07	69.4289	0.0329138
23.379	-0.38	8.60319e-09	1.095	0.379744	7.96	1.12392e-07	68.7664	0.0321214
23.478	-0.38	8.60319e-09	1.116	0.463949	7.96	1.12392e-07	68.1323	0.029599
23.578	-0.379	0.00316228	1.057	0.268289	7.96	1.12392e-07	67.4708	0.0360284
23.677	-0.38	8.60319e-09	1.068	0.361872	7.96	1.12392e-07	66.88	0.0489969
23.776	-0.389	0.00316228	1.046	0.323186	7.96	1.12392e-07	66.183	0.0204365
23.875	-0.385	0.00527046	1.182	0.327645	7.96	1.12392e-07	65.6296	0.0203048
23.974	-0.39	0	1.146	0.271056	7.96	1.12392e-07	64.9582	0.0278227
24.073	-0.389	0.00316228	1.002	0.347876	7.96	1.12392e-07	64.333	0.0289573
24.172	-0.381	0.00316228	0.967	0.257123	7.96	1.12392e-07	63.6725	0.0203312
24.271	-0.383	0.00483046	0.96	0.505217	7.96	1.12392e-07	62.9549	0.0267204
24.37	-0.387	0.00483046	1.014	0.322669	7.96	1.12392e-07	62.253	0.023832
24.469	-0.385	0.00527046	1.143	0.278769	7.96	1.12392e-07	61.5413	0.0314458
24.568	-0.386	0.00516398	1.146	0.384251	7.96	1.12392e-07	60.8571	0.0294718
24.667	-0.387	0.00483046	1.074	0.328336	7.962	0.00421637	60.229	0.0200921
24.766	-0.384	0.00516398	0.994	0.387849	7.96	1.12392e-07	59.5812	0.0396057
24.865	-0.387	0.00483046	1.059	0.366013	7.97	0	58.959	0.0300311
24.964	-0.39	0	1.237	0.325476	7.97	0	58.4055	0.0278227
25.063	-0.392	0.00421637	1.274	0.495809	7.97	0	57.8403	0.0184194
25.163	-0.389	0.00316228	1.171	0.489068	7.97	0	57.4363	0.0294718
25.262	-0.386	0.00516398	1.291	0.293805	7.97	0	56.8789	0.0208268
25.361	-0.389	0.00316228	1.172	0.376882	7.97	0	56.3481	0.0241675
25.46	-0.386	0.00516398	1.233	0.284099	7.97	0	55.89	0.0333513
25.559	-0.389	0.00316228	1.171	0.399484	7.97	0	55.3848	0.031836
25.658	-0.394	0.00516398	1.322	0.388667	7.97	0	54.8864	0.0427351
25.757	-0.388	0.00421637	1.156	0.33477	7.97	0	54.3182	0.0242783
25.856	-0.391	0.00316228	1.395	0.216808	7.97	0	53.8592	0.0248682
25.955	-0.391	0.00316228	1.379	0.297114	7.97	0	53.2645	0.0311025
26.054	-0.392	0.00421637	1.409	0.186515	7.97	0	52.7975	0.0323711
26.153	-0.4	9.93411e-09	1.218	0.274623	7.97	0	52.3719	0.0156801
26.252	-0.394	0.00516398	1.276	0.245185	7.97	0	51.8706	0.0363252
26.351	-0.389	0.00316228	1.408	0.295627	7.97	0	51.4656	0.0390597
26.45	-0.393	0.00483046	1.431	0.194276	7.97	0	51.0026	0.0308076
26.549	-0.39	0	1.386	0.137453	7.97	0	50.5258	0.0247166
26.648	-0.39	0	1.408	0.288898	7.97	0	49.9999	0.0218335
26.748	-0.39	0	1.236	0.510799	7.97	0	49.5526	0.0322548
26.847	-0.386	0.00516398	1.107	0.339707	7.97	0	49.068	0.0288644
26.946	-0.388	0.00421637	1.338	0.391288	7.97	0	48.5972	0.028734
27.045	-0.391	0.00316228	0.806	0.350783	7.97	0	48.1745	0.0126481
27.144	-0.391	0.00316228	1.367	0.381897	7.97	0	47.6535	0.0247166
27.243	-0.39	0	1.33	0.328667	7.97	0	47.163	0.0266198
27.342	-0.391	0.00316228	1.395	0.350246	7.97	0	46.642	0.0146537
27.441	-0.391	0.00316228	1.001	0.415357	7.978	0.00421637	46.1937	0.0180663
27.54	-0.39	0	1.259	0.324327	7.976	0.00516398	45.6885	0.034677
27.639	-0.39	0	1.048	0.250989	7.979	0.00316228	45.2412	0.028282
27.738	-0.389	0.00316228	1.155	0.408201	7.977	0.00483046	44.7605	0.0254654
27.837	-0.391	0.00316228	1.153	0.386754	7.978	0.00421637	44.3172	0.0246296
27.936	-0.393	0.00483046	1.323	0.32163	7.98	0	43.8503	0.0249543
28.035	-0.39	0	1.303	0.474015	7.98	0	43.4	0.0239891
28.134	-0.391	0.00316228	1.348	0.50442	7.98	0	42.8958	0.0229132
28.233	-0.392	0.00421637	0.929	0.566205	7.98	0	42.3984	0.0367951
28.333	-0.39	0	1.538	0.538842	7.977	0.00483046	41.8096	0.0192181
28.432	-0.395	0.00527046	1.25	0.484997	7.973	0.00483046	41.3004	0.0337989
28.531	-0.392	0.00421637	1.242	0.379438	7.98	0	40.7233	0.026397
28.63	-0.39	0	1.022	0.562234	7.98	0	40.2141	0.0279767
28.729	-0.389	0.00316228	1.084	0.536433	7.98	0	39.6194	0.023262
28.828	-0.39	0	1.22	0.288637	7.98	0	39.0621	0.0312402
28.927	-0.389	0.00316228	1.268	0.518969	7.98	0	38.4929	0.0191061
29.026	-0.39	0.00471405	1.008	0.559261	7.98	0	37.8264	0.0165788
29.125	-0.386	0.00516398	1.179	0.263458	7.98	0	37.1826	0.0346925
29.224	-0.392	0.00421637	1.26	0.350206	7.98	0	36.3618	0.0384363
29.323	-0.397	0.00483046	1.284	0.293795	7.98	0	35.6049	0.0543966
29.422	-0.39	0	1.126	0.400311	7.98	0	34.8303	0.0454501
29.521	-0.386	0.00516398	0.968	0.526557	7.98	0	34.0989	0.0227014
29.62	-0.391	0.00316228	1.219	0.609361	7.98	0	33.3184	0.0278806
Grand Total
