# Supplementary material for: Physicochemical Drivers of Microbial Community Structure in Sediments of Lake Hazen, Nunavut, Canada
Source: Front Microbiol. 2018 Jun 5;9:1138. doi: 10.3389/fmicb.2018.01138 (PMC5996194; doi:10.3389/fmicb.2018.01138)
Supplement: Supplementary file 2 [file Data_Sheet_2.ZIP › Spring_2015_Lake_Hazen_Deep_Hole_Geochemistry.xlsx]

## Sheet: Microprofiles
	Oxygen (mg/L)		Redox (mV)		pH
Depth (mm)	Mean O2	SD O2	Mean rx	SD rx	Mean pH	SD pH
-5.489	6.044	0.0976217	449.175	0.21549	7.144	0.00894427
-4.99	5.904	0.00547723	449.761	0.155953	7.138	0.00447214
-4.491	5.85	0.00707107	450.113	0.0883027	7.138	0.00447214
-3.992	5.812	0.00447214	450.175	0.0325573	7.136	0.00547723
-3.493	5.758	0.00447214	450.11	0.0269446	7.13	8.42937e-08
-2.994	5.684	0.00547723	450.011	0.047746	7.124	0.00547723
-2.495	5.622	0.0083666	449.881	0.0571582	7.114	0.00547723
-1.996	5.53	0.0173205	449.686	0.0739874	7.112	0.00447214
-1.497	5.378	0.0342053	449.426	0.121221	7.104	0.00894427
-0.998	5.47	0.265801	449.139	0.103868	7.104	0.00894427
-0.499	5.168	0.0164317	448.867	0.115391	7.094	0.00547723
0	4.634	0.00894427	448.479	0.139124	7.07	0.01
0.499	4.142	0.00447214	448.076	0.0991474	7.058	0.00447214
0.998	3.714	0.00547723	447.763	0.0915324	7.048	0.00447214
1.497	3.282	0.00447214	447.426	0.125632	7.052	0.00447214
1.996	2.86	0	447.083	0.129053	7.06	8.42937e-08
2.495	2.44	4.21468e-08	446.683	0.12684	7.054	0.00547723
2.994	2.014	0.00547723	446.286	0.12684	7.048	0.00447214
3.493	1.524	0.00894427	445.878	0.179015	7.048	0.00447214
3.992	1.158	0.00447214	445.495	0.116518	7.04	0
4.491	0.924	0.00547723	444.955	0.197524	7.04	0
4.99	0.708	0.00447214	444.346	0.170114	7.036	0.00547723
5.489	0.528	0.00447214	443.736	0.242202	7.034	0.00547723
5.988	0.346	0.00547723	443.037	0.179541	7.032	0.00447214
6.487	0.192	0.00447214	442.304	0.213764	7.03	1.19209e-07
6.986	0.08	0	441.598	0.207421	7.034	0.00547723
7.485	0	0	440.81	0.236806	7.04	0
7.984	-0.06	0	439.964	0.244143	7.04	0
8.483	-0.094	0.00547723	439.123	0.257092	7.04	0
8.982	-0.114	0.00547723	438.386	0.166098	7.04	0
9.481	-0.13	0	437.981	0.119471	7.04	0
9.98	-0.13	0	437.571	0.174953	7.038	0.00447214
10.479	-0.134	0.00547723	436.947	0.231096	7.03	1.19209e-07
10.978	-0.13	0	436.173	0.27749	7.03	1.19209e-07
11.477	-0.138	0.00447214	435.2	0.263259	7.03	1.19209e-07
11.976	-0.138	0.00447214	434.313	0.290202	7.03	1.19209e-07
12.475	-0.13	0	433.493	0.258865	7.03	1.19209e-07
12.974	-0.136	0.00547723	432.672	0.256951	7.03	1.19209e-07
13.473	-0.136	0.00547723	431.888	0.209129	7.03	1.19209e-07
13.972	-0.14	0	431.11	0.253537	7.03	1.19209e-07
14.471	-0.14	0	430.358	0.214104	7.03	1.19209e-07
14.97	-0.134	0.00547723	429.608	0.273139	7.02	1.19209e-07
15.469	-0.138	0.00447214	428.876	0.205981	7.022	0.00447214
15.968	-0.138	0.00447214	428.211	0.213798	7.02	1.19209e-07
16.467	-0.134	0.00547723	427.483	0.216464	7.02	1.19209e-07
16.966	-0.138	0.00447214	426.798	0.193664	7.02	1.19209e-07
17.465	-0.138	0.00447214	426.097	0.205805	7.02	1.19209e-07
17.964	-0.134	0.00547723	425.427	0.18815	7.02	1.19209e-07
18.463	-0.138	0.00447214	424.8	0.212607	7.02	1.19209e-07
18.962	-0.134	0.00547723	424.118	0.180549	7.02	1.19209e-07
19.461	-0.134	0.00547723	423.465	0.209476	7.02	1.19209e-07
19.96	-0.132	0.00447214	422.812	0.195344	7.02	1.19209e-07
20.459	-0.14	0	422.176	0.202784	7.02	1.19209e-07
20.958	-0.14	0	421.537	0.181031	7.02	1.19209e-07
21.457	-0.14	0	420.971	0.194935	7.018	0.00447214
21.956	-0.142	0.00447214	420.371	0.17873	7.02	1.19209e-07
22.455	-0.146	0.00547723	419.756	0.167404	7.014	0.00547723
22.954	-0.144	0.00547723	419.139	0.165529	7.012	0.00447214
23.453	-0.142	0.00447214	418.587	0.16434	7.01	0
23.952	-0.142	0.00447214	418.045	0.16234	7.01	0
24.451	-0.148	0.00447214	417.513	0.16814	7.01	0
24.95	-0.146	0.00547723	416.939	0.190984	7.01	0
25.449	-0.144	0.00547723	416.356	0.154644	7.01	0
25.948	-0.148	0.00447214	415.597	0.248913	7.01	0
26.447	-0.148	0.00447214	414.529	0.335393	7.01	0
26.946	-0.148	0.00447214	413.242	0.383485	7.01	0
27.445	-0.144	0.00547723	411.803	0.46537	7.008	0.00447214
27.944	-0.15	0	410.302	0.424119	7.004	0.00547723
28.443	-0.148	0.00447214	408.791	0.454878	7.01	0
28.942	-0.15	0	407.338	0.399253	7.008	0.00447214
29.441	-0.15	0	405.966	0.411874	7	0
29.94	-0.15	0	404.617	0.35742	7	0
30.439	-0.15	0	403.318	0.376878	7.088	0.0432435
30.938	-0.142	0.00447214	402.024	0.35894	7.018	0.0083666
31.437	-0.15	0	405.349	0.326753	7.01	0
31.936	-0.146	0.00547723	404.144	0.297808	7.01	0
32.435	-0.15	0	403.043	0.306861	7.01	0
32.934	-0.148	0.00447214	401.946	0.293684	7.01	0
33.433	-0.15	0	400.826	0.291077	7.01	0
33.932	-0.15	0	399.705	0.346948	7.01	0
34.431	-0.15	0	398.638	0.299631	7.01	0
34.93	-0.15	0	397.623	0.247744	7.01	0
35.429	-0.15	0	396.642	0.246274	7.01	0
35.928	-0.15	0	395.729	0.248855	7.01	0
36.427	-0.152	0.00447214	394.832	0.265592	7.016	0.00547723
36.926	-0.15	0	393.928	0.248651	7.02	1.19209e-07
37.425	-0.158	0.00447214	393.013	0.255988	7.02	1.19209e-07
37.924	-0.156	0.00547723	392.22	0.200805	7.02	1.19209e-07
38.423	-0.156	0.00547723	391.48	0.217668	7.02	1.19209e-07
38.922	-0.158	0.00447214	390.733	0.227135	7.02	1.19209e-07
39.421	-0.16	0	389.995	0.175947	7.02	1.19209e-07
39.92	-0.158	0.00447214	389.328	0.205981	7.02	1.19209e-07
40.419	-0.16	0	388.665	0.189074	7.02	1.19209e-07
40.918	-0.16	0	387.981	0.175451	7.02	1.19209e-07
41.417	-0.16	0	387.38	0.194562	7.02	1.19209e-07
41.916	-0.16	0	386.739	0.198368	7.02	1.19209e-07
42.415	-0.16	0	386.125	0.164781	7.02	1.19209e-07
42.914	-0.16	0	385.566	0.18087	7.02	1.19209e-07
43.413	-0.16	0	384.987	0.163587	7.02	1.19209e-07
43.912	-0.164	0.00547723	384.443	0.170328	7.02	1.19209e-07
44.411	-0.16	0	383.912	0.139905	7.02	1.19209e-07
44.91	-0.16	0	383.394	0.153986	7.02	1.19209e-07
45.409	-0.16	0	382.886	0.159725	7.02	1.19209e-07
45.908	-0.16	0	382.387	0.138811	7.02	1.19209e-07
46.407	-0.16	0	381.941	0.147188	7.02	1.19209e-07
46.906	-0.164	0.00547723	381.423	0.1351	7.02	1.19209e-07
47.405	-0.17	0	380.912	0.149439	7.02	1.19209e-07
47.904	-0.17	0	380.478	0.163587	7.02	1.19209e-07
48.403	-0.17	0	380.035	0.110637	7.02	1.19209e-07
48.902	-0.17	0	379.647	0.142221	7.02	1.19209e-07
49.401	-0.17	0	379.268	0.128941	7.02	1.19209e-07
49.9	-0.17	0	378.835	0.116829	7.02	1.19209e-07
50.399	-0.174	0.00547723	378.43	0.120681	7.02	1.19209e-07
50.898	-0.178	0.00447214	378.078	0.103448	7.014	0.00547723
51.397	-0.18	0	377.68	0.103448	7.01	0
51.896	-0.18	0	377.333	0.0958714	7.01	0
52.395	-0.18	0	377.304	0.213016	7.01	0
52.894	-0.188	0.00447214	378.138	0.0744764	7.01	0
53.393	-0.184	0.00547723	378.066	0.0651146	7.01	0
53.892	-0.184	0.00547723	377.733	0.115139	7.01	0
54.391	-0.19	0	377.321	0.131891	7.01	0
54.89	-0.19	0	376.931	0.128093	7.01	0
55.389	-0.188	0.00447214	376.622	0.11291	7.018	0.00447214
55.888	-0.194	0.00547723	376.309	0.123945	7.026	0.00547723
56.387	-0.19	0	375.94	0.0840914	7.04	0
56.886	-0.19	0	375.69	0.101177	7.04	0
57.385	-0.19	0	375.395	0.0690119	7.04	0
57.884	-0.19	0	375.118	0.108984	7.034	0.00547723
58.383	-0.19	0	374.832	0.0858007	7.028	0.00447214
58.882	-0.19	0	374.566	0.0810133	7.016	0.00547723
59.381	-0.192	0.00447214	374.207	0.11336	7.006	0.00547723
59.88	-0.192	0.00447214	373.928	0.0957956	7	0
60.379	-0.194	0.00547723	373.692	0.0534835	6.998	0.00447214
60.878	-0.192	0.00447214	373.458	0.0972996	6.99	0
61.377	-0.19	0	373.195	0.0648912	6.986	0.00547723
61.876	-0.19	0	372.978	0.0660006	6.98	0
62.375	-0.19	0	372.764	0.0634201	6.972	0.00447214
62.874	-0.19	0	372.547	0.050696	6.97	0
63.373	-0.196	0.00547723	372.323	0.0710848	6.962	0.00447214
63.872	-0.196	0.00547723	372.113	0.0969258	6.96	1.19209e-07
64.371	-0.192	0.00447214	371.894	0.0654483	6.952	0.00447214
64.87	-0.19	0	371.686	0.0375295	6.95	8.42937e-08
65.369	-0.19	0	371.455	0.0486498	6.942	0.00447214
65.868	-0.19	0	371.272	0.0995858	6.94	0
66.367	-0.194	0.00547723	371.036	0.0699523	6.93	0
66.866	-0.196	0.00547723	370.86	0.0446013	6.926	0.00547723
67.365	-0.194	0.00547723	370.655	0.107576	6.92	0
67.864	-0.192	0.00447214	370.45	0.054158	6.918	0.00447214
68.363	-0.192	0.00447214	370.257	0.0616791	6.91	8.42937e-08
68.862	-0.19	0	370.103	0.0783713	6.91	8.42937e-08
69.361	-0.196	0.00547723	369.886	0.0431114	6.92	0
69.86	-0.194	0.00547723	369.725	0.0776267	6.92	0
70.359	-0.194	0.00547723	369.508	0.0670916	6.92	0
70.858	-0.198	0.00447214	369.334	0.0657802	6.912	0.00447214
71.357	-0.196	0.00547723	369.117	0.0594005	6.904	0.00547723
71.856	-0.192	0.00447214	368.939	0.047746	6.896	0.00547723
72.355	-0.194	0.00547723	368.71	0.0548242	6.89	1.19209e-07
72.854	-0.194	0.00547723	368.51	0.094652	6.88	0
73.353	-0.194	0.00547723	368.366	0.0499748	6.88	0
73.852	-0.2	2.63418e-09	368.168	0.0796577	6.88	0
74.351	-0.2	2.63418e-09	367.99	0.0762109	6.88	0
74.85	-0.196	0.00547723	367.811	0.047746	6.88	0
75.349	-0.198	0.00447214	367.638	0.0862228	6.88	0
75.848	-0.196	0.00547723	367.455	0.0695359	6.88	0
76.347	-0.2	2.63418e-09	367.262	0.0792923	6.88	0
76.846	-0.2	2.63418e-09	367.107	0.0412173	6.88	0
77.345	-0.198	0.00447214	366.907	0.0773456	6.88	0
77.844	-0.2	2.63418e-09	366.724	0.0330003	6.88	0
78.343	-0.2	2.63418e-09	366.534	0.0514071	6.88	0
78.842	-0.2	2.63418e-09	366.384	0.0375295	6.88	0
79.341	-0.2	2.63418e-09	366.235	0.0695359	6.88	0
79.84	-0.2	2.63418e-09	365.999	0.0469795	6.88	0
80.339	-0.2	2.63418e-09	365.849	0.0623813	6.88	0
			365.724	0.0571582
			365.553	0.0454079
