# Supplementary material for: Physicochemical Drivers of Microbial Community Structure in Sediments of Lake Hazen, Nunavut, Canada
Source: Front Microbiol. 2018 Jun 5;9:1138. doi: 10.3389/fmicb.2018.01138 (PMC5996194; doi:10.3389/fmicb.2018.01138)
Supplement: Supplementary file 2 [file Data_Sheet_2.ZIP › Spring_2015_Lake_Hazen_Johns_Island_Geochemistry.xlsx]

## Sheet: Microprofiles
	Oxygen (mg/L)		Redox (mV)		pH		H2S was below detection throughout the core
Depth (mm)	Mean	SD	Mean	SD	Mean	SD
0.499	12.588	0.0083666	341.132	1.5536	8.498	0.0130384
0.999	12.546	0.00547723	345.836	1.28411	8.52	0.00707107
1.498	12.524	0.00547723	349.682	1.05675	8.536	0.00547723
1.997	12.534	0.00894427	352.906	0.876459	8.564	0.00894427
2.497	12.536	0.0288097	355.696	0.804226	8.584	0.00894427
2.996	12.394	0.0114018	358.312	0.740925	8.602	0.0083666
3.496	12.344	0.0114018	360.826	0.765526	8.624	0.00547723
3.995	12.326	0.0250998	363.26	0.71095	8.628	0.0130384
4.494	12.13	0	365.702	0.724168	8.668	0.00447214
4.994	11.886	0.00547723	368.082	0.679904	8.688	0.00447214
5.493	11.652	0.00447214	370.364	0.691614	8.702	0.00447214
5.992	11.394	0.00894427	372.682	0.65113	8.712	0.0109545
6.492	11.166	0.00547723	374.83	0.636396	8.738	0.00447214
6.991	10.892	0.00447214	376.838	0.54733	8.758	0.00447214
7.49	10.646	0.00547723	378.728	0.53821	8.768	0.00447214
7.99	10.462	0.00447214	380.514	0.519163	8.774	0.00547723
8.489	10.31	0	382.124	0.475058	8.766	0.00894427
8.988	10.116	0.00547723	383.656	0.458835	8.762	0.00447214
9.488	9.896	0.00547723	385.124	0.399725	8.778	0.00447214
9.987	9.722	0.00447214	386.47	0.394462	8.652	0.0491935
10.487	9.55	1.19209e-07	387.79	0.39032	8.772	0.0277489
10.986	9.41	0	389.022	0.324761	8.81	0.00707107
11.485	9.23	0	390.17	0.345471	8.818	0.00447214
11.985	9.094	0.00547723	391.286	0.315484	8.836	0.0114018
12.484	8.982	0.00447214	392.32	0.305041	8.86	0.00707107
12.983	8.836	0.00547723	393.338	0.303842	8.872	0.0083666
13.483	8.728	0.00447214	394.274	0.243372	8.892	0.00447214
13.982	8.608	0.00447214	395.186	0.249058	8.906	0.00547723
14.481	8.486	0.00547723	396.072	0.283849	8.914	0.00547723
14.981	8.398	0.00447214	396.912	0.248536	8.918	0.00447214
15.48	8.294	0.00547723	397.73	0.251098	8.93	1.19209e-07
15.98	8.18	0	398.51	0.239479	8.944	0.00547723
16.479	8.07	1.19209e-07	399.224	0.225011	8.95	0
16.978	7.992	0.00447214	399.952	0.173407	8.95	0
17.478	7.91	1.19209e-07	400.594	0.19578	8.96	0
17.977	7.832	0.00447214	401.216	0.158524	8.97	1.19209e-07
18.476	7.744	0.00547723	401.818	0.170206	8.982	0.00447214
18.976	7.658	0.00447214	402.398	0.150566	8.966	0.00547723
19.475	7.59	0	402.94	0.165982	8.98	0
19.974	7.502	0.00447214	403.43	0.17621	8.99	0
20.474	7.43	0	403.958	0.161462	8.998	0.00447214
20.973	7.36	0	404.44	0.131149	9.002	0.00447214
21.472	7.292	0.00447214	404.89	0.123693	8.99	0
21.972	7.212	0.00447214	405.3	0.0839643	8.992	0.00447214
22.471	7.128	0.00447214	405.712	0.124378	8.992	0.00447214
22.971	7.056	0.00547723	406.102	0.118828	9.01	0
23.47	6.994	0.00547723	406.464	0.104307	9	0
23.969	6.93	0	406.828	0.0807465	9.016	0.00547723
24.469	6.87	0	407.124	0.0770065	9.004	0.00547723
24.968	6.788	0.00447214	407.414	0.104307	9.002	0.00447214
25.467	6.812	0.0083666	407.884	0.140464	9.022	0.00447214
25.967	6.674	0.00547723	408.192	0.0742967	9.03	0.00707107
26.466	6.61	0	408.472	0.0653452	9.032	0.0083666
26.965	6.554	0.00547723	408.704	0.0439318	9.032	0.0083666
27.465	6.49	0	408.92	0.0644205	9.04	0.00707107
27.964	6.432	0.00447214	409.246	0.0792465	9.03	0.00707107
28.464	6.38	0	409.52	0.0595819	9.02	0.00707107
28.963	6.328	0.00447214	409.784	0.0673053	9.012	0.00447214
29.462	6.258	0.00447214	409.966	0.0779744	9.004	0.00547723
29.962	6.21	0	410.12	0.0360555	8.998	0.00447214
30.461	6.15	0	410.328	0.0641872	8.986	0.00547723
30.96	6.1	0	410.514	0.0581378	8.98	0
31.46	6.046	0.00547723	410.736	0.0497996	8.972	0.00447214
31.959	6.002	0.00447214	410.956	0.0320936	8.966	0.00547723
32.458	5.948	0.00447214	411.12	0.0406202	8.96	0
32.958	5.894	0.00547723	411.302	0.0506952	8.958	0.00447214
33.457	5.85	0	411.422	0.0370135	8.958	0.00447214
33.956	5.806	0.00547723	411.65	0.0430116	8.95	0
34.456	5.75	0	411.722	0.0383406	8.95	0
34.955	5.726	0.00547723	411.832	0.0294958	8.96	0
35.455	5.67	0	411.928	0.0414729	8.96	0
35.954	5.612	0.00447214	412.042	0.0554076	8.95	0
36.453	5.55	0	412.134	0.0270185	8.946	0.00547723
36.953	5.49	0	412.214	0.0391152	8.946	0.00547723
37.452	5.428	0.00447214	412.314	0.0343511	8.938	0.00447214
37.951	5.38	0	412.384	0.0403733	8.94	0
38.451	5.33	0	412.444	0.0270185	8.932	0.00447214
38.95	5.278	0.00447214	412.52	0.0308221	8.93	1.19209e-07
39.449	5.226	0.00547723	412.544	0.0134164	8.922	0.00447214
39.949	5.178	0.00447214	412.616	0.0181659	8.92	0
40.448	5.12	0	412.686	0.0482701	8.914	0.00547723
40.948	5.06	0	412.742	0.0402492	8.91	1.68587e-07
41.447	5.006	0.00547723	412.814	0.0207364	8.91	1.68587e-07
41.946	4.962	0.00447214	412.844	0.0541295	8.9	1.19209e-07
42.446	4.908	0.00447214	412.868	0.0204939	8.9	1.19209e-07
42.945	4.87	5.96046e-08	412.842	0.0622093	8.904	0.00894427
43.444	4.82	0	412.954	0.0378153	8.908	0.0164317
43.944	4.784	0.00547723	413.04	0.0412311	8.916	0.00547723
44.443	4.74	0	413.108	0.0605805	8.918	0.00447214
44.942	4.69	0	413.146	0.0336155	8.91	1.68587e-07
45.442	4.644	0.00547723	413.148	0.0216795	8.904	0.00547723
45.941	4.592	0.00447214	413.17	0.0424264	8.894	0.00894427
46.44	4.548	0.00447214	413.19	0.0291548	8.888	0.00447214
46.94	4.502	0.00447214	413.138	0.0454973	8.874	0.00547723
47.439	4.444	0.00547723	413.074	0.0151658	8.862	0.00447214
47.939	4.392	0.00447214	413.138	0.0356371	8.846	0.00547723
48.438	4.342	0.00447214	413.052	0.0356371	8.828	0.00447214
48.937	4.3	0	413.002	0.0408656	8.818	0.00447214
49.437	4.25	0	412.854	0.0350714	8.79	0.0223607
49.936	4.2	0	412.708	0.0491935	8.776	0.00894427
50.435	4.168	0.00447214	412.602	0.0614003	8.77	1.19209e-07
