# Supplementary material for: Physicochemical Drivers of Microbial Community Structure in Sediments of Lake Hazen, Nunavut, Canada
Source: Front Microbiol. 2018 Jun 5;9:1138. doi: 10.3389/fmicb.2018.01138 (PMC5996194; doi:10.3389/fmicb.2018.01138)
Supplement: Supplementary file 2 [file Data_Sheet_2.ZIP › Spring_2015_Lake_Hazen_Snowgoose_Bay_Geochemistry.xlsx]

## Sheet: Microprofiles
	Redox (mV)		pH		Oxygen (mg/L)		Sulfide (uM)
Depth (mm)	Mean	SD	Mean	SD	Mean	SD	Mean	SD
0.499	443.224	0.577973	7.598	0.0109545	5.576	0.0207364	-4.844	1.12813
0.999	445.129	0.572633	7.6	0	4.984	0.0397492	-6.86	1.9619
1.498	446.741	0.478836	7.59	0	4.196	0.0439318	-6.972	2.01143
1.997	448.085	0.404234	7.572	0.00447214	3.312	0.0277489	-4.45	1.89733
2.497	449.045	0.215147	7.554	0.00547723	2.544	0.00894427	-4.806	1.23929
2.996	449.489	0.0989213	7.54	0	1.84	0.00707107	-3.894	0.625564
3.496	449.548	0.0228055	7.54	0	1.264	0.00547723	-3.458	0.796003
3.995	449.02	0.218434	7.532	0.00447214	0.888	0.0083666	-2.636	2.90507
4.494	448.121	0.292613	7.534	0.00547723	0.608	0.00447214	-0.652	0.974536
4.994	447.011	0.375631	7.536	0.00547723	0.418	0.00447214	-1.364	2.24933
5.493	445.725	0.417479	7.54	0	0.26	0	-0.064	2.59766
5.992	444.304	0.462089	7.55	0	0.148	0.00447214	0.374	0.796543
6.492	442.833	0.436803	7.56	1.19209e-07	0.068	0.00447214	-1.114	1.0242
6.991	441.323	0.439046	7.57	0	0.01	0	-0.964	3.07274
7.49	439.83	0.421725	7.57	0	-0.02	0	-0.254	1.00021
7.99	438.378	0.462714	7.58	1.19209e-07	-0.036	0.00547723	1.452	1.26648
8.489	436.907	0.470353	7.59	0	-0.05	6.58545e-10	0.298	1.98278
8.988	435.485	0.40328	7.598	0.00447214	-0.048	0.00447214	1.166	0.991731
9.488	434.217	0.333587	7.604	0.00547723	-0.05	6.58545e-10	-0.998	2.09503
9.987	433.162	0.275735	7.61	0	-0.05	6.58545e-10	-0.656	0.867888
10.487	432.313	0.220541	7.62	0	-0.05	6.58545e-10	1.076	0.593911
10.986	431.558	0.247225	7.63	0	-0.05	6.58545e-10	1.532	2.22444
11.485	430.803	0.211717	7.63	0	-0.05	6.58545e-10	0.454	1.98097
11.985	429.995	0.283587	7.64	1.19209e-07	-0.05	6.58545e-10	0.306	1.73992
12.484	429.029	0.323503	7.64	1.19209e-07	-0.05	6.58545e-10	-0.43	1.37364
12.983	427.883	0.343824	7.65	1.19209e-07	-0.05	6.58545e-10	0.016	2.49083
13.483	426.8	0.303503	7.65	1.19209e-07	-0.05	6.58545e-10	0.34	3.18688
13.982	425.823	0.295496	7.648	0.00447214	-0.048	0.00447214	1.194	2.35468
14.481	424.835	0.276607	7.65	1.19209e-07	-0.048	0.00447214	-0.382	1.12464
14.981	423.852	0.271901	7.65	1.19209e-07	-0.05	6.58545e-10	-0.472	2.61544
15.48	423.003	0.2228	7.65	1.19209e-07	-0.05	6.58545e-10	-1.24	1.82321
15.98	422.176	0.296147	7.65	1.19209e-07	-0.05	6.58545e-10	1.2	1.90866
16.479	421.259	0.26563	7.65	1.19209e-07	-0.05	6.58545e-10	0.218	0.657168
16.978	420.441	0.235248	7.65	1.19209e-07	-0.046	0.00547723	1.142	2.20333
17.478	419.583	0.23987	7.65	1.19209e-07	-0.05	6.58545e-10	0.274	1.71043
17.977	418.77	0.241071	7.642	0.00447214	-0.05	6.58545e-10	0.668	1.72577
18.476	417.945	0.257679	7.64	1.19209e-07	-0.05	6.58545e-10	0.328	2.44745
18.976	417.212	0.229948	7.64	1.19209e-07	-0.05	6.58545e-10	-0.626	2.42704
19.475	416.513	0.216708	7.64	1.19209e-07	-0.05	6.58545e-10	0.876	2.26987
19.974	415.697	0.248934	7.64	1.19209e-07	-0.05	6.58545e-10	1.386	1.93148
20.474	415.05	0.200982	7.632	0.0083666	-0.05	6.58545e-10	-0.28	1.63924
20.973	414.445	0.220016	7.63	0	-0.048	0.00447214	-0.19	2.01149
21.472	413.704	0.245034	7.63	0	-0.05	6.58545e-10	-1.47	1.13868
21.972	412.982	0.229403	7.63	0	-0.044	0.00547723	-1.634	1.01653
22.471	412.324	0.173737	7.63	0	-0.048	0.00447214	-0.872	1.47356
22.971	411.689	0.23492	7.62	0	-0.048	0.00447214	-0.946	1.72227
23.47	410.95	0.196377	7.62	0	-0.05	6.58545e-10	-1.078	1.18948
23.969	410.287	0.200406	7.614	0.00547723	-0.05	6.58545e-10	-1.12	2.2754
24.469	409.671	0.201509	7.61	0	-0.05	6.58545e-10	-0.5	2.64584
24.968	408.996	0.249629	7.61	0	-0.05	6.58545e-10	-1.968	1.68062
25.467	408.305	0.203364	7.61	0	-0.05	6.58545e-10	-0.484	3.10192
25.967	407.622	0.175831	7.6	0	-0.05	6.58545e-10	0.41	1.12572
26.466	406.986	0.177575	7.6	0	-0.05	6.58545e-10	0.266	1.74483
26.965	406.159	0.237286	7.6	0	-0.05	6.58545e-10	0.942	1.66867
27.465	405.213	0.288069	7.592	0.00447214	-0.048	0.00447214	-0.45	1.05572
27.964	404.105	0.276642	7.59	0	-0.05	6.58545e-10	0.318	2.67399
28.464	402.792	0.378823	7.59	0	-0.05	6.58545e-10	0.564	1.78523
28.963	401.271	0.4587	7.588	0.00447214	-0.05	6.58545e-10	0.63	2.24522
29.462	399.4	0.496705	7.58	1.19209e-07	-0.05	6.58545e-10	-1.076	1.88003
29.962	397.549	0.501318	7.58	1.19209e-07	-0.05	6.58545e-10	0.736	2.07331
30.461	395.667	0.530461	7.572	0.00447214	-0.05	6.58545e-10	-0.42	1.92781
30.96	393.876	0.483539	7.57	0	-0.05	6.58545e-10	-0.408	2.85034
31.46	392.094	0.492695	7.572	0.00447214	-0.05	6.58545e-10	0.066	2.90764
31.959	390.318	0.487487	7.58	1.19209e-07	-0.054	0.00547723	-0.122	1.40158
32.458	388.286	0.547333	7.572	0.0083666	-0.052	0.00447214	1.056	1.06985
32.958	386.54	0.454524	7.58	1.19209e-07	-0.056	0.00547723	0.456	1.14856
33.457	384.913	0.417802	7.576	0.00547723	-0.058	0.00447214	0.336	1.87832
33.956	383.411	0.391403	7.57	0	-0.054	0.00547723	2.258	2.00875
34.456	381.982	0.395685	7.57	0	-0.054	0.00547723	1.4	1.65092
34.955	380.502	0.41994	7.57	0	-0.05	6.58545e-10	0.454	1.48205
35.455	379.112	0.415606	7.568	0.00447214	-0.052	0.00447214	-0.198	2.66312
35.954	377.713	0.384125	7.56	1.19209e-07	-0.05	6.58545e-10	-0.646	0.858388
36.453	376.358	0.36833	7.56	1.19209e-07	-0.052	0.00447214	0.178	1.72953
36.953	374.967	0.404687	7.56	1.19209e-07	-0.052	0.00447214	0.168	2.19904
37.452	373.641	0.405424	7.56	1.19209e-07	-0.056	0.00547723	-1.252	2.39294
37.951	372.244	0.401293	7.56	1.19209e-07	-0.05	6.58545e-10	1.188	2.21332
38.451	370.915	0.393219	7.55	0	-0.052	0.00447214	1.902	1.37796
38.95	369.507	0.430518	7.55	0	-0.052	0.00447214	1.506	1.04102
39.449	368.131	0.382189	7.55	0	-0.06	0	0.294	0.691831
39.949	366.721	0.409019	7.55	0	-0.054	0.00547723	-0.088	0.935906
40.448	365.294	0.396391	7.55	0	-0.058	0.00447214	0.362	1.44697
40.948	363.884	0.427171	7.542	0.00447214	-0.052	0.00447214	0.414	1.4469
41.447	362.438	0.373523	7.54	0	-0.052	0.00447214	1.016	1.8479
41.946	361.041	0.410593	7.54	0	-0.052	0.00447214	-0.146	3.00543
42.446	359.592	0.395807	7.54	0	-0.052	0.00447214	2.348	2.51991
42.945	358.185	0.375888	7.54	0	-0.052	0.00447214	1.014	1.89371
43.444	356.753	0.437398	7.534	0.00547723	-0.05	6.58545e-10	0.222	2.65644
43.944	355.312	0.398523	7.53	1.19209e-07	-0.05	6.58545e-10	1.936	1.39638
44.443	353.891	0.444735	7.53	1.19209e-07	-0.056	0.00547723	1.582	1.50151
44.942	352.508	0.380219	7.53	1.19209e-07	-0.052	0.00447214	-0.156	2.93269
45.442	351.168	0.38645	7.53	1.19209e-07	-0.052	0.00447214	1.208	1.04779
45.941	349.905	0.342589	7.528	0.00447214	-0.05	6.58545e-10	0.998	1.55945
46.44	348.656	0.375452	7.53	1.19209e-07	-0.054	0.00547723	-1.508	2.07603
46.94	347.395	0.326761	7.534	0.00547723	-0.05	6.58545e-10	0.306	2.47815
47.439	346.302	0.314567	7.548	0.00447214	-0.052	0.00447214	0.982	1.78896
47.939	345.239	0.274159	7.554	0.00547723	-0.054	0.00547723	2.464	1.55642
48.438	344.362	0.246328	7.56	1.19209e-07	-0.052	0.00447214	-0.49	1.28738
48.937	343.587	0.216886	7.568	0.00447214	-0.05	6.58545e-10	-0.066	0.97431
49.437	342.913	0.190704	7.56	1.19209e-07	-0.05	6.58545e-10	2.124	1.22394
49.936	342.366	0.175118	7.56	1.19209e-07	-0.05	6.58545e-10	0.606	1.9792
50.435	341.816	0.126291	7.56	1.19209e-07	-0.052	0.00447214	1.79	2.37066
