# Supplementary material for: Physicochemical Drivers of Microbial Community Structure in Sediments of Lake Hazen, Nunavut, Canada
Source: Front Microbiol. 2018 Jun 5;9:1138. doi: 10.3389/fmicb.2018.01138 (PMC5996194; doi:10.3389/fmicb.2018.01138)
Supplement: Supplementary file 2 [file Data_Sheet_2.ZIP › Spring_2015_Skeleton_Lake_Geochemistry.xlsx]

## Sheet: Microprofiles
	Oxygen (mg/L)		Redox (mV)		pH		H2S (uM)
Depth (mm)	Average of O2 - mg/L	StdDev of O2 - mg/L	Average of Corrected redox	StdDev of Corrected redox	Average of pH	StdDev of pH	Average of Channel 1_cal (µmol/L)	StdDev of Channel 1_cal (µmol/L)
0.499	5.156	0.190342	180.806	3.29417	7.306	0.0288097	66.526	2.28666
0.999	5.304	0.0939681	172.338	2.17524	7.326	0.00547723	94.154	0.642051
1.498	4.55	0.201122	167.016	1.19318	7.354	0.00894427	106.728	2.25017
1.997	4.035	0.671751	165.074	0.348302	7.36	0	128.73	10.4935
2.496	3.488	0.0846759	163.652	0.469577	7.382	0.00447214	133.372	2.41457
2.996	1.932	0.0704982	167.201	1.26183	7.384	0.00547723	138.914	2.96339
3.495	0.76	0.0158114	172.576	1.91155	7.38	0	139.54	1.85081
3.994	0.104	0.0207364	178.49	1.72817	7.38	0	142.948	0.271422
4.494	-0.02	0	183.447	1.40226	7.38	0	141.002	1.84718
4.993	-0.02	0	187.632	1.20648	7.38	0	136.412	1.79202
5.493	-0.026	0.00547723	191.126	1.01676	7.37	0	139.192	3.55585
5.992	-0.058	0.0130384	194.103	0.873906	7.36	0	135.624	7.42416
6.491	-0.102	0.0083666	196.715	0.787142	7.35	0	122.352	2.11655
6.991	-0.148	0.00447214	199.216	0.75481	7.34	0	116.276	1.36553
7.49	-0.162	0.00447214	201.508	0.65111	7.34	0	105.072	0.925997
7.989	-0.184	0.00547723	203.503	0.636538	7.332	0.00447214	106.954	1.59613
8.489	-0.192	0.00447214	205.259	0.481055	7.33	0	102.72	2.58266
8.988	-0.204	0.00547723	206.41	0.314023	7.328	0.00447214	100.934	2.20189
9.487	-0.214	0.00547723	207.285	0.273434	7.32	0	101.9	2.02026
9.987	-0.214	0.00547723	208.121	0.217848	7.32	0	103.096	2.03616
10.486	-0.216	0.00547723	208.849	0.22094	7.32	0	104.798	1.94836
10.985	-0.218	0.00447214	209.575	0.215014	7.31	1.19209e-07	107.906	0.865118
11.485	-0.22	0	210.344	0.288161	7.31	1.19209e-07	117.37	2.70239
11.984	-0.224	0.00547723	211.302	0.279774	7.31	1.19209e-07	129.81	1.49973
12.484	-0.238	0.00447214	211.199	0.0951309	7.31	1.19209e-07	134.626	0.416089
12.983	-0.262	0.00447214	211.641	0.124448	7.31	1.19209e-07	148.26	2.13832
13.482	-0.282	0.00447214	211.941	0.0917322	7.31	1.19209e-07	169.828	8.1868
13.982	-0.322	0.0083666	211.115	0.439325	7.306	0.00547723
14.481	-0.366	0.00547723	208.955	0.784828	7.304	0.00547723
14.98	-0.436	0.00547723	206.396	0.809319	7.3	0
15.48	-0.508	0.00447214	203.522	0.96331	7.3	0
15.979	-0.592	0.0083666	200.163	1.11515	7.298	0.00447214
16.478	-0.662	0.0083666	195.727	1.3887	7.292	0.00447214
16.978	-0.794	0.00547723	189.629	1.83672	7.29	0
17.477	-0.896	0.00547723	184.1	1.62041	7.29	0
17.977	-1.004	0.00547723	178.516	1.70657	7.29	0
18.476	-1.11	0.01	171.779	2.01089	7.29	0
18.975	-1.218	0.00447214	164.623	2.48691	7.284	0.00547723
19.475	-1.322	0.0083666	156.357	2.53491	7.28	1.19209e-07
19.974	-1.434	0.00547723	145.896	3.21857	7.28	1.19209e-07
20.473	-1.534	0.00547723	136.296	2.70874	7.28	1.19209e-07
20.973	-1.622	0.00447214	128.377	2.13912	7.272	0.00447214
21.472	-1.686	0.0250998	120.866	1.83085	7.27	1.19209e-07
21.971	-1.698	0.0130384	113.674	2.29996	7.27	1.19209e-07
22.471	-1.754	0.00894427	107.448	1.60404	7.27	1.19209e-07
22.97	-1.858	0.0192354	102.292	1.51856	7.27	1.19209e-07
23.469	-1.974	0.0151658	97.9598	0.966115	7.266	0.00547723
23.969	-2.046	0.00547723	95.3575	0.678477	7.27	1.19209e-07
24.468	-2.084	0.0114018	93.1518	0.605606	7.27	1.19209e-07
24.968	-2.106	0.00547723	91.6981	0.316153	7.27	1.19209e-07
25.467	-2.164	0.00547723	90.5712	0.395587	7.27	1.19209e-07
25.966	-2.216	0.00547723	89.5019	0.279748	7.27	1.19209e-07
26.466	-2.25	0.0234521	88.8604	0.10173	7.27	1.19209e-07
26.965	-1.958	0.209809	88.6585	0.0189958	7.27	1.19209e-07
27.464	-1.44	0.146799	83.0095	2.13152	7.262	0.00447214
27.964	-0.974	0.135019	83.0168	0.810816	7.26	1.19209e-07
28.463	-0.65	0.0717635	85.1649	0.604258	7.252	0.00447214
28.962	-0.488	0.0426615	86.9838	0.571935	7.25	0
29.462	-0.416	0.0336155	88.9973	0.745275	7.242	0.00447214
29.961	-0.312	0.0506952	91.1262	0.637116	7.24	0
30.461	-0.226	0.0194936	93.6395	1.05082	7.23	0
30.96	-0.188	0.0083666	97.7675	1.5713	7.226	0.00547723
31.459	-0.162	0.00447214	104.791	2.7032	7.22	0
31.959	-0.182	0.0402492	112.795	2.29774	7.22	0
32.458	-0.146	0.0194936	117.038	1.03133	7.21	1.19209e-07
32.957	-0.134	0.0219089	121.899	1.46389	7.21	1.19209e-07
33.457	-0.11	0.00707107	126.044	1.15451	7.204	0.00547723
33.956	-0.102	0.00447214	129.405	0.999208	7.2	1.19209e-07
34.455	-0.096	0.00547723	132.356	0.867482	7.194	0.00547723
34.955	-0.082	0.00447214	134.816	0.67988	7.19	1.19209e-07
35.454	-0.082	0.00447214	136.811	0.602739	7.18	0
35.953	-0.072	0.00447214	138.401	0.363371	7.172	0.0109545
36.453	-0.072	0.00447214	139.612	0.387663	7.152	0.00447214
36.952	-0.07	0.00707107	138.44	0.546908	7.142	0.00447214
37.452	-0.076	0.00894427	139.699	0.558205	7.15	0
37.951	-0.086	0.00547723	141.225	0.388704	7.15	0
38.45	-0.084	0.00547723	139.086	0.61375	7.15	0
38.95	-0.082	0.00447214	140.497	0.462141	7.15	0
39.449	-0.078	0.00447214	140.28	0.720009	7.158	0.00447214
39.948	-0.08	0	140.511	0.480184	7.16	0
40.448	-0.092	0.0083666	141.489	0.379403	7.16	0
40.947	-0.082	0.0109545	142.575	0.395496	7.158	0.00447214
41.446	-0.074	0.00547723	136.265	4.14261	7.16	0
41.946	-0.078	0.00447214	109.128	3.4464	7.15	0
42.445	-0.07	0	115.841	3.85887	7.15	0
42.945	-0.068	0.00447214	125.241	2.27932	7.156	0.00547723
43.444	-0.07	0	116.61	6.22279	7.172	0.0083666
43.943	-0.066	0.00547723	98.0102	3.89693	7.172	0.00447214
44.443	-0.064	0.00547723	96.6142	1.27228	7.162	0.00447214
44.942	-0.066	0.00547723	105.642	3.17021	7.156	0.00547723
45.441	-0.076	0.0114018	114.059	2.33877	7.15	0
45.941	-0.078	0.0130384	119.347	1.41731	7.15	0
46.44	-0.06	0	124.34	1.88093	7.148	0.00447214
46.939	-0.068	0.0083666	129.694	1.46912	7.15	0
47.439	-0.064	0.00894427	133.836	1.15001	7.15	0
47.938	-0.062	0.00447214	137.073	0.895039	7.142	0.00447214
48.437	-0.062	0.00447214	139.785	0.767327	7.142	0.00447214
48.937	-0.062	0.00447214	142.066	0.726008	7.148	0.00447214
49.436	-0.064	0.00547723	144.185	0.614208	7.146	0.00547723
49.936	-0.068	0.00447214	145.86	0.467883	7.148	0.00447214
50.435	-0.068	0.00447214	146.213	0.340825	7.14	8.42937e-08
50.934	-0.064	0.00547723	147.224	0.495743	7.14	8.42937e-08
51.434	-0.06	0	148.671	0.435282	7.14	8.42937e-08
51.933	-0.062	0.00447214	149.714	0.445086	7.14	8.42937e-08
52.432	-0.068	0.00447214	150.886	0.381016	7.14	8.42937e-08
52.932	-0.082	0.0228035	151.393	0.166124	7.14	8.42937e-08
53.431	-0.134	0.0676757	151.379	0.123867	7.14	8.42937e-08
53.93	-0.06	0	151.831	0.23747	7.14	8.42937e-08
54.43	-0.06	0	152.662	0.344511	7.14	8.42937e-08
54.929	-0.06	0	153.594	0.345807	7.14	8.42937e-08
55.429	-0.054	0.00547723	154.337	0.284481	7.14	8.42937e-08
55.928	-0.05	6.58545e-10	154.995	0.196237	7.14	8.42937e-08
56.427	-0.05	6.58545e-10	155.478	0.317792	7.13	8.42937e-08
56.927	-0.05	6.58545e-10	156.242	0.359478	7.13	8.42937e-08
57.426	-0.05	6.58545e-10	157.035	0.382151	7.128	0.00447214
57.925	-0.05	6.58545e-10	157.845	0.346474	7.122	0.00447214
58.425	-0.052	0.00447214	158.967	0.430447	7.12	0
58.924	-0.052	0.00447214	159.88	0.306463	7.12	0
59.423	-0.05	6.58545e-10	159.198	0.111607	7.12	0
59.923	-0.05	6.58545e-10	160.207	0.388519	7.12	0
60.422	-0.048	0.0083666	161.139	0.341079	7.116	0.00547723
60.921	-0.05	6.58545e-10	162.254	0.327191	7.112	0.00447214
61.421	-0.04	0	163.229	0.408034	7.12	0
61.92	-0.046	0.00547723	164.385	0.267888	7.12	0
62.42	-0.044	0.00547723	164.63	0.105628	7.12	0
62.919	-0.04	0	163.787	2.0351	7.12	0
63.418	-0.046	0.00547723	162.585	0.828557	7.12	0
63.918	-0.04	0	164.354	0.39987	7.12	0
64.417	-0.04	0	165.178	0.198213	7.12	0
64.916	-0.04	0	165.368	0.135124	7.13	8.42937e-08
65.416	-0.04	0	166.247	0.710473	7.14	8.42937e-08
65.915	-0.04	0	168.427	0.455947	7.13	8.42937e-08
66.414	-0.04	0	168.355	0.11448	7.13	8.42937e-08
66.914	-0.04	0	168.374	0.111543	7.13	8.42937e-08
67.413	-0.038	0.00447214	168.525	0.0807713	7.13	8.42937e-08
67.913	-0.04	0	141.215	21.5751	7.13	8.42937e-08
68.412	-0.042	0.00447214	46.7537	18.6979	7.13	8.42937e-08
68.911	-0.04	0	51.6506	7.96679	7.126	0.00547723
69.411	-0.04	0	73.074	6.15662	7.12	0
69.91	-0.042	0.00447214	89.6485	4.651	7.12	0
70.409	-0.04	0	102.974	3.6502	7.12	0
70.909	-0.04	0	114.686	3.55682	7.11	0
71.408	-0.04	0	115.976	5.3787	7.11	0
71.907	-0.038	0.00447214	119.174	3.96406	7.106	0.00547723
72.407	-0.034	0.00547723	128.434	2.82499	7.1	0
