# Supplementary material for: Physicochemical Drivers of Microbial Community Structure in Sediments of Lake Hazen, Nunavut, Canada
Source: Front Microbiol. 2018 Jun 5;9:1138. doi: 10.3389/fmicb.2018.01138 (PMC5996194; doi:10.3389/fmicb.2018.01138)
Supplement: Supplementary file 2 [file Data_Sheet_2.ZIP › Summer_2015_archaea_OTU_tax_table.csv]

	Domain	Phylum	Class	Order	Family	Genus	Species	Pond1 0.5 cm	Pond1 1 cm	Pond1 1.5 cm	Pond1 2 cm	Pond1 2.5 cm	Pond1 3 cm	Pond1 3.5 cm	Pond1 4 cm	Skeleton Lake 0.5 cm	Skeleton Lake 1 cm	Skeleton Lake 1.5 cm	Skeleton Lake 2 cm	Skeleton Lake 2.5 cm	Skeleton Lake 3 cm	Skeleton Lake 3.5 cm	Skeleton Lake 4 cm	Skeleton Lake 4.5 cm	Skeleton Lake 5 cm	Skeleton Lake 5.5 cm	Skeleton Lake 6 cm
OTU_33870	Archaea	Diapherotrites	Diapherotrites Incertae Sedis	Unknown Order	Unknown Family	Candidatus Iainarchaeum	NA	0	0.78063	0	0	0.91573	0	0	0	0	0	0	0	0	0	0	0	0	0	0	0
OTU_77171	Archaea	Woesearchaeota (DHVEG-6)	NA	NA	NA	NA	NA	0	0	0	0	0	0	0	1.5669	0	1.7151	0	0	0	0	0	0	0	0	0	0
OTU_3738	Archaea	NA	NA	NA	NA	NA	NA	0.77847	0.78063	1.7895	0	1.8717	0	1.412	0	0.91274	0	0	0	1.518	0	1.3413	0	0.74632	0	0	0.87666
OTU_8366	Archaea	NA	NA	NA	NA	NA	NA	0	0	0	0	0	0	0	0	2.1797	0	0	0	0	0	0	0	0	0	0.88666	0
OTU_1184	Archaea	NA	NA	NA	NA	NA	NA	2.1943	2.408	2.7513	0	2.6597	0	1.8039	0	1.4674	0	0	0	0.95007	1.7014	0	0	1.6005	0	1.4318	1.4181
OTU_2089	Archaea	NA	NA	NA	NA	NA	NA	0	1.657	0.86315	0	2.1846	0	0	0	2.8436	0	1.4333	0	0	0	0	0	1.2357	0	0	0.87666
OTU_8742	Archaea	Woesearchaeota (DHVEG-6)	NA	NA	NA	NA	NA	0	0	0	0	0	1.0525	0	0	0	1.7151	0	2.143	0	1.0882	0	0	0	1.2137	0	0
OTU_62	Archaea	Woesearchaeota (DHVEG-6)	NA	NA	NA	NA	NA	0	0.78063	0	3.153	0	5.3099	0	4.8806	0	4.5748	0	4.6391	0	8.226	0	7.2852	0	8.3052	0	0
OTU_105750	Archaea	Woesearchaeota (DHVEG-6)	NA	NA	NA	NA	NA	0	0	0	0	0	0	0	0	0	0	0	1.0969	0	1.0882	0	0	0	1.2137	0	0
OTU_18601	Archaea	Woesearchaeota (DHVEG-6)	NA	NA	NA	NA	NA	0	0	0	0	0	0	0	0.98649	0	0	0	1.0969	0	1.0882	0	1.1571	0	2.6501	0	0
OTU_64704	Archaea	Woesearchaeota (DHVEG-6)	NA	NA	NA	NA	NA	0	0	0	0	0	1.0525	0	0	0	1.0987	0	0	0	1.7014	0	0	0	1.2137	0	0
OTU_13365	Archaea	Woesearchaeota (DHVEG-6)	NA	NA	NA	NA	NA	0	0	0	0	0	1.0525	0	0	0	0	0	0	0	1.7014	0	0	0	1.8634	0	0
OTU_4445	Archaea	Woesearchaeota (DHVEG-6)	NA	NA	NA	NA	NA	0	0	0	0	1.8717	0	0	0	2.1797	0	0	0	0	0	0	0	0	0	0	0
OTU_9146	Archaea	Woesearchaeota (DHVEG-6)	NA	NA	NA	NA	NA	0	0.78063	0.86315	0	0	0	0	0	0	0	0	0	0	0	1.3413	0	0.74632	0	0	0
OTU_5867	Archaea	Woesearchaeota (DHVEG-6)	NA	NA	NA	NA	NA	0	0	0	0	0	0	1.8039	0	0	0	0.88779	0	0	0	0	0	0	0	0	0
OTU_12742	Archaea	Woesearchaeota (DHVEG-6)	NA	NA	NA	NA	NA	0	0	0	0	0.91573	0	1.412	0	0	0	0	0	0	0	1.3413	0	0	0	1.4318	0
OTU_86601	Archaea	Woesearchaeota (DHVEG-6)	NA	NA	NA	NA	NA	0	0	0	0	0	0	0	0	0.91274	0	0	0	0	0	0.8212	0	0	0	0	0
OTU_2419	Archaea	Woesearchaeota (DHVEG-6)	NA	NA	NA	NA	NA	1.2813	0	0	2.3067	0	3.0906	0	1.5669	1.4674	0	0	0	0	0	1.3413	0	0	0	0	0
OTU_2923	Archaea	Woesearchaeota (DHVEG-6)	uncultured euryarchaeote	NA	NA	NA	NA	0	1.2844	0	0	0	0	0	0	1.867	0	2.1379	0	0	0	1.7227	0	0	0	0	0
OTU_124	Archaea	Woesearchaeota (DHVEG-6)	uncultured euryarchaeote	NA	NA	NA	NA	4.2926	3.6422	1.7895	0	3.5408	0	6.0578	0	5.9519	0	5.9594	0	2.9115	0	4.5853	0	3.5656	0	2.1361	2.589
OTU_10157	Archaea	Woesearchaeota (DHVEG-6)	uncultured euryarchaeote	NA	NA	NA	NA	0.77847	0	0	0	0	0	0	0	0	0	0	0	0	0	0	0	0.74632	0	0	0.87666
OTU_17218	Archaea	Woesearchaeota (DHVEG-6)	uncultured euryarchaeote	NA	NA	NA	NA	0	0.78063	0	0	0	0	1.412	0	0.91274	0	0	0	0	0	1.3413	0	0.74632	0	0	0
OTU_6456	Archaea	Woesearchaeota (DHVEG-6)	NA	NA	NA	NA	NA	1.2813	0	0.86315	0	0	0	0	0	0	0	0.88779	0	0	0	0.8212	0	0.74632	0	1.4318	0
OTU_106	Archaea	Woesearchaeota (DHVEG-6)	NA	NA	NA	NA	NA	4.8167	5.8863	4.8907	0	0.91573	0	3.6585	0	2.4364	0	4.7285	0	1.9244	0	5.1501	1.1571	5.7325	0	3.5892	6.188
OTU_23395	Archaea	Woesearchaeota (DHVEG-6)	NA	NA	NA	NA	NA	0.77847	0.78063	0	0	0	0	0	0	0	0	0	0	0	0	0	0	0	0	0	0
OTU_6624	Archaea	Woesearchaeota (DHVEG-6)	NA	NA	NA	NA	NA	0.77847	0	0.86315	0	0	0	0	1.9797	0	0	0	0	0	0	0	0	0	0	1.4318	0
OTU_931	Archaea	Woesearchaeota (DHVEG-6)	NA	NA	NA	NA	NA	1.2813	1.9529	2.0963	1.2115	1.4715	2.078	0.87229	1.9797	2.8436	0	2.964	0	1.518	0	3.2381	1.1571	3.4806	1.2137	2.1361	2.1192
OTU_4709	Archaea	Woesearchaeota (DHVEG-6)	NA	NA	NA	NA	NA	0	1.2844	1.3994	0	0	0	0	0	0	0	1.4333	0	0.95007	0	1.3413	0	1.8914	0	0.88666	0
OTU_3611	Archaea	Woesearchaeota (DHVEG-6)	NA	NA	NA	NA	NA	0	0.78063	0	0	2.4416	2.078	1.412	1.5669	0.91274	1.0987	1.4333	0	0	0	1.3413	0	0.74632	0	0	0
OTU_4428	Archaea	Woesearchaeota (DHVEG-6)	NA	NA	NA	NA	NA	0	0.78063	0	0	0.91573	0	0	0	2.1797	0	0	0	0	0	0	0	0.74632	0	0	0.87666
OTU_382	Archaea	Woesearchaeota (DHVEG-6)	NA	NA	NA	NA	NA	0.77847	0	1.3994	1.2115	0	4.0969	0.87229	3.6754	1.4674	3.6341	2.7975	3.9824	0	3.477	2.0241	3.4383	1.6005	2.9253	0.88666	0
OTU_6169	Archaea	Woesearchaeota (DHVEG-6)	NA	NA	NA	NA	NA	0	0.78063	0	0	0	0	1.412	0	0.91274	0	0.88779	0	0	0	2.0241	0	1.2357	0	0	1.4181
OTU_2468	Archaea	Woesearchaeota (DHVEG-6)	NA	NA	NA	NA	NA	0	0	0	0	0	0	0	0	0	0	0	0	0	1.7014	0	0	0	3.8271	0	0
OTU_1055	Archaea	Woesearchaeota (DHVEG-6)	NA	NA	NA	NA	NA	1.2813	0.78063	0.86315	0	3.5408	0	0.87229	0	1.4674	0	3.3721	0	1.9244	0	1.3413	0	0.74632	0	0	1.4181
OTU_9409	Archaea	Woesearchaeota (DHVEG-6)	NA	NA	NA	NA	NA	0	0	0	0	0	0	0	0	0	0	0	0	0	0	0	2.5656	0	0	0	0
OTU_88000	Archaea	Woesearchaeota (DHVEG-6)	NA	NA	NA	NA	NA	0	0	0	0	0	0	0	0	2.4364	0	1.4333	0	0	0	0.8212	0	0.74632	1.8634	0	0
OTU_15637	Archaea	Woesearchaeota (DHVEG-6)	NA	NA	NA	NA	NA	0.77847	0	0	0	0.91573	0	0	0	0	0	0.88779	0	0	0	0	0	0	0	0	0
OTU_4513	Archaea	Woesearchaeota (DHVEG-6)	NA	NA	NA	NA	NA	0	0	1.3994	0	0	0	1.412	0	0.91274	0	1.4333	0	0	0	2.0241	0	0	0	0	0
OTU_50234	Archaea	Woesearchaeota (DHVEG-6)	NA	NA	NA	NA	NA	0	0	0	1.8606	0.91573	0	0	0	0	0	0	0	0	0	0	0	0	0	0	0
OTU_14614	Archaea	Woesearchaeota (DHVEG-6)	NA	NA	NA	NA	NA	0	0	0	0	1.4715	0	1.412	0	0.91274	0	0	0	0	0	0	0	0	0	0	0
OTU_1589	Archaea	Woesearchaeota (DHVEG-6)	NA	NA	NA	NA	NA	0	1.9529	0.86315	0	0.91573	1.6545	3.3414	0	2.1797	0	2.3928	0	0	0	1.3413	0	0	0	0	0
OTU_12888	Archaea	Woesearchaeota (DHVEG-6)	NA	NA	NA	NA	NA	0	0	0	0	0.91573	0	0.87229	0	0.91274	0	0	0	0	0	0	0	0	0	0	0
OTU_494	Archaea	Woesearchaeota (DHVEG-6)	NA	NA	NA	NA	NA	1.9491	2.591	3.4367	0	4.0838	0	3.9955	0	4.2213	0	3.5915	0	0	0	3.7301	0	1.8914	0	1.4318	3.4638
OTU_1815	Archaea	Woesearchaeota (DHVEG-6)	NA	NA	NA	NA	NA	1.2813	0	1.7895	0	0.91573	0	1.412	0	2.4364	0	1.4333	0	0	0	2.2733	0	1.2357	0	0.88666	1.4181
OTU_6414	Archaea	Woesearchaeota (DHVEG-6)	NA	NA	NA	NA	NA	0	0	2.0963	0	0	0	1.412	0	0.91274	0	0	0	0	0	1.3413	0	1.6005	0	0	0
OTU_4500	Archaea	Woesearchaeota (DHVEG-6)	NA	NA	NA	NA	NA	0	0	0	0	0	2.078	1.412	0	1.4674	0	0.88779	0	0	0	0.8212	0	0	1.8634	0	0
OTU_14883	Archaea	Woesearchaeota (DHVEG-6)	NA	NA	NA	NA	NA	0	0	0	0	0	0	0.87229	0	1.867	0	0	0	0	0	0	0	0	0	0	0
OTU_130	Archaea	Woesearchaeota (DHVEG-6)	NA	NA	NA	NA	NA	3.6375	3.7993	4.0497	0	3.8377	0	4.9496	0	4.7331	0	4.9824	0	3.0799	0	5.1186	0	4.4145	0	2.7954	3.3501
OTU_73083	Archaea	Woesearchaeota (DHVEG-6)	NA	NA	NA	NA	NA	0	0.78063	0	0	0	0	0.87229	0	0.91274	0	0.88779	0	0.95007	0	2.0241	0	0.74632	0	0	0
OTU_14290	Archaea	Woesearchaeota (DHVEG-6)	NA	NA	NA	NA	NA	0	0	0	0	0	0	0	0.98649	0	0	0	1.0969	0	0	0	0	0	0	0	0
OTU_5863	Archaea	Woesearchaeota (DHVEG-6)	NA	NA	NA	NA	NA	0	0	0	0	0	0	1.8039	0	0	0	1.4333	0	0	0	0	0	0	0	0.88666	0
OTU_2789	Archaea	Woesearchaeota (DHVEG-6)	NA	NA	NA	NA	NA	0	0.78063	1.3994	0	0	0	1.8039	0	0	0	1.8282	0	0	0	0.8212	0	1.8914	0	0	0
OTU_13325	Archaea	Woesearchaeota (DHVEG-6)	NA	NA	NA	NA	NA	0	0	0	0	0	1.0525	0	0	0	0	0	0	0	0	0	0	0.74632	1.2137	0	0
OTU_16854	Archaea	Woesearchaeota (DHVEG-6)	NA	NA	NA	NA	NA	0	0	0	0	0	1.0525	0	0	0	0	0	1.0969	0	1.7014	0	0	0	1.2137	0	0
OTU_4358	Archaea	Woesearchaeota (DHVEG-6)	NA	NA	NA	NA	NA	0	0	0	0	0	0	2.9344	0	0	0	0.88779	0	0	0	1.7227	1.1571	0	0	0	0
OTU_14419	Archaea	Woesearchaeota (DHVEG-6)	NA	NA	NA	NA	NA	0	0	0	0	0	0	0	2.3002	0	1.7151	0	0	0	1.0882	0	0	0	0	0	0
OTU_3239	Archaea	Woesearchaeota (DHVEG-6)	NA	NA	NA	NA	NA	0	0	0	0	0	0	1.412	0	0	0	0.88779	0	0	0	1.3413	0	1.6005	0	0	1.8108
OTU_4713	Archaea	Woesearchaeota (DHVEG-6)	NA	NA	NA	NA	NA	0	0	0.86315	0	0	0	0.87229	0	0	0	1.4333	0	0	0	1.7227	0	0.74632	0	0	0
OTU_14777	Archaea	Woesearchaeota (DHVEG-6)	NA	NA	NA	NA	NA	0	0	0	0	0	0	1.412	0	1.4674	0	0.88779	0	0	0	0	0	0	0	0.88666	0
OTU_4758	Archaea	Woesearchaeota (DHVEG-6)	NA	NA	NA	NA	NA	0	0	0	0	0	0	0	0	0	0	0	1.0969	0	0	0	1.1571	0	2.3097	0	0
OTU_36200	Archaea	Woesearchaeota (DHVEG-6)	NA	NA	NA	NA	NA	0	0.78063	0	0	0	0	0	0	0	0	0	0	0	0	0.8212	0	0	0	0	0
OTU_8686	Archaea	Woesearchaeota (DHVEG-6)	NA	NA	NA	NA	NA	0	0	0	1.2115	0	1.0525	0	0	0	0	0	1.0969	0	1.0882	0	0	0	0	0	0
OTU_4695	Archaea	Woesearchaeota (DHVEG-6)	NA	NA	NA	NA	NA	0	0.78063	0	0	0.91573	0	0	0	1.867	0	0	0	0	0	0.8212	0	0	0	0	0
OTU_145	Archaea	Woesearchaeota (DHVEG-6)	NA	NA	NA	NA	NA	2.8949	2.8993	3.6399	0	4.8762	0	4.7854	0	6.3455	0	4.1705	0	1.9244	0	4.8383	0	3.0794	1.2137	1.8265	1.4181
OTU_14791	Archaea	Woesearchaeota (DHVEG-6)	NA	NA	NA	NA	NA	0	0	0	0	0	0	0	0	1.4674	0	0	0	0	0	0	0	0	0	0	0
OTU_556	Archaea	Woesearchaeota (DHVEG-6)	NA	NA	NA	NA	NA	1.6535	1.2844	2.5641	0	2.1846	0	2.3654	0	4.9951	0	0.88779	0	0	0	2.6709	0	1.2357	0	0	0.87666
OTU_1189	Archaea	Woesearchaeota (DHVEG-6)	NA	NA	NA	NA	NA	1.2813	1.2844	1.7895	0	1.4715	0	0.87229	0	2.4364	0	1.4333	0	0	0	1.7227	0	2.1334	0	2.9618	0
OTU_6326	Archaea	Woesearchaeota (DHVEG-6)	NA	NA	NA	NA	NA	0	0	0	0	0	1.0525	0	0.98649	0	0	0	0	0	0	0	2.838	0	2.3097	0	0
OTU_1048	Archaea	Woesearchaeota (DHVEG-6)	NA	NA	NA	NA	NA	1.6535	1.2844	2.7513	0	2.6597	0	0	0.98649	2.8436	0	2.6093	0	0	0	1.7227	0	1.2357	0	0	1.4181
OTU_8998	Archaea	Woesearchaeota (DHVEG-6)	NA	NA	NA	NA	NA	0	0	0	0	0	1.0525	0	0	0	0	0	1.0969	0	1.0882	0	1.1571	0	1.2137	0	0
OTU_10286	Archaea	Woesearchaeota (DHVEG-6)	NA	NA	NA	NA	NA	0.77847	0.78063	0	0	0	0	0	0	0	0	0	0	0	0	0	0	0.74632	0	0	0
OTU_252	Archaea	Woesearchaeota (DHVEG-6)	NA	NA	NA	NA	NA	3.0273	2.591	3.2001	0	2.4416	0	4.1384	0	4.4128	0	4.0273	0	1.518	0	3.9607	0	3.7219	0	3.111	3.6674
OTU_4672	Archaea	Woesearchaeota (DHVEG-6)	NA	NA	NA	NA	NA	0	0	0	0	0	0	0	1.5669	0	0	0	0	0	2.4606	0	2.2296	0	2.3097	0	0
OTU_148549	Archaea	Woesearchaeota (DHVEG-6)	NA	NA	NA	NA	NA	0	0	0	0	0	0	0	0	0	0	0	0	0	0	0	0	0	1.8634	0	0
OTU_204	Archaea	Woesearchaeota (DHVEG-6)	NA	NA	NA	NA	NA	2.4038	2.591	3.4367	0	3.0165	0	4.7854	0	4.87	0	3.3721	0	0	1.0882	3.9607	0	2.5217	0	2.6072	2.1192
OTU_61186	Archaea	Woesearchaeota (DHVEG-6)	NA	NA	NA	NA	NA	0	0	0	0	0.91573	0	0.87229	0	0	0	0	0	0	0	0	0	0	0	0	0
OTU_5205	Archaea	Woesearchaeota (DHVEG-6)	uncultured euryarchaeote	NA	NA	NA	NA	0	1.2844	0.86315	0	0	0	0	0.98649	0	0	1.8282	0	0	0	0	0	0	0	0	0.87666
OTU_5889	Archaea	Woesearchaeota (DHVEG-6)	uncultured euryarchaeote	NA	NA	NA	NA	0	0.78063	0.86315	0	0	0	0.87229	0	0	0	0.88779	0	0	0	0.8212	0	0.74632	0	1.4318	0
OTU_136192	Archaea	Woesearchaeota (DHVEG-6)	NA	NA	NA	NA	NA	0	0	0	0	0	0	0	0	0	0	0	0	0	0	0	1.1571	0	1.2137	0	0
OTU_1146	Archaea	Woesearchaeota (DHVEG-6)	NA	NA	NA	NA	NA	1.2813	2.1983	2.9169	0	3.0165	0	2.7685	0	4.0004	0	2.6093	0	1.9244	0	3.2381	0	0	0	1.8265	0.87666
OTU_63281	Archaea	Woesearchaeota (DHVEG-6)	NA	NA	NA	NA	NA	0	0	0	0	0.91573	0	0	0	0.91274	0	0.88779	0	0	0	0.8212	0	0	0	0	0
OTU_5701	Archaea	Woesearchaeota (DHVEG-6)	NA	NA	NA	NA	NA	0	0	0	0	0	0	0	2.5624	0	0	0	0	0	0	0	0	0	0	0	0
OTU_9948	Archaea	Woesearchaeota (DHVEG-6)	NA	NA	NA	NA	NA	0	0	0	0	0	0	0.87229	0	0	0	0	0	0	0	1.7227	0	0.74632	0	1.4318	0.87666
OTU_4311	Archaea	Woesearchaeota (DHVEG-6)	NA	NA	NA	NA	NA	0	0	0	0	0	2.6714	0	0	0	0	0	0	0	1.0882	0	0	0	0	0	0
OTU_16561	Archaea	Woesearchaeota (DHVEG-6)	NA	NA	NA	NA	NA	0	0	0	0	0	0	0	0	0	0	0	0	0	1.7014	0	0	0	0	0	0
OTU_197	Archaea	Woesearchaeota (DHVEG-6)	NA	NA	NA	NA	NA	3.3644	4.2439	4.5306	0	0.91573	0	3.7504	0	2.6544	0	4.1705	0	0	0	4.0301	0	3.5656	0	2.3908	4.214
OTU_17941	Archaea	Woesearchaeota (DHVEG-6)	NA	NA	NA	NA	NA	0	0	0	0	0	0	0	0	0	0	0	0	0	0	0.8212	0	0.74632	0	0	0
OTU_18283	Archaea	Woesearchaeota (DHVEG-6)	NA	NA	NA	NA	NA	0	0	0	0	0	0	0	0	0	0	0	0	0	0	0.8212	0	0.74632	0	0	0
OTU_13971	Archaea	Woesearchaeota (DHVEG-6)	NA	NA	NA	NA	NA	0	0	0	0	0	0	0.87229	0	0	0	0	0	0	0	0.8212	0	0	0	0	0
OTU_13077	Archaea	Woesearchaeota (DHVEG-6)	NA	NA	NA	NA	NA	0	0	0	0	0.91573	0	0	0	0	0	0.88779	0	0	0	0	0	0	0	0	0
OTU_12462	Archaea	Woesearchaeota (DHVEG-6)	NA	NA	NA	NA	NA	0	0	0	2.6469	0	0	0	0	0	0	0	0	0	0	0	0	0	0	0	0
OTU_12615	Archaea	Woesearchaeota (DHVEG-6)	NA	NA	NA	NA	NA	0	0	0	2.6469	0	0	0	0	0	0	0	0	0	0	0	0	0	0	0	0
OTU_3617	Archaea	Woesearchaeota (DHVEG-6)	NA	NA	NA	NA	NA	0	0.78063	0.86315	0	0	0	0	0.98649	0	0	0	0	0	1.0882	0.8212	1.1571	0.74632	0	0	0.87666
OTU_1881	Archaea	Woesearchaeota (DHVEG-6)	NA	NA	NA	NA	NA	1.6535	1.2844	0.86315	0	0	0	0.87229	0	3.0109	0	1.4333	0	0	0	2.2733	0	2.1334	0	1.4318	0.87666
OTU_384	Archaea	Woesearchaeota (DHVEG-6)	NA	NA	NA	NA	NA	2.5867	1.657	3.6399	0	3.3024	0	3.3414	0	4.1513	0	1.8282	0	0	0	3.1158	0	1.2357	0	0.88666	2.3731
OTU_110	Archaea	Woesearchaeota (DHVEG-6)	NA	NA	NA	NA	NA	4.3444	5.8686	5.6	0	2.6597	0	3.4551	0.98649	4.5277	0	4.237	0	2.5008	1.0882	5.1501	0	4.8469	0	2.9618	5.7685
OTU_38727	Archaea	Woesearchaeota (DHVEG-6)	NA	NA	NA	NA	NA	0	0.78063	0	0	0	0	0	0	0	0	0	0	0	0	0.8212	0	0	0	0	0.87666
OTU_11205	Archaea	Woesearchaeota (DHVEG-6)	NA	NA	NA	NA	NA	0	0.78063	0	0	0	0	0	0	0	0	0	0	0	0	0	0	0	0	0.88666	0
OTU_11731	Archaea	Woesearchaeota (DHVEG-6)	NA	NA	NA	NA	NA	0	0	0.86315	0	0	0	0	0	0	0	0	0	0	0	0	0	0	0	0	0.87666
OTU_30480	Archaea	Woesearchaeota (DHVEG-6)	NA	NA	NA	NA	NA	0	0.78063	0.86315	0	0	0	0	0	0	0	0.88779	0	0	0	0	0	0.74632	0	0	0
OTU_11218	Archaea	Woesearchaeota (DHVEG-6)	NA	NA	NA	NA	NA	0	0.78063	0.86315	0	0	0	0	0	0	0	0	0	0	0	0	0	0	0	0	0
OTU_27224	Archaea	Woesearchaeota (DHVEG-6)	NA	NA	NA	NA	NA	0.77847	0	0.86315	0	0	0	0	0	0	0	0	0	0	0	0	0	0	0	0	0
OTU_8093	Archaea	Woesearchaeota (DHVEG-6)	NA	NA	NA	NA	NA	0	0	1.3994	0	0	0	0.87229	0	0.91274	0	0	0	0	0	0	0	0	0	0	0
OTU_35925	Archaea	Woesearchaeota (DHVEG-6)	NA	NA	NA	NA	NA	0	0.78063	0	0	0	0	0	0	0	0	0	0	0	0	0.8212	0	0	0	0	0
OTU_7726	Archaea	Woesearchaeota (DHVEG-6)	NA	NA	NA	NA	NA	0	0.78063	0	0	0.91573	0	0.87229	0	0	0	0.88779	0	0	0	1.7227	0	0	0	0	0
OTU_7348	Archaea	Woesearchaeota (DHVEG-6)	NA	NA	NA	NA	NA	0.77847	1.657	1.3994	0	0	0	0	0	0	0	0	0	0	0	0.8212	0	0	0	0	0
OTU_7221	Archaea	Woesearchaeota (DHVEG-6)	NA	NA	NA	NA	NA	0	1.657	0	0	0	0	0.87229	0	0.91274	0	0.88779	0	0	0	0	0	1.2357	0	0	0
OTU_26	Archaea	Woesearchaeota (DHVEG-6)	NA	NA	NA	NA	NA	6.9793	7.5519	7.245	0	6.0186	0	6.6771	0.98649	5.9924	0	7.2433	1.0969	4.6571	0	6.8488	0	6.8517	0	6.1761	7.7708
OTU_25580	Archaea	Woesearchaeota (DHVEG-6)	NA	NA	NA	NA	NA	0.77847	0	0	0	0	0	0	0	0	0	0	0	0	0	0	0	0	0	0	0.87666
OTU_123921	Archaea	Woesearchaeota (DHVEG-6)	NA	NA	NA	NA	NA	0	0	0	0	0	0	0	0	0	0	0	0	0	0	0.8212	0	0.74632	0	0	0
OTU_8052	Archaea	Woesearchaeota (DHVEG-6)	NA	NA	NA	NA	NA	1.6535	0	1.3994	0	0	0	1.412	0	0	0	0	0	0	0	0	0	1.2357	0	0	1.4181
OTU_5229	Archaea	Woesearchaeota (DHVEG-6)	NA	NA	NA	NA	NA	0.77847	1.2844	0	0	1.8717	0	0	0	0	0	0	0	0	0	0	0	0.74632	0	0	1.4181
OTU_13708	Archaea	Woesearchaeota (DHVEG-6)	NA	NA	NA	NA	NA	0	0.78063	0	0	0	0	1.8039	0	0	0	0	0	0	0	0.8212	0	0	0	0	0.87666
OTU_71607	Archaea	Woesearchaeota (DHVEG-6)	NA	NA	NA	NA	NA	0.77847	0	0	0	0	0	0.87229	0	0.91274	0	0.88779	0	0	0	0	0	0	0	0	0
OTU_55523	Archaea	Woesearchaeota (DHVEG-6)	NA	NA	NA	NA	NA	0	0	0	0	0.91573	0	0	0	0	0	0.88779	0	0	0	0	0	0	0	0	0
OTU_9257	Archaea	Woesearchaeota (DHVEG-6)	NA	NA	NA	NA	NA	0	0	0	0	0	0	0.87229	0	0.91274	0	1.8282	0	0	0	1.3413	0	0	0	0	1.4181
OTU_599	Archaea	Woesearchaeota (DHVEG-6)	NA	NA	NA	NA	NA	2.8949	0	2.3491	0	0	0	0	0	0	0	2.1379	0	0.95007	0	1.7227	0	2.5217	0	2.1361	4.7506
OTU_166	Archaea	Woesearchaeota (DHVEG-6)	NA	NA	NA	NA	NA	4.4892	5.0262	4.5306	0	0.91573	3.0906	1.412	3.6754	1.4674	2.1456	3.7819	1.0969	1.9244	0	3.9607	0	4.7412	0	4.025	5.0344
OTU_142887	Archaea	Woesearchaeota (DHVEG-6)	NA	NA	NA	NA	NA	0	0	0	0	0	0	0	0	0	0	0	0	0	0	0	0	0.74632	0	0	0.87666
OTU_2247	Archaea	Woesearchaeota (DHVEG-6)	NA	NA	NA	NA	NA	2.749	3.1533	1.7895	0	2.1846	0	0	0	2.1797	0	0.88779	0	0	0	0.8212	0	1.8914	0	1.4318	2.1192
OTU_3263	Archaea	Woesearchaeota (DHVEG-6)	NA	NA	NA	NA	NA	1.2813	2.1983	0.86315	0	0	0	0	0	0	0	0.88779	0	0	0	0.8212	0	0.74632	0	0.88666	0.87666
OTU_5020	Archaea	Woesearchaeota (DHVEG-6)	NA	NA	NA	NA	NA	0.77847	0	0	0	0	0	0	0	0	0	0.88779	0	0	0	1.3413	0	0.74632	0	0.88666	1.4181
OTU_696	Archaea	Woesearchaeota (DHVEG-6)	NA	NA	NA	NA	NA	3.7181	3.5568	3.3232	0	0	0	2.581	0.98649	0.91274	0	2.964	0	0	0	2.6709	0	3.3903	0	2.6072	2.589
OTU_336	Archaea	Woesearchaeota (DHVEG-6)	NA	NA	NA	NA	NA	3.6375	3.5568	2.7513	0	0	0	0.87229	0	1.4674	0	2.6093	0	2.2412	0	3.6442	0	3.6459	0	2.6072	3.2267
OTU_438	Archaea	Woesearchaeota (DHVEG-6)	NA	NA	NA	NA	NA	3.0273	3.7993	3.3232	0	0.91573	0	0.87229	0	1.867	0	2.3928	1.7128	1.518	0	2.8349	0	3.1906	0	2.3908	3.5692
OTU_13	Archaea	Woesearchaeota (DHVEG-6)	uncultured euryarchaeote	NA	NA	NA	NA	7.6985	8.3622	7.2986	1.8606	8.5062	0	8.6665	0	8.2213	0	7.9117	0	5.7581	2.7291	7.9583	1.1571	7.5336	1.2137	7.2081	8.0869
OTU_25044	Archaea	Woesearchaeota (DHVEG-6)	NA	NA	NA	NA	NA	0.77847	0	0	0	0	0	0	0	0	0	0	0	0	0	0.8212	0	0.74632	0	0.88666	0.87666
OTU_10997	Archaea	Woesearchaeota (DHVEG-6)	uncultured euryarchaeote	NA	NA	NA	NA	0.77847	0.78063	1.3994	0	0	0	0.87229	0	0.91274	0	1.4333	0	0	0	0.8212	0	0.74632	0	0.88666	1.8108
OTU_17109	Archaea	Woesearchaeota (DHVEG-6)	uncultured euryarchaeote	NA	NA	NA	NA	0	0	0	0	0	0	0	0	0	0	0	0	0	0	0.8212	0	0	0	0	0.87666
OTU_71533	Archaea	Woesearchaeota (DHVEG-6)	uncultured euryarchaeote	NA	NA	NA	NA	0	0	0	0	0	0	0.87229	0	0	0	0.88779	0	0	0	0	0	0	0	0	0
OTU_68612	Archaea	Woesearchaeota (DHVEG-6)	uncultured euryarchaeote	NA	NA	NA	NA	0	0	0	0	0	0	0.87229	0	0	0	0	0	0	0	0.8212	0	0	0	0	0
OTU_5660	Archaea	Woesearchaeota (DHVEG-6)	uncultured euryarchaeote	NA	NA	NA	NA	0	0	0	0	0	0	2.581	0	0	0	0.88779	0	0	0	0.8212	0	0	0	0	1.8108
OTU_31840	Archaea	Woesearchaeota (DHVEG-6)	NA	NA	NA	NA	NA	0	1.2844	0	0	0	0	0	0	0	0	0.88779	0	0.95007	0	0	0	0	0	0	0
OTU_16398	Archaea	Woesearchaeota (DHVEG-6)	uncultured euryarchaeote	NA	NA	NA	NA	0	0	0	0	1.4715	0	0	0	0	0	0	0	0.95007	0	0.8212	0	0.74632	0	0	0
OTU_14768	Archaea	Woesearchaeota (DHVEG-6)	uncultured euryarchaeote	NA	NA	NA	NA	0	1.2844	0	0	1.4715	0	2.1118	0	0.91274	0	0.88779	0	0	0	1.7227	0	0	0	0.88666	1.4181
OTU_2561	Archaea	Woesearchaeota (DHVEG-6)	uncultured euryarchaeote	NA	NA	NA	NA	1.9491	1.9529	0.86315	0	1.4715	0	2.581	0	2.6544	0	1.8282	0	0	0	2.4857	0	1.2357	0	1.4318	3.0917
OTU_7777	Archaea	Woesearchaeota (DHVEG-6)	uncultured euryarchaeote	NA	NA	NA	NA	0	0	0.86315	0	0.91573	0	1.412	0	0	0	0	0	0	0	0	0	0	0	0	0
OTU_63174	Archaea	Woesearchaeota (DHVEG-6)	NA	NA	NA	NA	NA	0	0	0	0	0.91573	0	0.87229	0	0	0	1.4333	0	0	0	0	0	0	0	0	0
OTU_9987	Archaea	Woesearchaeota (DHVEG-6)	NA	NA	NA	NA	NA	0.77847	0	0.86315	0	1.4715	0	0	0	0	0	0	0	0	0	0	0	0.74632	0	0.88666	0
OTU_58268	Archaea	Woesearchaeota (DHVEG-6)	NA	NA	NA	NA	NA	0	0	0	0	1.4715	0	0	0	0	0	0	0	0	0	0	0	0	0	0	0
OTU_2662	Archaea	Woesearchaeota (DHVEG-6)	uncultured euryarchaeote	NA	NA	NA	NA	0	0	0	0	2.1846	2.6714	1.412	0	2.6544	0	0	0	0	0	1.7227	0	0	0	0	0
OTU_27418	Archaea	Woesearchaeota (DHVEG-6)	NA	NA	NA	NA	NA	0.77847	0	0	0	0	0	0	0	0.91274	0	0	0	0	0	0	0	0	0	0	0.87666
OTU_759	Archaea	Woesearchaeota (DHVEG-6)	uncultured euryarchaeote	NA	NA	NA	NA	2.8949	3.2652	1.7895	0	0	1.0525	0	0.98649	2.1797	0	0.88779	0	1.518	0	2.8349	0	2.3406	0	0.88666	3.0917
OTU_573	Archaea	Woesearchaeota (DHVEG-6)	NA	NA	NA	NA	NA	3.6375	4.5394	3.6399	0	1.4715	1.0525	3.5604	1.5669	4.2213	0	2.1379	0	0	0	4.0963	0	3.7942	0	3.6876	3.3501
OTU_22054	Archaea	Woesearchaeota (DHVEG-6)	NA	NA	NA	NA	NA	0.77847	1.2844	0	0	0	0	0	0	0	0	0	0	0	0	0	0	0	0	0.88666	0.87666
OTU_47381	Archaea	Woesearchaeota (DHVEG-6)	NA	NA	NA	NA	NA	0	0	0.86315	0	0.91573	0	0	0	0	0	0	0	0	0	0	0	0	0	0	0
OTU_3625	Archaea	Woesearchaeota (DHVEG-6)	uncultured euryarchaeote	NA	NA	NA	NA	0.77847	1.657	0	0	0.91573	0	2.1118	0	1.867	0	0	0	0	0	2.0241	0	1.2357	0	0	0.87666
OTU_15404	Archaea	Woesearchaeota (DHVEG-6)	uncultured euryarchaeote	NA	NA	NA	NA	0	0.78063	0	0	0.91573	0	1.8039	0	0	0	0.88779	0	0	0	0.8212	0	0.74632	0	0	0.87666
OTU_2524	Archaea	Woesearchaeota (DHVEG-6)	NA	NA	NA	NA	NA	2.8949	3.1533	0.86315	0	0.91573	0	0.87229	0	1.4674	0	1.4333	0	0	0	2.6709	0	2.1334	0	2.3908	2.3731
OTU_21	Archaea	Woesearchaeota (DHVEG-6)	NA	NA	NA	NA	NA	7.6009	7.6272	7.7846	1.2115	2.1846	0	4.3293	0	5.1466	0	6.1953	1.7128	4.5464	0	7.2631	1.1571	7.4962	1.8634	6.4386	7.4913
OTU_7104	Archaea	Woesearchaeota (DHVEG-6)	NA	NA	NA	NA	NA	0.77847	1.2844	0.86315	0	0	0	0	0	0	0	0	0	0	0	0	0	0	0	1.4318	0
OTU_6367	Archaea	Woesearchaeota (DHVEG-6)	NA	NA	NA	NA	NA	1.2813	0	0.86315	0	0	0	0	0	0	0	0	0	0	0	0.8212	0	1.2357	0	0	0.87666
OTU_3953	Archaea	Woesearchaeota (DHVEG-6)	NA	NA	NA	NA	NA	1.9491	1.9529	1.3994	0	0	0	0.87229	0	0	0	0.88779	0	0	0	1.3413	0	1.8914	0	1.8265	0.87666
OTU_11042	Archaea	Woesearchaeota (DHVEG-6)	NA	NA	NA	NA	NA	0.77847	1.9529	0.86315	0	0	0	0	0	0	0	0	0	0	0	0	0	0	0	0	0
OTU_30412	Archaea	Woesearchaeota (DHVEG-6)	NA	NA	NA	NA	NA	0	1.2844	1.3994	0	0	0	0	0	0	0	0	0	0	0	0	0	0	0	0	1.4181
OTU_10437	Archaea	Woesearchaeota (DHVEG-6)	NA	NA	NA	NA	NA	1.2813	0	0.86315	0	0	0	0	0	0	0	0	0	0	0	0	0	0	0	0	0
OTU_10564	Archaea	Woesearchaeota (DHVEG-6)	NA	NA	NA	NA	NA	1.9491	0.78063	0.86315	0	0	0	0	0	0	0	0	0	0	0	1.3413	0	0.74632	0	0	0
OTU_7410	Archaea	Woesearchaeota (DHVEG-6)	NA	NA	NA	NA	NA	0.77847	0	1.3994	0	0	0	0	0	0	0	0	0	0	0	0	0	0.74632	0	0	0
OTU_29302	Archaea	Woesearchaeota (DHVEG-6)	NA	NA	NA	NA	NA	1.2813	1.2844	0	0	0	0	0	0	0	0	0	0	0	0	0.8212	0	0	0	0	0
OTU_10572	Archaea	Woesearchaeota (DHVEG-6)	NA	NA	NA	NA	NA	0.77847	0.78063	0	0	0	0	0	0	0	0	0	0	0	0	0	0	0	0	0	0
OTU_9402	Archaea	Woesearchaeota (DHVEG-6)	NA	NA	NA	NA	NA	0	0	0	0	0	0	0	0	0	0	0	0	0	1.0882	0	2.2296	0	1.8634	0	0
OTU_14877	Archaea	Woesearchaeota (DHVEG-6)	NA	NA	NA	NA	NA	0	0.78063	0.86315	0	0	0	0.87229	0	1.4674	0	0	0	0	0	0	0	0	0	0	0
OTU_963	Archaea	Woesearchaeota (DHVEG-6)	uncultured euryarchaeote	NA	NA	NA	NA	1.6535	0.78063	0.86315	2.3067	1.4715	3.0906	2.1118	1.9797	4.3517	0	1.4333	0	0.95007	0	2.2733	1.1571	1.2357	0	0	1.8108
OTU_2164	Archaea	Woesearchaeota (DHVEG-6)	uncultured euryarchaeote	NA	NA	NA	NA	1.2813	1.2844	0	0	0.91573	0	0	0	0.91274	0	1.4333	0	0	0	2.0241	0	0.74632	0	0	2.3731
OTU_449	Archaea	Woesearchaeota (DHVEG-6)	uncultured euryarchaeote	NA	NA	NA	NA	1.2813	1.9529	2.3491	1.8606	4.4189	1.6545	2.581	0	4.634	0	2.6093	0	0.95007	0	2.2733	0	2.8273	0	0.88666	1.4181
OTU_1570	Archaea	Woesearchaeota (DHVEG-6)	uncultured euryarchaeote	NA	NA	NA	NA	0	0.78063	0.86315	0	0.91573	0	3.2181	0	3.1608	0	1.4333	0	0	0	0.8212	0	0.74632	0	0	0
OTU_1586	Archaea	Woesearchaeota (DHVEG-6)	NA	NA	NA	NA	NA	0.77847	1.657	0.86315	0	0.91573	0	0	0	0.91274	0	1.8282	0	0.95007	0	1.3413	0	2.1334	0	0	1.4181
OTU_17195	Archaea	Woesearchaeota (DHVEG-6)	NA	NA	NA	NA	NA	0	0	0	0	0	0	0	0	0	0	0.88779	0	0	1.0882	1.3413	0	1.2357	0	0	0
OTU_16949	Archaea	Woesearchaeota (DHVEG-6)	NA	NA	NA	NA	NA	0	0	0	0	0	0	0	0	0	0	0	0	0	0	1.3413	0	0	0	0	0
OTU_64130	Archaea	Woesearchaeota (DHVEG-6)	NA	NA	NA	NA	NA	0	0	0	0	0	1.0525	0	0	0	1.7151	0	0	0	0	0	0	0	1.2137	0	0
OTU_3497	Archaea	Woesearchaeota (DHVEG-6)	NA	NA	NA	NA	NA	0	0.78063	0.86315	0	0	1.0525	0	1.5669	1.4674	1.0987	1.4333	1.0969	0.95007	1.7014	1.3413	0	1.2357	0	0	1.8108
OTU_153765	Archaea	Woesearchaeota (DHVEG-6)	NA	NA	NA	NA	NA	0	0	0	0	0	0	0	0	0	0	0	0	0	0	0	0	0	0	1.8265	0
OTU_1872	Archaea	Woesearchaeota (DHVEG-6)	uncultured euryarchaeote	NA	NA	NA	NA	0	0.78063	0	0	0	3.6798	0	3.2975	0	1.7151	0	1.0969	0	2.4606	0	0	0	0	0	0.87666
OTU_18498	Archaea	Woesearchaeota (DHVEG-6)	NA	NA	NA	NA	NA	0	0	0	0	0	0	0	0	1.4674	0	0.88779	0	0	0	0	0	0.74632	0	0	0
OTU_1435	Archaea	Woesearchaeota (DHVEG-6)	NA	NA	NA	NA	NA	2.8949	2.8993	2.7513	0	3.0165	0	2.1118	0	1.867	0	2.1379	0	0	0	2.2733	0	2.3406	0	1.8265	2.1192
OTU_3252	Archaea	Woesearchaeota (DHVEG-6)	NA	NA	NA	NA	NA	2.749	2.408	2.0963	0	0	0	0	0	0	0	1.4333	0	0	0	0.8212	0	2.5217	0	0.88666	0.87666
OTU_4072	Archaea	Woesearchaeota (DHVEG-6)	NA	NA	NA	NA	NA	0.77847	1.657	1.3994	0	0.91573	0	1.8039	0	0	0	1.4333	0	0	0	1.3413	0	1.2357	0	0.88666	0
OTU_3816	Archaea	Woesearchaeota (DHVEG-6)	NA	NA	NA	NA	NA	0	1.657	0	0	0	0	0	0	0	0	0	0	0	1.7014	0	2.2296	1.2357	2.9253	0	0.87666
OTU_137	Archaea	Woesearchaeota (DHVEG-6)	NA	NA	NA	NA	NA	2.8949	4.4475	4.1194	1.8606	5.2229	1.6545	4.0687	1.9797	4.7331	0	5.058	0	2.9115	1.0882	4.9853	0	3.1906	0	3.3699	2.7767
OTU_45895	Archaea	Woesearchaeota (DHVEG-6)	NA	NA	NA	NA	NA	0	0	0.86315	0	0	0	0.87229	0	0	0	0	0	0	0	0	0	0	0	0	0
OTU_59480	Archaea	Woesearchaeota (DHVEG-6)	NA	NA	NA	NA	NA	0	0	0	0	0.91573	0	0	0	0.91274	0	0	0	0	0	0	0	0	0	0	0
OTU_6430	Archaea	Woesearchaeota (DHVEG-6)	NA	NA	NA	NA	NA	0.77847	0	0.86315	0	1.8717	0	0.87229	0	0	0	0	0	0	0	1.3413	0	1.2357	0	0	0
OTU_12698	Archaea	Woesearchaeota (DHVEG-6)	NA	NA	NA	NA	NA	0	0	0	0	0.91573	0	0	0	0.91274	0	0.88779	0	0	0	0	0	0	0	0	0.87666
OTU_41457	Archaea	Woesearchaeota (DHVEG-6)	NA	NA	NA	NA	NA	0	0	0.86315	0	0	0	0	0	0	0	0	0	0	0	0	0	0	0	0.88666	0
OTU_89127	Archaea	Woesearchaeota (DHVEG-6)	NA	NA	NA	NA	NA	0	0	0	0	0	0	0	0	0.91274	0	0	0	0	0	0	0	0.74632	0	0	0
OTU_6194	Archaea	Woesearchaeota (DHVEG-6)	NA	NA	NA	NA	NA	0	0	0	0	0.91573	0	0	0	1.4674	0	0.88779	0	0	0	0.8212	0	0.74632	0	0	0
OTU_4557	Archaea	Woesearchaeota (DHVEG-6)	NA	NA	NA	NA	NA	0	0	0	0	0	0	0	0	0	0	0	2.9697	0	0	0	2.2296	0	1.8634	0	0
OTU_14634	Archaea	Woesearchaeota (DHVEG-6)	NA	NA	NA	NA	NA	0	0	0	0	0	0	0	0	2.1797	0	0	0	0.95007	0	0	0	0	0	0	0
OTU_49185	Archaea	Woesearchaeota (DHVEG-6)	NA	NA	NA	NA	NA	0	0	0	1.8606	0	0	0	0	0	0	0	0	0	0	0	0	0	0	0	0
OTU_1362	Archaea	Woesearchaeota (DHVEG-6)	NA	NA	NA	NA	NA	0.77847	0.78063	0	0	1.4715	0	3.4551	0	3.4207	0	1.8282	0	0	0	2.2733	0	1.6005	0	0	0
OTU_10430	Archaea	Woesearchaeota (DHVEG-6)	NA	NA	NA	NA	NA	0.77847	0.78063	0	0	0	0	0	0	0	0	0	0	0	0	0	0	0	0	0	0
OTU_2428	Archaea	Woesearchaeota (DHVEG-6)	NA	NA	NA	NA	NA	0	0	0	0	0	1.6545	0	0	0	0	0	1.7128	0	2.4606	0	3.4383	0	1.8634	0	0
OTU_102887	Archaea	Woesearchaeota (DHVEG-6)	NA	NA	NA	NA	NA	0	0	0	0	0	0	0	0	0	0	0	1.7128	0	0	0	0	0	0	0	0
OTU_965	Archaea	Woesearchaeota (DHVEG-6)	NA	NA	NA	NA	NA	0.77847	1.9529	0	0	2.1846	0	3.6585	0	1.4674	0	1.8282	0	0	0	2.2733	0	1.6005	0	0	1.4181
OTU_7423	Archaea	Woesearchaeota (DHVEG-6)	NA	NA	NA	NA	NA	0	0.78063	1.3994	0	0	0	0	0	1.4674	0	1.4333	0	0	0	0	0	0	0	0	0
OTU_29836	Archaea	Woesearchaeota (DHVEG-6)	NA	NA	NA	NA	NA	0	1.9529	0	0	0	0	0	0	1.867	0	0	0	0	0	0	0	0.74632	0	0	0
OTU_7760	Archaea	Woesearchaeota (DHVEG-6)	NA	NA	NA	NA	NA	0.77847	0	0	0	1.8717	0	0	0	0	0	0.88779	0	0	0	0.8212	1.7908	0	0	0	0
OTU_62848	Archaea	Woesearchaeota (DHVEG-6)	NA	NA	NA	NA	NA	0	0	0	0	0.91573	0	0	0	0	0	1.4333	0	0	0	0.8212	0	0	0	0	0
OTU_1354	Archaea	Woesearchaeota (DHVEG-6)	NA	NA	NA	NA	NA	0.77847	1.9529	0	0	2.1846	0	0	0	3.4207	0	0.88779	0	0	0	2.2733	0	0.74632	0	0	0.87666
OTU_4862	Archaea	Woesearchaeota (DHVEG-6)	NA	NA	NA	NA	NA	0	0	0	0	0	0	0	0	0	0	0	0	0	1.7014	0	1.1571	0	3.1563	0	0
OTU_13574	Archaea	Woesearchaeota (DHVEG-6)	NA	NA	NA	NA	NA	0	0	0	0	0	0	1.412	0	0	0	0	0	0	0	0	0	0	0	0	0
OTU_5930	Archaea	Woesearchaeota (DHVEG-6)	NA	NA	NA	NA	NA	0	0	0	0	0	2.078	0	0	0	0	0	1.7128	0	0	0	0	0	0	0	0
OTU_67537	Archaea	Woesearchaeota (DHVEG-6)	NA	NA	NA	NA	NA	0	0	0	0	0	1.6545	0	2.3002	0	0	0	1.0969	0	0	0	0	0	0	0	0
OTU_7874	Archaea	Woesearchaeota (DHVEG-6)	NA	NA	NA	NA	NA	0	0	0	0	0	1.0525	0	0.98649	0	2.7458	0	0	0	0	0	1.7908	0	1.2137	0	0
OTU_4549	Archaea	Woesearchaeota (DHVEG-6)	NA	NA	NA	NA	NA	0	0	0	0	0	1.0525	0	2.5624	0	1.0987	0	1.7128	0	1.0882	0	0	0	0	0	0
OTU_18001	Archaea	Woesearchaeota (DHVEG-6)	NA	NA	NA	NA	NA	0	0	0	0	0.91573	0	0	0	0.91274	0	0.88779	0	0	0	0.8212	0	0.74632	0	0	0
OTU_3517	Archaea	Woesearchaeota (DHVEG-6)	NA	NA	NA	NA	NA	0	0	0	0	2.1846	0	0	0	3.0109	0	0	0	0	0	0	0	0	0	0	0
OTU_14068	Archaea	Woesearchaeota (DHVEG-6)	NA	NA	NA	NA	NA	0	0	0	0	0	0	0.87229	0	0	0	0	0	0	0	0	0	0.74632	0	0	0
OTU_1366	Archaea	Woesearchaeota (DHVEG-6)	NA	NA	NA	NA	NA	1.6535	1.2844	0.86315	0	0	0	2.1118	0	1.867	1.0987	2.7975	0	0	0	2.0241	0	1.8914	0	0	0
OTU_10304	Archaea	Woesearchaeota (DHVEG-6)	NA	NA	NA	NA	NA	0.77847	0	0	0	0	0	0	0	1.4674	0	0	0	0	0	0.8212	0	0	0	0	0
OTU_54832	Archaea	Woesearchaeota (DHVEG-6)	NA	NA	NA	NA	NA	0	0	0	1.2115	0	0	1.412	0	0	0	0	2.143	0	0	0	0	0	1.2137	0	0
OTU_69025	Archaea	Woesearchaeota (DHVEG-6)	NA	NA	NA	NA	NA	0	0	0	0	0	0	0.87229	0	0	0	0	0	0	0	0.8212	0	0	0	0	0
OTU_89583	Archaea	Woesearchaeota (DHVEG-6)	NA	NA	NA	NA	NA	0	0	0	0	0	0	0	0	0.91274	0	0.88779	0	0	0	0	0	0.74632	0	0	0.87666
OTU_4206	Archaea	Woesearchaeota (DHVEG-6)	NA	NA	NA	NA	NA	0.77847	0.78063	1.3994	0	0.91573	0	0.87229	0	2.4364	0	0.88779	0	0	0	0	0	0	0	0	0
OTU_1004	Archaea	Woesearchaeota (DHVEG-6)	NA	NA	NA	NA	NA	0.77847	1.657	0	1.2115	2.4416	0	3.2181	0.98649	2.6544	0	1.8282	0	1.9244	0	2.0241	0	0.74632	0	0.88666	1.4181
OTU_3061	Archaea	Woesearchaeota (DHVEG-6)	NA	NA	NA	NA	NA	0	0	0	3.153	0	2.6714	0.87229	2.7841	0	1.0987	0	0	0	0	0	0	0	0	0	0
OTU_5712	Archaea	Woesearchaeota (DHVEG-6)	uncultured euryarchaeote	NA	NA	NA	NA	0	0	0	0	0	2.405	0	2.3002	0	0	0	0	0	0	0	0	0	1.2137	0	0
OTU_1000	Archaea	Woesearchaeota (DHVEG-6)	NA	NA	NA	NA	NA	1.2813	1.2844	0	0	1.4715	0	4.1384	0	2.4364	0	0	0	1.518	0	2.0241	0	0	0	2.3908	2.1192
OTU_13732	Archaea	Woesearchaeota (DHVEG-6)	NA	NA	NA	NA	NA	0	0	0	0	0	0	1.412	0	0	0	0	0	0	0	0	0	0	0	0	0
OTU_7529	Archaea	Woesearchaeota (DHVEG-6)	NA	NA	NA	NA	NA	0	0	0	2.6469	0	1.6545	0	0	0	0	0	0	0	0	0	0	0	0	0	0
OTU_65693	Archaea	Woesearchaeota (DHVEG-6)	NA	NA	NA	NA	NA	0	0	0	0	0	1.6545	0	0.98649	0	0	0	0	0	0	0	0	0	0	0	0
OTU_1871	Archaea	Woesearchaeota (DHVEG-6)	NA	NA	NA	NA	NA	0.77847	0	1.7895	0	1.8717	0	2.7685	0	1.867	0	1.8282	0	0.95007	0	2.2733	0	0	0	0	0
OTU_119955	Archaea	Woesearchaeota (DHVEG-6)	NA	NA	NA	NA	NA	0	0	0	0	0	0	0	0	0	0	0	0	0	2.1304	0	0	0	0	0	0
OTU_107748	Archaea	Woesearchaeota (DHVEG-6)	NA	NA	NA	NA	NA	0	0	0	0	0	0	0	0	0	0	0	1.0969	0	0	0	1.1571	0	0	0	0
OTU_1112	Archaea	Woesearchaeota (DHVEG-6)	NA	NA	NA	NA	NA	0	1.2844	1.3994	2.6469	0	2.405	0	0	0	3.1685	0	3.631	0.95007	3.8593	1.3413	5.0435	0	3.8271	0.88666	0
OTU_15005	Archaea	Woesearchaeota (DHVEG-6)	NA	NA	NA	NA	NA	0	0	0	0	0	0	0	0	0	1.0987	0	0	0	1.0882	0	1.7908	0	1.2137	0	0
OTU_1429	Archaea	Woesearchaeota (DHVEG-6)	NA	NA	NA	NA	NA	0.77847	2.408	0	0	0	0	0	2.3002	0	0	0	0	0	1.0882	0.8212	1.7908	0	1.8634	1.8265	0.87666
OTU_210	Archaea	Woesearchaeota (DHVEG-6)	NA	NA	NA	NA	NA	4.1833	3.466	2.3491	0	0	3.4151	1.412	2.5624	0	3.6341	3.2484	4.2648	1.9244	3.9671	4.3881	4.3702	3.5656	4.4665	3.111	3.2267
OTU_6161	Archaea	Woesearchaeota (DHVEG-6)	NA	NA	NA	NA	NA	0	0	0	0	0	1.0525	0	0	0	0	0.88779	0	0	1.7014	0	0	1.2357	1.2137	0	0
OTU_410	Archaea	Woesearchaeota (DHVEG-6)	NA	NA	NA	NA	NA	1.2813	1.657	1.3994	0	0	3.5535	0	2.9763	0	2.9726	0.88779	4.1767	0	2.4606	0.8212	4.8105	0	3.1563	0	0.87666
OTU_2505	Archaea	Woesearchaeota (DHVEG-6)	NA	NA	NA	NA	NA	1.2813	1.9529	0.86315	0	0	1.0525	0	0	1.4674	0	0	0	0	0	0	0	0	1.2137	1.4318	0
OTU_5300	Archaea	Woesearchaeota (DHVEG-6)	NA	NA	NA	NA	NA	0	0.78063	0	0	0	0	1.8039	0	2.1797	0	0	0	0	0	1.3413	0	0	0	0	0
OTU_127	Archaea	Woesearchaeota (DHVEG-6)	NA	NA	NA	NA	NA	3.1487	3.7993	5.4727	1.2115	5.079	0	5.8656	0	6.1261	0	4.3007	0	1.518	1.0882	3.5529	0	2.6826	1.2137	2.3908	2.1192
OTU_75045	Archaea	Woesearchaeota (DHVEG-6)	NA	NA	NA	NA	NA	0	0	0	0	1.4715	0	0.87229	0	1.4674	0	0	0	0	0	0	0	0	0	0	0
OTU_13177	Archaea	Woesearchaeota (DHVEG-6)	NA	NA	NA	NA	NA	0	0	0	0	0.91573	0	0.87229	0	0.91274	0	0	0	0	0	0	0	0	0	0	0
OTU_4162	Archaea	Woesearchaeota (DHVEG-6)	NA	NA	NA	NA	NA	0	1.2844	0	0	0	1.0525	0	1.9797	0	0	0	1.0969	0	0	0	0	0	0	0	0
OTU_6384	Archaea	Woesearchaeota (DHVEG-6)	NA	NA	NA	NA	NA	0.77847	0	0	0	0	0	0	0	1.4674	0	0	1.7128	0	1.0882	0	0	0.74632	0	0	0
OTU_4986	Archaea	Woesearchaeota (DHVEG-6)	NA	NA	NA	NA	NA	1.9491	0	0.86315	0	0	0	0	0	0	0	0	0	0	0	0	0	1.2357	0	0	0.87666
OTU_5710	Archaea	Woesearchaeota (DHVEG-6)	NA	NA	NA	NA	NA	0	0	0	0	0	1.6545	0	1.5669	0	0	0	0	0	0	0	0	0	0	0	0
OTU_9837	Archaea	Woesearchaeota (DHVEG-6)	NA	NA	NA	NA	NA	0	0.78063	1.3994	0	0	1.0525	0	0	0.91274	0	0	0	0	0	1.3413	0	0	0	0.88666	0
OTU_103964	Archaea	Woesearchaeota (DHVEG-6)	NA	NA	NA	NA	NA	0	0	0	0	0	0	0	0	0	0	0	1.7128	0	0	0	0	0	0	0	0
OTU_78084	Archaea	Woesearchaeota (DHVEG-6)	NA	NA	NA	NA	NA	0	0	0	0	0	0	0	1.5669	0	0	0	0	0	0	0	0	0	0	0	0
OTU_1143	Archaea	Woesearchaeota (DHVEG-6)	NA	NA	NA	NA	NA	0	0	0.86315	0	0	3.6798	0.87229	5.183	0	0	0	2.143	0	0	0	0	0	0	0	0
OTU_73338	Archaea	Woesearchaeota (DHVEG-6)	NA	NA	NA	NA	NA	0	0	0	0	0	1.0525	0.87229	0	0	0	0	0	0	0	0	3.5934	0	0	0	0
OTU_134370	Archaea	Woesearchaeota (DHVEG-6)	NA	NA	NA	NA	NA	0	0	0	0	0	0	0	0	0	0	0	0	0	0	0	2.5656	0	0	0	0
OTU_79415	Archaea	Woesearchaeota (DHVEG-6)	NA	NA	NA	NA	NA	0	0	0	0	0	0	0	0.98649	0	0	0	0	0	1.0882	0	0	0	0	0	0
OTU_244	Archaea	Woesearchaeota (DHVEG-6)	NA	NA	NA	NA	NA	0	0	0	1.2115	0	3.4151	0	4.2961	0	4.7068	0	4.7036	0	5.525	0	5.9658	0	3.9553	0	0
OTU_91439	Archaea	Woesearchaeota (DHVEG-6)	NA	NA	NA	NA	NA	0	0	0	0	0	0	0	0	0	1.7151	0	1.0969	0	0	0	1.1571	0	0	0	0
OTU_115864	Archaea	Woesearchaeota (DHVEG-6)	NA	NA	NA	NA	NA	0	0	0	0	0	0	0	0	0	0	0	0	0	1.7014	0	0	0	0	0	0
OTU_199	Archaea	Woesearchaeota (DHVEG-6)	NA	NA	NA	NA	NA	0	0	0	1.2115	0	5.1445	0	6.5123	0	4.2679	0	3.631	0	4.1612	0	2.838	0	2.6501	0	0
OTU_66162	Archaea	Woesearchaeota (DHVEG-6)	NA	NA	NA	NA	NA	0	0	0	0	0	1.0525	0	0.98649	0	1.0987	0	0	0	1.7014	0	0	0	1.2137	0	0
OTU_94359	Archaea	Woesearchaeota (DHVEG-6)	NA	NA	NA	NA	NA	0	0	0	0	0	0	0	0	0	1.0987	0	0	0	0	0	1.1571	0	0	0	0
OTU_2340	Archaea	Woesearchaeota (DHVEG-6)	NA	NA	NA	NA	NA	0	0	0	1.2115	0	2.6714	0	2.5624	0	2.4767	0	1.7128	0	1.7014	0	1.7908	0	0	0	0
OTU_3232	Archaea	Woesearchaeota (DHVEG-6)	NA	NA	NA	NA	NA	0.77847	1.2844	0.86315	0	0	0	0	0	0	0	1.4333	0	0	0	2.0241	1.7908	1.2357	0	0.88666	1.4181
OTU_38930	Archaea	Woesearchaeota (DHVEG-6)	NA	NA	NA	NA	NA	0.77847	0.78063	0	0	0	1.0525	0	0	0	0	0.88779	0	0	0	0	0	0	0	0	0.87666
OTU_14298	Archaea	Woesearchaeota (DHVEG-6)	NA	NA	NA	NA	NA	0	0	0	0	0	0	0	0.98649	0	0	0	0	0	0	0.8212	0	0	0	0	0
OTU_1193	Archaea	Woesearchaeota (DHVEG-6)	NA	NA	NA	NA	NA	2.4038	2.1983	1.7895	0	0	0	0	0	0	0	0	0	0	0	1.3413	0	2.5217	0	0	3.3501
OTU_10584	Archaea	Woesearchaeota (DHVEG-6)	NA	NA	NA	NA	NA	0.77847	0	1.7895	0	0	0	0	0	0	0	0	0	0	0	0	0	0	0	0	0
OTU_2762	Archaea	Woesearchaeota (DHVEG-6)	NA	NA	NA	NA	NA	0	0	0	0	0	2.6714	0	2.3002	0	1.0987	0	2.743	0	3.151	0	3.7334	0	2.3097	0	0
OTU_120337	Archaea	Woesearchaeota (DHVEG-6)	NA	NA	NA	NA	NA	0	0	0	0	0	0	0	0	0	0	0	0	0	1.7014	0	0	0	0	0	0
OTU_6359	Archaea	Woesearchaeota (DHVEG-6)	NA	NA	NA	NA	NA	0	0	0.86315	0	0.91573	0	0	0	0	0	0	0	0	0	0	0	0.74632	0	0.88666	1.4181
OTU_2308	Archaea	Woesearchaeota (DHVEG-6)	NA	NA	NA	NA	NA	0	0	0	0	2.1846	0	2.9344	0	2.8436	0	0.88779	0	0	0	0.8212	0	0	0	0	0
OTU_47130	Archaea	Woesearchaeota (DHVEG-6)	NA	NA	NA	NA	NA	0	0	0.86315	0	0	0	1.412	0	0	0	0.88779	0	0	0	0	0	0	0	0	0
OTU_86971	Archaea	Woesearchaeota (DHVEG-6)	NA	NA	NA	NA	NA	0	0	0	0	0	0	0	0	1.4674	0	0	0	0	0	0	0	0	0	0	0
OTU_639	Archaea	Woesearchaeota (DHVEG-6)	NA	NA	NA	NA	NA	0.77847	0	2.3491	1.2115	2.1846	0	3.0832	0	4.2213	0	2.3928	0	0	0	2.2733	0	1.2357	0	0.88666	0.87666
OTU_105002	Archaea	Woesearchaeota (DHVEG-6)	NA	NA	NA	NA	NA	0	0	0	0	0	0	0	0	0	0	0	1.7128	0	0	0	0	0	0	0	0
OTU_59909	Archaea	Woesearchaeota (DHVEG-6)	NA	NA	NA	NA	NA	0	0	0	0	0.91573	0	0	0	0.91274	0	0	0	0	0	0	0	0	0	0	0
OTU_11546	Archaea	Woesearchaeota (DHVEG-6)	NA	NA	NA	NA	NA	0.77847	0.78063	0	0	0	0	0.87229	0	0	0	0	0	0	0	0	0	0	0	0	0
OTU_20346	Archaea	Woesearchaeota (DHVEG-6)	NA	NA	NA	NA	NA	0.77847	0	0	0	0	0	1.8039	0	0.91274	0	0.88779	0	0	0	0	0	0	0	0.88666	0
OTU_1155	Archaea	Woesearchaeota (DHVEG-6)	NA	NA	NA	NA	NA	0.77847	0	0.86315	0	1.8717	0	3.4551	0	3.4207	0	0	0	0	0	1.3413	0	0	0	0	0
OTU_583	Archaea	Woesearchaeota (DHVEG-6)	NA	NA	NA	NA	NA	1.2813	2.1983	2.0963	0	3.9245	0	2.7685	0	3.6408	0	2.964	0	0	1.0882	2.0241	0	1.2357	0	0.88666	1.4181
OTU_8602	Archaea	Woesearchaeota (DHVEG-6)	NA	NA	NA	NA	NA	0	0	0	0	0	0	0	0	0.91274	0	1.4333	0	0	0	0	0	0	0	0	0
OTU_11691	Archaea	Woesearchaeota (DHVEG-6)	NA	NA	NA	NA	NA	0	0	0.86315	0	0	0	0	0	0	0	0	0	0	0	0.8212	0	0	0	0	0
OTU_1414	Archaea	Woesearchaeota (DHVEG-6)	NA	NA	NA	NA	NA	0	1.2844	3.4367	0	0.91573	1.6545	2.3654	0	1.4674	1.0987	2.1379	0	0	0	0	0	0.74632	0	0	2.1192
OTU_4343	Archaea	Woesearchaeota (DHVEG-6)	NA	NA	NA	NA	NA	0	0	1.3994	0	0.91573	0	2.1118	0	0	0	0.88779	0	0	0	0	0	0.74632	0	0.88666	0.87666
OTU_14548	Archaea	Woesearchaeota (DHVEG-6)	NA	NA	NA	NA	NA	0	0	0.86315	0	0	0	0	0	1.867	0	1.4333	0	0	0	0	0	0	0	0	0
OTU_5779	Archaea	Woesearchaeota (DHVEG-6)	NA	NA	NA	NA	NA	0	0	0.86315	0	0	1.0525	0.87229	0	0.91274	0	0	0	0	0	0	0	0	0	0	0
OTU_84051	Archaea	Woesearchaeota (DHVEG-6)	NA	NA	NA	NA	NA	0	0	0	0	0	0	0	0	1.4674	0	0	0	0	0	0	0	0	0	0	0
OTU_84925	Archaea	Woesearchaeota (DHVEG-6)	NA	NA	NA	NA	NA	0	0	0	0	0	0	0	0	1.4674	0	0	0	0	0	0	0	0	0	0	0
OTU_867	Archaea	Woesearchaeota (DHVEG-6)	NA	NA	NA	NA	NA	1.6535	1.2844	0	0	3.4265	0	0	0	5.0345	1.0987	0.88779	0	0	0	0.8212	0	0.74632	0	2.3908	0
OTU_88449	Archaea	Woesearchaeota (DHVEG-6)	NA	NA	NA	NA	NA	0	0	0	0	0	0	0	0	0.91274	0	0	0	0	0	0	0	0	0	0	0.87666
OTU_329	Archaea	Woesearchaeota (DHVEG-6)	NA	NA	NA	NA	NA	0	0	1.7895	0	4.6402	0	3.9955	0	5.496	0	2.964	0	0	0	3.5529	0	2.1334	0	0.88666	0.87666
OTU_14528	Archaea	Woesearchaeota (DHVEG-6)	NA	NA	NA	NA	NA	0	0	0	0	0	0	0	0	0.91274	0	0.88779	0	0	0	0	0	0	0	0	0.87666
OTU_1728	Archaea	Woesearchaeota (DHVEG-6)	NA	NA	NA	NA	NA	0.77847	0	2.9169	0	2.1846	0	2.1118	0	3.0109	0	2.3928	0	0	0	1.7227	0	0.74632	0	0	0
OTU_3446	Archaea	Woesearchaeota (DHVEG-6)	NA	NA	NA	NA	NA	0	2.591	0	0	0.91573	0	0.87229	0	0	0	0.88779	0	0	0	0	0	0	0	0	0
OTU_2234	Archaea	Woesearchaeota (DHVEG-6)	NA	NA	NA	NA	NA	0	1.2844	2.0963	0	0.91573	0	1.412	0	2.8436	0	0.88779	0	0	0	0	0	0	0	0	0
OTU_3665	Archaea	Woesearchaeota (DHVEG-6)	NA	NA	NA	NA	NA	0	0	0	0	2.6597	0	0.87229	0	0	0	2.3928	0	0	0	0	0	0	0	0	0.87666
OTU_243	Archaea	Woesearchaeota (DHVEG-6)	NA	NA	NA	NA	NA	2.1943	2.408	3.0654	2.6469	2.4416	2.405	3.7504	0	5.7057	2.1456	3.5915	0	0	0	3.8879	0	2.5217	0	2.3908	0.87666
OTU_1631	Archaea	Woesearchaeota (DHVEG-6)	NA	NA	NA	NA	NA	0	0	0	0	2.6597	0	2.7685	0	3.6408	0	0	0	0	0	2.0241	0	0.74632	0	0	0
OTU_899	Archaea	Woesearchaeota (DHVEG-6)	NA	NA	NA	NA	NA	1.2813	0	0	0	3.1665	0	3.0832	0	4.0778	0	0.88779	0	0	0	3.4554	0	0	0	0	0
OTU_2279	Archaea	Woesearchaeota (DHVEG-6)	NA	NA	NA	NA	NA	0	0	0	1.2115	0	3.262	0	1.9797	0	2.4767	0	0	0	2.1304	0	1.1571	0	0	0	0
OTU_553	Archaea	Woesearchaeota (DHVEG-6)	NA	NA	NA	NA	NA	1.9491	0.78063	1.3994	0	3.8377	0	4.3877	0	4.1513	0	3.2484	0	0	0	1.3413	0	1.6005	0	0.88666	1.4181
OTU_7063	Archaea	Woesearchaeota (DHVEG-6)	NA	NA	NA	NA	NA	0	0.78063	0	0	0	0	0.87229	0	0.91274	0	0	0	0	0	0.8212	0	0	0	0	0.87666
OTU_14667	Archaea	Woesearchaeota (DHVEG-6)	NA	NA	NA	NA	NA	0	1.2844	0	0	0.91573	0	0.87229	0	1.867	0	0.88779	0	0	0	0	0	0	0	0	0
OTU_5623	Archaea	Woesearchaeota (DHVEG-6)	NA	NA	NA	NA	NA	0	0	0	0	0.91573	0	0.87229	0	0.91274	0	0.88779	0	0	0	0	0	0	0	0	0
OTU_44125	Archaea	Woesearchaeota (DHVEG-6)	NA	NA	NA	NA	NA	0	0	0.86315	0	0	0	0	0	0.91274	0	0	0	0	0	0	0	0	0	0	0
OTU_7906	Archaea	Woesearchaeota (DHVEG-6)	NA	NA	NA	NA	NA	0	0	0	1.8606	0	1.6545	0	0	0	0	0	0	0	0	0	1.1571	0	0	0	0
OTU_7859	Archaea	Woesearchaeota (DHVEG-6)	NA	NA	NA	NA	NA	0	0	0	1.8606	0	1.6545	0	0	0	0	0	0	0	0	0	0	0	0	0	0
OTU_4253	Archaea	Woesearchaeota (DHVEG-6)	uncultured euryarchaeote	NA	NA	NA	NA	0	0	0	3.352	0	0	0	1.9797	0	0	0	0	0	0	0	0	0	0	0	0
OTU_5455	Archaea	Woesearchaeota (DHVEG-6)	NA	NA	NA	NA	NA	0	0	0	3.153	0	1.6545	0	0	0	0	0	0	0	0	0	0	0	0	0	0
OTU_40023	Archaea	Woesearchaeota (DHVEG-6)	NA	NA	NA	NA	NA	0.77847	0.78063	0	0	0	0	0	0	0	0	0.88779	0	0	0	0.8212	0	0	0	0	0
OTU_127287	Archaea	Woesearchaeota (DHVEG-6)	NA	NA	NA	NA	NA	0.77847	0	0	0	0	0	0	0	0	0	0	0	0	0	0.8212	0	0	0	0.88666	0.87666
OTU_846	Archaea	Woesearchaeota (DHVEG-6)	NA	NA	NA	NA	NA	1.9491	2.408	1.7895	0	2.6597	0	2.581	0	1.867	0	3.1132	0	0.95007	0	0	0	1.8914	0	2.3908	2.589
OTU_1266	Archaea	Woesearchaeota (DHVEG-6)	NA	NA	NA	NA	NA	2.5867	3.0319	2.3491	0	0	0	0	0	0	0	0	0	0	0	1.3413	0	0.74632	0	1.4318	3.9273
OTU_55419	Archaea	Woesearchaeota (DHVEG-6)	NA	NA	NA	NA	NA	0	0	0	0	1.8717	0	0	0	0.91274	0	0	0	0	0	0	0	0	0	0	0
OTU_271	Archaea	Woesearchaeota (DHVEG-6)	NA	NA	NA	NA	NA	1.6535	0.78063	1.3994	0	5.9987	2.078	3.2181	0	4.4128	0	0	1.0969	1.518	0	0.8212	0	1.2357	0	0.88666	0.87666
OTU_87082	Archaea	Woesearchaeota (DHVEG-6)	NA	NA	NA	NA	NA	0	0	0	0	0	0	0	0	1.4674	0	0	0	0	0	0	0	0	0	0	0
OTU_17968	Archaea	Woesearchaeota (DHVEG-6)	NA	NA	NA	NA	NA	0	0	0	0	0	0	0	0	0	0	0	0	0	0	0	0	1.6005	0	0	0
OTU_5160	Archaea	Woesearchaeota (DHVEG-6)	NA	NA	NA	NA	NA	0	0.78063	0	0	0	0	1.8039	0	0	0	0	0	0	0	0	0	0.74632	0	0.88666	0
OTU_1487	Archaea	Woesearchaeota (DHVEG-6)	NA	NA	NA	NA	NA	0.77847	1.2844	1.3994	0	0.91573	0	2.1118	0	2.1797	0	2.6093	0	0.95007	0	2.6709	0	1.2357	0	1.4318	1.4181
OTU_48768	Archaea	Woesearchaeota (DHVEG-6)	NA	NA	NA	NA	NA	0	0	0.86315	0	0	0	0	0	0	0	0	0	0	0	0	0	0	0	0	0.87666
OTU_19292	Archaea	Woesearchaeota (DHVEG-6)	NA	NA	NA	NA	NA	0	0.78063	0	0	0	0	0	0	0	0	0	0	0	0	0	0	0	0	0.88666	0
OTU_5204	Archaea	Woesearchaeota (DHVEG-6)	NA	NA	NA	NA	NA	1.2813	1.2844	0	0	0.91573	0	1.412	0	0	0	1.4333	0	0.95007	0	0	0	1.2357	0	0	0.87666
OTU_24034	Archaea	Woesearchaeota (DHVEG-6)	NA	NA	NA	NA	NA	0.77847	0	0	0	0	0	0	0	0.91274	0	0	0	0	0	0	0	0	0	0	0
OTU_6819	Archaea	Woesearchaeota (DHVEG-6)	NA	NA	NA	NA	NA	0.77847	1.2844	0.86315	0	0	0	0	0	0	0	0.88779	0	0	0	1.3413	0	0.74632	0	1.4318	0.87666
OTU_124323	Archaea	Woesearchaeota (DHVEG-6)	NA	NA	NA	NA	NA	0	0	0	0	0	0	0	0	0	0	0	0	0	0	0.8212	0	0	0	0	0.87666
OTU_3501	Archaea	Woesearchaeota (DHVEG-6)	NA	NA	NA	NA	NA	0.77847	1.657	0.86315	0	1.4715	0	2.581	0	0.91274	0	0.88779	0	1.9244	0	0.8212	0	0	0	0	1.4181
OTU_17921	Archaea	Woesearchaeota (DHVEG-6)	NA	NA	NA	NA	NA	0	0.78063	0	0	0	0	0	0	0.91274	0	0	0	0.95007	0	0	0	1.2357	0	0	0
OTU_35	Archaea	Woesearchaeota (DHVEG-6)	NA	NA	NA	NA	NA	6.0925	6.624	6.0378	0	5.0407	0	6.605	0.98649	6.0512	1.0987	7.4184	0	4.7095	0	7.3606	0	7.0928	0	5.4964	6.639
OTU_17190	Archaea	Woesearchaeota (DHVEG-6)	NA	NA	NA	NA	NA	0	0	0	0	0	0	0.87229	0	0	0	1.4333	0	0	0	2.0241	0	0	0	0	0
OTU_3203	Archaea	Woesearchaeota (DHVEG-6)	NA	NA	NA	NA	NA	0	1.9529	0.86315	0	0	0	2.1118	0	0.91274	0	0.88779	0	1.518	0	2.2733	0	1.2357	0	0	0.87666
OTU_76441	Archaea	Woesearchaeota (DHVEG-6)	NA	NA	NA	NA	NA	0	0	0	0	0	0	0.87229	0	0	0	0	0	0	0	0.8212	0	0	0	0	0
OTU_13787	Archaea	Woesearchaeota (DHVEG-6)	NA	NA	NA	NA	NA	0	0	0	0	0	0	0.87229	0	0	0	0	0	0	0	0.8212	0	0	0	0	0
OTU_87449	Archaea	Woesearchaeota (DHVEG-6)	NA	NA	NA	NA	NA	0	0	0	0	0	0	0	0	1.4674	0	0	0	0	0	0	0	0	0	0	0
OTU_13701	Archaea	Woesearchaeota (DHVEG-6)	NA	NA	NA	NA	NA	0	0	0.86315	0	0	0	0.87229	0	0	0	0	0	0	0	1.3413	0	0	0	0	0
OTU_2668	Archaea	Woesearchaeota (DHVEG-6)	NA	NA	NA	NA	NA	1.2813	1.657	0	0	0.91573	0	0	0	3.0109	0	1.8282	0	1.518	1.0882	0	0	0	0	0	0.87666
OTU_14828	Archaea	Woesearchaeota (DHVEG-6)	NA	NA	NA	NA	NA	0.77847	0	0	0	0	0	0	0	0.91274	0	0.88779	0	0	0	0.8212	0	0.74632	0	0	0
OTU_10887	Archaea	Woesearchaeota (DHVEG-6)	NA	NA	NA	NA	NA	0.77847	1.2844	0	0	0	0	0.87229	0	0	0	0	0	0	0	0.8212	0	0	0	0	0
OTU_868	Archaea	Woesearchaeota (DHVEG-6)	NA	NA	NA	NA	NA	3.6375	3.5568	3.2001	0	3.0165	1.6545	3.6585	0	3.2966	0	3.486	0	1.9244	0	3.4554	0	3.4806	0	2.6072	0.87666
OTU_28725	Archaea	Woesearchaeota (DHVEG-6)	NA	NA	NA	NA	NA	0.77847	0	0	0	0	0	0	0	0	0	0	0	0	0	0.8212	0	0	0	0	0
OTU_15426	Archaea	Woesearchaeota (DHVEG-6)	NA	NA	NA	NA	NA	0.77847	0.78063	1.3994	0	0	0	0	0	0	0	0.88779	0	0	0	0.8212	0	0.74632	0	0	0
OTU_10844	Archaea	Woesearchaeota (DHVEG-6)	NA	NA	NA	NA	NA	1.2813	0	0	0	0	0	1.8039	0	0.91274	0	0	0	0	0	1.3413	0	0	0	0	1.4181
OTU_10649	Archaea	Woesearchaeota (DHVEG-6)	NA	NA	NA	NA	NA	0.77847	0	0.86315	0	0	0	0	0	0	0	0	0	0	0	0	0	0	0	0	0
OTU_8738	Archaea	Woesearchaeota (DHVEG-6)	NA	NA	NA	NA	NA	0	0	0	0	0	0	0	2.3002	0	0	0	1.7128	0	0	0	2.2296	0	0	0	0
OTU_9112	Archaea	Woesearchaeota (DHVEG-6)	NA	NA	NA	NA	NA	0	0	0	0	1.4715	0	2.1118	0	0	0	0.88779	0	0	0	1.3413	0	0	0	0	0
OTU_673	Archaea	Woesearchaeota (DHVEG-6)	NA	NA	NA	NA	NA	1.2813	1.657	0	0	2.8491	0	3.0832	0	3.7395	0	4.1007	0	0	0	2.0241	0	1.2357	0	1.4318	2.1192
OTU_14270	Archaea	Woesearchaeota (DHVEG-6)	NA	NA	NA	NA	NA	0	0	0	1.2115	0	1.0525	0	1.9797	0	0	0	0	0	0	0	0	0	0	0	0
OTU_5576	Archaea	Woesearchaeota (DHVEG-6)	NA	NA	NA	NA	NA	0	0	0	0	0	3.262	0	0	0	1.7151	0	0	0	0	0	0	0	0	0	0
OTU_24125	Archaea	Woesearchaeota (DHVEG-6)	NA	NA	NA	NA	NA	1.2813	0	0	0	0	0	0	0	0	0	0	0	0	0	0	0	0	0	0	0
OTU_1840	Archaea	Woesearchaeota (DHVEG-6)	NA	NA	NA	NA	NA	0	1.9529	2.0963	0	0	1.0525	0.87229	0	0	1.0987	0	0	0.95007	0	2.4857	0	1.6005	0	0	1.4181
OTU_84000	Archaea	Woesearchaeota (DHVEG-6)	NA	NA	NA	NA	NA	0	0	0	0	0	0	0	0	0.91274	0	0	0	0	0	0.8212	0	0	0	0	0
OTU_3789	Archaea	Woesearchaeota (DHVEG-6)	NA	NA	NA	NA	NA	0	1.2844	0	0	0	1.0525	0	0	0.91274	0	1.8282	0	0	1.0882	1.7227	0	1.8914	0	0	0.87666
OTU_17316	Archaea	Woesearchaeota (DHVEG-6)	NA	NA	NA	NA	NA	0.77847	0.78063	0	0	0	0	0.87229	0	0	0	0	0	0	0	0.8212	0	0	0	0	0
OTU_89647	Archaea	Woesearchaeota (DHVEG-6)	NA	NA	NA	NA	NA	0	0	0	0	0	0	0	0	0.91274	0	0	0	0	0	0.8212	0	0	0	0	0
OTU_88505	Archaea	Woesearchaeota (DHVEG-6)	NA	NA	NA	NA	NA	0	0	0	0	0	0	0	0	0.91274	0	0.88779	0	0	0	0	0	0	0	0	0
OTU_5447	Archaea	Woesearchaeota (DHVEG-6)	NA	NA	NA	NA	NA	0.77847	0	0.86315	1.2115	0	1.0525	0.87229	0.98649	0	0	0	0	0	0	0	0	0.74632	0	0	0
OTU_5116	Archaea	Woesearchaeota (DHVEG-6)	NA	NA	NA	NA	NA	0.77847	0	0.86315	0	0	0	0	0.98649	0	1.7151	1.4333	0	0	0	0	0	1.8914	0	0.88666	1.4181
OTU_116	Archaea	Woesearchaeota (DHVEG-6)	NA	NA	NA	NA	NA	4.1833	4.6258	4.6294	5.6724	4.1574	6.0084	4.9102	5.4329	5.7537	4.0859	5.2636	2.743	2.9115	2.1304	6.0815	0	5.3566	0	3.6876	4.214
OTU_41791	Archaea	Woesearchaeota (DHVEG-6)	NA	NA	NA	NA	NA	0.77847	0	0.86315	0	0	0	1.412	0	1.4674	0	1.8282	0	0	0	1.3413	0	1.2357	0	0.88666	0
OTU_4700	Archaea	Woesearchaeota (DHVEG-6)	NA	NA	NA	NA	NA	1.9491	0.78063	1.3994	0	0	0	1.412	0	0.91274	0	0	0	0	0	0.8212	0	0.74632	0	0	0
OTU_25087	Archaea	Woesearchaeota (DHVEG-6)	NA	NA	NA	NA	NA	0.77847	0	0	0	0	0	0.87229	0	0	0	0	0	0	0	0	0	0	0	0	0
OTU_17034	Archaea	Woesearchaeota (DHVEG-6)	NA	NA	NA	NA	NA	0	0	0	0	0	0	0	0	0	0	0	0	0	0	1.3413	0	0	0	0	0
OTU_12819	Archaea	Woesearchaeota (DHVEG-6)	NA	NA	NA	NA	NA	0	0	0	0	0.91573	0	0	0	0	0	0.88779	0	0	0	0	0	0	0	0	0
OTU_87593	Archaea	Woesearchaeota (DHVEG-6)	NA	NA	NA	NA	NA	0	0	0	0	0	0	0	0	0.91274	0	0.88779	0	0	0	0	0	0	0	0	0
OTU_86595	Archaea	Woesearchaeota (DHVEG-6)	NA	NA	NA	NA	NA	0	0	0	0	0	0	0	0	0.91274	0	0	0	0.95007	0	0	0	0	0	0	0
OTU_113008	Archaea	Woesearchaeota (DHVEG-6)	NA	NA	NA	NA	NA	0	0	0	0	0	0	0	0	0	0	0	0	0.95007	0	0.8212	0	0	0	0	0
OTU_5757	Archaea	Woesearchaeota (DHVEG-6)	NA	NA	NA	NA	NA	0	0	0	0	0	0	0	0	2.4364	0	0.88779	0	0	0	0.8212	0	0	0	0	0
OTU_94	Archaea	Woesearchaeota (DHVEG-6)	NA	NA	NA	NA	NA	4.1833	3.7993	4.4786	0	4.5879	0	5.3529	0	6.6544	0	5.2313	0	3.7132	0	5.4826	0	5.0375	0	4.7261	4.0778
OTU_5394	Archaea	Woesearchaeota (DHVEG-6)	NA	NA	NA	NA	NA	0	0	1.3994	0	0	0	0.87229	0	1.4674	0	0	0	0.95007	0	0.8212	0	0	0	0	0
OTU_19426	Archaea	Woesearchaeota (DHVEG-6)	NA	NA	NA	NA	NA	0.77847	1.657	0	0	0.91573	0	1.412	0	0	0	0.88779	0	0	0	0	0	0	0	1.4318	0.87666
OTU_11466	Archaea	Woesearchaeota (DHVEG-6)	NA	NA	NA	NA	NA	0.77847	0.78063	0	0	0	0	0	0	0	0	0	0	0	0	0.8212	0	0	0	0	0
OTU_144976	Archaea	Woesearchaeota (DHVEG-6)	NA	NA	NA	NA	NA	0	0	0	0	0	0	0	0	0	0	0	0	0	0	0	0	0.74632	0	0	0.87666
OTU_27750	Archaea	Woesearchaeota (DHVEG-6)	NA	NA	NA	NA	NA	0.77847	0.78063	0	0	0.91573	0	0	0	0.91274	0	0	0	0	0	0.8212	0	0	0	0	0
OTU_4033	Archaea	Woesearchaeota (DHVEG-6)	NA	NA	NA	NA	NA	2.5867	1.657	0.86315	0	0	0	1.8039	0	0	0	0.88779	0	0	0	0	0	0.74632	0	1.4318	0
OTU_6875	Archaea	Woesearchaeota (DHVEG-6)	NA	NA	NA	NA	NA	0.77847	0	1.3994	0	0	0	0	0	0.91274	0	0	0	0	0	0.8212	0	0	0	0	0
OTU_3204	Archaea	Woesearchaeota (DHVEG-6)	NA	NA	NA	NA	NA	2.4038	3.0319	3.3232	0	0	0	1.412	0	2.1797	0	2.1379	0	0	0	2.4857	0	2.9589	0	1.4318	1.4181
OTU_18350	Archaea	Woesearchaeota (DHVEG-6)	NA	NA	NA	NA	NA	0	0.78063	0	0	0	0	0	0	0	0	0	0	0	0	0	0	0.74632	0	0	0
OTU_3482	Archaea	Woesearchaeota (DHVEG-6)	NA	NA	NA	NA	NA	1.2813	1.2844	2.7513	0	0	0	1.8039	0	0.91274	0	0.88779	0	0.95007	0	1.3413	0	1.2357	0	1.4318	0
OTU_40	Archaea	Woesearchaeota (DHVEG-6)	NA	NA	NA	NA	NA	6.5323	6.3847	7.644	0	4.4189	0	5.8861	0	6.1077	0	5.8573	0	4.6571	0	6.7495	0	6.4879	0	6.1418	5.3623
OTU_1071	Archaea	Woesearchaeota (DHVEG-6)	NA	NA	NA	NA	NA	1.2813	0.78063	3.4367	0	0	0	0	0	2.1797	0	0	0	0.95007	0	2.4857	0	1.8914	0	2.1361	0.87666
OTU_14776	Archaea	Woesearchaeota (DHVEG-6)	NA	NA	NA	NA	NA	0	0	0	0	0	0	0	0	1.4674	0	0	0	0	0	0	0	0	0	0	0
OTU_10123	Archaea	Woesearchaeota (DHVEG-6)	NA	NA	NA	NA	NA	0.77847	0.78063	0.86315	0	0	0	0.87229	0	1.4674	0	0.88779	0	0	0	2.2733	0	0	0	0.88666	0.87666
OTU_12139	Archaea	Woesearchaeota (DHVEG-6)	NA	NA	NA	NA	NA	0	0	0.86315	0	0	0	0	0	0	0	0	0	0	0	0.8212	0	0	0	0	0
OTU_2915	Archaea	Woesearchaeota (DHVEG-6)	NA	NA	NA	NA	NA	1.2813	1.657	1.7895	0	0	0	0	0	0.91274	0	0.88779	0	0.95007	0	1.7227	0	1.2357	0	1.4318	0
OTU_73958	Archaea	Woesearchaeota (DHVEG-6)	NA	NA	NA	NA	NA	0	0	0	0	0	0	0.87229	0	0	0	0.88779	0	0	0	0	0	0	0	0	0
OTU_6983	Archaea	Woesearchaeota (DHVEG-6)	NA	NA	NA	NA	NA	0.77847	0	0	0	0.91573	0	0	0	0.91274	0	0	0	0	0	0.8212	0	0	0	0	0
OTU_7342	Archaea	Woesearchaeota (DHVEG-6)	NA	NA	NA	NA	NA	0.77847	0	0.86315	0	0	0	0	0	0.91274	0	0.88779	0	0	0	0	0	0	0	0	0
OTU_17067	Archaea	Woesearchaeota (DHVEG-6)	NA	NA	NA	NA	NA	0	0	0	0	0	0	0.87229	0	0	0	0.88779	0	0	0	0.8212	0	0	0	0	0
OTU_12708	Archaea	Woesearchaeota (DHVEG-6)	NA	NA	NA	NA	NA	0	1.2844	0	0	0.91573	0	0	0	0	0	0	0	0	0	0.8212	0	0	0	0	0
OTU_7244	Archaea	Woesearchaeota (DHVEG-6)	NA	NA	NA	NA	NA	0.77847	1.2844	2.0963	0	0.91573	0	0	0	0.91274	0	0	0	0	0	0	0	0.74632	0	0	0
OTU_19460	Archaea	Woesearchaeota (DHVEG-6)	NA	NA	NA	NA	NA	0.77847	0	0	0	0	0	0	0	0	0	0.88779	0	0	0	0	0	0.74632	0	0	0.87666
OTU_884	Archaea	Woesearchaeota (DHVEG-6)	NA	NA	NA	NA	NA	1.9491	3.466	2.3491	0	0	0	0	0	0	0	1.8282	0	0	0	2.4857	0	2.5217	0	1.8265	4.0045
OTU_24546	Archaea	Woesearchaeota (DHVEG-6)	NA	NA	NA	NA	NA	0.77847	0.78063	0	0	0	0	0	0	0	0	0	0	0	0	0	0	0	0	0	0
OTU_100122	Archaea	Woesearchaeota (DHVEG-6)	NA	NA	NA	NA	NA	0	0	0	0	0	0	0	0	0	0	0.88779	0	1.518	0	0	0	0	0	0	0
OTU_19635	Archaea	Woesearchaeota (DHVEG-6)	NA	NA	NA	NA	NA	0	0.78063	0	0	0	0	0	0	0	0	0	0	0	0	0	0	0	0	0.88666	0.87666
OTU_1317	Archaea	Woesearchaeota (DHVEG-6)	NA	NA	NA	NA	NA	3.7181	3.5568	2.5641	1.2115	0	0	0	0	0.91274	0	0	0	0.95007	0	3.7301	0	3.2939	0	2.6072	3.7593
OTU_164577	Archaea	Woesearchaeota (DHVEG-6)	NA	NA	NA	NA	NA	0	0	0	0	0	0	0	0	0	0	0	0	0	0	0	0	0	0	0	1.4181
OTU_51185	Archaea	Woesearchaeota (DHVEG-6)	NA	NA	NA	NA	NA	0	0.78063	0	1.2115	0	1.6545	0	0	0	0	0	0	0	0	0	0	0	0	0	0.87666
OTU_2938	Archaea	Woesearchaeota (DHVEG-6)	NA	NA	NA	NA	NA	1.2813	1.9529	0	0	0	0	1.8039	0	0	0	0	0	0	0	1.7227	0	1.2357	0	0	0.87666
OTU_7216	Archaea	Woesearchaeota (DHVEG-6)	NA	NA	NA	NA	NA	0	0.78063	0.86315	0	0	0	0	0	0	0	0	0	0	0	1.3413	0	0.74632	0	0	0
OTU_29419	Archaea	Woesearchaeota (DHVEG-6)	NA	NA	NA	NA	NA	0.77847	0	0	0	0	0	0	0	0	0	0	0	0	0	0.8212	0	0	0	0	0
OTU_278	Archaea	Woesearchaeota (DHVEG-6)	NA	NA	NA	NA	NA	2.5867	4.9612	3.8995	0	0	0	0	0	0.91274	0	1.4333	0	1.518	0	0	0	2.9589	0	2.7954	3.9273
OTU_11028	Archaea	Woesearchaeota (DHVEG-6)	NA	NA	NA	NA	NA	0	0.78063	0.86315	0	0	0	0	0	0	0	0	0	0	0	0	0	0	0	0	0
OTU_20365	Archaea	Woesearchaeota (DHVEG-6)	NA	NA	NA	NA	NA	0.77847	0.78063	0	0	0	0	0	0	0	0	0	0	0	0	0	0	0	0	0	0
OTU_10904	Archaea	Woesearchaeota (DHVEG-6)	NA	NA	NA	NA	NA	0	0.78063	0	1.2115	0	0	0	0	0.91274	0	0	0	0	0	0	0	0	0	0	0
OTU_1773	Archaea	Woesearchaeota (DHVEG-6)	NA	NA	NA	NA	NA	2.5867	1.2844	1.3994	0	0	0	0	0	0.91274	0	0	0	0	0	1.3413	0	1.2357	0	1.4318	0.87666
OTU_123340	Archaea	Woesearchaeota (DHVEG-6)	NA	NA	NA	NA	NA	0	0	0	0	0	0	0	0	0	0	0	0	0	0	0.8212	0	0.74632	0	0	0
OTU_988	Archaea	Woesearchaeota (DHVEG-6)	NA	NA	NA	NA	NA	1.9491	4.0698	1.7895	0	0	0	0.87229	0	0	0	0.88779	0	0	0	1.7227	0	0	0	1.4318	3.5692
OTU_11595	Archaea	Woesearchaeota (DHVEG-6)	NA	NA	NA	NA	NA	1.2813	0.78063	1.3994	0	0	0	1.412	0	0.91274	0	0.88779	0	0	0	0	0	0.74632	0	0.88666	0.87666
OTU_88246	Archaea	Woesearchaeota (DHVEG-6)	NA	NA	NA	NA	NA	0	0	0	0	0	0	0	0	0.91274	0	0	0	0	0	0.8212	0	0	0	0	0
OTU_10981	Archaea	Woesearchaeota (DHVEG-6)	NA	NA	NA	NA	NA	0.77847	0.78063	0	0	0.91573	0	0.87229	0	1.867	0	0	0	0	0	0.8212	0	0.74632	0	0	0
OTU_11059	Archaea	Woesearchaeota (DHVEG-6)	NA	NA	NA	NA	NA	0.77847	1.2844	0	0	0	0	0	0	0	0	0.88779	0	0	0	0.8212	1.1571	0	0	0	0.87666
OTU_13805	Archaea	Woesearchaeota (DHVEG-6)	NA	NA	NA	NA	NA	0	0	0.86315	0	0	0	0.87229	0	0	0	0.88779	0	0	0	0.8212	0	1.2357	0	0.88666	0
OTU_7497	Archaea	Woesearchaeota (DHVEG-6)	NA	NA	NA	NA	NA	0	0.78063	0.86315	0	0	0	0	0	0	0	0	0	0	0	0	0	0.74632	0	0	1.4181
OTU_22696	Archaea	Woesearchaeota (DHVEG-6)	NA	NA	NA	NA	NA	0.77847	1.2844	0	0	0	0	0.87229	0	0	0	0	0	0	0	0	0	0	0	0	0
OTU_11266	Archaea	Woesearchaeota (DHVEG-6)	NA	NA	NA	NA	NA	0	1.657	0	0	0	0	0	0	0	0	0	0	0	0	0	0	0.74632	0	0.88666	0
OTU_1287	Archaea	Woesearchaeota (DHVEG-6)	NA	NA	NA	NA	NA	2.749	3.1533	1.7895	0	2.4416	0	2.7685	0	3.535	0	0.88779	0	0	0	2.6709	0	2.5217	0	2.3908	3.3501
OTU_18524	Archaea	Woesearchaeota (DHVEG-6)	NA	NA	NA	NA	NA	0.77847	1.2844	1.3994	0	0.91573	0	0	0	0.91274	0	0.88779	0	0	0	0.8212	0	1.2357	0	0	1.8108
OTU_136	Archaea	Woesearchaeota (DHVEG-6)	NA	NA	NA	NA	NA	5.6125	5.4618	4.8907	2.3067	4.3578	3.262	4.0687	3.4348	5.6047	0	4.6328	0	4.0741	1.0882	5.0864	1.1571	5.0074	2.9253	5.1621	5.4197
OTU_11301	Archaea	Woesearchaeota (DHVEG-6)	NA	NA	NA	NA	NA	1.6535	0.78063	0	0	0	0	0	0	0	0	0	0	1.518	0	0.8212	0	0	0	0.88666	0
OTU_6810	Archaea	Woesearchaeota (DHVEG-6)	NA	NA	NA	NA	NA	1.6535	0	0.86315	1.2115	0	0	0	0	0	0	0	0	0.95007	0	0	0	0	0	0	1.4181
OTU_16187	Archaea	Woesearchaeota (DHVEG-6)	NA	NA	NA	NA	NA	1.2813	0	0	0	0	0	0	0	0.91274	0	0	0	0.95007	0	0.8212	0	0.74632	0	0	0.87666
OTU_38706	Archaea	Woesearchaeota (DHVEG-6)	NA	NA	NA	NA	NA	0	1.2844	0	0	0	0	0	0	1.867	0	0.88779	0	0	0	0	0	0.74632	0	0	0
OTU_9476	Archaea	Woesearchaeota (DHVEG-6)	NA	NA	NA	NA	NA	1.6535	0	0	0	0	0	0	0	0	0	0	0	0	0	0	0	0.74632	0	0	0
OTU_86859	Archaea	Woesearchaeota (DHVEG-6)	NA	NA	NA	NA	NA	0	0	0	0	0	0	0	0	1.4674	0	0.88779	0	0	0	0	0	0.74632	0	0	0
OTU_6954	Archaea	Woesearchaeota (DHVEG-6)	NA	NA	NA	NA	NA	0.77847	0	0	0	0	0	1.412	0	1.867	0	0	0	0	0	0	0	1.2357	0	0	0.87666
OTU_9236	Archaea	Woesearchaeota (DHVEG-6)	NA	NA	NA	NA	NA	0	0.78063	0	0	0	0	0.87229	0	1.4674	0	0	0	0	0	0.8212	0	0.74632	0	0	0
OTU_13100	Archaea	Woesearchaeota (DHVEG-6)	NA	NA	NA	NA	NA	0	0	0	0	0.91573	0	0	0	1.4674	0	0	0	0	0	0	0	0	0	0	0
OTU_131	Archaea	Woesearchaeota (DHVEG-6)	NA	NA	NA	NA	NA	3.7181	4.4475	2.9169	1.2115	5.3538	0	5.3819	0	6.9402	0	4.8182	0	0.95007	0	4.8765	0	3.863	0	2.1361	2.589
OTU_7983	Archaea	Woesearchaeota (DHVEG-6)	NA	NA	NA	NA	NA	2.1943	1.657	1.3994	0	0.91573	0	2.3654	0	1.867	0	1.8282	0	0	0	2.0241	0	1.2357	0	0.88666	1.4181
OTU_1596	Archaea	Woesearchaeota (DHVEG-6)	NA	NA	NA	NA	NA	0	1.9529	3.3232	0	1.4715	0	3.0832	0	1.4674	0	2.6093	0	0	0	0.8212	1.1571	2.5217	1.2137	1.8265	1.4181
OTU_14735	Archaea	Woesearchaeota (DHVEG-6)	NA	NA	NA	NA	NA	0	0	0	0	0.91573	0	0.87229	0	1.4674	0	0	0	0	0	0.8212	0	0	0	0	0
OTU_19739	Archaea	Woesearchaeota (DHVEG-6)	NA	NA	NA	NA	NA	0	0	0.86315	0	0	0	0.87229	0	0	0	0	0	0	0	0	0	0	0	0	0.87666
OTU_32256	Archaea	Woesearchaeota (DHVEG-6)	NA	NA	NA	NA	NA	0	0.78063	0.86315	0	0	0	0	0	0	0	0	0	0	0	0.8212	0	0.74632	0	0.88666	0
OTU_19552	Archaea	Woesearchaeota (DHVEG-6)	NA	NA	NA	NA	NA	0	0	0	0	0	0	0	0	0.91274	0	0.88779	0	0	0	0.8212	0	0.74632	0	0	0.87666
OTU_3259	Archaea	Woesearchaeota (DHVEG-6)	NA	NA	NA	NA	NA	1.9491	0.78063	1.3994	0	0.91573	0	1.8039	0	2.4364	0	1.4333	0	0.95007	0	1.3413	0	1.8914	0	0	1.4181
OTU_8544	Archaea	Woesearchaeota (DHVEG-6)	NA	NA	NA	NA	NA	0.77847	0.78063	0	0	0	0	0.87229	0	0	0	0.88779	0	0	0	0	0	0	0	0.88666	0.87666
OTU_55222	Archaea	Woesearchaeota (DHVEG-6)	NA	NA	NA	NA	NA	0	0	0	0	0.91573	0	0	0	0.91274	0	0	0	0	0	0.8212	0	0	0	0	0
OTU_1437	Archaea	Woesearchaeota (DHVEG-6)	NA	NA	NA	NA	NA	2.749	2.1983	2.3491	0	0.91573	0	3.2181	0	2.4364	0	0.88779	0	0	0	1.3413	0	1.8914	0	1.8265	2.3731
OTU_3564	Archaea	Woesearchaeota (DHVEG-6)	NA	NA	NA	NA	NA	1.6535	0	0.86315	0	0	0	1.412	0	0	0	0	0	0	0	1.7227	0	1.8914	0	0	1.8108
OTU_3626	Archaea	Woesearchaeota (DHVEG-6)	NA	NA	NA	NA	NA	1.2813	0.78063	0	0	0.91573	0	0	0	0.91274	0	0	0	0.95007	0	0.8212	0	0	0	0	0.87666
OTU_21687	Archaea	Woesearchaeota (DHVEG-6)	NA	NA	NA	NA	NA	0.77847	0	0.86315	0	0.91573	0	0.87229	0	0.91274	0	0	0	0.95007	0	0	0	0.74632	0	0	0.87666
OTU_2917	Archaea	Woesearchaeota (DHVEG-6)	NA	NA	NA	NA	NA	2.1943	2.1983	0	0	0.91573	0	0.87229	0	1.867	0	2.3928	0	0	0	2.0241	0	2.1334	0	0.88666	2.589
OTU_33695	Archaea	Woesearchaeota (DHVEG-6)	NA	NA	NA	NA	NA	0	0.78063	0	0	0	0	0	0	0	0	0	0	0	0	0	0	0	0	0.88666	0
OTU_30134	Archaea	Woesearchaeota (DHVEG-6)	NA	NA	NA	NA	NA	0	0.78063	1.3994	0	0	0	1.412	0	0.91274	0	0	0	0	0	0	0	0.74632	0	0	0
OTU_32718	Archaea	Woesearchaeota (DHVEG-6)	NA	NA	NA	NA	NA	0	0.78063	0	0	0	0	0	0	0	0	0	0	0	0	0	0	0.74632	0	0	0
OTU_13240	Archaea	Woesearchaeota (DHVEG-6)	NA	NA	NA	NA	NA	0.77847	0.78063	0	0	1.4715	0	0.87229	0	0.91274	0	0	0	0	0	1.3413	0	0.74632	0	0.88666	0.87666
OTU_46	Archaea	Woesearchaeota (DHVEG-6)	NA	NA	NA	NA	NA	6.9629	7.4899	7.1484	1.2115	5.5845	0	6.9338	0	7.2885	0	7.2989	1.0969	5.7828	1.0882	7.3806	3.067	7.1964	3.5303	6.6965	7.4156
OTU_7131	Archaea	Woesearchaeota (DHVEG-6)	NA	NA	NA	NA	NA	0.77847	1.2844	0.86315	0	0	0	0	0	0	0	0.88779	0	0	0	0	0	1.2357	0	0	0
OTU_13299	Archaea	Woesearchaeota (DHVEG-6)	NA	NA	NA	NA	NA	0	0	0	0	0	2.6714	0	0	0	0	0	0	0	0	0.8212	0	0	0	0	0
OTU_22181	Archaea	Woesearchaeota (DHVEG-6)	NA	NA	NA	NA	NA	0.77847	0	0	0	0	0	0	0	0	0	0.88779	0	0	0	0	0	0	0	0	0
OTU_11699	Archaea	Woesearchaeota (DHVEG-6)	NA	NA	NA	NA	NA	0.77847	0	1.7895	0	0	0	0.87229	0	0	0	0.88779	0	0	0	0.8212	0	0	0	0	0.87666
OTU_6342	Archaea	Woesearchaeota (DHVEG-6)	NA	NA	NA	NA	NA	2.749	1.2844	0	0	0.91573	0	0	0	0	0	2.3928	0	0	0	0	0	2.3406	0	1.4318	0
OTU_124957	Archaea	Woesearchaeota (DHVEG-6)	NA	NA	NA	NA	NA	0	0	0	0	0	0	0	0	0	0	0	0	0	0	1.3413	0	0.74632	0	0	1.4181
OTU_43681	Archaea	Woesearchaeota (DHVEG-6)	NA	NA	NA	NA	NA	0.77847	0	1.3994	0	0	0	0	0	0	0	0.88779	0	0	0	0	0	0	0	0.88666	0
OTU_55863	Archaea	Woesearchaeota (DHVEG-6)	NA	NA	NA	NA	NA	0	0	0	0	0.91573	0	0	0	0	0	1.4333	0	0	0	0	0	0	0	0	0
OTU_41	Archaea	Woesearchaeota (DHVEG-6)	NA	NA	NA	NA	NA	6.8777	7.2524	7.4882	2.922	6.4575	4.6224	7.4683	2.7841	6.5898	2.7458	7.9715	3.4919	6.3914	0	6.6428	3.4383	7.2487	3.9553	6.8209	7.0474
OTU_17036	Archaea	Woesearchaeota (DHVEG-6)	NA	NA	NA	NA	NA	0	0	0	0	0	0	0.87229	0	0	0	0	0	0	0	0.8212	0	0	0	0.88666	0
OTU_13673	Archaea	Woesearchaeota (DHVEG-6)	NA	NA	NA	NA	NA	0	0	0	0	0.91573	0	0.87229	0	0	0	0	0	0	0	0	0	0.74632	0	0	0.87666
OTU_138	Archaea	Woesearchaeota (DHVEG-6)	NA	NA	NA	NA	NA	3.7945	3.7229	4.1858	0	4.2273	1.0525	5.8026	0	4.634	0	5.2952	0	3.2308	0	4.8383	0	4.5034	1.2137	4.1682	3.2267
OTU_4623	Archaea	Woesearchaeota (DHVEG-6)	NA	NA	NA	NA	NA	0.77847	0.78063	1.3994	0	0	0	1.412	0	0.91274	0	1.4333	0	1.9244	0	0	0	1.6005	0	0.88666	0
OTU_5161	Archaea	Woesearchaeota (DHVEG-6)	NA	NA	NA	NA	NA	1.2813	0.78063	0	0	0.91573	0	1.412	0	0.91274	0	1.8282	0	0	0	0.8212	0	1.8914	0	0.88666	1.8108
OTU_8352	Archaea	Woesearchaeota (DHVEG-6)	NA	NA	NA	NA	NA	0	1.657	0.86315	0	0.91573	0	0	0	0.91274	0	2.6093	0	0	0	0	0	1.8914	0	1.4318	0.87666
OTU_21072	Archaea	Woesearchaeota (DHVEG-6)	NA	NA	NA	NA	NA	1.2813	1.657	1.3994	0	0	0	0	0	0	0	0	0	0	0	1.3413	0	1.8914	0	0	0.87666
OTU_19057	Archaea	Woesearchaeota (DHVEG-6)	NA	NA	NA	NA	NA	1.2813	0.78063	0	0	0	0	0	0	0	0	0	0	0	0	0	0	0	0	0.88666	0
OTU_11441	Archaea	Woesearchaeota (DHVEG-6)	NA	NA	NA	NA	NA	1.9491	0.78063	0	0	0	0	0	0	0	0	0	0	1.518	0	0	0	1.6005	0	0.88666	0.87666
OTU_18898	Archaea	Woesearchaeota (DHVEG-6)	NA	NA	NA	NA	NA	1.2813	1.2844	1.3994	0	0	0	0	0	0	0	0	0	0	0	0.8212	0	0.74632	0	0.88666	1.4181
OTU_17922	Archaea	Woesearchaeota (DHVEG-6)	NA	NA	NA	NA	NA	0.77847	0	0	0	0	0	0	0	0	0	0.88779	0	0	0	0	0	1.2357	0	0	0
OTU_6186	Archaea	Woesearchaeota (DHVEG-6)	NA	NA	NA	NA	NA	0.77847	0	0	0	0	0	0	0	0	0	0	0	0	0	1.3413	0	0.74632	0	0	0
OTU_11003	Archaea	Woesearchaeota (DHVEG-6)	NA	NA	NA	NA	NA	0	1.657	0	0	0	0	0	0	0	0	0	0	0	0	0	0	0.74632	0	0	0
OTU_39	Archaea	Woesearchaeota (DHVEG-6)	NA	NA	NA	NA	NA	6.6905	7.4608	6.2699	1.2115	2.8491	0	3.4551	0	2.8436	0	5.701	0	5.0712	0	6.0815	0	6.8261	0	6.3662	7.2191
OTU_10642	Archaea	Woesearchaeota (DHVEG-6)	NA	NA	NA	NA	NA	1.6535	0.78063	0	0	0	0	0	0	0	0	0	0	0	0	0	0	0	0	0	0
OTU_188	Archaea	Woesearchaeota (DHVEG-6)	NA	NA	NA	NA	NA	4.7415	4.9941	4.3685	0	0	0	0	0	1.4674	0	1.8282	0	0.95007	0	4.0301	0	3.863	0	3.7796	4.4531
OTU_19241	Archaea	Woesearchaeota (DHVEG-6)	NA	NA	NA	NA	NA	0	0	0	0	0	0	0	0	0	0	0	0	0	0	0	0	0	0	1.4318	0.87666
OTU_10737	Archaea	Woesearchaeota (DHVEG-6)	NA	NA	NA	NA	NA	0.77847	0	0	0	0	0	0	0	0	0	0	0	0	0	0	0	0	0	0	1.4181
OTU_1962	Archaea	Woesearchaeota (DHVEG-6)	NA	NA	NA	NA	NA	2.5867	2.591	2.0963	0	0	0	0.87229	0	0	0	1.8282	0	0	0	1.3413	0	2.9589	0	1.8265	1.4181
OTU_3791	Archaea	Woesearchaeota (DHVEG-6)	NA	NA	NA	NA	NA	2.5867	2.591	0	0	0	0	0	0	0	0	0.88779	0	0.95007	0	2.2733	0	1.6005	0	0.88666	1.8108
OTU_9428	Archaea	Woesearchaeota (DHVEG-6)	NA	NA	NA	NA	NA	0.77847	1.2844	0	0	0	0	0	0	0	0	0	0	0	0	0	0	1.2357	0	0.88666	0
OTU_1426	Archaea	Woesearchaeota (DHVEG-6)	NA	NA	NA	NA	NA	1.2813	1.2844	0.86315	0	0	0	0	0	0	0	0	0	1.518	0	1.3413	0	2.8273	0	2.1361	2.1192
OTU_136482	Archaea	Woesearchaeota (DHVEG-6)	NA	NA	NA	NA	NA	0	0	0	0	0	0	0	0	0	0	0	0	0	0	0	0	0.74632	0	0	0.87666
OTU_7073	Archaea	Woesearchaeota (DHVEG-6)	NA	NA	NA	NA	NA	0	1.657	0.86315	0	0	0	0	0	0	0	1.4333	0	0	0	0.8212	0	0.74632	0	1.4318	1.4181
OTU_142804	Archaea	Woesearchaeota (DHVEG-6)	NA	NA	NA	NA	NA	0	0	0	0	0	0	0	0	0	0	0	0	0	0	0	0	0.74632	0	0	0.87666
OTU_9649	Archaea	Woesearchaeota (DHVEG-6)	NA	NA	NA	NA	NA	0	1.2844	0.86315	0	0	0	0	0	0	0	0	0	0.95007	0	0	0	0.74632	0	0	0
OTU_99048	Archaea	Woesearchaeota (DHVEG-6)	NA	NA	NA	NA	NA	0	0	0	0	0	0	0	0	0	0	0.88779	0	0	0	0	0	0	0	0.88666	0
OTU_11527	Archaea	Woesearchaeota (DHVEG-6)	NA	NA	NA	NA	NA	1.9491	1.2844	0	0	0	0	0	0	0	0	1.4333	0	0	0	0.8212	0	0	0	1.4318	0.87666
OTU_4191	Archaea	Woesearchaeota (DHVEG-6)	NA	NA	NA	NA	NA	2.4038	0.78063	2.5641	0	0	0	0.87229	0	0	0	0	0	0	0	0.8212	0	1.6005	0	2.1361	1.8108
OTU_7262	Archaea	Woesearchaeota (DHVEG-6)	NA	NA	NA	NA	NA	1.6535	0.78063	0	0	0	0	0	0	0.91274	0	0.88779	0	0	0	0	0	0	0	0.88666	0.87666
OTU_11760	Archaea	Woesearchaeota (DHVEG-6)	NA	NA	NA	NA	NA	0	0	0.86315	0	0	0	0	0	0	0	0.88779	0	0	0	0.8212	0	0	0	0	1.8108
OTU_149084	Archaea	Woesearchaeota (DHVEG-6)	NA	NA	NA	NA	NA	0	0	0	0	0	0	0	0	0	0	0	0	0	0	0	0	0	2.3097	0	0
OTU_926	Archaea	Woesearchaeota (DHVEG-6)	NA	NA	NA	NA	NA	0.77847	0	0	3.5269	0	3.7959	0	3.4348	0	1.0987	0	1.7128	0	1.7014	0	3.2645	0	3.6863	0	0
OTU_9407	Archaea	Woesearchaeota (DHVEG-6)	NA	NA	NA	NA	NA	0	0	0	0	0	1.0525	0	0	0	0	0	0	0	0	0	1.1571	0	1.2137	0	0
OTU_26345	Archaea	Woesearchaeota (DHVEG-6)	NA	NA	NA	NA	NA	0.77847	0	0	0	0	0	0	0	0	0	0	0	0	0	0.8212	0	0	0	0	0
OTU_23688	Archaea	Woesearchaeota (DHVEG-6)	NA	NA	NA	NA	NA	0.77847	0.78063	0	0	0	0	0	0	0	0	0	0	0	0	0	0	0	0	0	0
OTU_11582	Archaea	Woesearchaeota (DHVEG-6)	NA	NA	NA	NA	NA	0	0.78063	0.86315	0	0	0	0	0	0	0	0	0	0	0	0	0	0	0	0	0
OTU_86879	Archaea	Woesearchaeota (DHVEG-6)	NA	NA	NA	NA	NA	0	0	0	0	0	0	0	0	1.4674	0	0	0	0	0	0.8212	0	0	0	0	0
OTU_9539	Archaea	Woesearchaeota (DHVEG-6)	NA	NA	NA	NA	NA	0.77847	0	0	0	0	0	0	0	0	0	0	0	0	0	0	0	1.2357	0	0.88666	0
OTU_17230	Archaea	Woesearchaeota (DHVEG-6)	NA	NA	NA	NA	NA	0	1.2844	0	0	0	0	0	0	0	0	0	0	0	0	0.8212	0	0.74632	0	0	0
OTU_144	Archaea	Woesearchaeota (DHVEG-6)	NA	NA	NA	NA	NA	4.4892	4.9276	4.8087	1.2115	0.91573	0	3.6585	0	5.2506	0	4.237	0	1.9244	1.0882	4.0963	0	5.067	2.3097	3.3699	4.5592
OTU_18127	Archaea	Woesearchaeota (DHVEG-6)	NA	NA	NA	NA	NA	0	0	0	0	0	0	0.87229	0	0.91274	0	0	0	0	1.0882	0	0	0.74632	0	0	0
OTU_46204	Archaea	Woesearchaeota (DHVEG-6)	NA	NA	NA	NA	NA	0	0	1.3994	0	0	0	0	0	0	0	0	0	0	0	0	0	0	0	0	0
OTU_24093	Archaea	Woesearchaeota (DHVEG-6)	NA	NA	NA	NA	NA	0.77847	0	0	0	0	0	0	0	0	0	0	0	0	1.0882	0	0	0	0	0	0
OTU_71645	Archaea	Woesearchaeota (DHVEG-6)	NA	NA	NA	NA	NA	0	0	0	0	0	0	0.87229	0	0.91274	0	0	0	0	0	0	0	0	0	0	0
OTU_8963	Archaea	Woesearchaeota (DHVEG-6)	NA	NA	NA	NA	NA	0	0	0	0	0	0	0	0	0	0	0	0	0	2.4606	0	1.1571	0	0	0	0
OTU_1107	Archaea	Woesearchaeota (DHVEG-6)	NA	NA	NA	NA	NA	1.6535	1.657	0	0	1.8717	0	2.7685	0	2.1797	0	2.6093	0	0	0	2.0241	0	1.6005	0	0.88666	1.4181
OTU_113151	Archaea	Woesearchaeota (DHVEG-6)	NA	NA	NA	NA	NA	0	0	0	0	0	0	0	0	0	0	0	0	0.95007	0	0	0	0	0	0.88666	0
OTU_1542	Archaea	Woesearchaeota (DHVEG-6)	NA	NA	NA	NA	NA	1.2813	0.78063	0	0	2.8491	0	1.412	0	1.4674	0	2.1379	0	0.95007	0	1.3413	0	1.2357	0	0.88666	1.4181
OTU_124557	Archaea	Woesearchaeota (DHVEG-6)	NA	NA	NA	NA	NA	0	0	0	0	0	0	0	0	0	0	0	0	0	0	1.3413	0	0	0	0	0
OTU_62450	Archaea	Woesearchaeota (DHVEG-6)	NA	NA	NA	NA	NA	0	0	0	0	0.91573	0	0	0	0	0	0	0	0	0	0	0	0.74632	0	0	0
OTU_2779	Archaea	Woesearchaeota (DHVEG-6)	NA	NA	NA	NA	NA	1.2813	1.2844	0.86315	0	0	0	0	0	0	0	0	0	1.518	0	0	0	1.8914	0	0.88666	1.4181
OTU_13220	Archaea	Woesearchaeota (DHVEG-6)	NA	NA	NA	NA	NA	0	0.78063	0	0	0.91573	0	0.87229	0	2.4364	0	0	0	0.95007	0	0	0	0	0	0	0
OTU_27090	Archaea	Woesearchaeota (DHVEG-6)	NA	NA	NA	NA	NA	0.77847	0	0	0	0	0	0	0	0.91274	0	0	0	0	0	0	0	0	0	0	0
OTU_450	Archaea	Woesearchaeota (DHVEG-6)	NA	NA	NA	NA	NA	2.1943	2.408	3.0654	0	3.5408	0	2.9344	0	3.4207	0	2.7975	0	0	0	2.9822	0	1.8914	0	0.88666	0.87666
OTU_59425	Archaea	Woesearchaeota (DHVEG-6)	NA	NA	NA	NA	NA	0	0	0	0	0.91573	0	0	0	0.91274	0	0	0	0	0	0	0	0	0	0	0
OTU_2962	Archaea	Woesearchaeota (DHVEG-6)	NA	NA	NA	NA	NA	1.2813	1.9529	1.3994	0	0.91573	0	0.87229	0	0	0	0.88779	0	0	0	0.8212	0	0	0	0.88666	2.1192
OTU_968	Archaea	Woesearchaeota (DHVEG-6)	NA	NA	NA	NA	NA	0	1.9529	3.9765	0	1.8717	0	1.8039	0	2.1797	0	0	0	0	0	2.0241	1.1571	1.8914	1.2137	0	0
OTU_18120	Archaea	Woesearchaeota (DHVEG-6)	NA	NA	NA	NA	NA	0	0	0	0	0	0	0.87229	0	0	0	0	0	0	0	1.7227	0	0.74632	0	0	0
OTU_40468	Archaea	Woesearchaeota (DHVEG-6)	NA	NA	NA	NA	NA	0	0	0.86315	0	0	0	0	0	0	0	0	0	0	0	0	0	0.74632	0	0	0
OTU_1490	Archaea	Woesearchaeota (DHVEG-6)	NA	NA	NA	NA	NA	0.77847	1.657	0	0	0	0	0	0	0	0	1.8282	0	0	0	2.6709	2.5656	2.3406	0	0	0.87666
OTU_9542	Archaea	Woesearchaeota (DHVEG-6)	NA	NA	NA	NA	NA	0.77847	0	0	0	0	0	0	0	0	0	0	0	0	0	1.3413	0	0.74632	0	0	0
OTU_147684	Archaea	Euryarchaeota	Methanobacteria	Methanobacteriales	Methanobacteriaceae	Methanobrevibacter	uncultured archaeon	0	0	0	0	0	0	0	0	0	0	0	0	0	0	0	0	0	2.3097	0	0
OTU_2679	Archaea	Euryarchaeota	Methanobacteria	Methanobacteriales	Methanobacteriaceae	Methanobacterium	uncultured archaeon	0	0.78063	0	0	0	1.0525	0	0	0	2.1456	0	0	0	2.4606	0	3.067	0	1.8634	0.88666	0.87666
OTU_46712	Archaea	Euryarchaeota	Methanobacteria	Methanobacteriales	Methanobacteriaceae	Methanobacterium	uncultured archaeon	0	0	0.86315	0	0	0	0	0.98649	0	0	0	0	0	0	0	0	0	0	0	0
OTU_17640	Archaea	Euryarchaeota	Methanobacteria	Methanobacteriales	Methanobacteriaceae	Methanobacterium	uncultured archaeon	0	0	0	0	0	0	0	0	0	0	0	0	0	0	0	1.1571	0	0	0.88666	0
OTU_64984	Archaea	Euryarchaeota	Methanobacteria	Methanobacteriales	Methanobacteriaceae	Methanobacterium	NA	0	0	0	0	0	1.0525	0	0	0	0	0	0	0	0	0	0	0	0	0.88666	0
OTU_22015	Archaea	Euryarchaeota	Methanobacteria	Methanobacteriales	Methanobacteriaceae	Methanobacterium	NA	0.77847	0	0.86315	0	0	0	0	0	0	0	0	0	0	0	0	0	0	0	0.88666	0
OTU_120206	Archaea	Euryarchaeota	Methanobacteria	Methanobacteriales	Methanobacteriaceae	Methanobacterium	uncultured archaeon	0	0.78063	0	0	0	0	0	0.98649	0	0	0	0	0	1.7014	0	1.1571	0.74632	1.2137	1.4318	0.87666
OTU_14	Archaea	Euryarchaeota	Methanobacteria	Methanobacteriales	Methanobacteriaceae	Methanobacterium	uncultured archaeon	7.6785	7.6987	8.1764	5.6347	3.1665	6.6256	2.7685	7.9155	0.91274	7.3697	4.237	7.2525	5.9223	7.5541	5.2111	7.6457	6.8852	7.3157	8.8779	8.0048
OTU_2389	Archaea	Euryarchaeota	Methanobacteria	Methanobacteriales	Methanobacteriaceae	Methanobacterium	uncultured archaeon	0	0	0	0	0	0	0	0	0	2.4767	0	1.7128	0	3.3232	0	3.2645	0	2.9253	0	0
OTU_30620	Archaea	Euryarchaeota	Methanobacteria	Methanobacteriales	Methanobacteriaceae	Methanobacterium	uncultured archaeon	0	0.78063	0	0	0	1.0525	0	0	0	0	0	1.0969	0	0	0	1.1571	0	0	0	0.87666
OTU_28634	Archaea	Euryarchaeota	Methanobacteria	Methanobacteriales	Methanobacteriaceae	Methanobacterium	NA	0.77847	0	0	0	0	0	0	0	0	0	0	0	0	0	0	0	0	0	0.88666	0
OTU_2831	Archaea	Euryarchaeota	Methanobacteria	Methanobacteriales	Methanobacteriaceae	Methanobacterium	uncultured archaeon	0.77847	1.657	2.0963	0	0	1.6545	0	0	0	1.0987	0	0	0	1.7014	0	1.1571	1.2357	0	2.7954	2.3731
OTU_3863	Archaea	Euryarchaeota	Methanobacteria	Methanobacteriales	Methanobacteriaceae	Methanobacterium	uncultured archaeon	0	1.2844	0.86315	0	0	0	0	2.3002	0	0	0	0	0	1.0882	0	1.1571	1.2357	0	1.8265	0
OTU_11799	Archaea	Euryarchaeota	Methanobacteria	Methanobacteriales	Methanobacteriaceae	Methanobacterium	uncultured archaeon	0.77847	0	1.3994	0	0	0	0	0	0	0	0	0	0	0	0	0	0	0	0.88666	0.87666
OTU_43886	Archaea	Euryarchaeota	Methanobacteria	Methanobacteriales	Methanobacteriaceae	Methanobacterium	NA	0	0	0.86315	0	0	0	0	0	0	0	0	0	0	0	0	0	0	0	0.88666	0
OTU_1037	Archaea	Euryarchaeota	Methanobacteria	Methanobacteriales	Methanobacteriaceae	Methanobacterium	uncultured archaeon	2.4038	2.8993	2.7513	0	0	1.6545	0	3.1458	0	2.1456	0.88779	2.143	0.95007	2.1304	0	3.067	2.1334	0	3.6876	1.8108
OTU_10677	Archaea	Euryarchaeota	Methanobacteria	Methanobacteriales	Methanobacteriaceae	Methanobacterium	uncultured archaeon	1.2813	0.78063	0.86315	0	0	0	0	0	0	0	0	1.0969	0	0	0	1.7908	0	0	1.4318	0
OTU_11555	Archaea	Euryarchaeota	Methanobacteria	Methanobacteriales	Methanobacteriaceae	Methanobacterium	uncultured archaeon	0	1.2844	0.86315	0	0	0	0	0	0	0	0	0	0	0	0	1.1571	0	1.2137	0.88666	0
OTU_131137	Archaea	Euryarchaeota	Methanobacteria	Methanobacteriales	Methanobacteriaceae	Methanobacterium	NA	0	0	0	0	0	0	0	0	0	0	0	0	0	0	0	2.5656	0	1.8634	0	0
OTU_1755	Archaea	Euryarchaeota	Methanobacteria	Methanobacteriales	Methanobacteriaceae	Methanobacterium	NA	0	0	0	0	0	0	0	1.5669	0	2.1456	0	0	0	3.7428	0	3.067	0	2.9253	0	0
OTU_9365	Archaea	Euryarchaeota	Methanobacteria	Methanobacteriales	Methanobacteriaceae	Methanobacterium	uncultured archaeon	0	0	0	0	0	0	0	0	0	0	0	0	0	1.7014	0	2.5656	0	1.2137	0	0
OTU_5943	Archaea	Euryarchaeota	Methanobacteria	Methanobacteriales	Methanobacteriaceae	Methanobacterium	uncultured archaeon	0	0	0	0	0	0	0	0.98649	0	0	0	1.0969	0	2.4606	0	2.838	0	0	0	0
OTU_3161	Archaea	Euryarchaeota	Methanobacteria	Methanobacteriales	Methanobacteriaceae	Methanobacterium	uncultured archaeon	0	0	0	0	0	0	0	0.98649	0	1.7151	0	1.7128	0	4.0674	0	4.2817	0	4.1819	0	0
OTU_16510	Archaea	Euryarchaeota	Methanobacteria	Methanobacteriales	Methanobacteriaceae	Methanobacterium	uncultured archaeon	0	0	0	0	0	0	0	0	0	0	0	1.0969	0	2.1304	0	3.4383	0	1.8634	0	0
OTU_17726	Archaea	Euryarchaeota	Methanobacteria	Methanobacteriales	Methanobacteriaceae	Methanobacterium	NA	0	0	0	0	0	0	0	0	0	0	0	0	0	1.0882	0	1.1571	0	0	0	0
OTU_104034	Archaea	Euryarchaeota	Methanobacteria	Methanobacteriales	Methanobacteriaceae	Methanobacterium	uncultured archaeon	0	0	0	0	0	0	0	0.98649	0	0	0	2.743	0	2.7291	0	3.067	0	3.3554	0	0
OTU_1064	Archaea	Euryarchaeota	Methanobacteria	Methanobacteriales	Methanobacteriaceae	Methanobacterium	uncultured archaeon	0	0	0	0	0	0	0	1.5669	0	2.1456	0	2.474	0	4.8087	0	4.2817	0	4.7753	0	0
OTU_9771	Archaea	Euryarchaeota	Methanobacteria	Methanobacteriales	Methanobacteriaceae	Methanobacterium	uncultured archaeon	0	0	0	0	0	0	0	0	0	1.0987	0	0	0	1.7014	0	2.2296	0	1.2137	0	0
OTU_16752	Archaea	Euryarchaeota	Methanobacteria	Methanobacteriales	Methanobacteriaceae	Methanobacterium	uncultured archaeon	0	0	0	0	0	0	0	0	0	1.0987	0	0	0	2.1304	0	0	0	0	0	0
OTU_118479	Archaea	Euryarchaeota	Methanobacteria	Methanobacteriales	Methanobacteriaceae	Methanobacterium	uncultured archaeon	0	0	0	0	0	0	0	0	0	0	0	0	0	1.0882	0	1.1571	0	0	0	0
OTU_2384	Archaea	Euryarchaeota	Methanobacteria	Methanobacteriales	Methanobacteriaceae	Methanobacterium	uncultured archaeon	0	0	0	0	0	0	0	0	0	0	0	1.7128	0	3.3232	0	2.2296	0	2.9253	0	0
OTU_16506	Archaea	Euryarchaeota	Methanobacteria	Methanobacteriales	Methanobacteriaceae	Methanobacterium	uncultured archaeon	0	0	0	0	0	0	0	0	0	1.0987	0	0	0	1.0882	0	1.1571	0	1.2137	0	0
OTU_9758	Archaea	Euryarchaeota	Methanobacteria	Methanobacteriales	Methanobacteriaceae	Methanobacterium	uncultured archaeon	0	0	0	0	0	0	0	0	0	0	0	1.0969	0	2.1304	0	1.7908	0	2.9253	0	0
OTU_9	Archaea	Euryarchaeota	Methanobacteria	Methanobacteriales	Methanobacteriaceae	Methanobacterium	uncultured archaeon	0	0.78063	0.86315	3.5269	0	4.2675	0	6.4489	0	7.6738	0	8.6425	0	10.202	0.8212	10.211	0.74632	10.299	0	0
OTU_14443	Archaea	Euryarchaeota	Methanomicrobia	Methanocellales	Methanocellaceae	Methanocella	uncultured archaeon	0	0	0	0	0	0	0	1.9797	0	0	0	0	0	0	0	0	0	1.2137	0	0
OTU_132619	Archaea	Euryarchaeota	Methanomicrobia	Methanosarcinales	Methanosaetaceae	Methanosaeta	uncultured archaeon	0	0	0	0	0	0	0	0	0	0	0	0	0	0	0	1.1571	0	1.2137	0	0
OTU_513	Archaea	Euryarchaeota	Methanomicrobia	Methanosarcinales	Methanosaetaceae	Methanosaeta	uncultured archaeon	2.4038	3.0319	3.9765	0	1.8717	0	0.87229	0.98649	0	3.1685	0	3.8745	1.518	4.1612	0	4.4535	0	3.5303	1.4318	3.0917
OTU_51644	Archaea	Euryarchaeota	Methanomicrobia	Methanosarcinales	Methanosaetaceae	Methanosaeta	uncultured archaeon	0	0	0	1.2115	0	0	0	0	0	0	0	0	0	0	0	0	0	1.2137	0	0
OTU_12	Archaea	Euryarchaeota	Methanomicrobia	Methanosarcinales	Methanosaetaceae	Methanosaeta	uncultured archaeon	8.4979	8.8536	8.4304	0	1.4715	1.0525	1.8039	0.98649	0	2.1456	3.9501	0	5.2585	1.7014	5.7526	0	7.4466	2.3097	8.539	8.9949
OTU_376	Archaea	Euryarchaeota	Methanomicrobia	Methanosarcinales	Methanosaetaceae	Methanosaeta	uncultured archaeon	3.936	3.9409	3.6399	0	0	0	0	0	0	0	1.4333	0	1.518	0	1.3413	0	3.0794	0	4.025	4.7051
OTU_25132	Archaea	Euryarchaeota	Methanomicrobia	Methanosarcinales	Methanosaetaceae	Methanosaeta	uncultured archaeon	0.77847	0.78063	0	0	0	0	0	0	0	0	0	0	0	0	0	0	0	0	0	0
OTU_2024	Archaea	Euryarchaeota	Methanomicrobia	Methanosarcinales	Methanosaetaceae	Methanosaeta	uncultured archaeon 'Soyang 1Af-1100Ar'	2.5867	2.7534	0.86315	0	0	0	0	0	0	0	0	0	0	0	0	0	1.8914	0	1.8265	2.3731
OTU_4197	Archaea	Euryarchaeota	Methanomicrobia	Methanosarcinales	Methanosaetaceae	Methanosaeta	uncultured archaeon	1.6535	1.2844	2.5641	0	0	0	0	0	0	0	0.88779	0	0	0	0	0	1.6005	0	2.9618	2.589
OTU_5196	Archaea	Euryarchaeota	Methanomicrobia	Methanosarcinales	Methanosaetaceae	Methanosaeta	uncultured archaeon	1.2813	1.2844	0.86315	0	0	0	0	0	0	0	0	0	0	0	0	0	0.74632	0	0	0.87666
OTU_9902	Archaea	Euryarchaeota	Methanomicrobia	Methanosarcinales	Methanosaetaceae	Methanosaeta	uncultured archaeon	1.9491	0.78063	0.86315	0	0	0	0	0	0	0	0	0	0.95007	0	0.8212	0	0.74632	0	0.88666	1.8108
OTU_11529	Archaea	Euryarchaeota	Methanomicrobia	Methanosarcinales	Methanosaetaceae	Methanosaeta	NA	1.6535	1.657	0.86315	0	0	0	0	0	0	0	0	0	0.95007	0	1.3413	0	0.74632	0	1.4318	1.4181
OTU_19549	Archaea	Euryarchaeota	Methanomicrobia	Methanosarcinales	Methanosaetaceae	Methanosaeta	uncultured archaeon	0.77847	0.78063	0.86315	0	0	0	0	0	0	0	0	0	0	0	0	0	0	0	0	1.8108
OTU_48959	Archaea	Euryarchaeota	Methanomicrobia	Methanosarcinales	Methanosaetaceae	Methanosaeta	uncultured archaeon	0	0	0.86315	0	0	0	0	0	0	0	0	0	0	0	0	0	0	0	0.88666	0
OTU_38197	Archaea	Euryarchaeota	Methanomicrobia	Methanosarcinales	Methanosaetaceae	Methanosaeta	uncultured archaeon	0	0.78063	0.86315	0	0	0	0	0	0	0	0	0	0	0	0	0	0	0	0.88666	1.4181
OTU_34225	Archaea	Euryarchaeota	Methanomicrobia	Methanosarcinales	Methanosaetaceae	Methanosaeta	uncultured archaeon 'Soyang 1Af-1100Ar'	0	1.2844	0.86315	0	0	0	0	0	0	0	0	0	0	0	0	0	0	0	0.88666	0.87666
OTU_10821	Archaea	Euryarchaeota	Methanomicrobia	Methanosarcinales	Methanosaetaceae	Methanosaeta	uncultured archaeon	1.2813	0	0	0	0	0	0	0	0	0	0	0	0	0	0	0	0	0	0.88666	0.87666
OTU_9951	Archaea	Euryarchaeota	Methanomicrobia	Methanosarcinales	Methanosaetaceae	Methanosaeta	uncultured archaeon	0	0	1.3994	0	0	0	0	0	0	0	0	0	0	0	0	0	0	0	0.88666	0
OTU_19729	Archaea	Euryarchaeota	Methanomicrobia	Methanosarcinales	Methanosaetaceae	Methanosaeta	uncultured archaeon	0.77847	0.78063	0.86315	0	0	0	0	0	0	0	0	0	0	0	0	0	0	0	0	0.87666
OTU_2697	Archaea	Euryarchaeota	Methanomicrobia	Methanosarcinales	Methanosarcinaceae	Methanosarcina	uncultured archaeon	0	0	0	0	0	0	0	0	0	2.1456	0	1.0969	0	4.1612	0	2.2296	0	1.8634	0	0
OTU_2	Archaea	Euryarchaeota	Methanomicrobia	Methanosarcinales	Methanosarcinaceae	Methanosarcina	uncultured methanogenic archaeon	0	0.78063	2.3491	4.9044	0	5.7158	0	5.7013	0	9.7415	1.4333	10.898	1.518	11.756	0	11.823	0	11.555	2.3908	0
OTU_9346	Archaea	Euryarchaeota	Methanomicrobia	Methanosarcinales	Methanosarcinaceae	Methanosarcina	uncultured euryarchaeote	0	0	0	0	0	0	0	0	0	0	0	0	0	0	0	3.067	0	1.8634	0	0
OTU_147075	Archaea	Euryarchaeota	Methanomicrobia	Methanosarcinales	Methanosarcinaceae	Methanosarcina	uncultured methanogenic archaeon	0	0	0	0	0	0	0	0	0	0	0	0	0	0	0	0	0	1.8634	0	0
OTU_16822	Archaea	Euryarchaeota	Methanomicrobia	Methanosarcinales	Methanosarcinaceae	Methanosarcina	uncultured methanogenic archaeon	0	0	0	0	0	0	0	0	0	0	0	1.7128	0	1.7014	0	1.7908	0	2.3097	0	0
OTU_17816	Archaea	Euryarchaeota	Methanomicrobia	Methanosarcinales	Methanosarcinaceae	Methanosarcina	uncultured methanogenic archaeon	0	0	0	0	0	0	0	0	0	0	0	0	0	0	0	2.2296	0	1.8634	0	0
OTU_17780	Archaea	Euryarchaeota	Methanomicrobia	Methanosarcinales	Methanosarcinaceae	Methanosarcina	NA	0	0	0	0	0	0	0	0	0	0	0	0	0	0	0	1.1571	0	1.2137	0	0
OTU_35830	Archaea	Euryarchaeota	Methanomicrobia	Methanosarcinales	Methanosarcinaceae	Methanosarcina	uncultured methanogenic archaeon	0	0.78063	0	0	0	0	0	0	0	1.0987	0	1.0969	0	1.0882	0	0	0	1.8634	0	0
OTU_86	Archaea	Euryarchaeota	Methanomicrobia	Methanosarcinales	Methanosarcinaceae	Methanosarcina	uncultured methanogenic archaeon	2.749	3.3691	3.3232	3.5269	0	3.9034	0	3.6754	0	2.9726	0	5.9123	0	6.339	0	7.6546	1.6005	7.9601	2.1361	2.589
OTU_104417	Archaea	Euryarchaeota	Methanomicrobia	Methanosarcinales	Methanosarcinaceae	Methanosarcina	uncultured methanogenic archaeon	0	0	0	0	0	0	0	0	0	0	0	1.0969	0	0	0	0	0	1.2137	0	0
OTU_6532	Archaea	Euryarchaeota	Methanomicrobia	Methanosarcinales	Methanosarcinaceae	Methanosarcina	uncultured methanogenic archaeon	0	0	0	0	0	0	0	0	0	0	0	0	0	1.0882	0	1.1571	0	2.3097	0	0
OTU_1519	Archaea	Euryarchaeota	Methanomicrobia	Methanosarcinales	Methanosarcinaceae	Methanosarcina	uncultured methanogenic archaeon	0	0	0	1.2115	0	0	0	0	0	2.7458	0	3.3379	0	3.9671	0	3.7334	0	4.1819	0	0
OTU_9014	Archaea	Euryarchaeota	Methanomicrobia	Methanosarcinales	Methanosarcinaceae	Methanosarcina	uncultured methanogenic archaeon	0	0	0	0	0	0	0	0	0	1.7151	0	1.0969	0	2.7291	0	1.1571	0	1.2137	0	0
OTU_1011	Archaea	Euryarchaeota	Methanomicrobia	Methanosarcinales	Methanosarcinaceae	Methanosarcina	uncultured methanogenic archaeon	0	0	0	0	0	0	0	0.98649	0	3.8776	0	3.3379	0	5.2109	0	5.6138	0	4.7753	0	0
OTU_9038	Archaea	Euryarchaeota	Methanomicrobia	Methanosarcinales	Methanosarcinaceae	Methanosarcina	NA	0	0	0	0	0	1.0525	0	0	0	1.0987	0	1.7128	0	1.7014	0	1.1571	0	1.2137	0	0
OTU_3116	Archaea	Euryarchaeota	Methanomicrobia	Methanosarcinales	Methanosarcinaceae	Methanosarcina	uncultured methanogenic archaeon	0	0	0	0	0	0	0	0	0	0	0	2.743	0	1.0882	0	3.067	0	1.8634	0	0
OTU_5946	Archaea	Euryarchaeota	Methanomicrobia	Methanosarcinales	Methanosarcinaceae	Methanosarcina	uncultured methanogenic archaeon	0	0	0	0	0	0	0	0	0	1.7151	0	2.9697	0	2.9555	0	2.5656	0	2.3097	0	0
OTU_608	Archaea	Euryarchaeota	Methanomicrobia	Methanosarcinales	Methanosarcinaceae	Methanosarcina	uncultured methanogenic archaeon	0	0	0	1.2115	0	0	0	1.5669	0	3.6341	0	3.7579	0	5.0729	0	4.8105	0	5.1416	0	0
OTU_706	Archaea	Euryarchaeota	Methanomicrobia	Methanosarcinales	Methanosarcinaceae	Methanosarcina	uncultured methanogenic archaeon	0	0	0	0	0	0	0	0.98649	0	3.6341	0	4.9888	0	5.5939	0	5.5395	0	5.1416	0	0
OTU_120969	Archaea	Euryarchaeota	Methanomicrobia	Methanosarcinales	Methanosarcinaceae	Methanosarcina	NA	0	0	0	0	0	0	0	0	0	0	0	0	0	1.0882	0	2.2296	0	1.8634	0	0
OTU_878	Archaea	Euryarchaeota	Methanomicrobia	Methanosarcinales	Methanosarcinaceae	Methanosarcina	NA	0	0	0	0	0	0	0	0	0	1.0987	0	2.474	0	4.8656	0	3.861	0	5.0867	0	0
OTU_2725	Archaea	Euryarchaeota	Methanomicrobia	Methanosarcinales	Methanosarcinaceae	Methanosarcina	uncultured methanogenic archaeon	0	0	0	0	0	0	0	0	0	1.7151	0	2.9697	0	3.7428	0	2.5656	0	2.9253	0	0
OTU_2729	Archaea	Euryarchaeota	Methanomicrobia	Methanosarcinales	Methanosarcinaceae	Methanosarcina	uncultured methanogenic archaeon	0	0	0	0	0	0	0	0	0	2.1456	0	4.0828	0	4.0674	0	3.9782	0	3.1563	0	0
OTU_15980	Archaea	Euryarchaeota	Methanomicrobia	Methanosarcinales	Methanosarcinaceae	Methanosarcina	NA	0	0	0	0	0	0	0	0	0	0	0	1.0969	0	1.0882	0	0	0	0	0	0
OTU_4773	Archaea	Euryarchaeota	Methanomicrobia	Methanosarcinales	Methanosarcinaceae	Methanosarcina	uncultured methanogenic archaeon	0	0	0	0	0	0	0	0	0	0	0	2.143	0	2.4606	0	2.838	0	2.6501	0	0
OTU_17522	Archaea	Euryarchaeota	Methanomicrobia	Methanosarcinales	Methanosarcinaceae	Methanosarcina	uncultured methanogenic archaeon	0	0	0.86315	0	0	0	0	0	0	0	0	2.143	0	3.3232	0	2.5656	0	2.3097	0	0
OTU_9323	Archaea	Euryarchaeota	Methanomicrobia	Methanosarcinales	Methanosarcinaceae	Methanosarcina	uncultured methanogenic archaeon	0	0	0	0	0	0	0	0	0	0	0	0	0	2.4606	0	2.5656	0	1.2137	0	0
OTU_2485	Archaea	Euryarchaeota	Methanomicrobia	Methanosarcinales	Methanosarcinaceae	Methanosarcina	uncultured methanogenic archaeon	0	0	0	0	0	0	0	0	0	0	0	1.0969	0	3.3232	0	2.5656	0	3.1563	0	0
OTU_116134	Archaea	Euryarchaeota	Methanomicrobia	Methanosarcinales	Methanosarcinaceae	Methanosarcina	uncultured methanogenic archaeon	0	0	0	0	0	0	0	0	0	0	0	0	0	1.0882	0	0	0	1.2137	0	0
OTU_16807	Archaea	Euryarchaeota	Methanomicrobia	Methanosarcinales	Methanosarcinaceae	Methanosarcina	uncultured Green Bay ferromanganous micronodule archaeon ARF3	0	0	0	0	0	0	0	0	0	0	0	0	0	1.7014	0	0	0	1.2137	0	0
OTU_366	Archaea	Euryarchaeota	Methanomicrobia	Methanomicrobiales	Methanospirillaceae	Methanospirillum	uncultured archaeon	0	0	0	0	0	1.6545	0	1.9797	0	2.9726	0	4.0828	0	4.7496	0	5.0964	0	4.9701	0	0
OTU_18731	Archaea	Euryarchaeota	Methanomicrobia	Methanomicrobiales	ARC26	uncultured euryarchaeote	NA	0	0	0	1.2115	0	0	0	0	0	0	0	0	0	0	0	0	0	1.2137	0	0
OTU_9295	Archaea	Euryarchaeota	Methanomicrobia	Methanomicrobiales	ARC26	uncultured euryarchaeote	NA	0	0	0	0	0	1.0525	0	0.98649	0	0	0	0	0	1.0882	0	1.1571	0	3.1563	0	0
OTU_142	Archaea	Euryarchaeota	Methanomicrobia	Methanomicrobiales	ARC26	uncultured euryarchaeote	NA	0	0	0.86315	4.1783	0	3.7959	0	4.8806	0	2.9726	0	4.2648	0	6.1912	0	6.7218	0	7.9214	0	0
OTU_4903	Archaea	Euryarchaeota	Methanomicrobia	Methanomicrobiales	ARC26	NA	NA	0	0	0	1.2115	0	0	0	0	0	0	0	0	0	1.7014	0	2.5656	0	4.1819	0	0
OTU_186	Archaea	Euryarchaeota	Methanomicrobia	Methanomicrobiales	ARC26	uncultured archaeon	NA	0	0	0.86315	1.8606	0	0	0	0	0	4.0859	0	4.0828	0	5.6914	0	5.5771	0	5.8838	0	0
OTU_104673	Archaea	Euryarchaeota	Methanomicrobia	Methanomicrobiales	ARC26	uncultured archaeon	NA	0	0	0	0	0	0	0	0	0	0	0	1.0969	0	0	0	1.1571	0	0	0	0
OTU_107039	Archaea	Euryarchaeota	Methanomicrobia	Methanomicrobiales	ARC26	uncultured archaeon	NA	0	0	0	0	0	0	0	0	0	0	0	1.7128	0	1.0882	0	1.7908	0	0	0	0
OTU_119689	Archaea	Euryarchaeota	Methanomicrobia	Methanomicrobiales	ARC26	NA	NA	0	0	0	0	0	0	0	0	0	0	0	0	0	1.7014	0	0	0	0	0	0
OTU_63375	Archaea	Euryarchaeota	Methanomicrobia	Methanomicrobiales	ARC26	NA	NA	0	0	0	0	0	1.0525	0	0	0	1.7151	0	0	0	0	0	1.1571	0	2.3097	0	0
OTU_129	Archaea	Euryarchaeota	Methanomicrobia	Methanomicrobiales	ARC26	uncultured archaeon	NA	0	0	0.86315	0	0	1.6545	0	0.98649	0	4.6423	0	4.6391	0	6.6614	0	7.2966	0	6.8877	0	0
OTU_3812	Archaea	Euryarchaeota	Methanomicrobia	Methanomicrobiales	ARC26	uncultured Methanomicrobiales archaeon	NA	0	0	0	0	0	0	0	0	0	0	0	0	0	2.1304	0	3.2645	0	3.1563	0	0
OTU_116714	Archaea	Euryarchaeota	Methanomicrobia	Methanomicrobiales	Methanoregulaceae	Methanosphaerula	NA	0	0	0	0	0	0	0	0	0	0	0	0	0	2.1304	0	0	0	2.3097	0	0
OTU_148080	Archaea	Euryarchaeota	Methanomicrobia	Methanomicrobiales	Methanoregulaceae	Methanosphaerula	NA	0	0	0	0	0	0	0	0	0	0	0	0	0	0	0	0	0	2.6501	0	0
OTU_1615	Archaea	Euryarchaeota	Methanomicrobia	Methanomicrobiales	Methanoregulaceae	Methanosphaerula	Methanosphaerula palustris E1-9c	0	0	0	0	0	0	0	0	0	0	0	0	0	4.0674	0	3.067	0	4.2832	0	0
OTU_1637	Archaea	Euryarchaeota	Methanomicrobia	Methanomicrobiales	Methanoregulaceae	Methanosphaerula	Methanosphaerula palustris E1-9c	0.77847	0	0.86315	0	0	0	0	0	0	1.0987	0	1.7128	0	3.477	0	3.861	0	4.6292	0	0
OTU_1514	Archaea	Euryarchaeota	Methanomicrobia	Methanomicrobiales	Methanoregulaceae	Methanosphaerula	Methanosphaerula palustris E1-9c	0	0	0	1.2115	0	0	0	0	0	1.0987	0	2.143	0.95007	3.9671	0	4.0866	0.74632	5.2949	0	0
OTU_4781	Archaea	Euryarchaeota	Methanomicrobia	Methanomicrobiales	Methanoregulaceae	Methanosphaerula	Methanosphaerula palustris E1-9c	0	0	1.3994	0	0	0	0	0	0	0	0	0	0	0	0	1.1571	0	2.6501	0	0
OTU_3162	Archaea	Euryarchaeota	Methanomicrobia	Methanomicrobiales	Methanoregulaceae	Methanosphaerula	NA	0	0	0	0	0	0	0	0	0	0	0	0	0	2.9555	0	1.1571	0	3.3554	0	0
OTU_882	Archaea	Euryarchaeota	Methanomicrobia	Methanomicrobiales	Methanoregulaceae	Methanosphaerula	Methanosphaerula palustris E1-9c	1.6535	0	0.86315	1.8606	0	1.0525	0	0.98649	0	1.0987	0	2.474	0	4.556	0	4.9317	0	6.0073	1.8265	1.4181
OTU_1784	Archaea	Euryarchaeota	Methanomicrobia	Methanomicrobiales	Methanoregulaceae	Methanosphaerula	Methanosphaerula palustris E1-9c	0	0	0.86315	1.2115	0	1.6545	0	0	0	0	0	1.7128	0	4.6234	0	3.861	0	5.0296	0	0
OTU_4256	Archaea	Euryarchaeota	Methanomicrobia	Methanomicrobiales	Methanoregulaceae	Methanosphaerula	Methanosphaerula palustris E1-9c	0	0	0.86315	1.2115	0	1.0525	0	0	0	1.0987	0	1.0969	0	3.477	0	2.2296	0	3.6863	0	0
OTU_3837	Archaea	Euryarchaeota	Methanomicrobia	Methanomicrobiales	Methanoregulaceae	Methanosphaerula	NA	0	0	0	0	0	0	0	0	0	0	0	0	0	3.151	0	3.7334	0.74632	3.6863	0	0
OTU_6082	Archaea	Euryarchaeota	Methanomicrobia	Methanomicrobiales	Methanoregulaceae	Methanosphaerula	Methanosphaerula palustris E1-9c	0	0	0	0	0	0	0	0	0	1.0987	0	0	0	1.7014	0	1.7908	0	1.8634	0	0
OTU_2752	Archaea	Euryarchaeota	Methanomicrobia	Methanomicrobiales	Methanoregulaceae	Methanosphaerula	Methanosphaerula palustris E1-9c	0.77847	0	0	0	0	0	0	0	0	0	0	1.7128	0	1.7014	0.8212	1.7908	0	3.3554	0	0
OTU_4885	Archaea	Euryarchaeota	Methanomicrobia	Methanomicrobiales	Methanoregulaceae	Methanosphaerula	Methanosphaerula palustris E1-9c	0.77847	0	0	1.2115	0	0	0	0	0	0	0	0	0	2.9555	0	2.838	0	3.1563	0	0
OTU_44092	Archaea	Euryarchaeota	Methanomicrobia	Methanomicrobiales	Methanoregulaceae	Methanosphaerula	NA	0	0	0.86315	1.2115	0	0	0	0	0	0	0	0	0	0	0	0	0	0	0	0
OTU_9803	Archaea	Euryarchaeota	Methanomicrobia	Methanomicrobiales	Methanoregulaceae	Methanosphaerula	Methanosphaerula palustris E1-9c	0	0	0.86315	0	0	0	0	0	0	0	0	0	0	0	0	0	0	2.3097	0	0
OTU_4	Archaea	Euryarchaeota	Methanomicrobia	Methanomicrobiales	Methanoregulaceae	Methanosphaerula	Methanosphaerula palustris E1-9c	5.2553	5.1185	6.9429	6.9923	0	6.3873	0.87229	4.8318	0	6.2327	0.88779	8.0135	3.3673	10.634	4.6747	10.532	4.8469	11.93	5.1959	4.9195
OTU_18690	Archaea	Euryarchaeota	Methanomicrobia	Methanomicrobiales	Methanoregulaceae	Methanosphaerula	Methanosphaerula palustris E1-9c	0	0	0	0	0	0	0	0	0	0	0	0	0	1.7014	0	0	0	1.2137	0	0
OTU_9096	Archaea	Euryarchaeota	Methanomicrobia	Methanomicrobiales	Methanoregulaceae	Methanosphaerula	Methanosphaerula palustris E1-9c	0	0	0	1.2115	0	0	0	0	0	0	0	0	0	2.1304	0	2.5656	0.74632	3.1563	0	0
OTU_9713	Archaea	Euryarchaeota	Methanomicrobia	Methanomicrobiales	Methanoregulaceae	Methanosphaerula	NA	0	0	0	1.2115	0	0	0	0	0	0	0	0	0	1.0882	0	1.1571	0	3.1563	0	0
OTU_151358	Archaea	Euryarchaeota	Methanomicrobia	Methanomicrobiales	Methanoregulaceae	Methanoregula	NA	0	0	0	0	0	0	0	0	0	0	0	1.0969	0	0	0	0	0	1.2137	0.88666	0.87666
OTU_2100	Archaea	Euryarchaeota	Methanomicrobia	Methanomicrobiales	Methanoregulaceae	Methanoregula	uncultured euryarchaeote	1.2813	1.9529	0.86315	0	0	1.0525	0	0.98649	0.91274	1.7151	0	0	1.518	1.7014	0	0	1.6005	2.3097	1.4318	2.3731
OTU_18270	Archaea	Euryarchaeota	Methanomicrobia	Methanomicrobiales	Methanoregulaceae	Methanoregula	NA	0	0	0	0	0	0	0	0	0	0	0	0	0	0	0	1.1571	0.74632	0	0	0
OTU_10515	Archaea	Euryarchaeota	Methanomicrobia	Methanomicrobiales	Methanoregulaceae	Methanoregula	uncultured archaeon	1.2813	0	0	0	0	0	0	0	0	0	0	0	0	0	0	0	0	0	0	1.8108
OTU_26711	Archaea	Euryarchaeota	Methanomicrobia	Methanomicrobiales	Methanoregulaceae	Methanoregula	NA	0.77847	0	0	0	0	0	0	0	0	0	0	0	0	0	0	0	0	0	0.88666	0
OTU_10424	Archaea	Euryarchaeota	Methanomicrobia	Methanomicrobiales	Methanoregulaceae	Methanoregula	microbial mat metagenome	0.77847	1.2844	1.3994	0	0	0	0	0	0	0	0	0	0	0	0	0	0.74632	0	0	0
OTU_9223	Archaea	Euryarchaeota	Methanomicrobia	Methanomicrobiales	Methanoregulaceae	Methanoregula	microbial mat metagenome	0.77847	0.78063	1.3994	0	0	0	0	0	0	0	0	0	0	0	2.2733	0	0	0	0	0.87666
OTU_6666	Archaea	Euryarchaeota	Methanomicrobia	Methanomicrobiales	Methanoregulaceae	Methanoregula	microbial mat metagenome	0	0.78063	0	0	0	0	0	0	0	0	0	0	0	0	0.8212	0	0.74632	0	0	0.87666
OTU_9209	Archaea	Euryarchaeota	Methanomicrobia	Methanomicrobiales	Methanoregulaceae	Methanoregula	microbial mat metagenome	1.9491	0.78063	0	0	0	0	0	0	0	0	0	0	0	0	0.8212	0	0	0	0	0.87666
OTU_7292	Archaea	Euryarchaeota	Methanomicrobia	Methanomicrobiales	Methanoregulaceae	Methanoregula	microbial mat metagenome	1.2813	0.78063	2.9169	0	0	0	0	0	0	0	0	0	0	0	0	0	0	0	0	0
OTU_40227	Archaea	Euryarchaeota	Methanomicrobia	Methanomicrobiales	Methanoregulaceae	Methanoregula	NA	0	0	1.3994	0	0	0	0	0	0	0	0	0	0	0	0	0	0	0	0	0
OTU_43526	Archaea	Euryarchaeota	Methanomicrobia	Methanomicrobiales	Methanoregulaceae	Methanoregula	microbial mat metagenome	0.77847	0	1.7895	0	0	0	0	0	0	0	0	0	0	0	0	0	0	0	0	0
OTU_7369	Archaea	Euryarchaeota	Methanomicrobia	Methanomicrobiales	Methanoregulaceae	Methanoregula	NA	0.77847	0.78063	1.3994	0	0	0	0	0	0	0	0	0	0	0	0	0	0.74632	0	0	0
OTU_2576	Archaea	Euryarchaeota	Methanomicrobia	Methanomicrobiales	Methanoregulaceae	Methanoregula	microbial mat metagenome	3.0273	3.466	3.3232	0	0	0	0	0.98649	0	0	0	0	1.518	0	0	1.1571	2.6826	1.2137	2.3908	3.4638
OTU_7419	Archaea	Euryarchaeota	Methanomicrobia	Methanomicrobiales	Methanoregulaceae	Methanoregula	microbial mat metagenome	1.2813	0.78063	2.0963	0	0	0	0	0	0	0	0	0	0	0	0	0	1.6005	0	0.88666	0.87666
OTU_1645	Archaea	Euryarchaeota	Methanomicrobia	Methanomicrobiales	Methanoregulaceae	Methanoregula	microbial mat metagenome	3.4613	3.5568	2.9169	0	0	0	0	0	0	0	0	1.0969	0.95007	0	2.2733	1.7908	2.5217	0	2.9618	2.3731
OTU_18316	Archaea	Euryarchaeota	Methanomicrobia	Methanomicrobiales	Methanoregulaceae	Methanoregula	NA	0	0.78063	0	0	0	0	0	0	0	0	0	0	0	0	0	0	0.74632	0	0	0
OTU_5332	Archaea	Euryarchaeota	Methanomicrobia	Methanomicrobiales	Methanoregulaceae	Methanoregula	microbial mat metagenome	1.6535	2.408	2.3491	0	0	0	0	0.98649	0	0	0	0	0	0	0.8212	0	1.2357	0	0.88666	0
OTU_848	Archaea	Euryarchaeota	Methanomicrobia	Methanomicrobiales	Methanoregulaceae	Methanoregula	microbial mat metagenome	4.1833	4.3992	4.4246	0	0	1.0525	0	0	0	0	0	1.0969	2.5008	1.7014	2.2733	0	4.1649	1.8634	3.3699	3.6674
OTU_10784	Archaea	Euryarchaeota	Methanomicrobia	Methanomicrobiales	Methanoregulaceae	Methanoregula	microbial mat metagenome	0.77847	1.2844	0.86315	0	0	0	0	0	0	0	0	0	0	0	0	0	0	0	0	0
OTU_19182	Archaea	Euryarchaeota	Methanomicrobia	Methanomicrobiales	Methanoregulaceae	Methanoregula	microbial mat metagenome	0	0.78063	0	0	0	0	0	0	0	0	0	0	0	1.0882	0	0	0	0	0.88666	0
OTU_6775	Archaea	Euryarchaeota	Methanomicrobia	Methanomicrobiales	Methanoregulaceae	Methanoregula	microbial mat metagenome	1.6535	2.1983	2.0963	1.2115	0	0	0	0	0	0	0	0	0	1.0882	0	0	1.8914	0	0	1.8108
OTU_29917	Archaea	Euryarchaeota	Methanomicrobia	Methanomicrobiales	Methanoregulaceae	Methanoregula	microbial mat metagenome	0.77847	0.78063	0.86315	0	0	0	0	0	0	0	0	0	0	0	0	0	0	0	0	0.87666
OTU_2944	Archaea	Euryarchaeota	Methanomicrobia	Methanomicrobiales	Methanoregulaceae	Methanoregula	microbial mat metagenome	3.0273	3.7993	2.9169	0	0	0	0	0	0	0	0	0	0	0	0.8212	1.7908	1.8914	1.2137	2.3908	3.6674
OTU_19972	Archaea	Euryarchaeota	Methanomicrobia	Methanomicrobiales	Methanoregulaceae	Methanoregula	microbial mat metagenome	1.6535	0	0	0	0	0	0	0	0	0	0	0	0	0	0	0	0	0	0	0
OTU_5151	Archaea	Euryarchaeota	Methanomicrobia	Methanomicrobiales	Methanoregulaceae	Methanoregula	uncultured euryarchaeote	0.77847	0	0	0	0.91573	1.0525	0.87229	0.98649	0	0	0	0	0	2.1304	0	0	0.74632	1.8634	0	0
OTU_18110	Archaea	Euryarchaeota	Methanomicrobia	Methanomicrobiales	Methanoregulaceae	Methanoregula	microbial mat metagenome	1.2813	0	0	0	0	0	0	0	0	0	0	0	0	0	0	0	1.6005	0	0.88666	0
OTU_37167	Archaea	Euryarchaeota	Methanomicrobia	Methanomicrobiales	Methanoregulaceae	Methanoregula	microbial mat metagenome	0	1.2844	1.3994	0	0	0	0	0	0	0	0	0	0	0	0.8212	0	0	0	0	0
OTU_37575	Archaea	Euryarchaeota	Methanomicrobia	Methanomicrobiales	Methanoregulaceae	Methanoregula	microbial mat metagenome	0	0.78063	0	0	0	0	0	0	0	0	0	0	0.95007	0	0.8212	0	0	0	0	0
OTU_10599	Archaea	Euryarchaeota	Methanomicrobia	Methanomicrobiales	Methanoregulaceae	Methanoregula	microbial mat metagenome	1.2813	0	0	0	0	0	0	0	0	0	0	0	0	0	0.8212	0	0	0	0	0
OTU_123	Archaea	Euryarchaeota	Methanomicrobia	Methanomicrobiales	Methanoregulaceae	Methanoregula	microbial mat metagenome	5.6335	5.9209	4.1194	0	0	0	0	0	0	0	0.88779	0	3.6069	0	4.5853	0	5.7508	0	4.6305	4.4531
OTU_7	Archaea	Euryarchaeota	Methanomicrobia	Methanomicrobiales	Methanoregulaceae	Methanoregula	microbial mat metagenome	9.9115	10.254	10.272	3.5269	0.91573	4.9069	0	5.183	1.4674	5.7418	3.486	6.1622	6.8992	5.9233	8.0859	7.0511	9.5618	6.7173	9.1606	9.4953
OTU_23909	Archaea	Euryarchaeota	Methanomicrobia	Methanomicrobiales	Methanoregulaceae	Methanoregula	microbial mat metagenome	0.77847	1.2844	0.86315	0	0	0	0	0	0	0	0	0	0	0	0	0	0.74632	0	0	0
OTU_41477	Archaea	Euryarchaeota	Methanomicrobia	Methanomicrobiales	Methanoregulaceae	Methanoregula	NA	0	0	2.0963	0	0	0	0	0	0	0	0	0	0	0	0	1.7908	0	0	0	0
OTU_46324	Archaea	Euryarchaeota	Methanomicrobia	Methanomicrobiales	Methanoregulaceae	Methanoregula	NA	0	0	0.86315	0	0	0	0	0	0	0	0.88779	0	0	0	0	0	0	0	0	0
OTU_169	Archaea	Euryarchaeota	Thermoplasmata	Thermoplasmatales	AMOS1A-4113-D04	NA	NA	0	0	0	2.3067	0	4.0969	0	5.6738	0	5.0919	0	5.5758	0	4.4108	0	5.6496	0	4.2832	0	0
OTU_67066	Archaea	Euryarchaeota	Thermoplasmata	Thermoplasmatales	AMOS1A-4113-D04	NA	NA	0	0	0	0	0	1.0525	0	0	0	0	0	1.0969	0	0	0	0	0	0	0	0
OTU_15806	Archaea	Euryarchaeota	Thermoplasmata	Thermoplasmatales	AMOS1A-4113-D04	NA	NA	0	0	0	0	0	0	0	0	0	1.0987	0	1.7128	0	0	0	0	0	0	0	0
OTU_1603	Archaea	Euryarchaeota	Thermoplasmata	Thermoplasmatales	AMOS1A-4113-D04	NA	NA	0.77847	0	0	0	0	1.6545	0	0	0	2.4767	0	3.4919	0	2.4606	0	2.5656	0	2.9253	0	0
OTU_8244	Archaea	Euryarchaeota	Thermoplasmata	Thermoplasmatales	AMOS1A-4113-D04	NA	NA	0	0	0	0	0	0	0	1.5669	0	1.0987	0	3.1655	0	1.7014	0	1.7908	0	0	0	0
OTU_15741	Archaea	Euryarchaeota	Thermoplasmata	Thermoplasmatales	AMOS1A-4113-D04	NA	NA	0	0	0	0	0	0	0	0	0	0	0	1.7128	0	0	0	0	0	0	0	0
OTU_15679	Archaea	Euryarchaeota	Thermoplasmata	Thermoplasmatales	AMOS1A-4113-D04	NA	NA	0	0	0	0	0	0	0	0	0	0	0	2.143	0	1.0882	0	1.1571	0	0	0	0
OTU_8663	Archaea	Euryarchaeota	Thermoplasmata	Thermoplasmatales	AMOS1A-4113-D04	NA	NA	0	0	0	0	0	0	0	0	0	0	0	1.7128	0	0	0	1.1571	0	0	0	0
OTU_17749	Archaea	Euryarchaeota	Thermoplasmata	Thermoplasmatales	AMOS1A-4113-D04	NA	NA	0	0	0	0	0	0	0	0	0	1.0987	0	0	0	0	0	2.5656	0	0	0	0
OTU_94280	Archaea	Euryarchaeota	Thermoplasmata	Thermoplasmatales	AMOS1A-4113-D04	NA	NA	0	0	0	0	0	0	0	0	0	1.0987	0	1.7128	0	0	0	0	0	0	0	0
OTU_675	Archaea	Euryarchaeota	Thermoplasmata	Thermoplasmatales	AMOS1A-4113-D04	uncultured archaeon	NA	0	1.2844	0	1.2115	0	3.0906	0	3.2975	0	1.0987	0	4.5716	0	3.616	0	3.2645	0	3.8271	0.88666	0
OTU_171	Archaea	Euryarchaeota	Thermoplasmata	Thermoplasmatales	AMOS1A-4113-D04	NA	NA	3.1487	0.78063	0.86315	2.6469	0	5.4931	0	6.0607	0	4.504	0	4.7653	0	2.1304	0.8212	5.2441	0.74632	1.8634	1.4318	2.3731
OTU_15963	Archaea	Euryarchaeota	Thermoplasmata	Thermoplasmatales	AMOS1A-4113-D04	NA	NA	0	0	0	0	0	1.6545	0	0.98649	0	1.0987	0	1.7128	0	0	0	1.1571	0	0	0	0
OTU_75	Archaea	Euryarchaeota	Thermoplasmata	Thermoplasmatales	AMOS1A-4113-D04	NA	NA	0	0	0	1.2115	0	3.6798	0	5.0181	0	6.5464	0	8.147	0	6.5789	0	7.426	0.74632	6.5446	0	0
OTU_14491	Archaea	Euryarchaeota	Thermoplasmata	Thermoplasmatales	AMOS1A-4113-D04	NA	NA	0	0	0	0	0	0	0	1.5669	0	0	0	1.0969	0	0	0	1.1571	0	0	0	0
OTU_808	Archaea	Euryarchaeota	Thermoplasmata	Thermoplasmatales	AMOS1A-4113-D04	NA	NA	0	0	0	0	0	1.6545	0	4.2222	0	3.3409	0	4.7036	0	0	0	3.5934	0	1.2137	0	0
OTU_14389	Archaea	Euryarchaeota	Thermoplasmata	Thermoplasmatales	AMOS1A-4113-D04	NA	NA	0	0	0	0	0	0	0	1.5669	0	0	0	0	0	1.0882	0	1.1571	0	0	0	0
OTU_18828	Archaea	Euryarchaeota	Thermoplasmata	Thermoplasmatales	ANT06-05	NA	NA	0	0	0	0	0	0	0.87229	0	0	0	0	0	0	0	1.3413	0	0.74632	1.2137	0	0
OTU_3769	Archaea	Euryarchaeota	Thermoplasmata	Thermoplasmatales	NA	NA	NA	0	0	0	0	0	1.0525	0	2.9763	0	1.7151	1.4333	0	0	1.0882	1.3413	1.7908	0	1.2137	0	0
OTU_17717	Archaea	Euryarchaeota	Thermoplasmata	Thermoplasmatales	ANT06-05	NA	NA	0	0	0	0	0	0	0	0	0	0	0	0	0	0	0	1.7908	0	0	0	0
OTU_19082	Archaea	Euryarchaeota	Thermoplasmata	Thermoplasmatales	Marine Benthic Group D and DHVEG-1	uncultured archaeon	NA	0	0	0	0	0	0	0.87229	0	0	0	0	0	0	0	0	0	0	0	0.88666	0
OTU_52548	Archaea	Euryarchaeota	Thermoplasmata	Thermoplasmatales	Marine Benthic Group D and DHVEG-1	uncultured archaeon	NA	0	0	0	1.2115	0	0	0	0	0	0	0	0	0	0	0	0	0.74632	0	0	0
OTU_20627	Archaea	Euryarchaeota	Thermoplasmata	Thermoplasmatales	Terrestrial Miscellaneous Gp(TMEG)	uncultured euryarchaeote	NA	0.77847	0.78063	0	1.2115	0	0	0	0	0	0	0	0	0.95007	1.0882	0	1.1571	0	0	0	0
OTU_689	Archaea	Euryarchaeota	Thermoplasmata	Thermoplasmatales	Terrestrial Miscellaneous Gp(TMEG)	NA	NA	2.8949	4.0698	3.6399	0	0	0	0	0	0	0	0	0	0.95007	0	0.8212	0	1.2357	0	0.88666	3.5692
OTU_10137	Archaea	Euryarchaeota	Thermoplasmata	Thermoplasmatales	Terrestrial Miscellaneous Gp(TMEG)	uncultured archaeon	NA	0.77847	0.78063	0.86315	0	0	0	0	0	0	0	0	0	0	0	0	0	0	0	0	0.87666
OTU_2863	Archaea	Euryarchaeota	Thermoplasmata	Thermoplasmatales	Terrestrial Miscellaneous Gp(TMEG)	uncultured archaeon	NA	2.1943	2.408	0.86315	0	0	0	0	0	0	0	0.88779	0	0	0	0	0	1.8914	0	0.88666	2.3731
OTU_19793	Archaea	Euryarchaeota	Thermoplasmata	Thermoplasmatales	Terrestrial Miscellaneous Gp(TMEG)	uncultured archaeon	NA	0	0	0	0	0	0	0	0	0	0	0	0	0	0	0	0	0	0	0	1.4181
OTU_7194	Archaea	Euryarchaeota	Thermoplasmata	Thermoplasmatales	Terrestrial Miscellaneous Gp(TMEG)	uncultured archaeon	NA	0.77847	1.2844	1.3994	0	0	0	0	0	0	0	0	0	0.95007	0	0	0	0	0	0	0.87666
OTU_57	Archaea	Euryarchaeota	Thermoplasmata	Thermoplasmatales	Terrestrial Miscellaneous Gp(TMEG)	uncultured archaeon	NA	5.9328	7.2524	6.8123	0	1.8717	0	2.3654	0	0	0	2.6093	0	4.5464	0	3.1158	0	5.3325	0	4.9003	7.0655
OTU_19477	Archaea	Euryarchaeota	Thermoplasmata	Thermoplasmatales	Terrestrial Miscellaneous Gp(TMEG)	uncultured archaeon	NA	0	0.78063	0.86315	0	0	0	0	0	0	0	0	0	0	0	0	0	0	0	0	2.1192
OTU_27369	Archaea	Euryarchaeota	Thermoplasmata	Thermoplasmatales	Terrestrial Miscellaneous Gp(TMEG)	NA	NA	0.77847	0	0.86315	0	0	0	0	0	0	0	0	0	0	0	0	0	0	0	0.88666	0
OTU_5213	Archaea	Euryarchaeota	Thermoplasmata	Thermoplasmatales	Terrestrial Miscellaneous Gp(TMEG)	NA	NA	2.4038	3.3691	2.0963	0	0	0	0.87229	0	0	0	0	0	0	0	0	0	1.8914	0	0	0.87666
OTU_3097	Archaea	Euryarchaeota	Thermoplasmata	Thermoplasmatales	Terrestrial Miscellaneous Gp(TMEG)	NA	NA	0.77847	1.2844	1.3994	0	0.91573	0	0.87229	0	1.4674	0	1.4333	0	0.95007	0	1.3413	0	0	0	1.8265	1.8108
OTU_8546	Archaea	Euryarchaeota	Thermoplasmata	Thermoplasmatales	Terrestrial Miscellaneous Gp(TMEG)	NA	NA	0	0	0	0	0	0	0	0	0	0	0.88779	0	0	0	1.3413	0	0	0	0	0
OTU_3	Archaea	Euryarchaeota	Thermoplasmata	Thermoplasmatales	Terrestrial Miscellaneous Gp(TMEG)	uncultured archaeon	NA	8.9247	9.7797	9.7122	1.2115	6.6352	0	8.1924	2.5624	8.0493	3.6341	8.7003	4.7036	8.9375	4.556	8.9078	5.752	9.3504	5.5599	8.9088	9.4836
OTU_5348	Archaea	Euryarchaeota	Thermoplasmata	Thermoplasmatales	Terrestrial Miscellaneous Gp(TMEG)	NA	NA	1.9491	1.2844	0.86315	0	0	0	0	0	0	0	0	0	0	0	0	0	0	0	0.88666	0.87666
OTU_1994	Archaea	Euryarchaeota	Thermoplasmata	Thermoplasmatales	Terrestrial Miscellaneous Gp(TMEG)	NA	NA	1.9491	3.7993	2.3491	0	0	0	0	0	0.91274	0	0	1.0969	0	0	0	0	1.6005	0	0	2.9428
OTU_6557	Archaea	Euryarchaeota	Thermoplasmata	Thermoplasmatales	Terrestrial Miscellaneous Gp(TMEG)	NA	NA	0.77847	0.78063	0	0	0	0	0	0	0	0	0	0	0	0	0	0	0.74632	0	0.88666	0.87666
OTU_1120	Archaea	Euryarchaeota	Thermoplasmata	Thermoplasmatales	Terrestrial Miscellaneous Gp(TMEG)	NA	NA	3.4613	3.7229	2.7513	0	0	0	0.87229	0	0.91274	0	0	0	0	0	0	0	2.1334	0	2.3908	3.2267
OTU_17070	Archaea	Euryarchaeota	Thermoplasmata	Thermoplasmatales	Terrestrial Miscellaneous Gp(TMEG)	uncultured archaeon	NA	0.77847	0.78063	0	0	0	0	0	0	0	0	0	1.0969	0	0	0.8212	1.7908	1.6005	1.8634	0	0
OTU_9343	Archaea	Euryarchaeota	Thermoplasmata	Thermoplasmatales	Terrestrial Miscellaneous Gp(TMEG)	uncultured archaeon	NA	0	0	0.86315	0	0	0	0	0	0	0	0	0	0.95007	1.0882	0	1.7908	0	0	1.8265	0.87666
OTU_31637	Archaea	Euryarchaeota	Thermoplasmata	Thermoplasmatales	Terrestrial Miscellaneous Gp(TMEG)	uncultured archaeon	NA	0	0.78063	0	0	0	0	0	0	0	0	0	0	0	0	0	0	0	0	0.88666	0.87666
OTU_9160	Archaea	Euryarchaeota	Thermoplasmata	Thermoplasmatales	Terrestrial Miscellaneous Gp(TMEG)	uncultured archaeon	NA	0.77847	1.2844	0.86315	0	0	0	0	0	0	0	0	1.0969	0	0	0.8212	0	0	1.2137	0	0
OTU_15869	Archaea	Euryarchaeota	Thermoplasmata	Thermoplasmatales	Terrestrial Miscellaneous Gp(TMEG)	uncultured archaeon	NA	0	1.2844	0	0	0	0	0	0	0	1.0987	0	2.143	0	0	0	0	0	1.8634	0.88666	0
OTU_12041	Archaea	Euryarchaeota	Thermoplasmata	Thermoplasmatales	Terrestrial Miscellaneous Gp(TMEG)	uncultured archaeon	NA	0	0	0.86315	0	0	0	0	0.98649	0	1.0987	0	1.0969	0	0	0	0	0	1.2137	0.88666	0.87666
OTU_2148	Archaea	Euryarchaeota	Thermoplasmata	Thermoplasmatales	Terrestrial Miscellaneous Gp(TMEG)	uncultured archaeon	NA	1.9491	1.9529	1.7895	0	0	0	0	0	0	0	0.88779	1.7128	0	2.9555	0.8212	2.2296	0.74632	1.2137	2.1361	1.8108
OTU_6460	Archaea	Euryarchaeota	Thermoplasmata	Thermoplasmatales	Terrestrial Miscellaneous Gp(TMEG)	uncultured archaeon	NA	0	1.2844	0	0	0	0	0	0.98649	0	1.0987	0	1.7128	1.518	1.0882	0	2.2296	1.6005	0	0	0
OTU_1129	Archaea	Euryarchaeota	Thermoplasmata	Thermoplasmatales	Terrestrial Miscellaneous Gp(TMEG)	uncultured archaeon	NA	2.5867	2.591	2.7513	0	0	0	0	1.5669	0	3.8776	0	3.4919	1.9244	3.151	0	3.9782	2.5217	2.3097	2.9618	2.1192
OTU_2183	Archaea	Euryarchaeota	Thermoplasmata	Thermoplasmatales	Terrestrial Miscellaneous Gp(TMEG)	uncultured archaeon	NA	0.77847	1.2844	1.7895	0	0	0	0	0.98649	0	0	0	2.743	0	1.0882	0	1.1571	1.6005	1.8634	2.1361	0
OTU_9330	Archaea	Euryarchaeota	Thermoplasmata	Thermoplasmatales	Terrestrial Miscellaneous Gp(TMEG)	uncultured archaeon	NA	0	0	0.86315	0	0	0	0	0.98649	0	1.7151	0	2.143	0	0	0.8212	1.1571	0.74632	1.8634	1.4318	0.87666
OTU_45546	Archaea	Euryarchaeota	Thermoplasmata	Thermoplasmatales	Terrestrial Miscellaneous Gp(TMEG)	uncultured archaeon	NA	0	0	0.86315	0	0	0	0	0	0	0	0	1.7128	0	0	0	0	0	0	0	0.87666
OTU_78572	Archaea	Euryarchaeota	Thermoplasmata	Thermoplasmatales	Terrestrial Miscellaneous Gp(TMEG)	uncultured archaeon	NA	0	0	0	0	0	0	0	0.98649	0	1.0987	0	0	0	0	0	0	0	0	0	0
OTU_8	Archaea	Euryarchaeota	Thermoplasmata	Thermoplasmatales	Terrestrial Miscellaneous Gp(TMEG)	uncultured archaeon	NA	7.8977	7.9201	8.4676	4.0695	0	3.9034	0.87229	7.1825	0	8.6083	4.7285	8.922	7.2119	8.4837	6.5514	8.9669	7.9909	8.404	8.5684	7.5439
OTU_16392	Archaea	Euryarchaeota	Thermoplasmata	Thermoplasmatales	Terrestrial Miscellaneous Gp(TMEG)	uncultured archaeon	NA	0	0	0.86315	0	0	0	0	0.98649	0	0	0	0	0.95007	0	0	1.1571	0	1.2137	0	0
OTU_5366	Archaea	Euryarchaeota	Thermoplasmata	Thermoplasmatales	Terrestrial Miscellaneous Gp(TMEG)	uncultured archaeon	NA	1.2813	0	1.3994	0	0.91573	0	0	0	0.91274	1.7151	0.88779	0	0	0	1.3413	0	0.74632	0	0	1.4181
OTU_75351	Archaea	Euryarchaeota	Thermoplasmata	Thermoplasmatales	Terrestrial Miscellaneous Gp(TMEG)	NA	NA	0	0	0	0	0	0	0.87229	0	0.91274	0	0	0	0	0	0	0	0	0	0	0
OTU_146789	Archaea	Euryarchaeota	Thermoplasmata	Thermoplasmatales	Terrestrial Miscellaneous Gp(TMEG)	NA	NA	0	0	0	0	0	0	0	0	0	0	0	0	0	0	0	0	0.74632	0	0	1.4181
OTU_5980	Archaea	Euryarchaeota	Thermoplasmata	Thermoplasmatales	Terrestrial Miscellaneous Gp(TMEG)	uncultured archaeon	NA	0.77847	0.78063	0.86315	0	0	0	0	0	0	0	0	0	1.518	0	0	0	0	0	0	0.87666
OTU_16078	Archaea	Euryarchaeota	Thermoplasmata	Thermoplasmatales	Terrestrial Miscellaneous Gp(TMEG)	NA	NA	0	0	0	0	0	0	0.87229	0	0	0	0	0	0.95007	0	0	0	0.74632	0	0	0.87666
OTU_6620	Archaea	Euryarchaeota	Thermoplasmata	Thermoplasmatales	Terrestrial Miscellaneous Gp(TMEG)	uncultured archaeon	NA	0	2.1983	1.3994	0	0	0	0	0	0.91274	0	0.88779	0	0	0	0.8212	0	0.74632	0	1.4318	0.87666
OTU_10427	Archaea	Euryarchaeota	Thermoplasmata	Thermoplasmatales	Terrestrial Miscellaneous Gp(TMEG)	NA	NA	0.77847	0	0	0	0	0	0	0	0	0	0	0	0	0	0	0	0.74632	0	0	0
OTU_4129	Archaea	Euryarchaeota	Thermoplasmata	Thermoplasmatales	Terrestrial Miscellaneous Gp(TMEG)	uncultured archaeon	NA	0	1.9529	2.0963	0	0	0	0	0	1.4674	0	1.4333	0	2.2412	0	0.8212	0	1.8914	0	0	1.4181
OTU_10296	Archaea	Euryarchaeota	Thermoplasmata	Thermoplasmatales	Terrestrial Miscellaneous Gp(TMEG)	NA	NA	1.2813	0	0	0	0	0	0	0	0	0	0	0	0	0	0	0	0	0	0	0
OTU_11779	Archaea	Euryarchaeota	Thermoplasmata	Thermoplasmatales	Terrestrial Miscellaneous Gp(TMEG)	NA	NA	0.77847	0	0.86315	0	0	0	0	0	0	0	0	0	0	0	0	0	0.74632	0	0	0
OTU_459	Archaea	Euryarchaeota	Thermoplasmata	Thermoplasmatales	Terrestrial Miscellaneous Gp(TMEG)	uncultured archaeon	NA	2.749	3.6422	4.7219	0	0.91573	0	2.3654	0	2.6544	0	3.1132	1.7128	3.8122	0	3.5529	0	3.9286	1.2137	3.2463	3.8458
OTU_10667	Archaea	Euryarchaeota	Thermoplasmata	Thermoplasmatales	Terrestrial Miscellaneous Gp(TMEG)	NA	NA	1.2813	0	0	0	0	0	0	0	0	0	0	0	0	0	0	0	0	0	0	0
OTU_25523	Archaea	Euryarchaeota	Thermoplasmata	Thermoplasmatales	Terrestrial Miscellaneous Gp(TMEG)	NA	NA	1.2813	0	0	0	0	0	0	0.98649	0	0	0	0	0	0	0.8212	0	0	0	0	0
OTU_973	Archaea	Euryarchaeota	Thermoplasmata	Thermoplasmatales	Terrestrial Miscellaneous Gp(TMEG)	uncultured archaeon	NA	2.8949	3.2652	3.4367	0	0	0	2.3654	0	0	0	3.2484	0	2.9115	0	1.3413	0	2.3406	0	2.3908	2.9428
OTU_6736	Archaea	Euryarchaeota	Thermoplasmata	Thermoplasmatales	Terrestrial Miscellaneous Gp(TMEG)	uncultured archaeon	NA	1.9491	2.7534	0.86315	0	0	0	0.87229	0	1.4674	0	0.88779	0	1.518	1.7014	1.3413	0	1.6005	1.2137	1.8265	2.1192
OTU_1438	Archaea	Euryarchaeota	Thermoplasmata	Thermoplasmatales	Terrestrial Miscellaneous Gp(TMEG)	uncultured archaeon	NA	1.6535	2.408	2.9169	0	0.91573	0	2.581	0	0.91274	0	1.4333	0	3.2308	0	1.7227	1.1571	2.3406	0	2.1361	2.589
OTU_22980	Archaea	Euryarchaeota	Thermoplasmata	Thermoplasmatales	Terrestrial Miscellaneous Gp(TMEG)	NA	NA	0.77847	0.78063	0	0	0	0	0	0	0	0	0	0	0	0	0	0	0	0	0	0
OTU_5367	Archaea	Euryarchaeota	Thermoplasmata	Thermoplasmatales	Terrestrial Miscellaneous Gp(TMEG)	uncultured archaeon	NA	0	0.78063	1.3994	0	0.91573	0	1.412	0	0.91274	0	0	0	1.9244	1.0882	1.3413	0	1.8914	0	0.88666	0.87666
OTU_6689	Archaea	Euryarchaeota	Thermoplasmata	Thermoplasmatales	Terrestrial Miscellaneous Gp(TMEG)	uncultured archaeon	NA	0	0.78063	1.3994	0	0	0	0	0	1.4674	0	1.4333	0	0.95007	0	0	0	1.6005	0	0	2.1192
OTU_11125	Archaea	Euryarchaeota	Thermoplasmata	Thermoplasmatales	Terrestrial Miscellaneous Gp(TMEG)	uncultured archaeon	NA	0	1.657	0.86315	0	0	0	0	0	0	0	0	0	0	0	0	0	1.2357	0	0	0.87666
OTU_3993	Archaea	Euryarchaeota	Thermoplasmata	Thermoplasmatales	Terrestrial Miscellaneous Gp(TMEG)	uncultured archaeon	NA	0	2.1983	0.86315	0	0.91573	0	0	0	0	0	0.88779	0	0	0	0	0	1.2357	0	0	2.1192
OTU_18798	Archaea	Euryarchaeota	Thermoplasmata	Thermoplasmatales	Terrestrial Miscellaneous Gp(TMEG)	NA	NA	0	0.78063	0	0	0	0	0	0	0	0	0	0	0	0	0	0	0	1.2137	0.88666	0
OTU_3913	Archaea	Euryarchaeota	Thermoplasmata	Thermoplasmatales	Terrestrial Miscellaneous Gp(TMEG)	uncultured archaeon	NA	0.77847	0.78063	0	1.2115	0	0	0	0	0	1.0987	0	0	0.95007	0	0	1.7908	0	1.8634	0	0
OTU_37859	Archaea	Miscellaneous Euryarchaeotic Group(MEG)	NA	NA	NA	NA	NA	0	0.78063	0	0	0	0	0	0	0	0	0	0	0	0	0	0	0	1.8634	0	0.87666
OTU_34725	Archaea	Miscellaneous Euryarchaeotic Group(MEG)	NA	NA	NA	NA	NA	0	0.78063	0	0	0	0	0	0	0	0	0	0	0	0	0	0	0.74632	0	0	0.87666
OTU_5503	Archaea	Miscellaneous Euryarchaeotic Group(MEG)	NA	NA	NA	NA	NA	0	0	0	0	0.91573	0	0.87229	0	0	0	0	0	0	0	0.8212	0	0	0	0	0.87666
OTU_57175	Archaea	Miscellaneous Euryarchaeotic Group(MEG)	NA	NA	NA	NA	NA	0	0	0	0	0.91573	0	0	0	0.91274	0	0	0	0	0	0	0	0	0	0	0
OTU_7260	Archaea	Miscellaneous Euryarchaeotic Group(MEG)	NA	NA	NA	NA	NA	0	0.78063	0	0	0	0	0	0	0.91274	0	0	0	0	0	0	0	1.2357	0	1.4318	0.87666
OTU_11510	Archaea	Miscellaneous Euryarchaeotic Group(MEG)	NA	NA	NA	NA	NA	0	0.78063	0	0	0.91573	0	0	0.98649	0	0	0	0	0	0	0.8212	0	0.74632	0	0	0
OTU_44225	Archaea	Miscellaneous Euryarchaeotic Group(MEG)	NA	NA	NA	NA	NA	0	0	1.3994	0	0	0	0	0	0	0	0	0	0.95007	0	0.8212	0	0	0	0	0
OTU_28454	Archaea	Miscellaneous Euryarchaeotic Group(MEG)	NA	NA	NA	NA	NA	0.77847	0	1.3994	0	0	0	0	0	0	0	0	0	0	1.0882	0	0	1.6005	0	0	0
OTU_137506	Archaea	Miscellaneous Euryarchaeotic Group(MEG)	NA	NA	NA	NA	NA	0	0	0	0	0	0	0	0	0	0	0	0	0	0	0	0	1.2357	0	0	0.87666
OTU_31186	Archaea	Miscellaneous Euryarchaeotic Group(MEG)	NA	NA	NA	NA	NA	0	0.78063	0	0	0	0	0.87229	0	0	0	0.88779	0	0	0	0.8212	0	0	0	0.88666	0.87666
OTU_12261	Archaea	Miscellaneous Euryarchaeotic Group(MEG)	NA	NA	NA	NA	NA	0	0	0.86315	0	0	0	0	0	0.91274	0	0.88779	0	0	0	0	1.1571	0	0	0	0
OTU_5955	Archaea	Miscellaneous Euryarchaeotic Group(MEG)	NA	NA	NA	NA	NA	0.77847	0	0	0	0	0	1.412	0	0	0	0	1.7128	0	1.0882	0.8212	0	0	0	0	0
OTU_71233	Archaea	Miscellaneous Euryarchaeotic Group(MEG)	NA	NA	NA	NA	NA	0	0	0	0	0	0	0.87229	0	0	0	0	0	0	0	0.8212	0	0	0	0	0
OTU_15752	Archaea	Miscellaneous Euryarchaeotic Group(MEG)	NA	NA	NA	NA	NA	0	0	0	0	0	0	0	0	0	0	0	1.0969	0	0	1.3413	0	0	0	0	0
OTU_17431	Archaea	Miscellaneous Euryarchaeotic Group(MEG)	NA	NA	NA	NA	NA	0	0.78063	0	0	0	0	0	0	0	0	0	0	0	1.0882	0.8212	0	0	0	0	0
OTU_14446	Archaea	Miscellaneous Euryarchaeotic Group(MEG)	NA	NA	NA	NA	NA	0	0.78063	0	0	0	0	0	0.98649	0	0	0.88779	0	0	0	0	0	0.74632	0	0	0
OTU_17047	Archaea	Miscellaneous Euryarchaeotic Group(MEG)	NA	NA	NA	NA	NA	0	0	0.86315	0	0	0	0	0	0	0	0.88779	0	0	0	0.8212	0	0	0	0	0.87666
OTU_1960	Archaea	Miscellaneous Euryarchaeotic Group(MEG)	uncultured archaeon	NA	NA	NA	NA	1.2813	0	0.86315	0	1.4715	0	1.412	1.5669	0.91274	1.0987	1.4333	1.0969	0	2.1304	1.7227	0	2.3406	0	1.4318	1.4181
OTU_2811	Archaea	Miscellaneous Euryarchaeotic Group(MEG)	NA	NA	NA	NA	NA	0	1.2844	0.86315	0	1.4715	0	1.412	0	0	0	0.88779	0	0	1.0882	0.8212	0	1.8914	1.2137	0.88666	1.4181
OTU_15790	Archaea	Miscellaneous Euryarchaeotic Group(MEG)	NA	NA	NA	NA	NA	0	0	0	0	0	0	0	0	0	0	0.88779	1.0969	0	1.7014	0	0	0.74632	0	0	0
OTU_118672	Archaea	Miscellaneous Euryarchaeotic Group(MEG)	NA	NA	NA	NA	NA	0	0	0	0	0	0	0	0	0	0	0	0	0	1.0882	0	0	0.74632	0	0	0
OTU_18171	Archaea	Miscellaneous Euryarchaeotic Group(MEG)	NA	NA	NA	NA	NA	0	0	0	0	0	0	0	0	0.91274	0	0	0	0	0	0	0	1.2357	0	0.88666	0
OTU_126352	Archaea	Miscellaneous Euryarchaeotic Group(MEG)	NA	NA	NA	NA	NA	0	0	0	0	0	0	0	0	0	0	0	0	0	0	1.3413	0	0.74632	0	0.88666	0.87666
OTU_10522	Archaea	Miscellaneous Euryarchaeotic Group(MEG)	NA	NA	NA	NA	NA	1.2813	0.78063	0.86315	0	0	0	0.87229	0	0	0	0.88779	0	0	0	0.8212	0	0	0	0	0.87666
OTU_752	Archaea	Miscellaneous Euryarchaeotic Group(MEG)	NA	NA	NA	NA	NA	0.77847	1.9529	0.86315	1.2115	2.1846	1.6545	2.9344	3.2975	1.4674	2.4767	3.1132	1.7128	1.518	2.1304	4.0301	1.7908	3.1906	1.2137	0	0
OTU_983	Archaea	Miscellaneous Euryarchaeotic Group(MEG)	NA	NA	NA	NA	NA	2.4038	0	1.3994	1.2115	1.4715	1.0525	1.8039	1.9797	0	2.1456	3.1132	4.3478	1.9244	1.7014	3.7301	1.1571	3.3903	1.8634	2.7954	2.1192
OTU_9016	Archaea	Miscellaneous Euryarchaeotic Group(MEG)	NA	NA	NA	NA	NA	0	0	0	0	0	0	0	0	0	0	0	0	0	2.1304	0	0	0	0	0	0
OTU_11657	Archaea	Miscellaneous Euryarchaeotic Group(MEG)	NA	NA	NA	NA	NA	0.77847	0	0.86315	0	0	0	0	0	0	0	0	0	0	0	0	0	0.74632	0	0	0
OTU_11898	Archaea	Miscellaneous Euryarchaeotic Group(MEG)	NA	NA	NA	NA	NA	0	0	1.3994	0	0	0	0	0	0.91274	0	0	0	0	0	0	0	0	0	0	0
OTU_16952	Archaea	Miscellaneous Euryarchaeotic Group(MEG)	NA	NA	NA	NA	NA	0	0	0	0	0	0	0	0	0	0	0	1.0969	0	0	0.8212	0	0	0	0	1.4181
OTU_61445	Archaea	Miscellaneous Euryarchaeotic Group(MEG)	NA	NA	NA	NA	NA	0	0.78063	0	0	0.91573	0	0	0	0	0	1.4333	0	0	0	0	0	0	0	0	0.87666
OTU_17735	Archaea	Miscellaneous Euryarchaeotic Group(MEG)	NA	NA	NA	NA	NA	0.77847	0	0.86315	0	0	0	0	0	0	0	0	0	0	0	0	1.1571	0	0	0	0.87666
OTU_14220	Archaea	Miscellaneous Euryarchaeotic Group(MEG)	NA	NA	NA	NA	NA	0.77847	0	0	0	0	0	0	0.98649	0.91274	0	0.88779	0	0	0	0	1.7908	0.74632	0	0	0
OTU_5689	Archaea	Miscellaneous Euryarchaeotic Group(MEG)	NA	NA	NA	NA	NA	0	0	0.86315	0	0	0	0	0.98649	0	0	0.88779	0	0	0	0	0	0.74632	0	0	0
OTU_10440	Archaea	Miscellaneous Euryarchaeotic Group(MEG)	NA	NA	NA	NA	NA	1.2813	0	0	0	0	0	0	0	0	0	0	0	0	0	0	0	0	0	0	0
OTU_18028	Archaea	Miscellaneous Euryarchaeotic Group(MEG)	NA	NA	NA	NA	NA	0	0	0.86315	0	0	0	0	0	0	0	0.88779	0	0	0	0	0	0.74632	0	0	0.87666
OTU_7501	Archaea	Miscellaneous Euryarchaeotic Group(MEG)	NA	NA	NA	NA	NA	0	0	0.86315	0	0	0	0	0	0.91274	0	0	0	0	0	0	0	0.74632	0	0	0
OTU_19063	Archaea	Miscellaneous Euryarchaeotic Group(MEG)	NA	NA	NA	NA	NA	0	0	0	0	0.91573	0	0	0	0	0	0	0	0	0	0	1.1571	0	0	0.88666	0.87666
OTU_101909	Archaea	Miscellaneous Euryarchaeotic Group(MEG)	NA	NA	NA	NA	NA	0	0	0	0	0	0	0	0	0	0	0.88779	0	0	0	1.3413	0	0	1.2137	0	0
OTU_10329	Archaea	Miscellaneous Euryarchaeotic Group(MEG)	NA	NA	NA	NA	NA	0.77847	0	0	0	0	0	0	0	0	0	0	0	0	0	0	0	0.74632	0	0	0
OTU_17065	Archaea	Miscellaneous Euryarchaeotic Group(MEG)	NA	NA	NA	NA	NA	0	1.2844	0.86315	0	0	0	0	0	0.91274	0	0	0	0	0	0.8212	0	0	0	0	0.87666
OTU_11008	Archaea	Miscellaneous Euryarchaeotic Group(MEG)	NA	NA	NA	NA	NA	0	1.657	1.7895	0	0	0	0.87229	0	0	0	0.88779	0	0	0	2.2733	0	1.2357	0	0	1.4181
OTU_14035	Archaea	Miscellaneous Euryarchaeotic Group(MEG)	NA	NA	NA	NA	NA	0	0	0	0	0	0	1.412	0	0	0	0	0	0	1.0882	0	0	0.74632	0	0	0
OTU_5115	Archaea	Miscellaneous Euryarchaeotic Group(MEG)	NA	NA	NA	NA	NA	1.2813	1.2844	0.86315	0	1.4715	0	0.87229	0	0	0	0.88779	0	0.95007	0	0.8212	0	1.8914	0	0	0.87666
OTU_10482	Archaea	Miscellaneous Euryarchaeotic Group(MEG)	NA	NA	NA	NA	NA	0.77847	0.78063	0	0	0	0	0	0	0	0	0	0	0	0	0	0	0	0	0	0
OTU_26402	Archaea	Miscellaneous Euryarchaeotic Group(MEG)	NA	NA	NA	NA	NA	0.77847	0	0	0	0	0	0	0	0	0	0	0	0	0	0.8212	0	0	0	0	0.87666
OTU_11453	Archaea	Miscellaneous Euryarchaeotic Group(MEG)	NA	NA	NA	NA	NA	0	1.2844	0	0	0	0	0	0	0	0	0	0	0	1.0882	0	0	0	0	0.88666	0
OTU_11427	Archaea	Miscellaneous Euryarchaeotic Group(MEG)	NA	NA	NA	NA	NA	0	0.78063	0.86315	0	0	0	0	0	0	0	0	0	0.95007	0	0	0	0	0	0	0.87666
OTU_40168	Archaea	Miscellaneous Euryarchaeotic Group(MEG)	NA	NA	NA	NA	NA	0	0	0.86315	0	0	0	0	0	0	0	0	0	0	0	0.8212	0	0	0	0	0
OTU_8530	Archaea	Miscellaneous Euryarchaeotic Group(MEG)	NA	NA	NA	NA	NA	0	0	0	0	0.91573	0	0	0	0	0	0.88779	0	0	1.7014	0	0	0	0	0	0
OTU_14757	Archaea	Miscellaneous Euryarchaeotic Group(MEG)	NA	NA	NA	NA	NA	0.77847	0.78063	0	0	0	0	0	0	0.91274	0	0	0	0	0	0.8212	0	0	1.2137	0	0.87666
OTU_126518	Archaea	Miscellaneous Euryarchaeotic Group(MEG)	NA	NA	NA	NA	NA	0	0	0	0	0	0	0	0	0	0	0	0	0	0	1.3413	1.1571	0	0	0	0
OTU_3512	Archaea	Miscellaneous Euryarchaeotic Group(MEG)	NA	NA	NA	NA	NA	1.9491	3.466	3.5419	0	1.8717	0	2.3654	0	2.8436	0	4.0273	1.0969	1.9244	2.7291	4.7588	1.7908	4.4145	0	2.7954	3.0917
OTU_11964	Archaea	Miscellaneous Euryarchaeotic Group(MEG)	NA	NA	NA	NA	NA	0	0.78063	0.86315	0	0	0	0	0	0	0	0	0	0	0	0.8212	0	1.2357	0	0	0
OTU_17966	Archaea	Miscellaneous Euryarchaeotic Group(MEG)	NA	NA	NA	NA	NA	0	0	0	0	0	0	0	0	0	0	0	0	0.95007	0	0	0	1.2357	0	0	0
OTU_14760	Archaea	Miscellaneous Euryarchaeotic Group(MEG)	NA	NA	NA	NA	NA	0.77847	0	0.86315	0	0	0	0.87229	0	0.91274	0	0	0	0	0	0	0	0	0	0	0
OTU_47989	Archaea	Miscellaneous Euryarchaeotic Group(MEG)	NA	NA	NA	NA	NA	0	0	0.86315	0	0	0	0.87229	0	0	0	0.88779	0	0	0	0.8212	0	0	0	0	0.87666
OTU_98654	Archaea	Miscellaneous Euryarchaeotic Group(MEG)	uncultured archaeon	NA	NA	NA	NA	0	0	0	0	0	0	0	0	0	0	0.88779	0	0	0	0	0	0	1.2137	0	0
OTU_5413	Archaea	Miscellaneous Euryarchaeotic Group(MEG)	NA	NA	NA	NA	NA	0	1.2844	1.3994	0	0	0	0	0	0	0	1.8282	0	0	0	0	0	1.6005	0	1.8265	0
OTU_43973	Archaea	Miscellaneous Euryarchaeotic Group(MEG)	NA	NA	NA	NA	NA	0	0	0.86315	0	0	0	0	0	0.91274	0	0	0	0	0	0	0	0	0	0	0
OTU_6259	Archaea	Miscellaneous Euryarchaeotic Group(MEG)	NA	NA	NA	NA	NA	0	0	0	0	0	1.0525	1.412	0.98649	0	0	0.88779	0	0	0	0.8212	1.1571	0	0	0	0
OTU_13172	Archaea	Miscellaneous Euryarchaeotic Group(MEG)	NA	NA	NA	NA	NA	0	0	0	0	1.4715	0	0.87229	0.98649	1.4674	1.0987	0.88779	1.0969	0	0	1.3413	0	1.2357	0	0.88666	1.4181
OTU_7144	Archaea	Miscellaneous Euryarchaeotic Group(MEG)	NA	NA	NA	NA	NA	0	0.78063	0.86315	0	0	0	0	0	0	0	0.88779	0	0	1.0882	0	0	0.74632	1.2137	0	0
OTU_74997	Archaea	Miscellaneous Euryarchaeotic Group(MEG)	NA	NA	NA	NA	NA	0	0	0	0	0	0	0.87229	0	0	0	0	1.0969	0	0	0	0	0	0	0	0
OTU_45198	Archaea	Miscellaneous Euryarchaeotic Group(MEG)	NA	NA	NA	NA	NA	0	0	0.86315	0	0	0	0	0.98649	0	0	0	0	0	0	0	0	0	0	0	0
OTU_4812	Archaea	Miscellaneous Euryarchaeotic Group(MEG)	NA	NA	NA	NA	NA	0.77847	0.78063	0.86315	0	1.4715	1.6545	0	0.98649	0	2.1456	0.88779	1.0969	0	1.0882	0.8212	0	1.2357	0	0	0
OTU_18115	Archaea	Miscellaneous Euryarchaeotic Group(MEG)	NA	NA	NA	NA	NA	0.77847	0	0.86315	0	0	0	0	0	0	0	0.88779	0	0	0	0.8212	0	0.74632	0	0	0
OTU_15612	Archaea	Miscellaneous Euryarchaeotic Group(MEG)	uncultured archaeon	NA	NA	NA	NA	0	0	1.3994	0	0	0	0	0	0	0	1.4333	0	0.95007	0	0.8212	0	1.2357	0	0	1.4181
OTU_38261	Archaea	Miscellaneous Euryarchaeotic Group(MEG)	NA	NA	NA	NA	NA	0	1.2844	0	0	0	0	0.87229	0	0	0	0	0	0	0	0	0	0.74632	0	0	1.4181
OTU_8378	Archaea	Miscellaneous Euryarchaeotic Group(MEG)	NA	NA	NA	NA	NA	0.77847	0	0.86315	0	0	0	0	0	0.91274	0	1.4333	0	0	0	1.3413	0	0	0	0	0
OTU_98602	Archaea	Miscellaneous Euryarchaeotic Group(MEG)	NA	NA	NA	NA	NA	0	0	0	0	0	0	0	0	0	0	0.88779	0	0.95007	0	0.8212	0	0.74632	0	0	0
OTU_2862	Archaea	Miscellaneous Euryarchaeotic Group(MEG)	NA	NA	NA	NA	NA	0	1.2844	0.86315	0	0	0	0.87229	0	1.867	0	0.88779	0	0	1.7014	2.0241	0	2.8273	1.2137	0	1.8108
OTU_17281	Archaea	Miscellaneous Euryarchaeotic Group(MEG)	NA	NA	NA	NA	NA	0	0	0	0	0	0	0	0	0	1.0987	0	0	0	0	0.8212	0	0	0	0	0
OTU_3189	Archaea	Miscellaneous Euryarchaeotic Group(MEG)	NA	NA	NA	NA	NA	0.77847	1.657	0	0	0	1.0525	0	0	1.4674	1.7151	0	0	0.95007	1.0882	1.7227	0	0.74632	0	0	0
OTU_104	Archaea	Miscellaneous Euryarchaeotic Group(MEG)	NA	NA	NA	NA	NA	3.7181	4.7846	3.9765	0	3.9245	2.8962	3.7504	1.9797	5.2167	3.3409	6.0174	0	4.0741	4.0674	6.4024	2.2296	5.9536	1.8634	4.0984	4.9195
OTU_72	Archaea	Miscellaneous Euryarchaeotic Group(MEG)	NA	NA	NA	NA	NA	2.4038	3.3691	5.1786	4.0695	5.5845	5.3099	4.55	5.9956	4.5818	6.1188	6.3386	6.335	3.8122	6.0266	6.1915	4.8724	5.5977	5.1416	3.111	4.0045
OTU_4555	Archaea	Miscellaneous Euryarchaeotic Group(MEG)	NA	NA	NA	NA	NA	0.77847	0	0	0	2.1846	1.0525	0.87229	2.3002	0.91274	2.1456	0.88779	2.9697	0	0	1.7227	0	0.74632	1.2137	0	0
OTU_185	Archaea	Miscellaneous Euryarchaeotic Group(MEG)	uncultured archaeon	NA	NA	NA	NA	3.867	4.3493	4.6294	0	3.6467	0	4.2685	0	4.0004	0	5.5521	0	3.8122	3.477	5.5783	0	5.449	0	2.6072	3.8458
OTU_7391	Archaea	Miscellaneous Euryarchaeotic Group(MEG)	NA	NA	NA	NA	NA	0	0	0.86315	0	0	1.0525	0	0	0	0	1.8282	0	0.95007	0	0	0	0.74632	0	0	0
OTU_48703	Archaea	Miscellaneous Euryarchaeotic Group(MEG)	NA	NA	NA	NA	NA	0	0	0.86315	0	0	0	0.87229	0	0	0	0	0	0	0	2.0241	0	0.74632	0	0	0
OTU_5590	Archaea	Miscellaneous Euryarchaeotic Group(MEG)	NA	NA	NA	NA	NA	0	0.78063	0.86315	0	0	0	0.87229	0	0	0	0.88779	0	0.95007	0	0.8212	0	0	0	0.88666	0
OTU_135	Archaea	Miscellaneous Euryarchaeotic Group(MEG)	NA	NA	NA	NA	NA	3.5521	2.591	3.6399	0	3.3024	0	4.8283	2.5624	2.8436	2.7458	5.3261	1.7128	4.2255	0	5.555	0	5.4035	0	2.3908	3.5692
OTU_13150	Archaea	Miscellaneous Euryarchaeotic Group(MEG)	NA	NA	NA	NA	NA	0	0.78063	0.86315	0	0.91573	0	0	0	0	0	0	0	0	0	0	0	0	0	0	0
OTU_2925	Archaea	Miscellaneous Euryarchaeotic Group(MEG)	NA	NA	NA	NA	NA	0	1.2844	0	0	0	0	0.87229	0	0	0	1.4333	0	0.95007	0	1.7227	0	0	0	0	0.87666
OTU_14863	Archaea	Miscellaneous Euryarchaeotic Group(MEG)	NA	NA	NA	NA	NA	0	0	0	0	0	0	0	0	0.91274	0	0	0	0	0	0	0	0	0	0	0.87666
OTU_7768	Archaea	Miscellaneous Euryarchaeotic Group(MEG)	uncultured archaeon	NA	NA	NA	NA	0	0	0.86315	0	1.4715	0	0.87229	0	0.91274	0	1.4333	0	0.95007	0	1.7227	0	0.74632	0	0	0
OTU_195	Archaea	Miscellaneous Euryarchaeotic Group(MEG)	uncultured archaeon	NA	NA	NA	NA	0.77847	0.78063	0.86315	0	4.8762	0	3.3414	0	5.2167	0	4.9026	0	1.518	0	4.2783	3.861	3.0794	2.3097	2.1361	0.87666
OTU_3777	Archaea	Miscellaneous Euryarchaeotic Group(MEG)	NA	NA	NA	NA	NA	1.2813	0.78063	0.86315	0	0.91573	0	0.87229	0	1.4674	0	0.88779	0	0	0	2.6709	0	2.1334	0	0	0.87666
OTU_84284	Archaea	Miscellaneous Euryarchaeotic Group(MEG)	NA	NA	NA	NA	NA	0	0	0	0	0	0	0	0	0.91274	0	0	0	0	0	0.8212	0	0	0	0	0
OTU_1180	Archaea	Miscellaneous Euryarchaeotic Group(MEG)	NA	NA	NA	NA	NA	0	0	0	0	0	0	0	4.4335	0	2.1456	0	2.143	0	3.151	0	3.861	0	2.3097	0	0
OTU_8499	Archaea	Miscellaneous Euryarchaeotic Group(MEG)	NA	NA	NA	NA	NA	0.77847	0	0	0	0	0	0	0	0	0	1.8282	0	0	0	0	0	0.74632	0	0	0
OTU_60669	Archaea	Miscellaneous Euryarchaeotic Group(MEG)	NA	NA	NA	NA	NA	0	0	0	0	0.91573	0	0	0	0.91274	0	0	0	0	0	0	0	0.74632	0	0	0
OTU_216	Archaea	Miscellaneous Euryarchaeotic Group(MEG)	NA	NA	NA	NA	NA	1.6535	2.8993	2.9169	0	2.8491	0	3.4551	0	4.2213	0	4.5304	0	1.518	0	4.9853	0	4.4145	0	0	2.1192
OTU_58906	Archaea	Miscellaneous Euryarchaeotic Group(MEG)	NA	NA	NA	NA	NA	0	0	0	0	0.91573	0	0	0	0	0	0.88779	0	0	0	0	0	0	0	0	0
OTU_19641	Archaea	Miscellaneous Euryarchaeotic Group(MEG)	NA	NA	NA	NA	NA	0	0	0	0	0.91573	0	0	0	0	0	0.88779	0	0.95007	0	0.8212	0	0	0	0	1.8108
OTU_24094	Archaea	Miscellaneous Euryarchaeotic Group(MEG)	NA	NA	NA	NA	NA	0.77847	0	0	0	0	0	0	0	0	0	0	0	0	0	0.8212	0	0	0	0	0
OTU_112067	Archaea	Miscellaneous Euryarchaeotic Group(MEG)	NA	NA	NA	NA	NA	0	0	0	0	0	0	0	0	0	0	0	0	0.95007	0	0.8212	0	0	0	0	0
OTU_17505	Archaea	Miscellaneous Euryarchaeotic Group(MEG)	uncultured archaeon	NA	NA	NA	NA	0	0	0	0	0	0	0.87229	0	0	0	0	0	0	0	0	1.7908	0	0	0	0
OTU_19569	Archaea	Miscellaneous Euryarchaeotic Group(MEG)	NA	NA	NA	NA	NA	0.77847	0.78063	0	0	0	0	0.87229	0	0	0	0	0	0	0	0	0	0.74632	0	0	0.87666
OTU_4153	Archaea	Miscellaneous Euryarchaeotic Group(MEG)	NA	NA	NA	NA	NA	0.77847	1.657	1.3994	0	1.8717	0	0.87229	0	0	0	2.1379	0	0.95007	0	0.8212	0	2.5217	0	0.88666	2.1192
OTU_55443	Archaea	Miscellaneous Euryarchaeotic Group(MEG)	uncultured archaeon	NA	NA	NA	NA	0	0	0	0	1.4715	0	0	0	0	0	0	0	0	0	0	0	0	0	0	0
OTU_1291	Archaea	Miscellaneous Euryarchaeotic Group(MEG)	NA	NA	NA	NA	NA	0	0	0	0	0	1.6545	0	3.7822	0	3.1685	0	3.631	0	2.1304	0	1.1571	0	1.2137	0	0
OTU_9426	Archaea	Miscellaneous Euryarchaeotic Group(MEG)	NA	NA	NA	NA	NA	0	0	0	0	0	0	0	0	0.91274	1.7151	0.88779	0	0.95007	0	0.8212	0	0.74632	1.8634	0	0
OTU_9404	Archaea	Miscellaneous Euryarchaeotic Group(MEG)	NA	NA	NA	NA	NA	0	0	0	0	0	0	0	0	0	0	0	0	0	0	0	2.2296	0	0	0	0
OTU_71	Archaea	Miscellaneous Euryarchaeotic Group(MEG)	NA	NA	NA	NA	NA	5.409	5.7959	4.8087	0	5.6874	2.078	5.4656	1.9797	4.3517	0	5.6531	0	5.0712	3.151	5.4576	0	5.6952	0	4.8587	6.2044
OTU_262	Archaea	Miscellaneous Euryarchaeotic Group(MEG)	NA	NA	NA	NA	NA	1.6535	2.408	1.7895	0	4.0064	0	2.9344	0	5.0728	0	3.7819	0	2.5008	0	3.3508	0	3.4806	0	1.4318	1.4181
OTU_29848	Archaea	Miscellaneous Euryarchaeotic Group(MEG)	NA	NA	NA	NA	NA	0	0.78063	0	0	0	0	0.87229	0	0	0	0	0	0	0	0	0	0	0	0	0
OTU_60767	Archaea	Miscellaneous Euryarchaeotic Group(MEG)	NA	NA	NA	NA	NA	0	0	0	0	0.91573	0	0.87229	0	0	0	0	0	0	0	0	0	0	0	0	0
OTU_73265	Archaea	Miscellaneous Euryarchaeotic Group(MEG)	NA	NA	NA	NA	NA	0	0	0	0	0.91573	0	1.8039	0	1.867	0	0	0	0	0	0.8212	0	0	0	0	0
OTU_12785	Archaea	Miscellaneous Euryarchaeotic Group(MEG)	NA	NA	NA	NA	NA	0	0	0.86315	0	0.91573	0	0	0	0	0	0	0	0	0	0.8212	0	0.74632	0	0	0
OTU_61101	Archaea	Miscellaneous Euryarchaeotic Group(MEG)	NA	NA	NA	NA	NA	0	0	0	0	0.91573	0	0	0	0.91274	0	0	0	0	0	0	0	0	0	0	0
OTU_8030	Archaea	Miscellaneous Euryarchaeotic Group(MEG)	NA	NA	NA	NA	NA	0	0	0	0	1.4715	0	1.412	0	0.91274	0	0	0	0	0	0	0	0	0	0	0
OTU_58182	Archaea	Miscellaneous Euryarchaeotic Group(MEG)	NA	NA	NA	NA	NA	0	0	0	0	0.91573	0	0	0	0.91274	0	0	0	0	0	0	0	0	0	0	0
OTU_3535	Archaea	Miscellaneous Euryarchaeotic Group(MEG)	NA	NA	NA	NA	NA	0	0	1.3994	0	2.1846	0	0	0	0.91274	0	0.88779	0	0.95007	0	0	0	0	0	0	0
OTU_61828	Archaea	Miscellaneous Euryarchaeotic Group(MEG)	NA	NA	NA	NA	NA	0	0	0	0	0.91573	0	0	0	0.91274	0	0	0	0	0	0	0	0	0	0	0
OTU_11892	Archaea	Miscellaneous Euryarchaeotic Group(MEG)	NA	NA	NA	NA	NA	0	0	0.86315	0	0	0	0	0	0.91274	0	0	0	0	0	0	0	0	0	0	0
OTU_5795	Archaea	Miscellaneous Euryarchaeotic Group(MEG)	NA	NA	NA	NA	NA	0.77847	0	1.7895	0	1.8717	0	1.412	0	1.867	0	0.88779	0	0.95007	0	0	0	0	0	0.88666	0.87666
OTU_84812	Archaea	Miscellaneous Euryarchaeotic Group(MEG)	NA	NA	NA	NA	NA	0	0	0	0	0	0	0	0	1.4674	0	0	0	0	0	0	0	0	0	0	0
OTU_8377	Archaea	Miscellaneous Euryarchaeotic Group(MEG)	NA	NA	NA	NA	NA	0	0	1.3994	0	2.4416	0	0.87229	0	0.91274	0	0	0	0	0	0	0	0.74632	0	0	0
OTU_105	Archaea	Miscellaneous Euryarchaeotic Group(MEG)	NA	NA	NA	NA	NA	3.3644	4.5394	6.0197	0	6.5961	0	5.5448	0	6.48	0	3.6898	0	1.518	0	4.0301	3.2645	4.0516	0	3.2463	1.8108
OTU_55664	Archaea	Miscellaneous Euryarchaeotic Group(MEG)	NA	NA	NA	NA	NA	0	0	0	0	0.91573	0	0	0	0.91274	0	0	0	0	0	0	0	0	0	0.88666	0
OTU_7483	Archaea	Miscellaneous Euryarchaeotic Group(MEG)	NA	NA	NA	NA	NA	0.77847	0.78063	1.7895	0	1.4715	0	0.87229	0	0.91274	0	0	0	0	0	0.8212	0	0.74632	0	0	0
OTU_69982	Archaea	Miscellaneous Euryarchaeotic Group(MEG)	NA	NA	NA	NA	NA	0	0	0	0	0	0	0.87229	0	0	0	0	0	0	0	0.8212	0	0	0	0	0
OTU_5550	Archaea	Miscellaneous Euryarchaeotic Group(MEG)	NA	NA	NA	NA	NA	0.77847	0	0.86315	0	1.4715	0	0	0	1.4674	0	0.88779	0	0	0	0.8212	0	0.74632	0	0	0
OTU_65	Archaea	Miscellaneous Euryarchaeotic Group(MEG)	NA	NA	NA	NA	NA	3.2606	3.0319	3.8995	0	7.3111	1.0525	6.8532	4.4976	7.7155	2.9726	4.7285	2.474	3.3673	3.7428	4.9137	1.1571	3.4806	3.3554	1.4318	1.4181
OTU_4679	Archaea	Miscellaneous Euryarchaeotic Group(MEG)	NA	NA	NA	NA	NA	0.77847	0	0	0	1.4715	0	1.412	0.98649	2.1797	0	0	0	0	1.0882	0.8212	0	0	0	0	0
OTU_4359	Archaea	Miscellaneous Euryarchaeotic Group(MEG)	NA	NA	NA	NA	NA	0	0	0	0	0.91573	0	1.8039	0.98649	1.4674	0	0	0	0	0	0	0	0	0	0	0
OTU_55557	Archaea	Miscellaneous Euryarchaeotic Group(MEG)	NA	NA	NA	NA	NA	0	0	0	0	1.4715	0	1.412	0.98649	0	0	0.88779	0	0	0	0	0	0	1.2137	0	0
OTU_2639	Archaea	Miscellaneous Euryarchaeotic Group(MEG)	NA	NA	NA	NA	NA	0	0	0	0	2.8491	0	1.8039	0	2.6544	1.0987	0.88779	0	0	0	0	0	0	0	0	0
OTU_59696	Archaea	Miscellaneous Euryarchaeotic Group(MEG)	NA	NA	NA	NA	NA	0	0	0	0	1.4715	0	1.412	0	0.91274	0	0	0	0	1.0882	0	0	0	0	0	0
OTU_8265	Archaea	Miscellaneous Euryarchaeotic Group(MEG)	NA	NA	NA	NA	NA	0	0	0	0	2.1846	0	0.87229	0	1.867	0	0	0	0	0	0.8212	0	0	0	0	0
OTU_13168	Archaea	Miscellaneous Euryarchaeotic Group(MEG)	NA	NA	NA	NA	NA	0	0.78063	0	0	1.4715	0	0.87229	0	0	0	0	0	0	0	0	0	0	0	0	0
OTU_14723	Archaea	Miscellaneous Euryarchaeotic Group(MEG)	NA	NA	NA	NA	NA	0	0	0	0	0.91573	0	0.87229	0	1.4674	0	0	0	0	0	0	0	0	0	0	0
OTU_102327	Archaea	Miscellaneous Euryarchaeotic Group(MEG)	NA	NA	NA	NA	NA	0	0	0	0	0	0	0	0	0	0	0.88779	0	0	0	0.8212	0	0.74632	0	0	0
OTU_2656	Archaea	Miscellaneous Euryarchaeotic Group(MEG)	NA	NA	NA	NA	NA	0	0	1.3994	0	2.6597	0	0	0	2.8436	0	0	0	0	2.1304	1.3413	2.2296	1.6005	1.2137	0	0
OTU_5854	Archaea	Miscellaneous Euryarchaeotic Group(MEG)	NA	NA	NA	NA	NA	0	0	0	0	0	0	0	0	0	0	0.88779	0	0.95007	0	0.8212	0	1.6005	0	0	0
OTU_1002	Archaea	Miscellaneous Euryarchaeotic Group(MEG)	NA	NA	NA	NA	NA	0	0	0	0	0	4.2675	0	3.1458	0	3.1685	0	2.143	0	3.477	0	0	0	2.9253	0	0
OTU_1077	Archaea	Miscellaneous Euryarchaeotic Group(MEG)	NA	NA	NA	NA	NA	2.1943	2.591	1.3994	0	0	0	0	0	3.4207	0	1.8282	0	0.95007	0	0.8212	0	2.1334	0	0.88666	1.4181
OTU_18428	Archaea	Miscellaneous Euryarchaeotic Group(MEG)	NA	NA	NA	NA	NA	0.77847	0	0	0	0	0	0	0	0	0	0	0	0	0	0	0	0.74632	0	0	0
OTU_80282	Archaea	Miscellaneous Euryarchaeotic Group(MEG)	NA	NA	NA	NA	NA	0	0	0	0	0	0	0	0.98649	0	1.0987	0	0	0	0	0	0	0	0	0	0
OTU_6215	Archaea	Miscellaneous Euryarchaeotic Group(MEG)	NA	NA	NA	NA	NA	0	0	0	0	0	0	0	0	0	0	0.88779	1.0969	0	0	1.3413	1.1571	0.74632	0	0	0.87666
OTU_1030	Archaea	Miscellaneous Euryarchaeotic Group(MEG)	NA	NA	NA	NA	NA	2.1943	2.7534	3.2001	0	1.8717	0	0.87229	0	0.91274	0	2.3928	0	1.518	1.0882	2.8349	0	3.6459	2.9253	2.3908	3.6674
OTU_3248	Archaea	Miscellaneous Euryarchaeotic Group(MEG)	NA	NA	NA	NA	NA	0.77847	0.78063	0	0	0	0	0.87229	0	0	0	0	0	0	0	1.3413	0	1.6005	0	0	0.87666
OTU_6328	Archaea	Miscellaneous Euryarchaeotic Group(MEG)	NA	NA	NA	NA	NA	0.77847	0	0	0	0	0	0	0	0	0	0.88779	0	0	0	1.3413	0	2.1334	0	0	0.87666
OTU_19670	Archaea	Miscellaneous Euryarchaeotic Group(MEG)	NA	NA	NA	NA	NA	0	0	0	0	0	0	0	0	0	0	0	0	0	0	0	0	0.74632	0	0	0.87666
OTU_25027	Archaea	Miscellaneous Euryarchaeotic Group(MEG)	NA	NA	NA	NA	NA	0.77847	0	0.86315	0	0	0	0	0	0	0	0.88779	0	0	0	0	0	0	0	0	0.87666
OTU_163	Archaea	Miscellaneous Euryarchaeotic Group(MEG)	NA	NA	NA	NA	NA	3.0273	3.8718	2.9169	0	4.294	4.3458	4.9102	0.98649	2.8436	3.4949	4.861	4.1767	1.9244	1.0882	4.8765	4.5323	4.6662	2.9253	1.8265	3.0917
OTU_8060	Archaea	Miscellaneous Euryarchaeotic Group(MEG)	NA	NA	NA	NA	NA	0	0	0	0	0	1.0525	2.3654	0	0	0	0	0	0	0	0	0	0	1.2137	0	0
OTU_4512	Archaea	Miscellaneous Euryarchaeotic Group(MEG)	NA	NA	NA	NA	NA	0	0.78063	0	0	0	0	0	0	0	0	0.88779	1.7128	0	0	0.8212	0	0.74632	0	0	0
OTU_34151	Archaea	Miscellaneous Euryarchaeotic Group(MEG)	NA	NA	NA	NA	NA	0	1.657	0	0	0	0	0	0	0	0	0.88779	0	0.95007	0	0	0	0	0	0	0.87666
OTU_13956	Archaea	Miscellaneous Euryarchaeotic Group(MEG)	NA	NA	NA	NA	NA	0	0	0	0	0	0	1.8039	0	0	0	1.4333	1.0969	0	0	0	0	1.2357	1.2137	0	0
OTU_23867	Archaea	Miscellaneous Euryarchaeotic Group(MEG)	NA	NA	NA	NA	NA	0.77847	0	0	0	0.91573	0	0	0	0	0	0	0	0	0	0	0	0	0	0	0
OTU_29249	Archaea	Miscellaneous Euryarchaeotic Group(MEG)	NA	NA	NA	NA	NA	0.77847	0	0	0	0	0	0	0	0	1.0987	0	0	0	0	0	0	0	0	0	0
OTU_34578	Archaea	Miscellaneous Euryarchaeotic Group(MEG)	NA	NA	NA	NA	NA	0	0.78063	0	0	0	0	0.87229	0	0	0	0	0	0	0	0	0	0	0	0	0
OTU_397	Archaea	Miscellaneous Euryarchaeotic Group(MEG)	NA	NA	NA	NA	NA	2.5867	2.591	4.6294	0	0.91573	0	2.581	0.98649	0.91274	0	3.3721	0	3.3673	2.4606	3.8111	1.7908	3.7942	0	1.4318	2.1192
OTU_16275	Archaea	Miscellaneous Euryarchaeotic Group(MEG)	NA	NA	NA	NA	NA	0	0	0	0	0	0	0	0	0	0	0	0	0.95007	0	0	0	1.6005	0	0	0
OTU_5327	Archaea	Miscellaneous Euryarchaeotic Group(MEG)	NA	NA	NA	NA	NA	0	0	1.3994	1.2115	0	0	0	2.3002	0	0	0	0	0	0	0	0	0.74632	0	0	0.87666
OTU_555	Archaea	Miscellaneous Euryarchaeotic Group(MEG)	NA	NA	NA	NA	NA	1.2813	2.1983	2.0963	0	1.8717	2.405	1.412	4.1443	0.91274	0	3.1132	1.7128	0.95007	1.7014	2.6709	1.1571	2.8273	1.8634	2.1361	1.8108
OTU_4414	Archaea	Miscellaneous Euryarchaeotic Group(MEG)	uncultured euryarchaeote	NA	NA	NA	NA	0	0	0	0	0	0	0	0	2.1797	0	0.88779	0	0	2.1304	0.8212	0	0	0	0	0
OTU_78971	Archaea	Miscellaneous Euryarchaeotic Group(MEG)	NA	NA	NA	NA	NA	0	0	0	0	0	0	0	0.98649	0	0	0	0	0	0	0	0	0	0	0	0.87666
OTU_104456	Archaea	Miscellaneous Euryarchaeotic Group(MEG)	NA	NA	NA	NA	NA	0	0	0	0	0	0	0	0	0	0	0	1.0969	0	0	0.8212	0	0	0	0	0
OTU_17331	Archaea	Miscellaneous Euryarchaeotic Group(MEG)	NA	NA	NA	NA	NA	0	0	0	0	0	0	0	0	0	0	0	0	0	0	0.8212	0	0.74632	0	0	0
OTU_102672	Archaea	Miscellaneous Euryarchaeotic Group(MEG)	NA	NA	NA	NA	NA	0	0	0	0	0	0	0	0	0	0	0	1.0969	0	0	0	1.1571	0	0	0	0
OTU_103921	Archaea	Miscellaneous Euryarchaeotic Group(MEG)	NA	NA	NA	NA	NA	0	0	0	0	0	1.0525	0	0	0	0	0	2.9697	0	1.7014	0	2.5656	0	1.8634	0	0
OTU_1450	Archaea	Miscellaneous Euryarchaeotic Group(MEG)	NA	NA	NA	NA	NA	0	0	0	2.922	0	4.684	0	3.2975	0	2.1456	0	0	0	3.151	0	1.1571	0	0	0	0
OTU_7895	Archaea	Miscellaneous Euryarchaeotic Group(MEG)	NA	NA	NA	NA	NA	0	0	0	0	0	1.6545	0	2.3002	0	0	0	0	0	0	0	0	0	0	0	0
OTU_131371	Archaea	Parvarchaeota	NA	NA	NA	NA	NA	0	0	0	0	0	0	0	0	0	0	0	0	0	1.0882	0	1.7908	0	1.8634	0	0
OTU_1837	Archaea	Parvarchaeota	NA	NA	NA	NA	NA	0.77847	1.2844	0	0	0	0	0	0	0	0	0.88779	0	0.95007	0	2.6709	0	2.3406	0	0	0.87666
OTU_125545	Archaea	NA	NA	NA	NA	NA	NA	0	0	0	0	0	0	0	0	0	0	0	0	0	0	0.8212	0	0.74632	0	0	0
OTU_786	Archaea	NA	NA	NA	NA	NA	NA	1.6535	2.7534	3.2001	0	1.4715	0	2.1118	0	0.91274	0	1.4333	0	1.518	0	0.8212	0	3.4806	0	1.8265	2.589
OTU_17210	Archaea	NA	NA	NA	NA	NA	NA	0	0.78063	0	0	0	0	0	0	0	0	0	0	0	0	0.8212	0	0	0	0	0
OTU_1600	Archaea	NA	NA	NA	NA	NA	NA	1.2813	2.7534	0.86315	0	1.4715	0	1.412	0	0.91274	0	1.8282	0	1.9244	0	2.0241	0	1.8914	0	2.1361	2.589
OTU_17874	Archaea	NA	NA	NA	NA	NA	NA	0	0.78063	0	0	0	0	0	0	0	0	0	0	0	0	0	0	1.2357	0	0	0.87666
OTU_6551	Archaea	NA	NA	NA	NA	NA	NA	0.77847	0.78063	1.3994	0	0	0	0	0	0.91274	0	0	0	0	0	0	0	0.74632	0	0.88666	0
OTU_57941	Archaea	NA	NA	NA	NA	NA	NA	0	0	0	0	0.91573	0	0	0	0	0	0.88779	0	0	0	0.8212	0	0.74632	0	0	0
OTU_11228	Archaea	NA	NA	NA	NA	NA	NA	0	1.2844	0.86315	0	0	0	0	0	0	0	0	0	0	0	0	0	0.74632	0	0	0
OTU_37041	Archaea	NA	NA	NA	NA	NA	NA	0	0.78063	0.86315	0	0	0	0	0	0	0	0	0	0	0	0	0	0	0	0	0
OTU_114385	Archaea	NA	NA	NA	NA	NA	NA	0	0	0	0	0	0	0	0	0	0	0	0	0.95007	0	0	0	0	0	0	0.87666
OTU_15624	Archaea	NA	NA	NA	NA	NA	NA	0	0.78063	0	0	0.91573	0	0	0	0	0	0.88779	0	0.95007	0	0.8212	0	1.6005	0	0	0
OTU_18421	Archaea	NA	NA	NA	NA	NA	NA	0	0.78063	0	0	0	0	0	0	0	0	0	0	0	0	0	0	1.2357	0	1.8265	1.4181
OTU_3576	Archaea	NA	NA	NA	NA	NA	NA	1.6535	1.657	0.86315	0	0.91573	0	1.412	0	0.91274	0	0.88779	0	0.95007	0	1.3413	0	0.74632	0	0.88666	1.8108
OTU_3793	Archaea	NA	NA	NA	NA	NA	NA	1.6535	0.78063	1.3994	0	0	0	0	0	0.91274	0	0	0	1.518	0	1.7227	0	1.6005	0	0	1.4181
OTU_43683	Archaea	NA	NA	NA	NA	NA	NA	0	0	0.86315	0	0	0	0	0	0	0	0	0	0	0	0	0	0.74632	0	0	0
OTU_12234	Archaea	NA	NA	NA	NA	NA	NA	0	0	0.86315	0	0	0	0	0	0	0	0.88779	0	0	0	0	0	0	0	0	0
OTU_38700	Archaea	NA	NA	NA	NA	NA	NA	0	1.2844	0	0	0.91573	0	0	0	0.91274	0	0.88779	0	0	0	0.8212	0	0.74632	0	1.8265	0
OTU_11	Archaea	NA	NA	NA	NA	NA	NA	7.4259	8.3464	7.883	0	5.9987	0	6.4354	0.98649	5.9312	2.7458	7.2594	0	6.9866	1.7014	8.1574	0	8.4703	2.9253	7.742	8.1938
OTU_9434	Archaea	NA	NA	NA	NA	NA	NA	0	0	0	0	0	0	0.87229	0	0	0	0	0	0.95007	0	1.3413	0	0.74632	0	0	0.87666
OTU_14266	Archaea	NA	NA	NA	NA	NA	NA	0	0	0	0	0	1.0525	0	1.5669	0	1.0987	0	2.143	0	0	0	2.2296	0	0	0	0
OTU_19910	Archaea	NA	NA	NA	NA	NA	NA	0	0	0	0	0	0	0	0	0	0	0	0	0	0	0	0	0	0	0	1.4181
OTU_2542	Archaea	Thaumarchaeota	Group C3	uncultured crenarchaeote	NA	NA	NA	0	0.78063	0.86315	0	0	0	0	1.5669	0	1.0987	0	2.143	0.95007	0	0	0	1.2357	0	1.8265	0.87666
OTU_2329	Archaea	Bathyarchaeota	uncultured archaeon	NA	NA	NA	NA	0	0.78063	0.86315	0	0	2.078	0	2.3002	0	2.4767	0	2.743	0	1.7014	0	2.2296	0	1.2137	0	0
OTU_81261	Archaea	Bathyarchaeota	uncultured archaeon	NA	NA	NA	NA	0	0	0	0	0	0	0	0.98649	0	0	0	1.0969	0	1.7014	0	0	0	0	0	0
OTU_3829	Archaea	Bathyarchaeota	uncultured methanogenic archaeon	NA	NA	NA	NA	0	0	0	1.8606	0	1.0525	0	1.9797	0	1.7151	0	2.9697	0	2.1304	0	2.5656	0	0	0	0
OTU_780	Archaea	Bathyarchaeota	uncultured euryarchaeote	NA	NA	NA	NA	0	0.78063	0	1.2115	0	2.6714	0	3.7822	0	3.9855	0	2.743	0	2.1304	0	3.067	0	2.9253	0	0.87666
OTU_727	Archaea	Thaumarchaeota	Soil Crenarchaeotic Group(SCG)	uncultured archaeon	NA	NA	NA	0	0	0	1.2115	0	1.0525	0	3.8816	0	4.504	0	5.27	0	4.8087	0	4.9317	0	3.6863	0	0
OTU_3010	Archaea	Thaumarchaeota	Soil Crenarchaeotic Group(SCG)	Unknown Order	Unknown Family	Candidatus Nitrososphaera	uncultured archaeon	0	0	0	1.2115	0	1.0525	0	0	0	1.7151	0	2.474	0	1.0882	0	1.7908	0	1.2137	0	0
OTU_4785	Archaea	Thaumarchaeota	Soil Crenarchaeotic Group(SCG)	Unknown Order	Unknown Family	Candidatus Nitrososphaera	uncultured archaeon	0	0	0	0	0	0	0	0.98649	0	0	0	2.474	0	1.0882	0	1.7908	0	1.8634	0	0
OTU_15851	Archaea	Thaumarchaeota	Soil Crenarchaeotic Group(SCG)	Unknown Order	Unknown Family	Candidatus Nitrososphaera	uncultured archaeon	0	0	0	0	0	0	0	0.98649	0	0	0	2.743	0	0	0	1.1571	0	1.2137	0	0
OTU_1250	Archaea	Thaumarchaeota	Soil Crenarchaeotic Group(SCG)	uncultured archaeon	NA	NA	NA	0	0	0	1.2115	0	0	0	2.3002	0	2.9726	0	2.9697	0	3.3232	0	4.0866	0	1.2137	0	0
OTU_17589	Archaea	Thaumarchaeota	Soil Crenarchaeotic Group(SCG)	uncultured archaeon	NA	NA	NA	0	0	0	0	0	0	0	1.5669	0	0	0	0	0	0	0	1.7908	0	0	0	0
OTU_1877	Archaea	Thaumarchaeota	Soil Crenarchaeotic Group(SCG)	uncultured crenarchaeote	NA	NA	NA	0	0	0	0	0	2.078	0	2.5624	0	2.9726	0	3.4919	0	2.1304	0	3.861	0	1.2137	0	0
OTU_340	Archaea	Thaumarchaeota	Soil Crenarchaeotic Group(SCG)	unidentified archaeon	NA	NA	NA	0	0	0	1.8606	0	1.0525	0	4.0619	0	5.0428	0	5.27	0	4.4108	0	5.5771	0	3.8271	0	0
OTU_17543	Archaea	Thaumarchaeota	Soil Crenarchaeotic Group(SCG)	unidentified archaeon	NA	NA	NA	0	0	0	0	0	0	0	0	0	0	0	0	0	0	0	2.2296	0	0	0	0
OTU_1026	Archaea	Thaumarchaeota	Soil Crenarchaeotic Group(SCG)	uncultured archaeon	NA	NA	NA	0	0	0	0	0	1.0525	0	3.8816	0	4.7685	0	4.8814	0	4.8656	0	5.1473	0	3.6863	0	0
OTU_78435	Archaea	Thaumarchaeota	Soil Crenarchaeotic Group(SCG)	NA	NA	NA	NA	0	0	0	0	0	0	0	0.98649	0	0	0	0	0	0	0	1.1571	0	0	0	0
OTU_1932	Archaea	Thaumarchaeota	Soil Crenarchaeotic Group(SCG)	unidentified archaeon SCA1154	NA	NA	NA	0	0	0	0	0	0	0	4.1443	0	1.0987	0	3.8745	0	2.7291	0	3.067	0	1.2137	0	0
OTU_17609	Archaea	Thaumarchaeota	Soil Crenarchaeotic Group(SCG)	uncultured archaeon	NA	NA	NA	0	0	0	0	0	0	0	0	0	0	0	0	0	0	0	1.7908	0	0	0	0
OTU_584	Archaea	Thaumarchaeota	Soil Crenarchaeotic Group(SCG)	uncultured archaeon	NA	NA	NA	0	0	0	1.2115	0	1.6545	0	3.1458	0	4.4295	0	4.8245	0	3.9671	0	3.5934	0	2.6501	0	0
OTU_65589	Archaea	Thaumarchaeota	Soil Crenarchaeotic Group(SCG)	uncultured archaeon	NA	NA	NA	0	0	0	0	0	1.0525	0	0	0	0	0	1.0969	0	0	0	0	0	0	0	0
OTU_3174	Archaea	Thaumarchaeota	Soil Crenarchaeotic Group(SCG)	uncultured archaeon	NA	NA	NA	0	0	0	0	0	0	0	0	0	1.7151	0	0	0	3.151	0	2.5656	0	1.8634	0	0
OTU_133795	Archaea	NA	NA	NA	NA	NA	NA	0	0	0	0	0	0	0	0	0	0	0	0	0	0	0	1.7908	0	0	0	0
OTU_14051	Archaea	Lokiarchaeota	uncultured crenarchaeote	NA	NA	NA	NA	0	0	0	0	0	0	0.87229	0	0	1.0987	0	0	0	0	0	0	0	0	0	0
OTU_81463	Archaea	Lokiarchaeota	NA	NA	NA	NA	NA	0	0	0	0	0	0	0	1.5669	0	0	0	0	0	0	0	0	0	0	0	0
OTU_497	Archaea	NA	NA	NA	NA	NA	NA	0	0	0	0	0	0	0	0	0	1.7151	0	2.143	0	4.7496	0	5.2902	0	5.2456	0	0
OTU_4763	Archaea	NA	NA	NA	NA	NA	NA	0	0	0	0	0	0	0	1.5669	0	0	0	0	0	0	0	1.1571	0	1.8634	0	0
OTU_19656	Archaea	NA	NA	NA	NA	NA	NA	0	0	0	0	0	0	0.87229	0	0	0	0	0	0	0	0	0	0	0	0	0.87666
OTU_2732	Archaea	NA	NA	NA	NA	NA	NA	0	1.2844	0	0	0	0	0.87229	1.9797	0	2.9726	0.88779	2.743	0	2.7291	1.3413	3.5934	0.74632	3.1563	0.88666	0
OTU_148395	Archaea	NA	NA	NA	NA	NA	NA	0	0	0	0	0	0	0	0	0	0	0	0	0	0	0	0	0	1.8634	0	0
OTU_3224	Archaea	NA	NA	NA	NA	NA	NA	0	0	0	0	0	0	0	0	0	0	0	1.7128	0	2.4606	0	3.861	0	1.8634	0	0
OTU_2415	Archaea	Woesearchaeota (DHVEG-6)	NA	NA	NA	NA	NA	0	1.657	2.5641	0	0	0	0.87229	0	1.4674	0	0	0	0	0	1.3413	0	0.74632	0	0	0.87666
OTU_12000	Archaea	Woesearchaeota (DHVEG-6)	NA	NA	NA	NA	NA	0	0	0.86315	0	0	0	0	0	0	0	0	0	0	0	0.8212	0	1.2357	0	0	0
OTU_3594	Archaea	Woesearchaeota (DHVEG-6)	NA	NA	NA	NA	NA	0.77847	1.657	1.3994	0	0	0	0.87229	0	1.4674	0	0.88779	0	0	0	1.3413	0	0.74632	0	0.88666	0
OTU_4650	Archaea	Woesearchaeota (DHVEG-6)	NA	NA	NA	NA	NA	0.77847	1.657	0.86315	0	0	0	0	0	0	0	0	0	0	1.7014	1.3413	0	0	0	0	1.4181
OTU_2091	Archaea	Woesearchaeota (DHVEG-6)	NA	NA	NA	NA	NA	0.77847	0.78063	1.3994	0	2.1846	0	0	0	2.4364	0	0.88779	0	0	0	2.0241	0	0.74632	0	0.88666	0.87666
OTU_275	Archaea	Woesearchaeota (DHVEG-6)	NA	NA	NA	NA	NA	3.0273	2.408	2.0963	0	5.6109	0	2.9344	0	3.0109	0	2.6093	0	0	0	2.9822	0	1.2357	0	2.1361	1.8108
OTU_5552	Archaea	Woesearchaeota (DHVEG-6)	NA	NA	NA	NA	NA	0	0.78063	0.86315	0	1.8717	0	0	0	1.4674	0	0	0	0	0	0.8212	0	0.74632	0	0	0
OTU_3053	Archaea	Woesearchaeota (DHVEG-6)	NA	NA	NA	NA	NA	0	0	0	0	0	1.0525	0	2.5624	0	0	0	1.7128	0	0	0	0	1.2357	0	0	0
OTU_102554	Archaea	Woesearchaeota (DHVEG-6)	NA	NA	NA	NA	NA	0	0	0	0	0	0	0	0	0	0	0	2.143	0	0	0	0	0	0	0	0
OTU_42474	Archaea	Woesearchaeota (DHVEG-6)	NA	NA	NA	NA	NA	0	0	0.86315	0	0	0	0	0	0	0	0	0	0	0	0.8212	0	0	0	0	0
OTU_119564	Archaea	Woesearchaeota (DHVEG-6)	NA	NA	NA	NA	NA	0	0	0	0	0	0	0	0	0	0	0	0	0	1.0882	0	0	0	1.2137	0	0
OTU_3334	Archaea	Woesearchaeota (DHVEG-6)	NA	NA	NA	NA	NA	1.2813	0	0	0	2.6597	0	0	0	0.91274	0	1.4333	0	0	0	0.8212	0	0	0	0	0.87666
OTU_12983	Archaea	Woesearchaeota (DHVEG-6)	NA	NA	NA	NA	NA	0	0	0	0	0.91573	0	0	0	0	0	0.88779	0	0	0	0	0	0	0	0	0
OTU_414	Archaea	Woesearchaeota (DHVEG-6)	NA	NA	NA	NA	NA	0.77847	1.9529	0	0	5.079	0	2.581	0	4.9546	0	2.1379	0	0	0	2.4857	0	0.74632	0	0	0.87666
OTU_17259	Archaea	Woesearchaeota (DHVEG-6)	NA	NA	NA	NA	NA	0	0	0	0	1.4715	0	0	0	1.867	0	0	0	0	0	0.8212	0	0	0	0	0
OTU_9366	Archaea	Woesearchaeota (DHVEG-6)	NA	NA	NA	NA	NA	0	0	0	0	0	0	0	1.9797	0	0	0	0	0	0	0	2.5656	0	0	0	0
OTU_16922	Archaea	Woesearchaeota (DHVEG-6)	NA	NA	NA	NA	NA	0	1.2844	0.86315	0	0.91573	0	0	0	0	0	0	0	0	0	1.7227	0	0.74632	0	0	0
OTU_1689	Archaea	Woesearchaeota (DHVEG-6)	NA	NA	NA	NA	NA	1.6535	2.1983	1.7895	0	0	0	0	0	0.91274	0	1.8282	0	0.95007	0	2.0241	0	0.74632	0	0	0.87666
OTU_3071	Archaea	Woesearchaeota (DHVEG-6)	NA	NA	NA	NA	NA	1.2813	0	1.3994	0	0	0	1.8039	0	1.867	0	0.88779	0	0	0	0.8212	0	1.8914	0	0	1.4181
OTU_19527	Archaea	Woesearchaeota (DHVEG-6)	NA	NA	NA	NA	NA	0	0	0	0	0	0	0	0	1.4674	0	0	0	0	0	0	0	0	0	0	0.87666
OTU_4732	Archaea	Woesearchaeota (DHVEG-6)	NA	NA	NA	NA	NA	0	0	0.86315	0	0.91573	0	1.412	0	0	0	0	0	0	1.0882	2.0241	0	0	0	0.88666	0.87666
OTU_116702	Archaea	Woesearchaeota (DHVEG-6)	NA	NA	NA	NA	NA	0	0	0	0	0	0	0	0	0	0	0	0	0	2.7291	0	0	0	0	0	0
OTU_1083	Archaea	Woesearchaeota (DHVEG-6)	NA	NA	NA	NA	NA	1.9491	2.408	2.5641	0	1.4715	0	1.412	0	1.867	0	0	0	0	0	2.8349	0	2.6826	0	0	1.4181
OTU_437	Archaea	Woesearchaeota (DHVEG-6)	NA	NA	NA	NA	NA	0	0	0	0	0	1.0525	0	0	0	0	0	3.9824	0	3.8593	0	5.4611	0	5.519	0	0
OTU_12377	Archaea	Woesearchaeota (DHVEG-6)	NA	NA	NA	NA	NA	0	0	0	2.3067	0	0	0	0	0	0	0	0	0	0	0	0	0	0	0	0
OTU_8336	Archaea	Woesearchaeota (DHVEG-6)	NA	NA	NA	NA	NA	0	0	0	0	0	0	0	0	1.4674	0	0.88779	0	0	0	1.7227	0	0	0	0	0
OTU_12853	Archaea	Woesearchaeota (DHVEG-6)	NA	NA	NA	NA	NA	0	0	0	0	1.4715	0	1.412	0	0	0	0	0	0	0	0.8212	0	0	0	0	0
OTU_84	Archaea	Woesearchaeota (DHVEG-6)	NA	NA	NA	NA	NA	5.0212	5.5529	5.7612	0	4.0838	2.078	4.2049	0	5.1102	0	4.4763	0	4.0741	0	5.8129	1.1571	6.0746	3.3554	4.9003	4.9195
OTU_16283	Archaea	Woesearchaeota (DHVEG-6)	NA	NA	NA	NA	NA	0.77847	0	0.86315	0	0.91573	0	0	0	0	0	0.88779	0	0.95007	0	2.2733	0	1.8914	0	0	1.4181
OTU_140821	Archaea	Woesearchaeota (DHVEG-6)	NA	NA	NA	NA	NA	0	0	0	0	0	0	0	0	0	0	0	0	0	0	0	0	0.74632	0	1.4318	0
OTU_122845	Archaea	Woesearchaeota (DHVEG-6)	NA	NA	NA	NA	NA	0	0	0	0	0	0	0	0	0	0	0	0	0	0	1.3413	0	0	0	0.88666	1.4181
OTU_13548	Archaea	Woesearchaeota (DHVEG-6)	NA	NA	NA	NA	NA	1.2813	0.78063	0	0	0	0	0.87229	0	0	0	0	0	0	0	0	0	0	0	0.88666	0
OTU_12060	Archaea	Woesearchaeota (DHVEG-6)	NA	NA	NA	NA	NA	0	0.78063	0.86315	0	0	0	0	0	0	0	0	0	0.95007	0	0.8212	0	0.74632	0	0	0
OTU_63984	Archaea	Woesearchaeota (DHVEG-6)	NA	NA	NA	NA	NA	0	0	0	0	0	1.6545	0	0	0	0	0	0	0	0	0	0	0	0	0	0
OTU_3560	Archaea	Woesearchaeota (DHVEG-6)	NA	NA	NA	NA	NA	0	0	0	0	0	3.0906	0	0.98649	0	0	0	2.9697	0	0	0	0	0	0	0	0
OTU_22564	Archaea	Woesearchaeota (DHVEG-6)	NA	NA	NA	NA	NA	0.77847	0	0	0	0	0	0.87229	0	0	0	0	0	0	0	0	0	0	0	0	0
OTU_2034	Archaea	Woesearchaeota (DHVEG-6)	NA	NA	NA	NA	NA	0.77847	2.591	0	0	0	0	0	0	0.91274	0	0.88779	0	0	0	0.8212	0	1.6005	0	2.3908	2.3731
OTU_2603	Archaea	Woesearchaeota (DHVEG-6)	NA	NA	NA	NA	NA	0.77847	0	0.86315	0	2.4416	0	1.412	0	3.535	0	0	0	0	0	0	0	0	0	0.88666	0
OTU_14886	Archaea	Woesearchaeota (DHVEG-6)	NA	NA	NA	NA	NA	0	0	0	0	0	0	0.87229	0	0.91274	0	0	0	0	0	0	0	1.2357	0	0	0.87666
OTU_13744	Archaea	Woesearchaeota (DHVEG-6)	NA	NA	NA	NA	NA	0	0	0.86315	0	0	0	1.412	0	0	0	0	0	0	0	0	0	0	0	0	0
OTU_5811	Archaea	Woesearchaeota (DHVEG-6)	NA	NA	NA	NA	NA	0.77847	0.78063	0	0	0.91573	0	0	0	2.1797	0	0	0	0	0	0	0	0	0	0	0
OTU_56484	Archaea	Woesearchaeota (DHVEG-6)	NA	NA	NA	NA	NA	0	0	0	0	0.91573	0	0	0	0	0	0	0	0	0	0	0	0	0	0	0.87666
OTU_125767	Archaea	Woesearchaeota (DHVEG-6)	NA	NA	NA	NA	NA	0	0	0	0	0	0	0	0	0	0	0	0	0	0	1.3413	0	0	0	0	0
OTU_39946	Archaea	Woesearchaeota (DHVEG-6)	NA	NA	NA	NA	NA	0	0.78063	0	0	0	0	0.87229	0	0	0	0	0	0	0	0	0	0	0	0	0
OTU_2581	Archaea	Woesearchaeota (DHVEG-6)	NA	NA	NA	NA	NA	0	0.78063	1.3994	0	0	0	0	0	1.4674	0	2.7975	0	0	0	2.2733	0	1.8914	0	0	0.87666
OTU_9341	Archaea	Woesearchaeota (DHVEG-6)	NA	NA	NA	NA	NA	0	0	0	0	0	0	0	0	0	1.0987	0	0	0	0	0	2.2296	0	0	0	0
OTU_13441	Archaea	Woesearchaeota (DHVEG-6)	NA	NA	NA	NA	NA	0	0	0	0	0	1.0525	0	0.98649	0	0	0	0	0	0	0	0	0	0	0	0
OTU_32650	Archaea	Woesearchaeota (DHVEG-6)	NA	NA	NA	NA	NA	0	0.78063	0.86315	0	0	0	0	0	0	0	0	0	0	0	0.8212	0	0.74632	0	0	0
OTU_6929	Archaea	Woesearchaeota (DHVEG-6)	NA	NA	NA	NA	NA	1.2813	0	1.3994	0	0	0	0	0	0	0	0	0	0	0	0	0	0	0	0.88666	0
OTU_39481	Archaea	Woesearchaeota (DHVEG-6)	NA	NA	NA	NA	NA	0	0.78063	0	0	0	0	0	0	0	0	0	0	0	0	0.8212	0	0	0	0	0
OTU_2276	Archaea	Woesearchaeota (DHVEG-6)	NA	NA	NA	NA	NA	0	0	0	1.8606	0	1.6545	0	1.5669	0	0	0	0	0	2.4606	0	2.5656	0	0	0	0
OTU_39052	Archaea	Woesearchaeota (DHVEG-6)	NA	NA	NA	NA	NA	0	1.2844	0	0	0	0	0	0	0	0	0	0	0	0	0	0	0	0	0	0
OTU_4441	Archaea	Woesearchaeota (DHVEG-6)	NA	NA	NA	NA	NA	0	0.78063	0	0	0.91573	0	0.87229	0	1.867	0	0.88779	0	0.95007	0	0.8212	0	0	0	0	0
OTU_11848	Archaea	Woesearchaeota (DHVEG-6)	NA	NA	NA	NA	NA	0	0	0.86315	0	0	0	0	0	0	0	0	0	0	0	0.8212	0	0	0	0	0
OTU_2380	Archaea	Woesearchaeota (DHVEG-6)	NA	NA	NA	NA	NA	0	1.2844	1.3994	0	1.8717	0	1.412	0	0.91274	0	1.4333	0	1.518	0	1.3413	0	1.8914	1.8634	0	0
OTU_5314	Archaea	Woesearchaeota (DHVEG-6)	NA	NA	NA	NA	NA	0.77847	0.78063	0.86315	0	1.4715	0	0	0	0	0	0	0	0	0	0.8212	0	1.2357	0	0	1.4181
OTU_3527	Archaea	Woesearchaeota (DHVEG-6)	NA	NA	NA	NA	NA	0	0.78063	1.3994	0	0.91573	0	1.412	0	1.4674	0	0	0	0	0	1.3413	0	0.74632	0	0	1.4181
OTU_18875	Archaea	Woesearchaeota (DHVEG-6)	NA	NA	NA	NA	NA	0	0.78063	0	0	0	0	0	0	0	0	0	0	0	0	0	0	0.74632	0	0.88666	0
OTU_282	Archaea	Woesearchaeota (DHVEG-6)	NA	NA	NA	NA	NA	2.749	3.5568	3.3232	0	2.1846	0	0.87229	0	4.0778	0	3.7819	0	2.7207	0	3.6442	0	3.1906	0	2.9618	2.1192
OTU_15562	Archaea	Woesearchaeota (DHVEG-6)	NA	NA	NA	NA	NA	0	0	1.3994	0	0	0	0	0	0	0	0.88779	0	0	0	0.8212	0	0	0	0	0
OTU_22815	Archaea	Woesearchaeota (DHVEG-6)	NA	NA	NA	NA	NA	0.77847	0	0	0	0	0	0	0	0	0	0	0	0	0	0	0	0	0	0	0.87666
OTU_679	Archaea	Woesearchaeota (DHVEG-6)	NA	NA	NA	NA	NA	2.8949	3.1533	3.0654	0	0.91573	0	2.3654	0	0	0	2.1379	0	2.2412	0	2.2733	0	3.0794	0	2.6072	2.9428
OTU_9551	Archaea	Woesearchaeota (DHVEG-6)	NA	NA	NA	NA	NA	0.77847	0	0.86315	0	0	0	0	0	0	0	1.4333	0	0	0	0.8212	0	1.2357	0	0	0
OTU_1136	Archaea	Woesearchaeota (DHVEG-6)	NA	NA	NA	NA	NA	2.1943	0.78063	2.5641	0	1.8717	0	1.8039	0	2.6544	0	0.88779	0	0	0	1.3413	0	1.6005	0	1.4318	0.87666
OTU_2512	Archaea	Woesearchaeota (DHVEG-6)	NA	NA	NA	NA	NA	2.1943	1.657	0.86315	0	0	0	0	0	0.91274	0	1.4333	0	0	0	1.3413	0	1.8914	0	0.88666	2.3731
OTU_35130	Archaea	Woesearchaeota (DHVEG-6)	NA	NA	NA	NA	NA	0	0.78063	0	0	0	0	0	0	0	0	0	0	0	0	0.8212	0	0	0	0	0
OTU_11916	Archaea	Woesearchaeota (DHVEG-6)	NA	NA	NA	NA	NA	0	0	1.3994	0	0	0	0	0	0	0	0	0	0	0	0	0	0	0	0	0
OTU_136564	Archaea	Woesearchaeota (DHVEG-6)	NA	NA	NA	NA	NA	0	0	0	0	0	0	0	0	0	0	0	0	0	0	0	0	1.2357	0	0	0
OTU_890	Archaea	Woesearchaeota (DHVEG-6)	NA	NA	NA	NA	NA	2.749	2.408	2.7513	0	0	0	0	0	1.4674	0	2.3928	0	1.518	0	2.0241	0	2.3406	0	1.8265	2.1192
OTU_1993	Archaea	Woesearchaeota (DHVEG-6)	NA	NA	NA	NA	NA	1.6535	3.0319	2.7513	0	0	0	0	0	0	1.0987	0.88779	0	0.95007	0	1.3413	0	2.6826	0	0.88666	0.87666
OTU_1714	Archaea	Woesearchaeota (DHVEG-6)	NA	NA	NA	NA	NA	1.6535	2.1983	1.7895	0	0	0	0.87229	0	0	0	1.4333	0	0	0	0	0	2.5217	0	0	2.589
OTU_136545	Archaea	Woesearchaeota (DHVEG-6)	NA	NA	NA	NA	NA	0	0	0	0	0	0	0	0	0	0	0	0	0	0	0	0	0.74632	0	0	1.4181
OTU_14731	Archaea	Woesearchaeota (DHVEG-6)	NA	NA	NA	NA	NA	0	0	0	0	0	0	0	0	1.4674	0	0	0	0	0	1.7227	0	0.74632	0	0	0
OTU_887	Archaea	Woesearchaeota (DHVEG-6)	NA	NA	NA	NA	NA	1.9491	1.9529	4.1858	0	1.4715	0	3.2181	0	0.91274	0	1.4333	0	2.2412	0	2.4857	0	1.6005	0	0.88666	0.87666
OTU_9055	Archaea	Woesearchaeota (DHVEG-6)	NA	NA	NA	NA	NA	0	0	0.86315	0	0	0	0	0	0	0	0	0	0	2.1304	0.8212	0	0	0	0	0
OTU_6712	Archaea	Woesearchaeota (DHVEG-6)	NA	NA	NA	NA	NA	0.77847	0	0	0	0	0	0	0	2.4364	0	0.88779	0	0	0	0	0	0	0	0.88666	1.4181
OTU_5035	Archaea	Woesearchaeota (DHVEG-6)	NA	NA	NA	NA	NA	1.9491	1.2844	0.86315	0	0	0	0	0	0	0	0	0	0	0	0	0	0.74632	0	1.8265	2.1192
OTU_814	Archaea	Woesearchaeota (DHVEG-6)	NA	NA	NA	NA	NA	2.8949	2.7534	4.1194	0	2.4416	0	0	0	2.1797	0	2.6093	2.474	1.9244	1.0882	1.7227	0	3.1906	0	1.8265	3.4638
OTU_5745	Archaea	Woesearchaeota (DHVEG-6)	NA	NA	NA	NA	NA	0	0	1.7895	0	0	0	2.581	0	1.867	0	0	0	0	0	0.8212	0	0	0	0	0
OTU_6405	Archaea	Woesearchaeota (DHVEG-6)	NA	NA	NA	NA	NA	0.77847	0.78063	0	0	0	0	0	0	0	0	0	0	0	0	1.7227	0	1.2357	0	0	0.87666
OTU_2225	Archaea	Woesearchaeota (DHVEG-6)	NA	NA	NA	NA	NA	1.2813	2.591	2.0963	0	1.4715	0	0	0	0	0	0	0	0.95007	0	0.8212	0	0	0	0	0
OTU_117	Archaea	Woesearchaeota (DHVEG-6)	NA	NA	NA	NA	NA	4.8881	5.7194	6.5476	0	1.4715	0	3.0832	0	0.91274	0	3.9501	0	1.518	0	4.8383	0	4.8469	0	3.6876	4.8375
OTU_11750	Archaea	Woesearchaeota (DHVEG-6)	NA	NA	NA	NA	NA	0	0	0.86315	0	0	0	0	0	0	0	0	0	0	0	0	0	0	0	0	0.87666
OTU_19294	Archaea	Woesearchaeota (DHVEG-6)	NA	NA	NA	NA	NA	0.77847	0.78063	0	0	0	0	0	0	0	0	0	0	0	0	0.8212	0	0	0	0.88666	0
OTU_102003	Archaea	Woesearchaeota (DHVEG-6)	NA	NA	NA	NA	NA	0	0	0	0	0	0	0	0	0	0	0.88779	0	0	0	0	0	0	0	0.88666	0
OTU_40525	Archaea	Woesearchaeota (DHVEG-6)	NA	NA	NA	NA	NA	0	0	0.86315	0	0	0	0	0	0	0	0	0	0	0	0.8212	0	0	0	0	0.87666
OTU_15920	Archaea	Woesearchaeota (DHVEG-6)	NA	NA	NA	NA	NA	0	0	0	0	0	0	0	0	0	0	0	2.743	0	0	0	2.2296	0	1.2137	0	0
OTU_2623	Archaea	Woesearchaeota (DHVEG-6)	NA	NA	NA	NA	NA	1.2813	2.1983	2.0963	0	0	0	0.87229	0	0	0	0	0	0	0	1.7227	0	0	0	0.88666	0
OTU_2245	Archaea	Woesearchaeota (DHVEG-6)	NA	NA	NA	NA	NA	0	1.657	0	0	1.8717	1.0525	1.412	0	2.1797	0	1.8282	0	0	0	0.8212	0	0.74632	0	0.88666	0
OTU_11337	Archaea	Woesearchaeota (DHVEG-6)	NA	NA	NA	NA	NA	0	1.2844	0	0	0	0	0	0	0	0	0	0	0	0	0	0	0	0	0	0
OTU_371	Archaea	Woesearchaeota (DHVEG-6)	NA	NA	NA	NA	NA	2.1943	3.466	4.8087	0	0.91573	0	1.412	0	0	0	2.1379	0	0.95007	0	2.4857	0	2.6826	0	2.1361	1.8108
OTU_674	Archaea	Woesearchaeota (DHVEG-6)	NA	NA	NA	NA	NA	2.5867	3.7229	0.86315	0	4.0064	0	3.2181	0	2.1797	0	2.7975	0	0	0	2.4857	0	0.74632	0	0.88666	2.1192
OTU_9919	Archaea	Woesearchaeota (DHVEG-6)	NA	NA	NA	NA	NA	0	0.78063	0	0	0	0	0	0	1.867	0	0	0	0	0	0	0	0	0	1.4318	0
OTU_321	Archaea	Woesearchaeota (DHVEG-6)	NA	NA	NA	NA	NA	4.1833	3.8718	2.7513	0	0	0	0	0	0	0	3.1132	0	0	0	3.5529	0	3.7942	0	3.111	3.8458
OTU_4097	Archaea	Woesearchaeota (DHVEG-6)	NA	NA	NA	NA	NA	1.2813	1.657	0	0	0	0	0	0	0	0	0	0	0	0	0.8212	0	0.74632	0	0.88666	0.87666
OTU_9757	Archaea	Woesearchaeota (DHVEG-6)	NA	NA	NA	NA	NA	0	0	0	0	0	0	0	0	0	0	0	0	0	0	0	0	0	2.3097	0	0
OTU_11549	Archaea	Woesearchaeota (DHVEG-6)	NA	NA	NA	NA	NA	0	0.78063	0	0	0.91573	0	0	0	0	0	0	0	0	0	0	0	0	0	0	0
OTU_181	Archaea	Woesearchaeota (DHVEG-6)	NA	NA	NA	NA	NA	4.3943	4.3992	4.9682	0	0.91573	0	2.3654	0	0	0	3.1132	0	2.7207	0	3.3508	0	4.4596	0	3.6876	3.8458
OTU_9665	Archaea	Woesearchaeota (DHVEG-6)	NA	NA	NA	NA	NA	0	0.78063	0	0	0	0	0	0	0	0	0.88779	0	0.95007	0	0	0	0.74632	0	0	1.4181
OTU_11188	Archaea	Woesearchaeota (DHVEG-6)	NA	NA	NA	NA	NA	0	0.78063	0	0	0	0	0	0	0	0	1.8282	0	0	0	0	0	0	0	0.88666	1.4181
OTU_1808	Archaea	Woesearchaeota (DHVEG-6)	NA	NA	NA	NA	NA	1.2813	0.78063	2.3491	0	0	0	0	0	1.4674	0	0	0	0	1.7014	1.7227	0	1.6005	1.2137	0.88666	1.8108
OTU_251	Archaea	Woesearchaeota (DHVEG-6)	NA	NA	NA	NA	NA	3.2606	3.7993	2.5641	0	3.7454	0	3.8368	0	4.288	0	3.1132	0	0	0	2.8349	0	1.6005	0	2.3908	3.3501
OTU_22182	Archaea	Woesearchaeota (DHVEG-6)	NA	NA	NA	NA	NA	0.77847	0	0	0	0	0	0.87229	0	0	0	0	0	0	0	0	0	0	0	0	0
OTU_84311	Archaea	Woesearchaeota (DHVEG-6)	NA	NA	NA	NA	NA	0	0	0	0	0	0	0	0	0.91274	0	0	0	0	0	0	0	0	0	0	0.87666
OTU_1231	Archaea	Woesearchaeota (DHVEG-6)	NA	NA	NA	NA	NA	0	0	2.9169	0	2.1846	0	2.7685	0	2.8436	0	2.6093	0	0	0	0	0	0	0	0.88666	0
OTU_14118	Archaea	Woesearchaeota (DHVEG-6)	NA	NA	NA	NA	NA	0	0	0	0	0	0	0	1.5669	0	1.0987	0	0	0	0	0	0	0	0	0	0
OTU_4014	Archaea	Woesearchaeota (DHVEG-6)	NA	NA	NA	NA	NA	1.9491	1.657	0.86315	0	0	0	0	0	0	0	0	0	0	0	0.8212	0	1.8914	0	1.4318	1.4181
OTU_126	Archaea	Woesearchaeota (DHVEG-6)	NA	NA	NA	NA	NA	5.1719	5.5748	4.6294	0	0	0	1.412	0	0	0	3.2484	0	2.7207	0	4.6747	0	5.1241	0	5.0183	5.1408
OTU_38370	Archaea	Woesearchaeota (DHVEG-6)	NA	NA	NA	NA	NA	0	0.78063	0	0	0	0	0	0	0	0	0	0	0	0	0	0	0.74632	0	0	0
OTU_10692	Archaea	Woesearchaeota (DHVEG-6)	NA	NA	NA	NA	NA	1.6535	0.78063	0	0	0	0	0	0	0	0	0	0	0	0	0.8212	0	1.2357	0	1.4318	0
OTU_15436	Archaea	Woesearchaeota (DHVEG-6)	NA	NA	NA	NA	NA	0.77847	0	0	0	0	0	0	0	0	0	0.88779	0	0	0	0	0	0	0	0	0
OTU_123020	Archaea	Woesearchaeota (DHVEG-6)	NA	NA	NA	NA	NA	0	0	0	0	0	0	0	0	0	0	0	0	0	0	0.8212	0	0	0	0.88666	0
