# Supplementary material for: Physicochemical Drivers of Microbial Community Structure in Sediments of Lake Hazen, Nunavut, Canada
Source: Front Microbiol. 2018 Jun 5;9:1138. doi: 10.3389/fmicb.2018.01138 (PMC5996194; doi:10.3389/fmicb.2018.01138)
Supplement: Supplementary file 2 [file Data_Sheet_2.ZIP › Summer_2015_bacteria_OTU_tax_table.csv]

	Domain	Phylum	Class	Order	Family	Genus	Species	Pond1 0.5 cm	Pond1 1 cm	Pond1 1.5 cm	Pond1 2 cm	Pond1 2.5 cm	Pond1 3 cm	Pond1 3.5 cm	Pond1 4 cm	Skeleton Lake 0.5 cm	Skeleton Lake 1 cm	Skeleton Lake 1.5 cm	Skeleton Lake 2 cm	Skeleton Lake 2.5 cm	Skeleton Lake 3 cm	Skeleton Lake 3.5 cm	Skeleton Lake 4 cm	Skeleton Lake 4.5 cm	Skeleton Lake 5 cm	Skeleton Lake 5.5 cm	Skeleton Lake 6 cm
OTU_15008	Bacteria	Chloroflexi	Anaerolineae	Anaerolineales	Anaerolineaceae	Leptolinea	uncultured bacterium	0	0	0	0	0	1.4226	0	1.4698	0	0	1.2126	0	0	1.1238	1.159	1.7745	0	0	1.1156	0
OTU_7850	Bacteria	Chloroflexi	Anaerolineae	Anaerolineales	Anaerolineaceae	Leptolinea	NA	0	0	0	0	0	0	0	1.4698	0	0	0	0	0	0	0	0	0	0	1.1156	0
OTU_426	Bacteria	Chloroflexi	Anaerolineae	Anaerolineales	Anaerolineaceae	Leptolinea	uncultured bacterium	0	0	0	0	0	0	0	0	2.7757	1.449	1.862	2.7472	2.4326	2.7858	3.0701	1.1445	0	1.1238	0	2.7902
OTU_655	Bacteria	Chloroflexi	Anaerolineae	Anaerolineales	Anaerolineaceae	Leptolinea	uncultured bacterium	0	0	0	0	0	0	0	0	1.9723	0	1.862	2.1468	1.9755	2.182	1.159	1.7745	1.9414	1.1238	1.7371	3.2148
OTU_1616	Bacteria	Chloroflexi	Anaerolineae	Anaerolineales	Anaerolineaceae	Leptolinea	uncultured bacterium	0	0	0	0	0	0	0	0	0	1.449	2.3082	0	1.3023	0	1.159	0	1.2753	1.7478	0	1.1266
OTU_2660	Bacteria	Chloroflexi	Anaerolineae	Anaerolineales	Anaerolineaceae	Leptolinea	uncultured bacterium	0	0	0	0	0	0	0	0	0	1.449	1.2126	0	0	1.1238	0	0	1.2753	0	0	1.1266
OTU_6164	Bacteria	Chloroflexi	Anaerolineae	Anaerolineales	Anaerolineaceae	Leptolinea	uncultured bacterium	0	0	0	0	0	0	0	0	1.2998	0	1.2126	1.0995	0	0	0	0	0	1.1238	0	1.1266
OTU_7623	Bacteria	Chloroflexi	Anaerolineae	Anaerolineales	Anaerolineaceae	Leptolinea	uncultured bacterium	0	0	0	0	0	0	0	0	0	0	0	0	0	0	1.159	0	0	0	0	1.1266
OTU_21000	Bacteria	Chloroflexi	Anaerolineae	Anaerolineales	Anaerolineaceae	Leptolinea	uncultured bacterium	0	0	0	0	0	0	0	0	1.9723	0	0	0	0	1.1238	0	0	0	0	0	1.7514
OTU_21421	Bacteria	Chloroflexi	Anaerolineae	Anaerolineales	Anaerolineaceae	Leptolinea	uncultured bacterium	0	0	0	0	0	0	0	0	0	0	0	0	0	1.1238	0	0	1.9414	0	0	1.7514
OTU_17272	Bacteria	Chloroflexi	Anaerolineae	Anaerolineales	Anaerolineaceae	Leptolinea	uncultured bacterium	0	0	0	1.5811	0	0	0	0	0	0	0	0	0	0	0	0	0	0	1.1156	0
OTU_25	Bacteria	Chloroflexi	Anaerolineae	Anaerolineales	Anaerolineaceae	Leptolinea	uncultured bacterium	4.4775	4.1233	5.0809	5.549	5.8644	6.5716	6.684	6.3955	1.9723	2.1571	1.862	4.3525	5.0556	5.906	6.298	6.3807	7.1746	6.865	6.6797	7.3707
OTU_32	Bacteria	Chloroflexi	Anaerolineae	Anaerolineales	Anaerolineaceae	Leptolinea	uncultured bacterium	2.0142	3.9424	4.2666	5.7223	5.7039	6.2598	6.2736	6.4549	2.7757	2.1571	2.6485	2.974	4.0984	5.7878	6.2046	6.2259	6.5875	6.5205	6.4096	7.207
OTU_130	Bacteria	Chloroflexi	Anaerolineae	Anaerolineales	Anaerolineaceae	Leptolinea	uncultured bacterium	0	3.7356	3.053	3.6951	3.7301	4.4038	4.2617	4.0814	1.9723	0	1.862	3.3424	3.4936	4.0295	4.2851	3.4175	4.3845	3.9213	4.6727	5.1424
OTU_163	Bacteria	Chloroflexi	Anaerolineae	Anaerolineales	Anaerolineaceae	Leptolinea	uncultured bacterium	0	2.3524	1.4982	3.6951	2.3477	3.8525	2.6903	3.3001	1.2998	1.449	0	1.7162	2.7793	3.3832	2.841	3.8397	3.0183	3.3832	3.5238	4.4791
OTU_329	Bacteria	Chloroflexi	Anaerolineae	Anaerolineales	Anaerolineaceae	Leptolinea	uncultured bacterium	0	1.6104	2.6948	2.8024	3.1985	3.4704	3.335	3.0143	1.2998	0	0	1.0995	1.9755	1.7478	3.4415	3.0468	4.1736	3.8044	3.5238	4.0343
OTU_418	Bacteria	Chloroflexi	Anaerolineae	Anaerolineales	Anaerolineaceae	Leptolinea	uncultured bacterium	0	0	1.4982	1.5811	2.8349	3.8525	2.6903	3.0143	0	0	1.2126	1.0995	1.9755	1.7478	2.841	3.2441	3.452	2.7858	2.1701	4.1349
OTU_592	Bacteria	Chloroflexi	Anaerolineae	Anaerolineales	Anaerolineaceae	Leptolinea	uncultured bacterium	0	1.6104	2.2171	1.5811	2.3477	1.4226	2.213	3.743	1.2998	0	1.2126	1.0995	0	2.5153	2.5686	3.0468	2.3954	3.8044	3.9071	3.9261
OTU_597	Bacteria	Chloroflexi	Anaerolineae	Anaerolineales	Anaerolineaceae	Leptolinea	uncultured bacterium	0	0	2.2171	1.5811	3.1985	3.4704	3.335	2.1826	0	0	1.862	1.7162	1.9755	2.5153	2.2324	2.2116	3.452	3.0135	3.1966	3.3878
OTU_718	Bacteria	Chloroflexi	Anaerolineae	Anaerolineales	Anaerolineaceae	Leptolinea	uncultured bacterium	0	0	2.2171	0	0	1.4226	2.213	2.6576	0	0	0	0	0	1.1238	0	0	1.2753	1.1238	2.7728	2.5195
OTU_786	Bacteria	Chloroflexi	Anaerolineae	Anaerolineales	Anaerolineaceae	Leptolinea	uncultured bacterium	0	0	1.4982	1.5811	0	1.4226	0	2.6576	0	0	0	1.0995	2.4326	0	2.5686	1.7745	1.9414	1.1238	1.1156	1.7514
OTU_885	Bacteria	Chloroflexi	Anaerolineae	Anaerolineales	Anaerolineaceae	Leptolinea	uncultured bacterium	0	0	0	2.3173	1.6064	1.4226	2.6903	2.1826	2.4292	0	0	0	0	0	1.7933	1.7745	1.2753	1.7478	1.1156	2.186
OTU_941	Bacteria	Chloroflexi	Anaerolineae	Anaerolineales	Anaerolineaceae	Leptolinea	uncultured bacterium	0	2.3524	2.6948	1.5811	2.3477	1.4226	2.213	0	0	1.449	0	0	1.3023	2.182	1.159	2.2116	2.3954	1.7478	1.7371	2.5195
OTU_1011	Bacteria	Chloroflexi	Anaerolineae	Anaerolineales	Anaerolineaceae	Leptolinea	uncultured bacterium	0	0	0	0	0	0	2.6903	0	0	0	0	1.0995	0	0	1.159	1.1445	1.9414	2.182	1.1156	1.7514
OTU_1017	Bacteria	Chloroflexi	Anaerolineae	Anaerolineales	Anaerolineaceae	Leptolinea	uncultured bacterium	0	0	1.4982	1.5811	1.6064	2.595	0	2.1826	1.2998	0	0	0	1.9755	2.182	1.7933	1.7745	1.2753	3.3832	1.7371	3.018
OTU_1428	Bacteria	Chloroflexi	Anaerolineae	Anaerolineales	Anaerolineaceae	Leptolinea	uncultured bacterium	0	0	1.4982	0	2.3477	1.4226	2.213	1.4698	0	0	0	0	0	2.182	1.159	1.7745	2.7402	1.1238	2.7728	2.5195
OTU_1473	Bacteria	Chloroflexi	Anaerolineae	Anaerolineales	Anaerolineaceae	Leptolinea	uncultured bacterium	0	0	1.4982	0	0	2.595	1.4948	1.4698	0	0	0	1.7162	1.3023	2.182	1.159	0	1.9414	1.7478	1.1156	1.1266
OTU_1474	Bacteria	Chloroflexi	Anaerolineae	Anaerolineales	Anaerolineaceae	Leptolinea	uncultured bacterium	0	2.84	0	0	0	0	1.4948	2.6576	0	0	0	0	0	2.182	1.159	0	1.2753	1.1238	1.7371	1.1266
OTU_1857	Bacteria	Chloroflexi	Anaerolineae	Anaerolineales	Anaerolineaceae	Leptolinea	uncultured bacterium	0	1.6104	0	0	0	1.4226	1.4948	0	0	0	0	0	0	1.7478	1.159	0	2.3954	1.1238	2.1701	2.186
OTU_1974	Bacteria	Chloroflexi	Anaerolineae	Anaerolineales	Anaerolineaceae	Leptolinea	uncultured bacterium	0	0	0	0	0	0	1.4948	2.6576	0	0	1.2126	0	0	1.7478	2.2324	1.7745	0	2.182	0	1.7514
OTU_3704	Bacteria	Chloroflexi	Anaerolineae	Anaerolineales	Anaerolineaceae	Leptolinea	uncultured bacterium	0	0	0	2.3173	1.6064	2.1248	0	2.1826	0	0	0	1.0995	0	1.7478	2.2324	0	0	0	1.1156	1.1266
OTU_3850	Bacteria	Chloroflexi	Anaerolineae	Anaerolineales	Anaerolineaceae	Leptolinea	uncultured bacterium	0	0	0	0	0	0	1.4948	0	0	0	0	0	0	0	0	0	1.2753	1.1238	1.1156	0
OTU_4428	Bacteria	Chloroflexi	Anaerolineae	Anaerolineales	Anaerolineaceae	Leptolinea	uncultured bacterium	0	0	0	0	0	0	0	1.4698	0	0	0	0	0	0	0	0	0	1.1238	0	0
OTU_4771	Bacteria	Chloroflexi	Anaerolineae	Anaerolineales	Anaerolineaceae	Leptolinea	uncultured bacterium	0	0	0	1.5811	0	0	1.4948	0	0	0	0	1.0995	0	0	1.159	0	2.3954	1.7478	1.1156	2.7902
OTU_16374	Bacteria	Chloroflexi	Anaerolineae	Anaerolineales	Anaerolineaceae	Leptolinea	uncultured bacterium	0	0	0	0	0	0	1.4948	0	0	0	0	0	0	0	0	0	0	0	1.1156	1.7514
OTU_4146	Bacteria	Chloroflexi	Anaerolineae	Anaerolineales	Anaerolineaceae	Leptolinea	uncultured bacterium	0	0	0	1.5811	0	0	0	0	0	1.449	0	0	0	1.1238	0	0	1.9414	0	0	0
OTU_5461	Bacteria	Chloroflexi	Anaerolineae	Anaerolineales	Anaerolineaceae	Leptolinea	uncultured bacterium	0	0	2.2171	0	0	2.1248	0	0	1.2998	0	0	1.0995	0	0	0	1.1445	1.2753	0	0	1.1266
OTU_7524	Bacteria	Chloroflexi	Anaerolineae	Anaerolineales	Anaerolineaceae	Leptolinea	uncultured bacterium	0	0	0	1.5811	2.3477	2.1248	1.4948	1.4698	0	0	0	1.0995	2.4326	1.7478	0	2.2116	0	2.182	2.1701	1.1266
OTU_7445	Bacteria	Chloroflexi	Anaerolineae	Anaerolineales	Anaerolineaceae	NA	NA	0	0	0	0	0	1.4226	2.213	0	0	0	0	0	0	0	0	0	0	0	0	0
OTU_21908	Bacteria	Chloroflexi	Anaerolineae	Anaerolineales	Anaerolineaceae	Leptolinea	uncultured bacterium	0	0	0	0	0	1.4226	1.4948	0	0	0	0	0	0	0	0	0	1.2753	0	0	1.1266
OTU_2511	Bacteria	Chloroflexi	Anaerolineae	Anaerolineales	Anaerolineaceae	NA	NA	0	1.6104	1.4982	0	1.6064	0	2.213	0	0	0	0	0	0	0	1.159	0	0	0	0	0
OTU_59934	Bacteria	Chloroflexi	Anaerolineae	Anaerolineales	Anaerolineaceae	NA	NA	0	0	0	0	0	1.4226	0	1.4698	0	0	0	0	0	0	0	0	0	0	0	0
OTU_3984	Bacteria	Chloroflexi	Anaerolineae	Anaerolineales	Anaerolineaceae	NA	NA	0	0	1.4982	1.5811	1.6064	2.1248	2.213	2.6576	0	0	0	0	0	0	0	0	0	0	0	0
OTU_6078	Bacteria	Chloroflexi	Anaerolineae	Anaerolineales	Anaerolineaceae	NA	NA	0	0	0	0	0	0	0	0	0	0	1.2126	1.0995	0	0	0	0	0	0	0	0
OTU_3041	Bacteria	Chloroflexi	Anaerolineae	Anaerolineales	Anaerolineaceae	NA	NA	0	0	0	0	0	0	0	0	1.2998	0	0	1.0995	0	2.7858	1.159	1.7745	0	1.7478	1.1156	1.1266
OTU_82969	Bacteria	Chloroflexi	Anaerolineae	Anaerolineales	Anaerolineaceae	NA	NA	0	0	0	0	0	0	0	0	0	0	0	0	0	0	0	1.1445	1.2753	0	0	0
OTU_202	Bacteria	Chloroflexi	Anaerolineae	Anaerolineales	Anaerolineaceae	NA	NA	0	0	0	0	0	0	0	1.4698	3.2886	2.63	5.0848	4.0875	1.3023	4.8137	3.2677	3.2441	3.452	3.3832	4.2097	4.2289
OTU_1741	Bacteria	Chloroflexi	Anaerolineae	Anaerolineales	Anaerolineaceae	NA	NA	0	0	2.2171	1.5811	0	0	0	0	1.2998	1.449	3.1546	0	0	4.0295	2.2324	2.2116	1.9414	1.1238	2.5027	2.186
OTU_1772	Bacteria	Chloroflexi	Anaerolineae	Anaerolineales	Anaerolineaceae	NA	NA	0	0	0	0	0	0	0	0	0	1.449	2.3082	1.0995	0	0	0	0	0	0	1.1156	2.186
OTU_1967	Bacteria	Chloroflexi	Anaerolineae	Anaerolineales	Anaerolineaceae	NA	NA	2.0142	0	0	0	0	0	0	0	1.2998	1.449	1.862	2.1468	0	1.7478	0	1.7745	1.9414	0	1.1156	2.186
OTU_2288	Bacteria	Chloroflexi	Anaerolineae	Anaerolineales	Anaerolineaceae	NA	NA	0	0	0	0	0	0	0	0	0	0	1.2126	0	1.3023	1.1238	0	0	1.2753	0	0	1.1266
OTU_3355	Bacteria	Chloroflexi	Anaerolineae	Anaerolineales	Anaerolineaceae	NA	NA	0	0	0	0	0	0	0	0	1.2998	1.449	2.3082	1.7162	0	0	0	0	0	0	0	0
OTU_3744	Bacteria	Chloroflexi	Anaerolineae	Anaerolineales	Anaerolineaceae	NA	NA	0	0	0	0	0	0	0	0	0	0	1.2126	1.0995	0	2.182	1.159	0	1.2753	1.1238	0	1.7514
OTU_4555	Bacteria	Chloroflexi	Anaerolineae	Anaerolineales	Anaerolineaceae	NA	NA	0	0	0	0	0	0	0	0	0	0	1.862	1.0995	0	0	0	0	0	0	1.1156	0
OTU_4758	Bacteria	Chloroflexi	Anaerolineae	Anaerolineales	Anaerolineaceae	NA	NA	0	0	0	0	0	0	0	0	0	0	0	0	0	1.1238	0	1.1445	0	0	0	1.7514
OTU_5210	Bacteria	Chloroflexi	Anaerolineae	Anaerolineales	Anaerolineaceae	NA	NA	0	0	0	0	0	0	0	0	1.2998	0	1.2126	0	1.3023	1.1238	0	0	0	0	0	0
OTU_6319	Bacteria	Chloroflexi	Anaerolineae	Anaerolineales	Anaerolineaceae	NA	NA	0	0	0	0	0	0	0	0	0	0	1.2126	1.0995	0	1.1238	0	0	0	0	0	1.1266
OTU_7280	Bacteria	Chloroflexi	Anaerolineae	Anaerolineales	Anaerolineaceae	NA	NA	0	0	0	0	0	0	0	0	0	0	1.2126	0	0	1.1238	0	0	0	0	0	0
OTU_20066	Bacteria	Chloroflexi	Anaerolineae	Anaerolineales	Anaerolineaceae	NA	NA	0	0	0	0	0	0	0	0	0	0	2.3082	0	1.3023	0	0	0	0	1.1238	0	1.1266
OTU_40177	Bacteria	Chloroflexi	Anaerolineae	Anaerolineales	Anaerolineaceae	NA	NA	0	0	0	0	0	0	0	0	0	0	1.862	0	0	0	0	1.1445	0	0	0	0
OTU_16696	Bacteria	Chloroflexi	Anaerolineae	Anaerolineales	Anaerolineaceae	NA	NA	0	0	0	0	0	0	0	0	0	1.449	0	1.0995	0	1.7478	0	0	0	0	1.1156	0
OTU_21707	Bacteria	Chloroflexi	Anaerolineae	Anaerolineales	Anaerolineaceae	NA	NA	0	0	0	0	0	0	0	0	0	0	0	0	0	0	1.159	0	0	0	0	1.1266
OTU_40397	Bacteria	Chloroflexi	Anaerolineae	Anaerolineales	Anaerolineaceae	NA	NA	0	0	0	0	0	0	0	0	0	0	2.3082	1.0995	0	1.1238	1.159	0	2.3954	0	0	0
OTU_10138	Bacteria	Chloroflexi	Anaerolineae	Anaerolineales	Anaerolineaceae	Leptolinea	uncultured soil bacterium	0	0	1.4982	0	1.6064	1.4226	1.4948	1.4698	0	0	0	2.1468	0	1.1238	0	0	0	1.1238	0	0
OTU_1289	Bacteria	Chloroflexi	Anaerolineae	Anaerolineales	Anaerolineaceae	NA	NA	2.0142	2.3524	2.6948	2.3173	0	0	0	1.4698	2.4292	0	2.6485	2.7472	1.3023	2.7858	2.5686	0	2.3954	3.0135	1.7371	3.6819
OTU_3310	Bacteria	Chloroflexi	Anaerolineae	Anaerolineales	Anaerolineaceae	NA	NA	0	2.84	1.4982	0	0	0	1.4948	1.4698	1.2998	0	3.1546	1.0995	0	0	0	0	0	0	1.1156	1.1266
OTU_4101	Bacteria	Chloroflexi	Anaerolineae	Anaerolineales	Anaerolineaceae	NA	NA	0	0	0	0	0	0	0	1.4698	0	0	0	0	1.3023	1.1238	0	1.1445	1.2753	0	1.1156	1.1266
OTU_5902	Bacteria	Chloroflexi	Anaerolineae	Anaerolineales	Anaerolineaceae	Leptolinea	uncultured soil bacterium	0	3.2038	3.053	0	0	1.4226	0	2.1826	0	0	0	0	0	0	0	0	0	0	0	0
OTU_7259	Bacteria	Chloroflexi	Anaerolineae	Anaerolineales	Anaerolineaceae	NA	NA	0	0	0	0	0	0	0	0	0	0	0	0	0	1.1238	0	0	0	0	0	1.1266
OTU_19280	Bacteria	Chloroflexi	Anaerolineae	Anaerolineales	Anaerolineaceae	NA	NA	0	0	0	0	0	0	0	0	0	0	0	1.0995	0	0	0	0	0	0	0	1.1266
OTU_33096	Bacteria	Chloroflexi	Anaerolineae	Anaerolineales	Anaerolineaceae	NA	NA	0	1.6104	0	0	0	0	0	0	0	0	0	0	0	0	1.159	0	0	0	0	0
OTU_37325	Bacteria	Chloroflexi	Anaerolineae	Anaerolineales	Anaerolineaceae	NA	NA	0	0	2.2171	0	0	0	0	0	0	0	0	0	0	0	0	0	0	0	0	0
OTU_37547	Bacteria	Chloroflexi	Anaerolineae	Anaerolineales	Anaerolineaceae	NA	NA	0	0	1.4982	0	0	1.4226	0	0	0	0	0	0	0	0	0	0	0	0	0	0
OTU_43463	Bacteria	Chloroflexi	Anaerolineae	Anaerolineales	Anaerolineaceae	NA	NA	0	0	0	0	0	0	0	0	0	0	1.2126	0	0	0	0	0	1.2753	0	0	0
OTU_64118	Bacteria	Chloroflexi	Anaerolineae	Anaerolineales	Anaerolineaceae	NA	NA	0	0	0	0	0	0	0	0	0	0	0	0	0	1.7478	0	0	0	0	0	0
OTU_10348	Bacteria	Chloroflexi	Anaerolineae	Anaerolineales	Anaerolineaceae	NA	NA	0	1.6104	0	1.5811	0	1.4226	0	0	0	0	0	0	0	0	0	0	0	1.1238	0	0
OTU_21578	Bacteria	Chloroflexi	Anaerolineae	Anaerolineales	Anaerolineaceae	NA	NA	0	0	0	0	0	0	0	0	0	1.449	0	0	0	0	0	0	0	0	0	1.1266
OTU_4658	Bacteria	Chloroflexi	Anaerolineae	Anaerolineales	Anaerolineaceae	Leptolinea	uncultured soil bacterium	0	0	0	0	0	0	0	0	0	0	1.2126	0	0	0	0	0	0	0	1.1156	0
OTU_7684	Bacteria	Chloroflexi	Anaerolineae	Anaerolineales	Anaerolineaceae	NA	NA	2.0142	0	0	0	0	0	0	0	0	0	0	0	0	1.1238	1.159	0	0	1.1238	0	0
OTU_4754	Bacteria	Chloroflexi	Anaerolineae	Anaerolineales	Anaerolineaceae	NA	NA	0	0	1.4982	0	1.6064	0	0	0	1.2998	1.449	0	1.7162	0	1.1238	1.7933	0	0	2.182	1.1156	1.1266
OTU_6179	Bacteria	Chloroflexi	Anaerolineae	Anaerolineales	Anaerolineaceae	NA	NA	0	0	0	0	0	0	0	0	0	0	1.2126	0	0	0	0	0	0	0	0	1.1266
OTU_3517	Bacteria	Chloroflexi	Anaerolineae	Anaerolineales	Anaerolineaceae	NA	NA	2.0142	1.6104	1.4982	2.8024	1.6064	2.9491	0	2.1826	1.9723	0	0	1.0995	0	1.7478	0	1.7745	1.2753	1.1238	1.1156	1.7514
OTU_9111	Bacteria	Chloroflexi	Anaerolineae	Anaerolineales	Anaerolineaceae	NA	NA	0	1.6104	0	0	0	0	0	0	0	0	0	0	0	0	0	0	0	1.1238	0	0
OTU_12074	Bacteria	Chloroflexi	Anaerolineae	Anaerolineales	Anaerolineaceae	NA	NA	0	0	0	0	0	0	0	0	0	0	0	0	0	0	0	0	0	1.1238	1.1156	0
OTU_18969	Bacteria	Chloroflexi	Anaerolineae	Anaerolineales	Anaerolineaceae	NA	NA	0	0	0	0	0	0	0	0	0	0	0	0	0	1.1238	0	0	0	0	0	1.1266
OTU_19366	Bacteria	Chloroflexi	Anaerolineae	Anaerolineales	Anaerolineaceae	NA	NA	0	0	0	0	0	0	0	0	0	1.449	0	0	0	0	0	1.1445	0	0	0	1.1266
OTU_41174	Bacteria	Chloroflexi	Anaerolineae	Anaerolineales	Anaerolineaceae	NA	NA	0	0	0	0	0	0	0	0	0	0	1.2126	0	0	1.1238	0	0	0	0	0	0
OTU_7772	Bacteria	Chloroflexi	Anaerolineae	Anaerolineales	Anaerolineaceae	NA	NA	0	0	0	0	0	0	0	0	0	0	0	0	0	1.1238	1.159	0	0	0	0	0
OTU_1051	Bacteria	Chloroflexi	Anaerolineae	Anaerolineales	Anaerolineaceae	Leptolinea	NA	0	0	0	0	0	0	0	0	0	0	1.2126	1.7162	0	1.7478	1.159	1.7745	0	2.182	1.7371	0
OTU_2731	Bacteria	Chloroflexi	Anaerolineae	Anaerolineales	Anaerolineaceae	Leptolinea	NA	0	0	0	0	0	0	0	0	0	0	1.2126	0	1.3023	0	0	0	0	1.1238	1.7371	0
OTU_16699	Bacteria	Chloroflexi	Anaerolineae	Anaerolineales	Anaerolineaceae	Leptolinea	NA	0	0	0	0	0	0	0	0	0	0	0	1.0995	0	0	0	0	0	0	1.1156	0
OTU_43852	Bacteria	Chloroflexi	Anaerolineae	Anaerolineales	Anaerolineaceae	NA	NA	0	0	0	0	0	0	0	0	0	0	1.2126	0	0	1.1238	0	0	0	0	0	0
OTU_3295	Bacteria	Chloroflexi	Anaerolineae	Anaerolineales	Anaerolineaceae	NA	NA	0	0	0	0	0	0	0	0	1.2998	0	1.862	0	0	1.7478	0	0	0	0	1.1156	1.1266
OTU_7293	Bacteria	Chloroflexi	Anaerolineae	Anaerolineales	Anaerolineaceae	NA	NA	0	0	0	0	0	0	0	0	0	0	1.2126	0	0	1.1238	0	0	0	0	0	0
OTU_1639	Bacteria	Chloroflexi	Anaerolineae	Anaerolineales	Anaerolineaceae	NA	NA	0	0	0	0	1.6064	1.4226	0	0	0	0	0	0	0	1.1238	1.159	1.1445	0	0	1.1156	2.7902
OTU_10559	Bacteria	Chloroflexi	Anaerolineae	Anaerolineales	Anaerolineaceae	NA	NA	0	0	0	0	0	0	0	1.4698	0	0	0	0	0	0	0	0	0	1.1238	0	0
OTU_20118	Bacteria	Chloroflexi	Anaerolineae	Anaerolineales	Anaerolineaceae	NA	NA	0	0	0	0	0	0	0	0	0	0	0	0	0	1.1238	0	0	0	0	0	1.1266
OTU_43308	Bacteria	Chloroflexi	Anaerolineae	Anaerolineales	Anaerolineaceae	NA	NA	0	0	0	0	0	0	0	0	0	0	2.3082	0	0	0	0	1.1445	1.2753	0	0	0
OTU_129	Bacteria	Chloroflexi	Anaerolineae	Anaerolineales	Anaerolineaceae	NA	NA	0	0	0	0	0	0	1.4948	0	0	1.449	3.5286	4.431	3.9693	3.8044	4.5357	3.4175	5.2984	4.2241	3.5238	4.4791
OTU_474	Bacteria	Chloroflexi	Anaerolineae	Anaerolineales	Anaerolineaceae	NA	NA	0	0	0	0	0	1.4226	1.4948	1.4698	1.2998	1.449	0	1.0995	3.2924	2.7858	3.0701	2.5466	3.9264	3.2102	3.1966	2.186
OTU_2013	Bacteria	Chloroflexi	Anaerolineae	Anaerolineales	Anaerolineaceae	NA	NA	0	0	0	0	0	0	0	0	0	0	0	0	1.3023	1.7478	1.159	0	1.9414	1.7478	1.1156	1.7514
OTU_2055	Bacteria	Chloroflexi	Anaerolineae	Anaerolineales	Anaerolineaceae	NA	NA	0	0	1.4982	0	0	0	0	1.4698	0	0	0	1.7162	1.9755	1.1238	0	0	2.3954	1.1238	1.1156	1.1266
OTU_2066	Bacteria	Chloroflexi	Anaerolineae	Anaerolineales	Anaerolineaceae	NA	NA	0	0	0	0	0	0	0	0	0	0	0	0	0	0	1.159	1.1445	0	0	0	2.5195
OTU_2089	Bacteria	Chloroflexi	Anaerolineae	Anaerolineales	Anaerolineaceae	NA	NA	0	0	0	0	0	0	0	0	0	0	0	1.0995	1.3023	1.1238	1.159	1.1445	2.3954	1.1238	0	1.7514
OTU_3736	Bacteria	Chloroflexi	Anaerolineae	Anaerolineales	Anaerolineaceae	NA	NA	0	0	0	0	0	0	0	0	0	0	0	0	0	1.1238	1.7933	0	0	0	1.7371	1.1266
OTU_3917	Bacteria	Chloroflexi	Anaerolineae	Anaerolineales	Anaerolineaceae	NA	NA	0	0	0	0	0	1.4226	0	0	0	0	0	0	1.3023	2.182	1.7933	0	0	1.1238	0	0
OTU_7953	Bacteria	Chloroflexi	Anaerolineae	Anaerolineales	Anaerolineaceae	NA	NA	0	0	0	0	0	0	0	0	0	0	0	0	0	0	0	1.7745	0	0	0	0
OTU_7959	Bacteria	Chloroflexi	Anaerolineae	Anaerolineales	Anaerolineaceae	NA	NA	0	0	0	0	0	0	0	0	0	0	0	0	0	1.1238	0	1.1445	0	1.1238	0	0
OTU_8284	Bacteria	Chloroflexi	Anaerolineae	Anaerolineales	Anaerolineaceae	NA	NA	0	0	0	0	0	0	0	0	0	0	0	1.0995	0	1.7478	0	0	2.7402	1.1238	1.1156	0
OTU_8417	Bacteria	Chloroflexi	Anaerolineae	Anaerolineales	Anaerolineaceae	NA	NA	0	0	0	0	0	0	0	0	0	0	0	1.0995	0	0	0	0	1.9414	0	1.1156	0
OTU_13451	Bacteria	Chloroflexi	Anaerolineae	Anaerolineales	Anaerolineaceae	NA	NA	0	0	0	0	0	0	0	0	0	0	0	0	0	0	0	0	1.2753	0	1.1156	0
OTU_84013	Bacteria	Chloroflexi	Anaerolineae	Anaerolineales	Anaerolineaceae	NA	NA	0	0	0	0	0	0	0	0	0	0	0	0	0	0	0	0	1.9414	0	0	0
OTU_40880	Bacteria	Chloroflexi	Anaerolineae	Anaerolineales	Anaerolineaceae	NA	NA	0	0	0	0	0	0	0	0	0	0	1.2126	0	0	0	0	1.1445	1.2753	0	0	0
OTU_67369	Bacteria	Chloroflexi	Anaerolineae	Anaerolineales	Anaerolineaceae	NA	NA	0	0	0	0	0	0	0	0	0	0	0	1.0995	0	1.1238	0	1.1445	1.2753	0	1.1156	0
OTU_70126	Bacteria	Chloroflexi	Anaerolineae	Anaerolineales	Anaerolineaceae	uncultured	NA	0	0	0	0	0	0	1.4948	1.4698	0	0	0	0	0	0	1.7933	0	0	0	0	0
OTU_49	Bacteria	Chloroflexi	Anaerolineae	Anaerolineales	Anaerolineaceae	uncultured	uncultured Chloroflexi bacterium	0	4.4285	4.3973	6.8398	7.1087	7.7445	7.7879	8.6601	0	0	0	2.974	1.9755	3.9213	3.4415	3.7122	3.628	3.6772	3.7903	4.2289
OTU_347	Bacteria	Chloroflexi	Anaerolineae	Anaerolineales	Anaerolineaceae	uncultured	uncultured Chloroflexi bacterium	0	2.3524	3.053	4.5181	4.7858	5.247	5.5931	6.0929	0	0	0	0	1.9755	1.1238	2.2324	1.1445	1.2753	2.5153	1.7371	1.7514
OTU_523	Bacteria	Chloroflexi	Anaerolineae	Anaerolineales	Anaerolineaceae	uncultured	uncultured Chloroflexi bacterium	0	1.6104	2.6948	2.8024	3.1985	4.514	4.3923	4.5855	0	0	0	1.7162	0	1.1238	1.159	1.1445	1.2753	1.1238	0	1.1266
OTU_586	Bacteria	Chloroflexi	Anaerolineae	Anaerolineales	Anaerolineaceae	uncultured	uncultured Chloroflexi bacterium	0	2.3524	1.4982	3.4542	3.4886	4.2845	4.6227	5.6599	0	0	0	0	1.3023	1.7478	0	1.1445	1.2753	1.1238	0	2.5195
OTU_776	Bacteria	Chloroflexi	Anaerolineae	Anaerolineales	Anaerolineaceae	uncultured	uncultured Chloroflexi bacterium	0	1.6104	0	0	3.4886	4.2845	4.3923	3.743	0	0	0	0	0	1.1238	1.159	1.1445	1.2753	0	1.7371	0
OTU_883	Bacteria	Chloroflexi	Anaerolineae	Anaerolineales	Anaerolineaceae	uncultured	uncultured Chloroflexi bacterium	0	0	1.4982	2.3173	3.1985	4.4038	4.6227	4.7839	0	0	0	1.7162	1.9755	1.1238	1.159	1.7745	0	1.7478	0	1.7514
OTU_1016	Bacteria	Chloroflexi	Anaerolineae	Anaerolineales	Anaerolineaceae	uncultured	uncultured Chloroflexi bacterium	0	0	1.4982	2.3173	3.1985	3.6741	4.118	4.2249	0	0	0	1.0995	1.9755	0	0	0	0	1.1238	0	0
OTU_1360	Bacteria	Chloroflexi	Anaerolineae	Anaerolineales	Anaerolineaceae	uncultured	uncultured Chloroflexi bacterium	0	0	1.4982	1.5811	0	1.4226	3.779	4.2249	0	0	0	0	0	0	0	1.1445	1.2753	0	1.1156	0
OTU_1410	Bacteria	Chloroflexi	Anaerolineae	Anaerolineales	Anaerolineaceae	uncultured	uncultured Chloroflexi bacterium	0	1.6104	0	2.3173	3.9369	4.1544	3.335	2.6576	0	0	0	1.0995	0	0	0	0	0	1.1238	0	0
OTU_1435	Bacteria	Chloroflexi	Anaerolineae	Anaerolineales	Anaerolineaceae	uncultured	uncultured Chloroflexi bacterium	0	1.6104	0	0	3.1985	0	3.0484	3.9221	0	0	0	0	0	0	0	1.1445	1.2753	0	0	0
OTU_1470	Bacteria	Chloroflexi	Anaerolineae	Anaerolineales	Anaerolineaceae	uncultured	uncultured Chloroflexi bacterium	0	0	0	2.3173	1.6064	3.8525	2.213	3.743	0	0	0	1.0995	0	0	1.159	0	0	1.1238	0	0
OTU_1829	Bacteria	Chloroflexi	Anaerolineae	Anaerolineales	Anaerolineaceae	uncultured	uncultured Chloroflexi bacterium	0	0	2.6948	2.3173	3.7301	3.6741	4.3923	4.7839	0	0	0	0	0	0	1.7933	1.1445	1.2753	0	0	0
OTU_3114	Bacteria	Chloroflexi	Anaerolineae	Anaerolineales	Anaerolineaceae	uncultured	uncultured Chloroflexi bacterium	0	1.6104	1.4982	2.3173	1.6064	2.595	2.6903	3.5385	0	0	0	0	0	0	1.159	0	0	0	0	0
OTU_3396	Bacteria	Chloroflexi	Anaerolineae	Anaerolineales	Anaerolineaceae	uncultured	uncultured Chloroflexi bacterium	0	0	0	2.3173	1.6064	1.4226	2.213	1.4698	0	0	0	0	0	0	0	0	0	0	0	0
OTU_3814	Bacteria	Chloroflexi	Anaerolineae	Anaerolineales	Anaerolineaceae	uncultured	uncultured Chloroflexi bacterium	0	0	0	0	1.6064	0	2.213	1.4698	0	0	0	0	0	0	0	0	0	0	0	0
OTU_69928	Bacteria	Chloroflexi	Anaerolineae	Anaerolineales	Anaerolineaceae	uncultured	uncultured Chloroflexi bacterium	0	0	0	0	0	0	1.4948	1.4698	0	0	0	0	0	0	0	0	0	0	0	0
OTU_1471	Bacteria	Chloroflexi	Anaerolineae	Anaerolineales	Anaerolineaceae	uncultured	uncultured Chloroflexi bacterium	0	0	2.6948	1.5811	3.7301	4.2845	2.213	3.3001	0	0	0	0	0	0	0	0	0	0	1.1156	0
OTU_2082	Bacteria	Chloroflexi	Anaerolineae	Anaerolineales	Anaerolineaceae	uncultured	uncultured Chloroflexi bacterium	0	0	0	0	1.6064	0	1.4948	1.4698	0	0	0	0	0	0	0	0	0	1.1238	0	1.1266
OTU_3398	Bacteria	Chloroflexi	Anaerolineae	Anaerolineales	Anaerolineaceae	uncultured	uncultured Chloroflexi bacterium	0	0	0	1.5811	1.6064	0	1.4948	1.4698	0	0	0	0	0	0	0	0	0	0	0	1.7514
OTU_3993	Bacteria	Chloroflexi	Anaerolineae	Anaerolineales	Anaerolineaceae	uncultured	NA	0	0	2.2171	1.5811	1.6064	0	3.335	3.3001	0	0	0	0	0	0	0	0	0	0	0	0
OTU_4597	Bacteria	Chloroflexi	Anaerolineae	Anaerolineales	Anaerolineaceae	uncultured	uncultured Chloroflexi bacterium	0	0	0	0	0	1.4226	0	0	0	0	0	0	0	0	1.159	0	0	0	1.1156	0
OTU_4843	Bacteria	Chloroflexi	Anaerolineae	Anaerolineales	Anaerolineaceae	uncultured	uncultured Chloroflexi bacterium	0	0	0	1.5811	1.6064	2.9491	2.6903	3.5385	0	0	0	0	0	0	0	0	0	0	0	1.1266
OTU_7453	Bacteria	Chloroflexi	Anaerolineae	Anaerolineales	Anaerolineaceae	uncultured	uncultured Chloroflexi bacterium	0	0	1.4982	0	2.3477	1.4226	2.6903	3.3001	0	0	0	0	0	0	0	0	0	0	0	0
OTU_46848	Bacteria	Chloroflexi	Anaerolineae	Anaerolineales	Anaerolineaceae	uncultured	NA	0	0	0	1.5811	0	1.4226	1.4948	0	0	0	0	0	0	0	0	0	0	0	0	0
OTU_7558	Bacteria	Chloroflexi	Anaerolineae	Anaerolineales	Anaerolineaceae	uncultured	NA	0	0	2.2171	0	1.6064	0	1.4948	0	0	0	0	0	0	0	0	0	0	0	0	0
OTU_53981	Bacteria	Chloroflexi	Anaerolineae	Anaerolineales	Anaerolineaceae	uncultured	NA	0	0	0	0	1.6064	0	1.4948	0	0	0	0	0	0	0	0	0	0	0	0	0
OTU_397	Bacteria	Chloroflexi	Anaerolineae	Anaerolineales	Anaerolineaceae	uncultured	NA	2.0142	0	3.5788	4.082	5.3167	4.6164	5.3576	5.6084	0	0	0	1.0995	1.3023	1.1238	2.2324	1.7745	1.2753	2.5153	2.1701	1.7514
OTU_3667	Bacteria	Chloroflexi	Anaerolineae	Anaerolineales	Anaerolineaceae	uncultured	NA	0	1.6104	0	1.5811	0	2.1248	1.4948	3.5385	0	0	0	0	0	0	0	0	0	0	1.1156	1.1266
OTU_5840	Bacteria	Chloroflexi	Anaerolineae	Anaerolineales	Anaerolineaceae	uncultured	NA	0	0	1.4982	0	1.6064	0	1.4948	1.4698	0	0	0	0	0	0	1.159	0	0	0	0	0
OTU_6641	Bacteria	Chloroflexi	Anaerolineae	Anaerolineales	Anaerolineaceae	uncultured	NA	0	0	0	0	1.6064	0	0	1.4698	0	0	0	0	0	0	0	0	0	0	0	0
OTU_6695	Bacteria	Chloroflexi	Anaerolineae	Anaerolineales	Anaerolineaceae	uncultured	NA	0	0	0	0	1.6064	0	1.4948	2.1826	0	0	0	0	0	0	0	0	0	0	0	0
OTU_7907	Bacteria	Chloroflexi	Anaerolineae	Anaerolineales	Anaerolineaceae	uncultured	NA	0	0	0	0	0	0	1.4948	1.4698	0	0	0	0	0	0	0	0	0	0	0	0
OTU_7924	Bacteria	Chloroflexi	Anaerolineae	Anaerolineales	Anaerolineaceae	uncultured	NA	0	0	1.4982	0	0	1.4226	1.4948	2.1826	0	0	0	0	0	0	0	0	0	0	0	0
OTU_10486	Bacteria	Chloroflexi	Anaerolineae	Anaerolineales	Anaerolineaceae	uncultured	NA	0	0	0	1.5811	1.6064	0	1.4948	1.4698	0	0	0	1.0995	0	0	0	0	0	1.1238	0	0
OTU_11805	Bacteria	Chloroflexi	Anaerolineae	Anaerolineales	Anaerolineaceae	uncultured	NA	0	0	1.4982	0	0	0	0	0	0	0	0	0	0	0	0	0	0	1.1238	0	0
OTU_17372	Bacteria	Chloroflexi	Anaerolineae	Anaerolineales	Anaerolineaceae	uncultured	NA	0	0	0	0	0	0	0	1.4698	0	0	0	0	0	0	0	1.1445	1.2753	0	1.1156	0
OTU_22788	Bacteria	Chloroflexi	Anaerolineae	Anaerolineales	Anaerolineaceae	uncultured	NA	0	0	0	0	0	1.4226	0	0	0	0	0	0	0	0	0	0	0	0	0	1.1266
OTU_25317	Bacteria	Chloroflexi	Anaerolineae	Anaerolineales	Anaerolineaceae	uncultured	NA	2.0142	0	0	0	1.6064	0	0	1.4698	0	0	0	0	0	0	0	0	0	0	0	0
OTU_65489	Bacteria	Chloroflexi	Anaerolineae	Anaerolineales	Anaerolineaceae	uncultured	NA	0	0	0	0	0	0	0	0	0	0	0	0	0	1.7478	0	0	0	0	0	0
OTU_60607	Bacteria	Chloroflexi	Anaerolineae	Anaerolineales	Anaerolineaceae	uncultured	NA	0	0	0	1.5811	0	2.1248	0	2.1826	0	0	0	0	0	0	0	0	0	0	0	0
OTU_68488	Bacteria	Chloroflexi	Anaerolineae	Anaerolineales	Anaerolineaceae	uncultured	NA	0	0	0	0	0	0	1.4948	1.4698	0	0	0	0	0	0	0	0	0	0	0	0
OTU_53749	Bacteria	Chloroflexi	Anaerolineae	Anaerolineales	Anaerolineaceae	uncultured	NA	0	0	0	2.3173	1.6064	1.4226	0	2.6576	0	0	0	0	0	0	0	0	0	0	0	0
OTU_39132	Bacteria	Chloroflexi	Anaerolineae	Anaerolineales	Anaerolineaceae	uncultured	NA	0	0	1.4982	0	0	0	1.4948	0	0	0	0	0	0	0	0	0	0	0	0	0
OTU_527	Bacteria	Chloroflexi	Anaerolineae	Anaerolineales	Anaerolineaceae	uncultured	NA	0	1.6104	3.5788	4.2425	4.1177	4.9659	4.9113	5.2543	0	0	0	0	0	0	0	0	0	0	0	0
OTU_697	Bacteria	Chloroflexi	Anaerolineae	Anaerolineales	Anaerolineaceae	uncultured	NA	0	2.84	3.053	0	3.7301	4.0113	3.779	4.6881	0	0	0	0	0	0	0	0	0	0	0	0
OTU_6259	Bacteria	Chloroflexi	Anaerolineae	Anaerolineales	Anaerolineaceae	uncultured	NA	0	0	0	2.3173	2.3477	2.9491	2.6903	2.1826	0	0	0	0	0	0	0	0	0	0	0	0
OTU_7821	Bacteria	Chloroflexi	Anaerolineae	Anaerolineales	Anaerolineaceae	uncultured	NA	0	0	0	0	1.6064	0	0	1.4698	0	0	0	0	0	0	0	0	0	0	0	0
OTU_44604	Bacteria	Chloroflexi	Anaerolineae	Anaerolineales	Anaerolineaceae	uncultured	NA	0	0	0	1.5811	0	2.1248	1.4948	1.4698	0	0	0	0	0	0	0	0	0	0	0	0
OTU_45082	Bacteria	Chloroflexi	Anaerolineae	Anaerolineales	Anaerolineaceae	uncultured	NA	0	0	0	1.5811	0	1.4226	0	0	0	0	0	0	0	0	0	0	0	0	0	0
OTU_46511	Bacteria	Chloroflexi	Anaerolineae	Anaerolineales	Anaerolineaceae	uncultured	NA	0	0	0	1.5811	0	1.4226	1.4948	0	0	0	0	0	0	0	0	0	0	0	0	0
OTU_53569	Bacteria	Chloroflexi	Anaerolineae	Anaerolineales	Anaerolineaceae	uncultured	NA	0	0	0	0	2.3477	0	0	0	0	0	0	0	0	0	0	0	0	0	0	0
OTU_367	Bacteria	Chloroflexi	Anaerolineae	Anaerolineales	Anaerolineaceae	uncultured	uncultured bacterium	0	2.3524	2.2171	3.4542	5.0755	5.1133	4.7254	3.743	0	0	0	0	0	0	0	0	0	0	0	0
OTU_1422	Bacteria	Chloroflexi	Anaerolineae	Anaerolineales	Anaerolineaceae	uncultured	uncultured bacterium	0	0	1.4982	0	3.1985	2.595	1.4948	2.6576	0	0	0	0	0	0	0	0	0	0	0	0
OTU_1486	Bacteria	Chloroflexi	Anaerolineae	Anaerolineales	Anaerolineaceae	uncultured	uncultured bacterium	0	0	1.4982	3.1648	2.3477	1.4226	2.6903	2.1826	0	1.449	0	0	0	0	0	0	0	0	0	0
OTU_6200	Bacteria	Chloroflexi	Anaerolineae	Anaerolineales	Anaerolineaceae	uncultured	uncultured bacterium	0	0	2.6948	1.5811	2.3477	2.9491	1.4948	0	0	0	0	0	0	0	0	0	0	0	0	0
OTU_6261	Bacteria	Chloroflexi	Anaerolineae	Anaerolineales	Anaerolineaceae	uncultured	uncultured bacterium	0	0	0	1.5811	0	1.4226	2.213	1.4698	0	0	0	0	0	0	0	0	0	0	0	0
OTU_6682	Bacteria	Chloroflexi	Anaerolineae	Anaerolineales	Anaerolineaceae	uncultured	NA	0	0	0	2.8024	1.6064	2.1248	1.4948	1.4698	0	0	0	0	0	0	0	0	0	0	0	0
OTU_37457	Bacteria	Chloroflexi	Anaerolineae	Anaerolineales	Anaerolineaceae	uncultured	NA	0	0	1.4982	0	1.6064	0	0	0	0	0	0	0	0	0	0	0	0	0	0	0
OTU_45886	Bacteria	Chloroflexi	Anaerolineae	Anaerolineales	Anaerolineaceae	uncultured	uncultured bacterium	0	0	0	1.5811	0	0	0	1.4698	0	0	0	0	0	0	0	0	0	0	0	0
OTU_54613	Bacteria	Chloroflexi	Anaerolineae	Anaerolineales	Anaerolineaceae	uncultured	uncultured bacterium	0	0	0	1.5811	1.6064	1.4226	1.4948	1.4698	0	0	0	0	0	0	0	0	0	0	0	0
OTU_2295	Bacteria	Chloroflexi	Anaerolineae	Anaerolineales	Anaerolineaceae	uncultured	NA	0	0	2.2171	2.3173	1.6064	1.4226	2.213	2.1826	0	0	0	0	0	0	0	0	0	0	0	0
OTU_68548	Bacteria	Chloroflexi	Anaerolineae	Anaerolineales	Anaerolineaceae	uncultured	NA	0	0	0	0	0	0	1.4948	1.4698	0	0	0	0	0	0	0	0	0	0	0	0
OTU_35	Bacteria	Chloroflexi	Anaerolineae	Anaerolineales	Anaerolineaceae	uncultured	NA	2.0142	4.1233	4.8264	6.0167	6.5075	6.97	6.5504	5.8926	1.2998	1.449	1.2126	4.1813	2.7793	5.3189	5.2476	5.5171	5.4929	5.6923	5.5027	5.7299
OTU_269	Bacteria	Chloroflexi	Anaerolineae	Anaerolineales	Anaerolineaceae	uncultured	uncultured eubacterium WCHB1-31	0	0	1.4982	2.8024	3.9369	2.9491	4.118	4.0814	1.2998	0	0	2.1468	1.3023	1.7478	2.2324	1.7745	2.7402	2.7858	2.7728	3.018
OTU_353	Bacteria	Chloroflexi	Anaerolineae	Anaerolineales	Anaerolineaceae	uncultured	uncultured eubacterium WCHB1-31	0	0	3.053	2.3173	3.1985	2.9491	3.335	3.0143	0	0	0	1.0995	0	2.5153	3.2677	1.1445	3.2514	2.7858	2.5027	2.5195
OTU_596	Bacteria	Chloroflexi	Anaerolineae	Anaerolineales	Anaerolineaceae	uncultured	uncultured eubacterium WCHB1-31	0	0	0	1.5811	2.8349	2.595	3.0484	2.6576	0	1.449	0	0	0	2.182	1.159	1.1445	2.3954	1.1238	0	2.5195
OTU_1387	Bacteria	Chloroflexi	Anaerolineae	Anaerolineales	Anaerolineaceae	uncultured	NA	0	1.6104	2.2171	1.5811	2.3477	3.2332	2.6903	2.6576	0	0	0	0	0	1.1238	2.2324	1.7745	3.0183	2.182	1.1156	3.2148
OTU_1979	Bacteria	Chloroflexi	Anaerolineae	Anaerolineales	Anaerolineaceae	uncultured	NA	0	0	1.4982	0	1.6064	2.595	0	0	0	0	0	0	0	0	1.159	1.1445	0	1.7478	1.1156	1.7514
OTU_1987	Bacteria	Chloroflexi	Anaerolineae	Anaerolineales	Anaerolineaceae	uncultured	uncultured eubacterium WCHB1-31	0	0	1.4982	1.5811	2.3477	2.1248	2.6903	3.743	0	0	0	0	0	3.0135	1.159	1.7745	1.2753	2.182	0	1.1266
OTU_2408	Bacteria	Chloroflexi	Anaerolineae	Anaerolineales	Anaerolineaceae	uncultured	uncultured eubacterium WCHB1-31	0	0	0	1.5811	2.3477	1.4226	0	0	0	0	0	0	1.3023	0	0	0	1.2753	0	1.1156	2.5195
OTU_2522	Bacteria	Chloroflexi	Anaerolineae	Anaerolineales	Anaerolineaceae	uncultured	uncultured eubacterium WCHB1-31	0	1.6104	0	1.5811	1.6064	1.4226	2.213	2.1826	0	0	0	0	0	1.7478	1.159	1.1445	1.2753	0	1.1156	2.186
OTU_2714	Bacteria	Chloroflexi	Anaerolineae	Anaerolineales	Anaerolineaceae	uncultured	uncultured eubacterium WCHB1-31	0	0	0	2.3173	1.6064	3.2332	1.4948	1.4698	0	0	0	1.7162	0	1.1238	1.7933	2.2116	2.3954	2.182	1.1156	1.7514
OTU_2719	Bacteria	Chloroflexi	Anaerolineae	Anaerolineales	Anaerolineaceae	uncultured	NA	0	0	0	0	0	2.595	2.213	1.4698	0	0	0	0	0	0	1.7933	0	0	1.1238	1.1156	0
OTU_2852	Bacteria	Chloroflexi	Anaerolineae	Anaerolineales	Anaerolineaceae	uncultured	uncultured eubacterium WCHB1-31	0	0	1.4982	0	0	0	1.4948	0	0	0	0	0	0	0	0	0	0	1.1238	0	1.1266
OTU_3829	Bacteria	Chloroflexi	Anaerolineae	Anaerolineales	Anaerolineaceae	uncultured	NA	0	0	0	0	1.6064	0	3.0484	0	0	0	0	0	0	1.1238	0	0	1.2753	0	0	0
OTU_6228	Bacteria	Chloroflexi	Anaerolineae	Anaerolineales	Anaerolineaceae	uncultured	uncultured eubacterium WCHB1-31	0	0	0	1.5811	0	0	0	1.4698	0	0	0	0	0	0	0	0	0	1.1238	1.1156	0
OTU_6400	Bacteria	Chloroflexi	Anaerolineae	Anaerolineales	Anaerolineaceae	uncultured	NA	0	0	1.4982	0	2.3477	2.595	1.4948	1.4698	0	0	0	1.0995	0	1.7478	0	1.7745	1.2753	0	0	2.186
OTU_67427	Bacteria	Chloroflexi	Anaerolineae	Anaerolineales	Anaerolineaceae	uncultured	uncultured eubacterium WCHB1-31	0	0	0	0	0	0	1.4948	0	0	0	0	0	0	1.1238	0	0	0	0	0	0
OTU_301	Bacteria	Chloroflexi	Anaerolineae	Anaerolineales	Anaerolineaceae	uncultured	uncultured eubacterium WCHB1-31	0	0	1.4982	1.5811	1.6064	3.2332	1.4948	2.1826	0	0	0	1.0995	1.3023	2.5153	3.0701	3.0468	3.452	4.2241	4.6727	4.9348
OTU_2087	Bacteria	Chloroflexi	Anaerolineae	Anaerolineales	Anaerolineaceae	uncultured	uncultured eubacterium WCHB1-31	0	0	0	0	0	0	0	0	0	0	0	1.7162	0	0	1.159	0	0	1.7478	1.1156	1.7514
OTU_2919	Bacteria	Chloroflexi	Anaerolineae	Anaerolineales	Anaerolineaceae	uncultured	uncultured eubacterium WCHB1-31	0	0	0	0	0	0	1.4948	0	0	0	0	0	0	0	0	1.1445	0	1.7478	1.7371	2.7902
OTU_4855	Bacteria	Chloroflexi	Anaerolineae	Anaerolineales	Anaerolineaceae	uncultured	uncultured eubacterium WCHB1-31	0	0	0	0	0	0	2.213	0	0	0	0	0	0	1.1238	1.159	1.7745	0	1.7478	2.5027	1.7514
OTU_67579	Bacteria	Chloroflexi	Anaerolineae	Anaerolineales	Anaerolineaceae	uncultured	uncultured eubacterium WCHB1-31	0	0	0	0	0	0	0	0	0	0	0	0	0	1.1238	1.159	0	0	0	0	0
OTU_1841	Bacteria	Chloroflexi	Anaerolineae	Anaerolineales	Anaerolineaceae	uncultured	uncultured eubacterium WCHB1-31	0	0	0	0	0	0	1.4948	0	0	0	0	0	0	1.7478	0	0	1.9414	1.7478	1.1156	2.186
OTU_2033	Bacteria	Chloroflexi	Anaerolineae	Anaerolineales	Anaerolineaceae	uncultured	uncultured eubacterium WCHB1-31	0	0	0	0	0	0	0	0	0	0	0	0	0	0	0	1.1445	0	1.1238	2.1701	2.5195
OTU_4646	Bacteria	Chloroflexi	Anaerolineae	Anaerolineales	Anaerolineaceae	uncultured	uncultured eubacterium WCHB1-31	0	0	0	1.5811	1.6064	0	0	0	0	0	0	0	0	1.1238	1.159	0	0	1.7478	1.1156	1.7514
OTU_4857	Bacteria	Chloroflexi	Anaerolineae	Anaerolineales	Anaerolineaceae	uncultured	uncultured eubacterium WCHB1-31	0	0	0	0	1.6064	1.4226	0	0	0	0	0	0	0	0	0	0	1.2753	2.182	0	1.1266
OTU_4907	Bacteria	Chloroflexi	Anaerolineae	Anaerolineales	Anaerolineaceae	uncultured	uncultured eubacterium WCHB1-31	0	0	0	0	1.6064	0	0	0	0	0	0	0	0	0	0	0	0	0	1.7371	1.7514
OTU_7189	Bacteria	Chloroflexi	Anaerolineae	Anaerolineales	Anaerolineaceae	uncultured	uncultured eubacterium WCHB1-31	0	0	0	0	0	2.1248	0	0	0	0	0	0	0	0	0	0	0	0	0	0
OTU_4983	Bacteria	Chloroflexi	Anaerolineae	Anaerolineales	Anaerolineaceae	uncultured	NA	0	0	0	0	0	0	0	0	0	0	0	0	0	0	0	0	0	0	0	1.7514
OTU_4786	Bacteria	Chloroflexi	Anaerolineae	Anaerolineales	Anaerolineaceae	uncultured	NA	0	0	0	0	0	1.4226	0	0	0	0	0	0	0	0	0	0	0	0	0	1.1266
OTU_47182	Bacteria	Chloroflexi	Anaerolineae	Anaerolineales	Anaerolineaceae	uncultured	NA	0	0	0	1.5811	0	0	0	1.4698	0	0	0	0	0	0	0	0	0	0	0	0
OTU_74730	Bacteria	Chloroflexi	Anaerolineae	Anaerolineales	Anaerolineaceae	uncultured	NA	0	0	0	0	0	0	0	2.1826	0	0	0	0	0	0	0	0	0	0	0	0
OTU_74997	Bacteria	Chloroflexi	Anaerolineae	Anaerolineales	Anaerolineaceae	uncultured	NA	0	0	0	0	0	0	0	2.1826	0	0	0	0	0	0	0	0	0	0	0	0
OTU_7888	Bacteria	Chloroflexi	Anaerolineae	Anaerolineales	Anaerolineaceae	uncultured	NA	0	0	0	1.5811	0	0	0	3.3001	0	0	0	0	0	0	0	0	0	0	0	0
OTU_37118	Bacteria	Chloroflexi	Anaerolineae	Anaerolineales	Anaerolineaceae	uncultured	NA	0	0	1.4982	0	1.6064	0	0	0	0	0	0	0	0	0	0	0	0	0	0	0
OTU_5601	Bacteria	Chloroflexi	Anaerolineae	Anaerolineales	Anaerolineaceae	uncultured	NA	0	1.6104	0	0	0	0	1.4948	0	0	0	0	0	0	0	0	0	0	0	0	0
OTU_6694	Bacteria	Chloroflexi	Anaerolineae	Anaerolineales	Anaerolineaceae	uncultured	NA	0	0	1.4982	0	2.3477	2.595	0	1.4698	0	0	0	0	0	0	0	0	0	0	0	0
OTU_68495	Bacteria	Chloroflexi	Anaerolineae	Anaerolineales	Anaerolineaceae	uncultured	NA	0	0	0	0	0	0	2.213	0	0	0	0	0	0	0	0	0	0	0	0	0
OTU_76260	Bacteria	Chloroflexi	Anaerolineae	Anaerolineales	Anaerolineaceae	uncultured	NA	0	0	0	0	0	0	0	2.1826	0	0	0	0	0	0	0	0	0	0	0	0
OTU_1828	Bacteria	Chloroflexi	Anaerolineae	Anaerolineales	Anaerolineaceae	uncultured	NA	0	1.6104	3.3397	3.1648	3.4886	3.6741	0	1.4698	0	0	0	0	0	0	0	0	0	0	0	0
OTU_7825	Bacteria	Chloroflexi	Anaerolineae	Anaerolineales	Anaerolineaceae	uncultured	NA	0	0	0	0	0	1.4226	0	1.4698	0	0	0	0	0	0	0	0	0	0	0	0
OTU_32060	Bacteria	Chloroflexi	Anaerolineae	Anaerolineales	Anaerolineaceae	uncultured	NA	0	1.6104	0	1.5811	0	0	0	0	0	0	0	0	0	0	0	0	0	0	0	0
OTU_54254	Bacteria	Chloroflexi	Anaerolineae	Anaerolineales	Anaerolineaceae	uncultured	NA	0	0	0	0	1.6064	1.4226	0	2.1826	0	0	0	0	0	0	0	0	0	0	0	0
OTU_61563	Bacteria	Chloroflexi	Anaerolineae	Anaerolineales	Anaerolineaceae	uncultured	NA	0	0	0	0	0	1.4226	1.4948	0	0	0	0	0	0	0	0	0	0	0	0	0
OTU_31745	Bacteria	Chloroflexi	Anaerolineae	Anaerolineales	Anaerolineaceae	uncultured	NA	0	1.6104	0	1.5811	0	0	0	0	0	0	0	0	0	0	0	0	0	0	0	0
OTU_7855	Bacteria	Chloroflexi	Anaerolineae	Anaerolineales	Anaerolineaceae	uncultured	NA	0	0	0	0	0	2.1248	0	1.4698	0	0	0	0	0	0	0	0	0	0	0	0
OTU_8231	Bacteria	Chloroflexi	Anaerolineae	Anaerolineales	Anaerolineaceae	uncultured	NA	0	0	0	0	0	0	0	0	1.2998	1.449	1.2126	1.0995	1.3023	0	0	0	1.2753	0	0	1.7514
OTU_996	Bacteria	Chloroflexi	Anaerolineae	Anaerolineales	Anaerolineaceae	uncultured	NA	0	0	0	0	0	4.2845	2.6903	3.5385	0	0	0	0	0	0	0	0	0	0	0	0
OTU_7872	Bacteria	Chloroflexi	Anaerolineae	Anaerolineales	Anaerolineaceae	uncultured	NA	0	0	0	0	0	2.1248	0	2.1826	0	0	0	0	0	0	0	0	0	0	0	0
OTU_44540	Bacteria	Chloroflexi	Anaerolineae	Anaerolineales	Anaerolineaceae	uncultured	NA	0	0	0	2.3173	0	2.1248	0	1.4698	0	0	0	0	0	0	0	0	0	0	0	0
OTU_52178	Bacteria	Chloroflexi	Anaerolineae	Anaerolineales	Anaerolineaceae	uncultured	NA	0	0	0	0	1.6064	0	0	1.4698	0	0	0	0	0	0	0	0	0	0	0	0
OTU_60149	Bacteria	Chloroflexi	Anaerolineae	Anaerolineales	Anaerolineaceae	uncultured	NA	0	0	0	0	0	3.4704	1.4948	2.1826	0	0	0	0	0	0	0	0	0	0	0	0
OTU_69927	Bacteria	Chloroflexi	Anaerolineae	Anaerolineales	Anaerolineaceae	uncultured	NA	0	0	0	0	0	0	1.4948	1.4698	0	0	0	0	0	0	0	0	0	0	0	0
OTU_3670	Bacteria	Chloroflexi	Anaerolineae	Anaerolineales	Anaerolineaceae	uncultured	NA	0	0	1.4982	1.5811	0	2.1248	0	2.1826	0	0	0	0	0	0	0	0	0	0	0	0
OTU_37486	Bacteria	Chloroflexi	Anaerolineae	Anaerolineales	Anaerolineaceae	NA	NA	0	1.6104	1.4982	0	1.6064	2.595	2.6903	1.4698	0	0	0	0	0	0	0	0	0	0	0	0
OTU_3237	Bacteria	Chloroflexi	Anaerolineae	Anaerolineales	Anaerolineaceae	uncultured	NA	0	0	1.4982	0	0	0	1.4948	1.4698	0	0	0	0	0	0	0	0	0	0	0	0
OTU_7031	Bacteria	Chloroflexi	Anaerolineae	Anaerolineales	Anaerolineaceae	uncultured	NA	2.0142	0	0	1.5811	0	2.1248	0	1.4698	0	0	0	0	0	0	0	0	0	0	0	0
OTU_7500	Bacteria	Chloroflexi	Anaerolineae	Anaerolineales	Anaerolineaceae	uncultured	NA	0	0	1.4982	0	0	1.4226	2.213	2.1826	0	0	0	0	0	0	1.159	0	0	0	0	0
OTU_75602	Bacteria	Chloroflexi	Anaerolineae	Anaerolineales	Anaerolineaceae	uncultured	NA	0	0	0	0	0	0	0	2.1826	0	0	0	0	0	0	0	0	0	0	0	0
OTU_5637	Bacteria	Chloroflexi	SBR2076	Hypsibius dujardini	NA	NA	NA	0	0	0	0	0	0	0	0	0	1.449	0	0	0	0	0	0	0	0	0	1.1266
OTU_3016	Bacteria	Chloroflexi	SBR2076	NA	NA	NA	NA	0	0	0	0	0	0	0	0	1.2998	0	0	1.7162	0	0	1.159	0	0	0	0	0
OTU_4390	Bacteria	Chloroflexi	SBR2076	NA	NA	NA	NA	0	0	1.4982	0	0	0	0	0	0	0	0	0	0	0	0	0	0	1.1238	0	0
OTU_31793	Bacteria	Chloroflexi	SBR2076	NA	NA	NA	NA	0	2.3524	0	0	0	0	0	0	0	0	0	0	0	1.1238	1.159	1.1445	1.2753	0	0	0
OTU_45656	Bacteria	Chloroflexi	SBR2076	NA	NA	NA	NA	0	0	0	1.5811	0	0	0	0	0	0	0	0	0	0	2.841	0	0	0	0	0
OTU_319	Bacteria	Chloroflexi	SBR2076	NA	NA	NA	NA	4.0177	4.8947	6.4691	6.5021	6.054	6.4382	5.7956	6.0929	0	0	0	0	0	0	0	0	0	1.7478	0	0
OTU_1135	Bacteria	Chloroflexi	SBR2076	NA	NA	NA	NA	0	2.3524	3.3397	4.2425	3.7301	2.595	2.6903	3.0143	0	0	0	0	0	0	0	0	0	0	0	0
OTU_1423	Bacteria	Chloroflexi	SBR2076	NA	NA	NA	NA	0	2.3524	2.2171	0	3.4886	0	3.335	1.4698	0	0	0	0	0	0	0	0	0	0	0	0
OTU_2237	Bacteria	Chloroflexi	SBR2076	NA	NA	NA	NA	0	1.6104	3.3397	2.8024	3.7301	1.4226	2.6903	3.0143	0	0	0	0	0	0	0	0	0	1.1238	0	0
OTU_3113	Bacteria	Chloroflexi	SBR2076	NA	NA	NA	NA	0	1.6104	1.4982	0	1.6064	0	0	1.4698	0	0	0	0	0	0	0	0	0	0	0	0
OTU_3532	Bacteria	Chloroflexi	SBR2076	NA	NA	NA	NA	0	1.6104	1.4982	1.5811	1.6064	1.4226	1.4948	1.4698	0	0	0	0	0	0	0	0	0	0	0	0
OTU_6715	Bacteria	Chloroflexi	SBR2076	NA	NA	NA	NA	0	0	2.2171	1.5811	3.1985	1.4226	0	0	0	0	0	0	0	0	0	0	0	0	0	0
OTU_7155	Bacteria	Chloroflexi	SBR2076	NA	NA	NA	NA	0	0	1.4982	0	1.6064	2.1248	2.213	1.4698	0	0	0	0	0	0	0	0	0	0	0	0
OTU_7834	Bacteria	Chloroflexi	SBR2076	NA	NA	NA	NA	0	0	1.4982	2.3173	1.6064	1.4226	1.4948	1.4698	0	0	0	0	0	0	0	0	0	0	0	0
OTU_31805	Bacteria	Chloroflexi	SBR2076	NA	NA	NA	NA	0	1.6104	1.4982	1.5811	0	0	0	0	0	0	0	0	0	0	0	0	0	0	0	0
OTU_32178	Bacteria	Chloroflexi	SBR2076	NA	NA	NA	NA	0	1.6104	0	0	0	0	1.4948	0	0	0	0	0	0	0	0	0	0	0	0	0
OTU_39674	Bacteria	Chloroflexi	SBR2076	NA	NA	NA	NA	0	1.6104	1.4982	1.5811	0	0	0	1.4698	0	0	0	0	0	0	0	0	0	0	0	0
OTU_45580	Bacteria	Chloroflexi	SBR2076	NA	NA	NA	NA	0	0	0	1.5811	1.6064	0	0	0	0	0	0	0	0	0	0	0	0	0	0	0
OTU_1384	Bacteria	Chloroflexi	SBR2076	NA	NA	NA	NA	0	0	3.053	4.6383	2.8349	2.1248	1.4948	3.3001	0	0	0	0	1.3023	1.1238	0	0	0	0	0	0
OTU_2117	Bacteria	Chloroflexi	SBR2076	NA	NA	NA	NA	2.0142	2.3524	3.5788	3.1648	0	0	1.4948	2.1826	0	0	0	0	0	0	1.159	0	0	0	0	0
OTU_32279	Bacteria	Chloroflexi	SBR2076	NA	NA	NA	NA	0	1.6104	2.2171	1.5811	1.6064	0	1.4948	0	0	0	0	0	0	0	0	0	0	0	0	0
OTU_949	Bacteria	Chloroflexi	SBR2076	NA	NA	NA	NA	2.8236	3.9424	3.5788	4.082	3.7301	3.6741	3.574	2.1826	0	0	0	0	0	0	0	0	0	1.1238	0	0
OTU_2192	Bacteria	Chloroflexi	SBR2076	NA	NA	NA	NA	0	1.6104	1.4982	0	1.6064	0	2.213	0	0	0	0	0	0	0	1.159	0	0	0	0	0
OTU_3515	Bacteria	Chloroflexi	SBR2076	NA	NA	NA	NA	0	0	0	2.3173	1.6064	0	0	1.4698	0	0	0	0	0	0	0	0	0	0	0	0
OTU_4311	Bacteria	Chloroflexi	SBR2076	NA	NA	NA	NA	0	0	0	0	1.6064	0	1.4948	2.1826	0	0	0	0	0	0	0	0	0	1.1238	0	0
OTU_6631	Bacteria	Chloroflexi	SBR2076	NA	NA	NA	NA	0	0	0	1.5811	2.8349	1.4226	0	0	0	0	0	0	0	0	0	1.1445	0	0	0	0
OTU_7053	Bacteria	Chloroflexi	SBR2076	NA	NA	NA	NA	0	0	0	1.5811	1.6064	1.4226	0	0	0	0	0	0	0	0	0	1.1445	0	0	0	0
OTU_8046	Bacteria	Chloroflexi	SBR2076	NA	NA	NA	NA	2.0142	1.6104	0	3.1648	2.3477	1.4226	0	1.4698	0	0	0	0	0	0	0	1.1445	0	1.1238	0	0
OTU_32933	Bacteria	Chloroflexi	SBR2076	NA	NA	NA	NA	0	1.6104	1.4982	0	0	0	0	0	0	0	0	0	0	0	0	0	0	0	0	0
OTU_19396	Bacteria	Chloroflexi	SBR2076	NA	NA	NA	NA	0	0	1.4982	1.5811	0	0	0	2.1826	0	0	0	0	0	0	0	0	0	0	0	1.1266
OTU_4740	Bacteria	Chloroflexi	SBR2076	NA	NA	NA	NA	0	0	0	1.5811	1.6064	1.4226	1.4948	1.4698	0	0	0	0	0	0	0	1.7745	0	0	1.1156	0
OTU_4017	Bacteria	Chloroflexi	SBR2076	uncultured soil bacterium	NA	NA	NA	0	1.6104	0	2.3173	0	0	0	0	0	0	0	0	0	0	0	1.1445	1.2753	0	0	0
OTU_1022	Bacteria	Chloroflexi	SBR2076	NA	NA	NA	NA	0	1.6104	0	2.3173	0	0	1.4948	0	0	0	0	0	0	1.1238	1.159	2.2116	2.3954	1.1238	1.1156	0
OTU_2243	Bacteria	Chloroflexi	SBR2076	NA	NA	NA	NA	0	0	2.2171	1.5811	1.6064	0	0	0	0	0	0	0	0	0	0	0	0	0	1.1156	0
OTU_19303	Bacteria	Chloroflexi	SBR2076	NA	NA	NA	NA	0	0	0	0	0	0	0	0	0	0	0	0	0	0	0	0	0	0	0	1.7514
OTU_61508	Bacteria	Chloroflexi	SBR2076	NA	NA	NA	NA	0	0	0	0	0	1.4226	0	0	0	0	0	0	0	0	0	0	1.2753	0	0	0
OTU_52517	Bacteria	Chloroflexi	SBR2076	NA	NA	NA	NA	0	0	0	0	1.6064	0	0	0	0	0	0	0	0	1.1238	0	0	0	0	0	0
OTU_16425	Bacteria	Chloroflexi	SBR2076	NA	NA	NA	NA	0	0	0	0	1.6064	0	0	0	0	1.449	0	0	1.3023	1.1238	1.7933	1.1445	1.9414	0	1.1156	0
OTU_6842	Bacteria	Cyanobacteria	Cyanobacteria	SubsectionIII	FamilyI	NA	NA	0	0	0	0	0	0	0	0	3.2886	0	0	1.0995	1.3023	1.7478	0	0	0	0	0	0
OTU_26750	Bacteria	Cyanobacteria	Cyanobacteria	SubsectionIII	FamilyI	NA	NA	0	0	0	0	0	0	0	0	2.4292	0	0	0	1.3023	0	0	0	0	0	0	0
OTU_29389	Bacteria	Cyanobacteria	Cyanobacteria	SubsectionIII	FamilyI	NA	NA	0	0	0	0	0	0	0	0	1.2998	0	0	0	0	1.1238	0	0	0	0	0	0
OTU_2975	Bacteria	Cyanobacteria	Cyanobacteria	SubsectionIII	FamilyI	NA	NA	4.0177	1.6104	0	1.5811	0	0	0	0	0	0	0	0	0	0	0	0	0	0	0	0
OTU_25601	Bacteria	Cyanobacteria	Cyanobacteria	SubsectionIII	FamilyI	NA	NA	2.0142	1.6104	0	0	0	0	0	0	0	0	0	0	0	0	0	0	0	0	0	0
OTU_1083	Bacteria	Cyanobacteria	Cyanobacteria	SubsectionIII	FamilyI	NA	NA	6.0186	2.3524	1.4982	0	0	0	0	0	0	0	0	0	0	0	0	0	0	0	0	0
OTU_1085	Bacteria	Cyanobacteria	Cyanobacteria	SubsectionIII	FamilyI	NA	NA	5.2278	0	0	1.5811	0	0	0	0	0	0	0	0	0	0	0	0	0	0	0	0
OTU_1086	Bacteria	Cyanobacteria	Cyanobacteria	SubsectionIII	FamilyI	NA	NA	5.9493	1.6104	0	0	0	0	0	0	0	0	0	0	0	0	0	0	0	1.1238	0	0
OTU_2952	Bacteria	Cyanobacteria	Cyanobacteria	SubsectionIII	FamilyI	NA	NA	4.662	1.6104	1.4982	0	0	0	0	0	0	0	0	0	0	0	0	0	0	0	0	0
OTU_2956	Bacteria	Cyanobacteria	Cyanobacteria	SubsectionIII	FamilyI	NA	NA	3.7179	0	0	0	0	0	0	0	0	0	0	0	0	0	0	0	0	0	0	0
OTU_5197	Bacteria	Cyanobacteria	Cyanobacteria	SubsectionIII	FamilyI	NA	NA	4.0177	0	0	0	0	0	0	0	0	0	0	0	0	0	0	0	0	0	0	0
OTU_23476	Bacteria	Cyanobacteria	Cyanobacteria	SubsectionIII	FamilyI	NA	NA	2.8236	0	0	0	0	0	0	0	0	0	0	0	0	0	0	0	0	0	0	0
OTU_24140	Bacteria	Cyanobacteria	Cyanobacteria	SubsectionIII	FamilyI	NA	NA	2.8236	0	0	0	0	0	0	0	0	0	0	0	0	0	0	0	0	0	0	0
OTU_5060	Bacteria	Cyanobacteria	Cyanobacteria	SubsectionIII	FamilyI	NA	NA	2.8236	0	0	0	1.6064	0	0	1.4698	0	0	0	0	0	0	0	0	0	0	0	0
OTU_23352	Bacteria	Cyanobacteria	Cyanobacteria	SubsectionIII	FamilyI	NA	NA	2.0142	0	0	0	1.6064	0	0	0	0	0	0	0	0	0	0	0	0	0	0	0
OTU_23450	Bacteria	Cyanobacteria	Cyanobacteria	SubsectionIII	FamilyI	NA	NA	4.2658	1.6104	0	0	0	0	0	0	0	0	0	0	0	0	0	0	0	0	0	0
OTU_25039	Bacteria	Cyanobacteria	Cyanobacteria	SubsectionIII	FamilyI	NA	NA	2.8236	1.6104	0	1.5811	0	0	0	0	0	0	0	0	0	0	0	0	0	0	0	0
OTU_5603	Bacteria	Cyanobacteria	Cyanobacteria	SubsectionIII	FamilyI	NA	NA	2.0142	1.6104	0	0	0	0	0	0	0	0	0	0	0	0	0	0	0	0	0	0
OTU_2973	Bacteria	Cyanobacteria	Cyanobacteria	SubsectionIII	FamilyI	Leptolyngbya	NA	3.7179	1.6104	0	0	0	0	0	1.4698	0	0	0	0	0	0	0	0	0	0	0	0
OTU_5155	Bacteria	Cyanobacteria	Cyanobacteria	SubsectionIII	FamilyI	Leptolyngbya	NA	3.3389	2.3524	0	0	0	0	0	0	0	0	0	0	0	0	0	0	0	0	0	0
OTU_2941	Bacteria	Cyanobacteria	Cyanobacteria	SubsectionIII	FamilyI	Leptolyngbya	NA	3.3389	2.3524	0	0	0	0	0	2.1826	0	0	0	0	0	0	0	0	0	0	0	0
OTU_5592	Bacteria	Cyanobacteria	Cyanobacteria	SubsectionIII	FamilyI	Leptolyngbya	NA	2.0142	1.6104	0	0	0	0	0	0	0	0	0	0	0	0	0	0	0	0	0	0
OTU_24994	Bacteria	Cyanobacteria	Cyanobacteria	SubsectionIII	FamilyI	Leptolyngbya	NA	3.3389	1.6104	0	0	0	0	0	0	0	0	0	0	0	0	0	0	0	0	0	0
OTU_5193	Bacteria	Cyanobacteria	Cyanobacteria	SubsectionIII	FamilyI	Leptolyngbya	NA	3.7179	0	0	0	0	0	0	0	0	0	0	0	0	0	0	0	0	0	0	0
OTU_284	Bacteria	Cyanobacteria	Cyanobacteria	SubsectionIII	FamilyI	Leptolyngbya	uncultured bacterium	6.3762	4.1233	3.053	0	2.3477	2.1248	0	2.1826	6.3471	0	4.3759	2.1468	2.4326	2.5153	1.159	3.2441	1.9414	0	0	1.1266
OTU_342	Bacteria	Cyanobacteria	Cyanobacteria	SubsectionIII	FamilyI	Leptolyngbya	uncultured bacterium	5.542	0	1.4982	1.5811	0	1.4226	0	0	4.6083	2.1571	3.5286	2.1468	0	0	1.159	2.2116	0	0	0	0
OTU_819	Bacteria	Cyanobacteria	Cyanobacteria	SubsectionIII	FamilyI	Leptolyngbya	uncultured bacterium	5.542	2.84	1.4982	1.5811	1.6064	0	0	0	5.0515	0	3.6846	1.7162	1.9755	1.1238	1.159	2.8183	0	1.1238	0	0
OTU_1171	Bacteria	Cyanobacteria	Cyanobacteria	SubsectionIII	FamilyI	Leptolyngbya	uncultured bacterium	3.3389	0	0	0	0	0	0	0	1.9723	0	1.862	1.0995	1.3023	0	0	0	0	0	0	0
OTU_1641	Bacteria	Cyanobacteria	Cyanobacteria	SubsectionIII	FamilyI	Leptolyngbya	uncultured bacterium	4.8256	0	0	0	0	0	0	1.4698	4.2129	1.449	1.862	0	1.3023	1.1238	0	0	0	1.1238	0	0
OTU_2951	Bacteria	Cyanobacteria	Cyanobacteria	SubsectionIII	FamilyI	Leptolyngbya	uncultured bacterium	4.2658	0	0	0	0	0	0	0	1.2998	0	0	1.0995	0	0	0	1.1445	0	0	0	0
OTU_3721	Bacteria	Cyanobacteria	Cyanobacteria	SubsectionIII	FamilyI	Oscillatoria	bacterium YC-ZSS-LKJ194	3.3389	0	0	0	0	0	0	0	3.4898	0	1.2126	1.0995	1.3023	1.1238	0	0	0	0	0	0
OTU_5046	Bacteria	Cyanobacteria	Cyanobacteria	SubsectionIII	FamilyI	NA	NA	3.3389	0	0	0	0	0	0	0	1.2998	0	1.862	0	0	0	0	0	0	0	0	0
OTU_22996	Bacteria	Cyanobacteria	Cyanobacteria	SubsectionIII	FamilyI	NA	NA	2.0142	1.6104	0	0	0	0	0	0	2.7757	0	1.862	0	1.3023	0	0	0	0	0	0	1.1266
OTU_24728	Bacteria	Cyanobacteria	Cyanobacteria	SubsectionIII	FamilyI	NA	NA	2.8236	0	0	0	0	0	0	0	0	0	0	0	0	0	0	1.1445	0	0	0	0
OTU_43442	Bacteria	Cyanobacteria	Cyanobacteria	SubsectionIII	FamilyI	Oscillatoria	bacterium YC-ZSS-LKJ194	0	0	0	0	0	0	0	0	1.2998	0	1.2126	1.0995	0	0	0	1.1445	0	0	0	0
OTU_24130	Bacteria	Cyanobacteria	Cyanobacteria	SubsectionIII	FamilyI	NA	NA	3.3389	0	0	0	0	0	0	0	2.4292	0	1.2126	0	0	0	0	1.1445	0	0	0	0
OTU_24763	Bacteria	Cyanobacteria	Cyanobacteria	SubsectionIII	FamilyI	NA	NA	2.0142	0	0	0	0	0	0	0	0	0	0	1.0995	0	0	0	0	0	0	0	0
OTU_25058	Bacteria	Cyanobacteria	Cyanobacteria	SubsectionIII	FamilyI	NA	NA	2.8236	1.6104	1.4982	0	0	0	0	0	1.2998	0	2.3082	0	0	1.1238	0	0	0	0	0	0
OTU_6058	Bacteria	Cyanobacteria	Cyanobacteria	SubsectionIII	FamilyI	Leptolyngbya	NA	0	0	0	0	0	0	0	0	0	0	1.2126	1.0995	0	0	0	0	0	0	0	0
OTU_41021	Bacteria	Cyanobacteria	Cyanobacteria	SubsectionIII	FamilyI	Leptolyngbya	NA	0	0	0	0	0	0	0	0	0	0	1.862	0	0	0	0	0	0	0	0	0
OTU_87	Bacteria	Cyanobacteria	Cyanobacteria	SubsectionIII	FamilyI	NA	NA	7.6112	4.7915	1.4982	0	0	0	0	0	6.5854	4.1939	5.9755	4.1813	2.7793	3.0135	3.7367	3.7122	1.2753	2.182	1.7371	1.1266
OTU_135	Bacteria	Cyanobacteria	Cyanobacteria	SubsectionIII	FamilyI	Leptolyngbya	NA	8.4783	3.7356	3.053	2.3173	0	2.9491	0	1.4698	7.2986	4.1939	6.8533	4.6439	3.0586	4.5488	3.7367	4.6561	1.2753	2.182	3.0002	1.1266
OTU_478	Bacteria	Cyanobacteria	Cyanobacteria	SubsectionIII	FamilyI	Leptolyngbya	NA	8.2086	4.8947	2.6948	1.5811	0	0	0	1.4698	7.2159	4.5541	6.622	3.9871	3.8275	4.4742	3.4415	4.4317	1.9414	3.0135	1.1156	1.7514
OTU_745	Bacteria	Cyanobacteria	Cyanobacteria	SubsectionIII	FamilyI	Leptolyngbya	NA	5.2278	1.6104	1.4982	0	0	0	0	0	3.4898	1.449	3.1546	1.0995	0	1.1238	0	1.1445	0	0	0	0
OTU_953	Bacteria	Cyanobacteria	Cyanobacteria	SubsectionIII	FamilyI	Leptolyngbya	NA	0	0	0	0	0	0	0	0	2.4292	1.449	2.6485	0	0	1.1238	1.159	1.1445	0	0	0	0
OTU_1090	Bacteria	Cyanobacteria	Cyanobacteria	SubsectionIII	FamilyI	Leptolyngbya	NA	2.8236	2.3524	1.4982	0	0	0	0	0	1.9723	0	1.2126	1.0995	0	0	1.159	0	0	0	0	0
OTU_1300	Bacteria	Cyanobacteria	Cyanobacteria	SubsectionIII	FamilyI	Leptolyngbya	NA	4.662	1.6104	0	0	0	0	0	1.4698	3.8235	2.1571	3.3537	1.0995	0	1.1238	1.159	1.7745	0	1.1238	0	1.1266
OTU_1375	Bacteria	Cyanobacteria	Cyanobacteria	SubsectionIII	FamilyI	Leptolyngbya	NA	5.4447	1.6104	0	0	0	0	0	1.4698	3.9653	0	3.3537	1.7162	0	1.1238	0	0	0	0	0	0
OTU_1648	Bacteria	Cyanobacteria	Cyanobacteria	SubsectionIII	FamilyI	Leptolyngbya	NA	4.0177	0	0	0	0	0	0	0	1.2998	0	3.5286	0	1.3023	1.7478	1.159	1.1445	0	1.1238	0	0
OTU_1936	Bacteria	Cyanobacteria	Cyanobacteria	SubsectionIII	FamilyI	Leptolyngbya	NA	3.7179	0	0	0	0	0	0	0	2.7757	0	3.3537	0	0	1.1238	0	1.7745	0	0	0	1.1266
OTU_2130	Bacteria	Cyanobacteria	Cyanobacteria	SubsectionIII	FamilyI	Leptolyngbya	NA	4.2658	1.6104	0	0	0	0	0	0	2.7757	0	2.3082	1.0995	1.3023	1.1238	0	0	1.2753	0	0	0
OTU_2140	Bacteria	Cyanobacteria	Cyanobacteria	SubsectionIII	FamilyI	Leptolyngbya	NA	5.4447	0	0	0	0	0	0	0	3.2886	0	2.3082	2.1468	0	1.1238	0	1.7745	1.2753	0	0	1.1266
OTU_2944	Bacteria	Cyanobacteria	Cyanobacteria	SubsectionIII	FamilyI	Leptolyngbya	NA	4.0177	0	0	0	0	0	0	0	1.2998	0	1.862	0	0	0	0	1.1445	0	0	0	0
OTU_3073	Bacteria	Cyanobacteria	Cyanobacteria	SubsectionIII	FamilyI	Leptolyngbya	NA	2.8236	0	1.4982	0	0	0	0	0	2.4292	0	2.3082	0	0	0	0	1.1445	0	0	0	0
OTU_3752	Bacteria	Cyanobacteria	Cyanobacteria	SubsectionIII	FamilyI	Leptolyngbya	NA	4.4775	1.6104	0	0	0	0	0	0	3.0548	2.1571	2.3082	1.0995	0	1.7478	1.159	0	0	0	1.1156	0
OTU_5080	Bacteria	Cyanobacteria	Cyanobacteria	SubsectionIII	FamilyI	Leptolyngbya	NA	4.0177	0	0	0	0	0	0	0	2.7757	0	1.862	1.7162	1.3023	1.1238	0	0	0	0	0	0
OTU_6573	Bacteria	Cyanobacteria	Cyanobacteria	SubsectionIII	FamilyI	Leptolyngbya	NA	2.0142	0	0	0	0	0	0	0	1.2998	0	0	1.0995	0	0	0	1.1445	0	0	0	0
OTU_7886	Bacteria	Cyanobacteria	Cyanobacteria	SubsectionIII	FamilyI	Leptolyngbya	NA	2.0142	0	0	0	0	0	0	1.4698	1.2998	0	1.2126	1.0995	0	0	0	0	0	0	0	0
OTU_14802	Bacteria	Cyanobacteria	Cyanobacteria	SubsectionIII	FamilyI	Leptolyngbya	NA	0	0	0	0	0	0	0	0	1.2998	0	0	0	0	0	0	0	0	0	1.1156	0
OTU_25239	Bacteria	Cyanobacteria	Cyanobacteria	SubsectionIII	FamilyI	Leptolyngbya	NA	2.0142	0	0	0	0	0	0	0	0	0	0	1.0995	0	0	0	0	0	0	0	0
OTU_25475	Bacteria	Cyanobacteria	Cyanobacteria	SubsectionIII	FamilyI	Leptolyngbya	NA	2.0142	0	0	0	0	0	0	0	0	0	1.2126	0	0	0	0	0	0	0	0	0
OTU_26817	Bacteria	Cyanobacteria	Cyanobacteria	SubsectionIII	FamilyI	Leptolyngbya	NA	0	0	0	0	0	0	0	0	1.2998	1.449	0	0	0	0	0	0	0	0	0	0
OTU_27870	Bacteria	Cyanobacteria	Cyanobacteria	SubsectionIII	FamilyI	NA	NA	0	0	0	0	0	0	0	0	1.9723	0	0	0	0	0	0	0	0	0	0	0
OTU_24733	Bacteria	Cyanobacteria	Cyanobacteria	SubsectionIII	FamilyI	Leptolyngbya	NA	2.8236	2.3524	0	0	0	0	0	0	2.4292	0	3.1546	0	0	0	1.159	0	0	0	0	0
OTU_51239	Bacteria	Cyanobacteria	Cyanobacteria	SubsectionI	FamilyI	uncultured bacterium	NA	0	0	0	0	0	0	0	0	0	0	0	1.0995	0	0	1.159	0	0	0	0	0
OTU_11336	Bacteria	Cyanobacteria	Cyanobacteria	SubsectionI	FamilyI	Merismopedia	uncultured bacterium	2.8236	0	0	0	0	0	0	0	0	0	0	0	0	1.1238	0	0	1.2753	1.1238	0	1.1266
OTU_6475	Bacteria	Cyanobacteria	Cyanobacteria	SubsectionI	FamilyI	NA	NA	0	0	0	0	0	0	0	0	0	0	0	1.0995	0	0	1.159	0	0	0	0	0
OTU_1120	Bacteria	Cyanobacteria	Cyanobacteria	SubsectionI	FamilyI	NA	NA	4.2658	2.3524	2.6948	2.3173	0	2.1248	0	0	0	0	0	0	0	0	0	0	0	0	0	0
OTU_1793	Bacteria	Cyanobacteria	Cyanobacteria	SubsectionI	FamilyI	NA	NA	5.719	4.5599	3.053	3.4542	2.8349	0	1.4948	1.4698	0	0	0	0	0	0	0	0	0	0	0	0
OTU_3506	Bacteria	Cyanobacteria	Cyanobacteria	SubsectionI	FamilyI	NA	NA	2.8236	0	0	0	1.6064	0	0	0	0	0	0	0	0	0	0	0	0	0	0	0
OTU_5167	Bacteria	Cyanobacteria	Cyanobacteria	SubsectionI	FamilyI	NA	NA	2.8236	0	1.4982	0	0	0	0	0	0	0	0	0	0	0	0	0	0	0	0	0
OTU_24237	Bacteria	Cyanobacteria	Cyanobacteria	SubsectionI	FamilyI	NA	NA	2.8236	1.6104	1.4982	0	0	0	0	2.1826	0	0	0	0	0	0	0	0	0	0	0	0
OTU_7057	Bacteria	Cyanobacteria	Cyanobacteria	SubsectionI	FamilyI	NA	NA	2.8236	0	0	0	2.3477	2.1248	0	0	0	0	0	0	1.3023	0	0	0	0	0	0	1.7514
OTU_7183	Bacteria	Cyanobacteria	Cyanobacteria	SubsectionI	FamilyI	NA	NA	2.8236	0	0	0	0	1.4226	0	0	0	0	0	0	0	1.1238	0	0	0	0	0	0
OTU_7838	Bacteria	Cyanobacteria	Cyanobacteria	SubsectionI	FamilyI	NA	NA	2.0142	0	0	0	0	0	0	1.4698	0	0	1.2126	0	0	0	0	0	0	0	0	0
OTU_9592	Bacteria	Cyanobacteria	Cyanobacteria	SubsectionI	FamilyI	NA	NA	0	1.6104	0	0	0	0	0	0	0	0	0	0	0	0	0	0	0	1.1238	0	0
OTU_136	Bacteria	Cyanobacteria	Cyanobacteria	SubsectionI	FamilyI	Cyanobium sp. 2LT12S01	NA	7.1062	5.4634	4.5171	3.4542	3.4886	3.4704	3.574	3.9221	0	0	0	0	0	0	0	0	0	0	0	0
OTU_183	Bacteria	Cyanobacteria	Cyanobacteria	SubsectionI	FamilyI	Cyanobium sp. 2LT12S01	NA	8.3088	6.6375	5.1567	4.8524	4.5543	4.1544	4.118	5.1858	1.9723	1.449	0	0	1.3023	0	0	0	0	1.1238	0	0
OTU_430	Bacteria	Cyanobacteria	Cyanobacteria	SubsectionI	FamilyI	Cyanobium sp. 2LT12S01	NA	5.719	4.4285	3.3397	3.6951	2.3477	1.4226	0	3.0143	1.2998	0	0	0	0	0	0	0	0	0	0	0
OTU_1087	Bacteria	Cyanobacteria	Cyanobacteria	SubsectionI	FamilyI	Cyanobium sp. 2LT12S01	NA	5.4447	2.84	2.6948	1.5811	0	0	0	2.6576	0	0	0	0	0	0	0	0	0	0	0	0
OTU_1304	Bacteria	Cyanobacteria	Cyanobacteria	SubsectionI	FamilyI	Cyanobium sp. 2LT12S01	NA	4.2658	3.2038	1.4982	0	0	1.4226	0	1.4698	0	0	0	0	0	0	0	0	0	0	0	0
OTU_2139	Bacteria	Cyanobacteria	Cyanobacteria	SubsectionI	FamilyI	Cyanobium sp. 2LT12S01	NA	5.1058	4.5599	3.3397	0	1.6064	1.4226	0	2.6576	0	0	1.2126	0	0	0	0	0	0	0	0	0
OTU_2245	Bacteria	Cyanobacteria	Cyanobacteria	SubsectionI	FamilyI	Cyanobium sp. 2LT12S01	NA	4.0177	3.7356	3.053	2.3173	1.6064	0	1.4948	1.4698	0	0	0	0	0	0	0	0	0	0	0	0
OTU_2959	Bacteria	Cyanobacteria	Cyanobacteria	SubsectionI	FamilyI	Cyanobium sp. 2LT12S01	NA	3.3389	2.84	1.4982	0	0	0	0	2.6576	0	0	0	0	0	0	0	0	0	0	0	0
OTU_2993	Bacteria	Cyanobacteria	Cyanobacteria	SubsectionI	FamilyI	Cyanobium sp. 2LT12S01	NA	4.0177	2.3524	1.4982	1.5811	1.6064	0	0	0	0	0	0	0	0	0	0	0	0	0	0	0
OTU_3105	Bacteria	Cyanobacteria	Cyanobacteria	SubsectionI	FamilyI	Cyanobium sp. 2LT12S01	NA	4.2658	3.9424	1.4982	0	0	1.4226	0	2.1826	0	1.449	0	0	0	0	0	0	0	0	0	0
OTU_3116	Bacteria	Cyanobacteria	Cyanobacteria	SubsectionI	FamilyI	Cyanobium sp. 2LT12S01	NA	3.3389	2.3524	0	0	1.6064	0	0	1.4698	0	0	0	0	0	0	0	0	0	0	0	0
OTU_5043	Bacteria	Cyanobacteria	Cyanobacteria	SubsectionI	FamilyI	Cyanobium sp. 2LT12S01	NA	2.8236	1.6104	1.4982	1.5811	0	0	0	0	0	0	0	0	0	0	0	0	0	0	0	0
OTU_5174	Bacteria	Cyanobacteria	Cyanobacteria	SubsectionI	FamilyI	Cyanobium sp. 2LT12S01	NA	2.8236	1.6104	0	0	0	0	0	0	0	0	0	0	0	0	0	0	0	0	0	0
OTU_5184	Bacteria	Cyanobacteria	Cyanobacteria	SubsectionI	FamilyI	Cyanobium sp. 2LT12S01	NA	2.8236	0	0	0	0	0	0	0	0	0	0	0	0	0	0	0	0	0	0	0
OTU_5512	Bacteria	Cyanobacteria	Cyanobacteria	SubsectionI	FamilyI	Cyanobium sp. 2LT12S01	NA	4.2658	1.6104	1.4982	0	0	0	0	0	0	0	0	0	0	0	0	0	0	1.1238	0	0
OTU_23344	Bacteria	Cyanobacteria	Cyanobacteria	SubsectionI	FamilyI	Cyanobium sp. 2LT12S01	NA	3.3389	0	0	0	0	0	0	0	0	0	0	0	0	0	0	0	0	0	0	0
OTU_24656	Bacteria	Cyanobacteria	Cyanobacteria	SubsectionI	FamilyI	Cyanobium sp. 2LT12S01	NA	2.8236	0	0	0	0	0	0	0	0	0	0	0	0	0	0	0	0	0	0	0
OTU_733	Bacteria	Cyanobacteria	Cyanobacteria	SubsectionI	FamilyI	Synechococcus	Synechococcus sp. 1tu39s01	4.9725	3.7356	1.4982	0	0	1.4226	1.4948	0	0	0	0	0	0	0	0	0	0	0	0	0
OTU_818	Bacteria	Cyanobacteria	Cyanobacteria	SubsectionI	FamilyI	Synechococcus	Synechococcus sp. 1tu39s01	6.2084	4.5599	3.7838	0	0	1.4226	2.213	0	0	0	0	0	0	0	0	0	0	0	0	0
OTU_2972	Bacteria	Cyanobacteria	Cyanobacteria	SubsectionI	FamilyI	Synechococcus	Synechococcus sp. 1tu39s01	4.8256	1.6104	1.4982	1.5811	0	0	0	0	0	0	0	0	0	0	0	0	0	0	0	0
OTU_3233	Bacteria	Cyanobacteria	Cyanobacteria	SubsectionI	FamilyI	Synechococcus	Synechococcus sp. 1tu39s01	2.0142	1.6104	1.4982	0	0	0	0	1.4698	0	0	0	0	0	0	0	0	0	0	0	0
OTU_5084	Bacteria	Cyanobacteria	Cyanobacteria	SubsectionI	FamilyI	Synechococcus	Synechococcus sp. 1tu39s01	2.8236	0	0	0	0	0	0	0	0	0	0	0	0	0	0	0	0	0	0	0
OTU_5119	Bacteria	Cyanobacteria	Cyanobacteria	SubsectionI	FamilyI	Synechococcus	Synechococcus sp. 1tu39s01	4.0177	1.6104	1.4982	0	0	0	0	0	0	0	0	0	0	0	0	0	0	0	0	0
OTU_5139	Bacteria	Cyanobacteria	Cyanobacteria	SubsectionI	FamilyI	Synechococcus	Synechococcus sp. 1tu39s01	3.7179	1.6104	1.4982	0	0	0	0	0	0	0	0	0	0	0	0	0	0	0	0	0
OTU_5544	Bacteria	Cyanobacteria	Cyanobacteria	SubsectionI	FamilyI	Synechococcus	Synechococcus sp. 1tu39s01	2.0142	1.6104	0	0	0	0	0	0	0	0	0	0	0	0	0	0	0	0	0	0
OTU_31347	Bacteria	Cyanobacteria	Cyanobacteria	SubsectionI	FamilyI	Synechococcus	Synechococcus sp. 1tu39s01	0	2.3524	0	0	0	0	0	0	0	0	0	0	0	0	0	0	0	0	0	0
OTU_1309	Bacteria	Cyanobacteria	Cyanobacteria	SubsectionI	FamilyI	Synechococcus	Cyanobium sp. JJ23-1	4.0177	2.3524	1.4982	1.5811	2.3477	0	0	0	0	0	0	0	0	0	0	0	0	0	0	0
OTU_5495	Bacteria	Cyanobacteria	Cyanobacteria	SubsectionI	FamilyI	Synechococcus	Cyanobium sp. JJ23-1	4.8256	2.84	0	0	0	1.4226	0	2.6576	0	0	0	0	0	0	0	0	0	0	0	0
OTU_5510	Bacteria	Cyanobacteria	Cyanobacteria	SubsectionI	FamilyI	Synechococcus	Cyanobium sp. JJ23-1	2.8236	2.3524	1.4982	0	0	0	0	0	0	0	0	0	0	0	0	0	0	0	0	0
OTU_24688	Bacteria	Cyanobacteria	Cyanobacteria	SubsectionI	FamilyI	Synechococcus	Cyanobium sp. JJ23-1	2.0142	0	0	0	0	0	0	1.4698	0	0	0	0	0	0	0	0	0	0	0	0
OTU_33377	Bacteria	Cyanobacteria	Cyanobacteria	SubsectionI	FamilyI	Synechococcus	Cyanobium sp. JJ23-1	0	2.84	1.4982	1.5811	0	0	0	0	0	0	0	0	0	0	0	0	0	0	0	0
OTU_5104	Bacteria	Cyanobacteria	Cyanobacteria	SubsectionI	FamilyI	Synechococcus	uncultured bacterium	2.0142	0	0	1.5811	0	0	0	0	0	0	0	0	0	0	0	0	0	0	0	0
OTU_38322	Bacteria	Cyanobacteria	Cyanobacteria	SubsectionI	FamilyI	Synechococcus	NA	0	0	1.4982	0	0	0	1.4948	0	0	0	0	0	0	0	0	0	0	0	0	0
OTU_3075	Bacteria	Cyanobacteria	Cyanobacteria	SubsectionI	FamilyI	Synechococcus	Cyanobium sp. Chester Cone	2.0142	0	0	0	1.6064	0	0	0	2.4292	0	1.862	1.0995	1.3023	1.1238	0	1.1445	0	0	0	0
OTU_3298	Bacteria	Cyanobacteria	Cyanobacteria	SubsectionI	FamilyI	Synechococcus	Cyanobium sp. Laguna Chica	2.0142	1.6104	0	0	1.6064	0	0	0	1.2998	0	3.6846	1.0995	0	1.7478	0	1.1445	0	0	1.1156	1.1266
OTU_4214	Bacteria	Cyanobacteria	Cyanobacteria	SubsectionI	FamilyI	Synechococcus	Cyanobium sp. Laguna Chica	0	0	0	0	0	0	0	0	1.9723	0	3.5286	1.0995	0	0	1.159	1.1445	0	1.1238	0	0
OTU_6071	Bacteria	Cyanobacteria	Cyanobacteria	SubsectionI	FamilyI	Synechococcus	Cyanobium sp. Chester Cone	0	0	0	0	0	0	0	0	0	0	1.2126	0	1.3023	0	0	0	0	0	0	0
OTU_25124	Bacteria	Cyanobacteria	Cyanobacteria	SubsectionI	FamilyI	Synechococcus	Cyanobium sp. Chester Cone	2.0142	0	0	0	0	0	0	0	0	0	1.2126	0	0	0	0	0	0	0	0	0
OTU_1642	Bacteria	Cyanobacteria	Cyanobacteria	SubsectionI	FamilyI	Synechococcus	uncultured cyanobacterium	5.8765	3.494	3.5788	2.8024	1.6064	3.2332	1.4948	2.6576	0	0	0	1.0995	0	0	0	1.1445	1.2753	0	1.1156	1.1266
OTU_2994	Bacteria	Cyanobacteria	Cyanobacteria	SubsectionI	FamilyI	Synechococcus	NA	4.0177	1.6104	0	0	0	1.4226	0	0	0	0	0	0	0	0	0	0	0	0	0	0
OTU_3117	Bacteria	Cyanobacteria	Cyanobacteria	SubsectionI	FamilyI	Synechococcus	uncultured cyanobacterium	2.0142	1.6104	0	0	0	0	0	0	0	0	0	1.0995	0	0	0	0	0	0	0	0
OTU_5134	Bacteria	Cyanobacteria	Cyanobacteria	SubsectionI	FamilyI	Synechococcus	uncultured cyanobacterium	2.8236	0	0	0	0	0	0	0	0	0	0	0	0	0	0	0	0	0	0	0
OTU_23944	Bacteria	Cyanobacteria	Cyanobacteria	SubsectionI	FamilyI	Synechococcus	uncultured cyanobacterium	2.0142	0	1.4982	0	0	0	0	0	0	0	0	0	0	0	0	0	0	0	0	0
OTU_24146	Bacteria	Cyanobacteria	Cyanobacteria	SubsectionI	FamilyI	Synechococcus	uncultured cyanobacterium	2.8236	0	0	0	0	0	0	0	0	0	0	0	0	0	0	0	0	0	0	0
OTU_24382	Bacteria	Cyanobacteria	Cyanobacteria	SubsectionI	FamilyI	Synechococcus	uncultured cyanobacterium	2.0142	0	0	1.5811	0	0	0	0	0	0	0	0	0	0	0	0	0	0	0	0
OTU_24531	Bacteria	Cyanobacteria	Cyanobacteria	SubsectionI	FamilyI	Synechococcus	uncultured cyanobacterium	2.0142	0	1.4982	0	0	0	0	0	0	0	0	0	0	0	0	0	0	0	0	0
OTU_38494	Bacteria	Cyanobacteria	Cyanobacteria	SubsectionI	FamilyI	Synechococcus	uncultured cyanobacterium	0	0	1.4982	0	0	0	1.4948	0	0	0	0	0	0	0	0	0	0	0	0	0
OTU_30004	Bacteria	Cyanobacteria	Cyanobacteria	SubsectionI	FamilyI	uncultured Cyanobium sp.	NA	0	0	0	0	0	1.4226	0	0	1.2998	0	0	0	0	0	0	0	0	0	0	0
OTU_72	Bacteria	Cyanobacteria	Cyanobacteria	SubsectionI	FamilyI	Cyanobium sp. 2LT12S01	NA	6.6625	5.529	4.7305	4.7493	4.1177	3.6741	2.6903	5.8489	1.2998	0	1.2126	1.0995	1.3023	0	0	2.2116	2.3954	0	0	1.7514
OTU_177	Bacteria	Cyanobacteria	Cyanobacteria	SubsectionI	FamilyI	Cyanobium sp. 2LT12S01	NA	7.7192	5.5918	4.8264	3.9015	4.2783	5.247	4.2617	6.3015	1.2998	2.1571	0	1.7162	1.3023	1.1238	1.159	1.1445	1.9414	1.1238	0	1.7514
OTU_184	Bacteria	Cyanobacteria	Cyanobacteria	SubsectionI	FamilyI	Cyanobium sp. 2LT12S01	NA	5.719	4.8947	3.053	3.1648	0	2.595	2.213	3.9221	0	0	0	0	0	0	1.159	1.1445	0	0	0	0
OTU_290	Bacteria	Cyanobacteria	Cyanobacteria	SubsectionI	FamilyI	Cyanobium sp. 2LT12S01	NA	5.3403	5.0813	2.6948	3.1648	0	3.6741	2.213	4.3554	1.2998	0	0	1.7162	0	0	1.159	1.1445	0	0	1.7371	0
OTU_569	Bacteria	Cyanobacteria	Cyanobacteria	SubsectionI	FamilyI	NA	NA	4.662	3.494	2.2171	2.3173	0	1.4226	3.0484	3.0143	0	0	0	1.0995	0	0	0	0	0	0	0	0
OTU_884	Bacteria	Cyanobacteria	Cyanobacteria	SubsectionI	FamilyI	Cyanobium sp. 2LT12S01	NA	5.2278	4.1233	3.7838	3.1648	0	2.1248	1.4948	2.6576	0	1.449	0	1.7162	0	1.1238	0	0	0	0	0	0
OTU_1208	Bacteria	Cyanobacteria	Cyanobacteria	SubsectionI	FamilyI	Cyanobium sp. 2LT12S01	NA	2.0142	2.84	0	2.3173	1.6064	2.1248	0	3.5385	0	0	0	0	0	0	0	1.7745	0	0	0	0
OTU_1449	Bacteria	Cyanobacteria	Cyanobacteria	SubsectionI	FamilyI	Cyanobium sp. JJ15-13	NA	0	1.6104	0	0	0	0	0	2.1826	2.7757	0	0	1.7162	1.3023	1.7478	0	1.7745	1.2753	0	1.1156	2.186
OTU_1905	Bacteria	Cyanobacteria	Cyanobacteria	SubsectionI	FamilyI	Cyanobium sp. 2LT12S01	NA	4.2658	2.84	1.4982	1.5811	0	2.1248	0	3.0143	0	0	0	0	0	0	0	1.1445	0	0	0	0
OTU_2120	Bacteria	Cyanobacteria	Cyanobacteria	SubsectionI	FamilyI	NA	NA	3.7179	2.84	1.4982	0	0	0	1.4948	0	1.2998	0	0	0	0	0	0	0	0	0	0	0
OTU_2763	Bacteria	Cyanobacteria	Cyanobacteria	SubsectionI	FamilyI	NA	NA	2.8236	2.84	0	0	1.6064	1.4226	1.4948	2.1826	0	0	0	0	0	0	0	0	0	0	1.1156	0
OTU_2978	Bacteria	Cyanobacteria	Cyanobacteria	SubsectionI	FamilyI	NA	NA	4.2658	2.3524	0	2.8024	1.6064	1.4226	0	2.1826	0	0	0	0	0	0	0	0	0	0	1.1156	0
OTU_3128	Bacteria	Cyanobacteria	Cyanobacteria	SubsectionI	FamilyI	Cyanobium sp. JJ15-13	NA	2.0142	0	2.2171	2.3173	1.6064	2.595	1.4948	3.0143	0	1.449	0	1.0995	1.9755	0	0	1.7745	2.3954	1.1238	2.5027	0
OTU_3270	Bacteria	Cyanobacteria	Cyanobacteria	SubsectionI	FamilyI	Cyanobium sp. 2LT12S01	NA	2.0142	0	1.4982	0	0	0	1.4948	1.4698	1.2998	0	0	0	0	0	0	0	0	0	0	0
OTU_3370	Bacteria	Cyanobacteria	Cyanobacteria	SubsectionI	FamilyI	Cyanobium sp. 2LT12S01	NA	2.0142	1.6104	0	1.5811	0	0	0	1.4698	0	0	0	0	0	0	0	0	0	0	0	0
OTU_3690	Bacteria	Cyanobacteria	Cyanobacteria	SubsectionI	FamilyI	Cyanobium sp. 2LT12S01	NA	2.0142	1.6104	0	0	0	2.1248	0	2.1826	0	0	0	0	0	0	0	0	0	0	0	0
OTU_4596	Bacteria	Cyanobacteria	Cyanobacteria	SubsectionI	FamilyI	NA	NA	3.3389	1.6104	0	0	0	1.4226	0	0	0	0	0	0	0	0	0	0	0	0	1.1156	0
OTU_5505	Bacteria	Cyanobacteria	Cyanobacteria	SubsectionI	FamilyI	NA	NA	2.8236	2.3524	0	0	0	2.1248	0	2.6576	0	0	0	0	0	0	0	0	0	0	1.1156	0
OTU_6282	Bacteria	Cyanobacteria	Cyanobacteria	SubsectionI	FamilyI	NA	NA	0	1.6104	0	2.3173	0	0	0	2.1826	0	0	0	0	0	0	1.159	0	0	0	0	0
OTU_23540	Bacteria	Cyanobacteria	Cyanobacteria	SubsectionI	FamilyI	NA	NA	3.7179	1.6104	0	1.5811	0	0	0	0	0	0	0	0	0	0	0	0	0	0	0	0
OTU_24060	Bacteria	Cyanobacteria	Cyanobacteria	SubsectionI	FamilyI	NA	NA	4.0177	2.3524	0	0	0	0	0	0	0	0	0	0	0	0	0	0	0	0	0	0
OTU_31948	Bacteria	Cyanobacteria	Cyanobacteria	SubsectionI	FamilyI	Cyanobium sp. 2LT12S01	NA	0	1.6104	1.4982	0	0	0	0	0	0	0	0	0	0	0	0	0	0	0	0	0
OTU_45908	Bacteria	Cyanobacteria	Cyanobacteria	SubsectionI	FamilyI	Cyanobium sp. 2LT12S01	NA	0	0	0	1.5811	0	0	0	1.4698	0	0	0	0	0	0	0	0	0	0	0	0
OTU_6630	Bacteria	Cyanobacteria	Cyanobacteria	SubsectionI	FamilyI	NA	NA	0	0	0	0	1.6064	1.4226	0	2.1826	0	0	0	0	1.3023	0	0	0	0	0	0	0
OTU_3091	Bacteria	Cyanobacteria	Cyanobacteria	uncultured	uncultured bacterium	NA	NA	0	0	0	0	0	0	0	0	2.7757	0	0	0	0	0	0	0	0	0	0	0
OTU_26522	Bacteria	Cyanobacteria	Cyanobacteria	SubsectionI	FamilyI	NA	NA	0	0	0	0	0	0	0	0	1.9723	0	0	0	0	0	0	0	0	0	0	0
OTU_1390	Bacteria	Cyanobacteria	Cyanobacteria	SubsectionIII	FamilyI	NA	NA	0	4.1233	0	3.9015	0	0	0	0	0	0	0	0	0	0	0	0	0	0	0	0
OTU_1730	Bacteria	Cyanobacteria	Cyanobacteria	SubsectionIII	FamilyI	NA	NA	4.8256	3.9424	3.5788	2.3173	2.3477	0	0	0	0	0	0	0	0	1.1238	0	0	0	0	0	0
OTU_2136	Bacteria	Cyanobacteria	Cyanobacteria	SubsectionIII	FamilyI	NA	NA	2.8236	2.84	1.4982	1.5811	0	0	0	0	0	0	0	0	0	0	0	0	0	0	0	0
OTU_2183	Bacteria	Cyanobacteria	Cyanobacteria	SubsectionIII	FamilyI	NA	NA	4.2658	3.9424	2.2171	1.5811	0	1.4226	0	0	0	0	0	0	0	0	0	0	0	0	0	0
OTU_2991	Bacteria	Cyanobacteria	Cyanobacteria	SubsectionIII	FamilyI	NA	NA	3.3389	3.494	2.6948	2.3173	0	0	0	0	0	0	0	0	0	0	0	0	0	0	0	0
OTU_5545	Bacteria	Cyanobacteria	Cyanobacteria	SubsectionIII	FamilyI	NA	NA	0	1.6104	0	0	0	1.4226	0	0	0	0	0	0	0	0	0	0	0	0	0	0
OTU_6304	Bacteria	Cyanobacteria	Cyanobacteria	SubsectionIII	FamilyI	NA	NA	0	1.6104	0	1.5811	0	0	0	0	0	0	0	0	0	0	0	0	0	0	0	0
OTU_24904	Bacteria	Cyanobacteria	Cyanobacteria	SubsectionIII	FamilyI	NA	NA	2.0142	0	0	1.5811	0	0	0	0	0	0	0	0	0	0	0	0	0	0	0	0
OTU_31339	Bacteria	Cyanobacteria	Cyanobacteria	SubsectionIII	FamilyI	NA	NA	0	2.3524	0	0	0	0	0	0	0	0	0	0	0	0	0	0	0	0	0	0
OTU_31571	Bacteria	Cyanobacteria	Cyanobacteria	SubsectionIII	FamilyI	NA	NA	0	2.3524	0	0	0	0	0	0	0	0	0	0	0	0	0	0	0	0	0	0
OTU_31972	Bacteria	Cyanobacteria	Cyanobacteria	SubsectionIII	FamilyI	NA	NA	2.0142	1.6104	2.2171	1.5811	0	0	0	0	0	0	0	0	0	0	0	0	0	0	0	0
OTU_23375	Bacteria	Cyanobacteria	Cyanobacteria	SubsectionIII	FamilyI	NA	NA	3.3389	1.6104	0	0	0	0	0	0	0	0	0	0	0	0	0	0	0	0	0	0
OTU_610	Bacteria	Cyanobacteria	Cyanobacteria	SubsectionIII	FamilyI	NA	NA	4.0177	4.5599	2.6948	2.3173	0	2.1248	0	0	0	0	0	0	0	0	0	0	0	0	0	0
OTU_960	Bacteria	Cyanobacteria	Cyanobacteria	SubsectionIII	FamilyI	NA	NA	3.7179	4.284	3.9633	2.3173	0	1.4226	0	1.4698	0	0	0	0	0	0	0	0	0	0	0	0
OTU_1469	Bacteria	Cyanobacteria	Cyanobacteria	SubsectionIII	FamilyI	NA	NA	2.0142	4.1233	3.3397	1.5811	1.6064	1.4226	0	0	0	0	0	0	0	0	0	0	0	0	0	0
OTU_1724	Bacteria	Cyanobacteria	Cyanobacteria	SubsectionIII	FamilyI	NA	NA	2.8236	4.5599	2.6948	2.8024	0	1.4226	0	0	0	0	0	0	0	0	0	0	0	0	0	0
OTU_3099	Bacteria	Cyanobacteria	Cyanobacteria	SubsectionIII	FamilyI	NA	NA	2.8236	3.7356	1.4982	0	1.6064	0	0	0	0	0	0	0	0	0	0	0	0	0	0	0
OTU_5570	Bacteria	Cyanobacteria	Cyanobacteria	SubsectionIII	FamilyI	NA	NA	0	2.84	0	0	0	0	0	0	0	0	0	0	0	0	0	0	0	0	0	0
OTU_5593	Bacteria	Cyanobacteria	Cyanobacteria	SubsectionIII	FamilyI	NA	NA	2.0142	2.3524	1.4982	0	0	0	0	0	0	0	0	0	0	0	0	0	0	0	0	0
OTU_6280	Bacteria	Cyanobacteria	Cyanobacteria	SubsectionIII	FamilyI	NA	NA	2.0142	2.3524	1.4982	1.5811	0	0	0	0	0	0	0	0	0	0	0	0	0	0	0	0
OTU_831	Bacteria	Cyanobacteria	Cyanobacteria	SubsectionIII	FamilyI	NA	NA	3.3389	4.284	3.053	1.5811	1.6064	1.4226	0	0	0	0	0	0	0	0	0	0	0	0	0	0
OTU_24793	Bacteria	Cyanobacteria	Cyanobacteria	SubsectionIII	FamilyI	NA	NA	2.0142	1.6104	0	1.5811	0	0	0	0	0	0	0	0	0	0	0	0	0	0	0	0
OTU_5283	Bacteria	Cyanobacteria	Cyanobacteria	SubsectionIII	FamilyI	NA	NA	0	0	0	0	0	0	0	0	1.9723	0	0	0	0	0	0	0	0	0	0	0
OTU_24298	Bacteria	Cyanobacteria	Cyanobacteria	SubsectionIII	FamilyI	NA	NA	2.0142	0	0	1.5811	0	0	0	0	0	0	0	0	0	0	0	0	0	0	0	0
OTU_31418	Bacteria	Cyanobacteria	Cyanobacteria	SubsectionIII	FamilyI	NA	NA	0	2.3524	0	0	0	0	0	0	0	0	0	0	0	0	0	0	0	0	0	0
OTU_32124	Bacteria	Cyanobacteria	Cyanobacteria	SubsectionIII	FamilyI	NA	NA	0	2.3524	0	0	0	0	0	0	0	0	0	0	0	0	0	0	0	0	0	0
OTU_24105	Bacteria	Cyanobacteria	Cyanobacteria	NA	NA	NA	NA	2.0142	0	0	0	0	2.1248	1.4948	0	0	0	0	0	0	0	0	0	0	0	0	0
OTU_3103	Bacteria	Cyanobacteria	Cyanobacteria	SubsectionI	FamilyI	Cyanobacterium	NA	0	2.3524	1.4982	0	0	0	0	0	0	0	0	0	0	0	0	0	0	0	0	0
OTU_25680	Bacteria	Cyanobacteria	Cyanobacteria	SubsectionI	FamilyI	NA	NA	2.0142	1.6104	0	0	0	0	0	0	0	0	0	0	0	0	0	0	0	0	0	0
OTU_1691	Bacteria	Cyanobacteria	Cyanobacteria	SubsectionI	FamilyI	Cyanobacterium	NA	2.8236	3.494	1.4982	1.5811	0	0	0	0	0	0	0	0	0	0	0	0	0	0	0	0
OTU_2942	Bacteria	Cyanobacteria	Cyanobacteria	NA	NA	NA	NA	3.3389	2.3524	0	0	0	0	0	0	0	0	0	0	0	0	0	0	0	0	0	0
OTU_3118	Bacteria	Cyanobacteria	Cyanobacteria	NA	NA	NA	NA	2.8236	1.6104	0	0	1.6064	0	0	0	0	0	0	0	0	0	0	0	0	0	0	0
OTU_5562	Bacteria	Cyanobacteria	Cyanobacteria	NA	NA	NA	NA	0	2.3524	0	0	0	0	0	0	0	0	0	0	0	0	0	0	0	0	0	0
OTU_5953	Bacteria	Cyanobacteria	Cyanobacteria	NA	NA	NA	NA	2.0142	2.3524	1.4982	0	0	0	0	0	0	0	0	0	0	0	0	0	0	0	0	0
OTU_5129	Bacteria	Cyanobacteria	Cyanobacteria	SubsectionI	FamilyI	Cyanobacterium	NA	2.0142	1.6104	0	0	0	0	0	0	0	0	0	0	0	0	0	0	0	0	0	0
OTU_485	Bacteria	Cyanobacteria	Cyanobacteria	SubsectionIII	FamilyI	NA	NA	0	0	0	0	0	0	0	0	4.0944	2.1571	2.3082	2.478	0	1.7478	0	1.7745	0	2.182	0	0
OTU_827	Bacteria	Cyanobacteria	Cyanobacteria	SubsectionIII	FamilyI	uncultured	NA	2.0142	0	0	0	0	0	0	0	3.4898	0	3.1546	1.7162	1.3023	1.1238	1.159	0	0	1.7478	0	0
OTU_1315	Bacteria	Cyanobacteria	Cyanobacteria	SubsectionIII	FamilyI	NA	NA	2.0142	0	0	0	0	0	0	0	3.0548	1.449	2.6485	1.7162	1.9755	2.5153	2.5686	1.1445	1.2753	0	0	2.7902
OTU_2407	Bacteria	Cyanobacteria	Cyanobacteria	SubsectionIII	FamilyI	NA	NA	0	0	0	0	0	0	0	0	3.4898	0	1.2126	0	1.3023	1.1238	0	0	0	1.1238	0	0
OTU_35744	Bacteria	Cyanobacteria	Cyanobacteria	SubsectionIII	FamilyI	NA	NA	0	0	0	0	0	0	0	0	0	1.449	1.2126	0	0	0	0	0	0	0	0	0
OTU_42896	Bacteria	Cyanobacteria	Cyanobacteria	SubsectionIII	FamilyI	NA	NA	0	0	0	0	0	0	0	0	0	0	1.862	0	0	0	0	0	0	0	0	0
OTU_465	Bacteria	Cyanobacteria	Cyanobacteria	SubsectionIII	FamilyI	uncultured	uncultured cyanobacterium	0	0	0	0	0	0	0	0	3.8235	1.449	3.5286	1.0995	0	1.1238	1.7933	1.1445	0	1.1238	1.1156	1.1266
OTU_732	Bacteria	Cyanobacteria	Cyanobacteria	SubsectionIII	FamilyI	uncultured	uncultured cyanobacterium	0	0	0	0	0	0	0	0	4.2129	1.449	2.9236	1.0995	0	1.1238	1.159	0	1.2753	1.7478	0	2.186
OTU_1381	Bacteria	Cyanobacteria	Cyanobacteria	SubsectionIII	FamilyI	uncultured	uncultured cyanobacterium	0	0	0	0	0	0	0	0	2.7757	2.1571	3.6846	0	1.3023	1.1238	0	0	0	1.1238	0	1.7514
OTU_1626	Bacteria	Cyanobacteria	Cyanobacteria	SubsectionIII	FamilyI	uncultured	uncultured cyanobacterium	0	0	0	0	0	0	0	0	1.2998	0	3.3537	1.0995	0	0	1.159	0	0	1.1238	0	1.1266
OTU_3349	Bacteria	Cyanobacteria	Cyanobacteria	SubsectionIII	FamilyI	uncultured	uncultured cyanobacterium	0	0	0	0	0	0	0	0	1.9723	0	1.862	0	1.3023	0	0	1.1445	0	0	0	0
OTU_5390	Bacteria	Cyanobacteria	Cyanobacteria	SubsectionIII	FamilyI	uncultured	uncultured cyanobacterium	0	0	0	0	0	0	0	0	1.2998	0	1.2126	0	0	0	0	0	0	0	0	0
OTU_27929	Bacteria	Cyanobacteria	Cyanobacteria	SubsectionIII	FamilyI	uncultured	uncultured cyanobacterium	0	0	0	0	0	0	0	0	1.9723	0	1.2126	1.0995	0	0	0	0	0	0	0	0
OTU_28108	Bacteria	Cyanobacteria	Cyanobacteria	SubsectionIII	FamilyI	uncultured	NA	0	0	0	0	0	0	0	0	1.9723	0	1.2126	0	0	1.1238	0	0	0	0	0	0
OTU_30414	Bacteria	Cyanobacteria	Cyanobacteria	SubsectionIII	FamilyI	NA	NA	0	0	0	0	0	0	0	0	1.2998	0	0	0	1.3023	0	0	0	0	0	0	0
OTU_488	Bacteria	Cyanobacteria	Cyanobacteria	SubsectionIII	FamilyI	NA	NA	0	0	0	0	0	0	0	0	3.8235	2.1571	2.9236	2.1468	2.4326	2.182	1.159	2.8183	0	1.1238	1.7371	1.7514
OTU_498	Bacteria	Cyanobacteria	Cyanobacteria	SubsectionIII	FamilyI	NA	NA	0	0	0	0	0	0	0	0	2.7757	1.449	2.9236	0	1.3023	1.1238	0	1.1445	0	1.7478	1.7371	1.7514
OTU_973	Bacteria	Cyanobacteria	Cyanobacteria	SubsectionIII	FamilyI	NA	NA	0	0	0	0	0	0	0	0	3.4898	2.1571	2.9236	2.478	2.4326	2.182	1.159	1.7745	0	3.0135	1.7371	1.7514
OTU_2471	Bacteria	Cyanobacteria	Cyanobacteria	SubsectionIII	FamilyI	NA	NA	0	0	0	0	0	0	0	0	1.2998	0	0	1.0995	0	1.7478	0	1.7745	0	1.1238	0	1.1266
OTU_22977	Bacteria	Cyanobacteria	Cyanobacteria	SubsectionIII	FamilyI	NA	NA	0	0	0	0	0	0	0	0	1.9723	0	0	0	0	1.1238	0	0	0	0	0	1.1266
OTU_35711	Bacteria	Cyanobacteria	Cyanobacteria	SubsectionIII	FamilyI	NA	NA	0	0	0	0	0	0	0	0	1.2998	1.449	0	1.0995	0	1.1238	0	1.1445	0	0	0	0
OTU_41122	Bacteria	Cyanobacteria	Cyanobacteria	SubsectionIII	FamilyI	NA	NA	0	0	0	0	0	0	0	0	0	0	1.2126	1.0995	0	0	0	0	0	0	0	0
OTU_472	Bacteria	Cyanobacteria	Cyanobacteria	SubsectionIII	FamilyI	NA	NA	2.0142	1.6104	0	0	0	0	0	0	5.0515	3.2706	0	0	3.4936	1.1238	2.2324	3.0468	0	1.7478	0	0
OTU_504	Bacteria	Cyanobacteria	Cyanobacteria	SubsectionIII	FamilyI	uncultured	NA	0	0	0	0	0	0	0	0	4.2129	2.63	1.862	1.7162	2.7793	1.1238	1.159	1.1445	1.2753	0	0	0
OTU_1099	Bacteria	Cyanobacteria	Cyanobacteria	SubsectionIII	FamilyI	NA	NA	0	0	0	0	0	0	0	0	3.0548	1.449	0	1.7162	3.0586	0	0	1.1445	1.2753	1.7478	0	1.1266
OTU_1105	Bacteria	Cyanobacteria	Cyanobacteria	SubsectionIII	FamilyI	NA	NA	0	0	0	0	0	0	0	0	3.4898	0	0	1.0995	1.3023	0	1.159	0	0	0	1.1156	0
OTU_1116	Bacteria	Cyanobacteria	Cyanobacteria	SubsectionIII	FamilyI	NA	NA	0	0	0	0	0	0	0	0	3.6663	3.5085	0	1.0995	3.6702	0	0	0	0	2.182	0	0
OTU_1805	Bacteria	Cyanobacteria	Cyanobacteria	SubsectionIII	FamilyI	NA	NA	2.0142	0	0	0	0	0	0	0	3.2886	1.449	1.2126	0	2.7793	1.1238	0	1.1445	0	0	0	0
OTU_4075	Bacteria	Cyanobacteria	Cyanobacteria	SubsectionIII	FamilyI	NA	NA	0	0	0	0	0	0	0	0	1.9723	1.449	0	0	0	0	0	2.2116	0	0	0	0
OTU_5208	Bacteria	Cyanobacteria	Cyanobacteria	SubsectionIII	FamilyI	NA	NA	0	0	0	0	0	0	0	0	2.7757	0	0	0	0	1.1238	1.159	0	0	0	0	0
OTU_5249	Bacteria	Cyanobacteria	Cyanobacteria	SubsectionIII	FamilyI	NA	NA	0	0	0	0	0	0	0	0	1.9723	0	0	0	0	0	0	0	0	0	0	0
OTU_8204	Bacteria	Cyanobacteria	Cyanobacteria	SubsectionIII	FamilyI	NA	NA	0	0	0	0	0	0	0	0	1.9723	0	0	0	1.9755	0	0	1.1445	1.2753	0	0	0
OTU_27701	Bacteria	Cyanobacteria	Cyanobacteria	SubsectionIII	FamilyI	NA	NA	0	0	0	0	0	0	0	0	1.2998	0	0	0	1.9755	0	0	0	0	0	0	0
OTU_28635	Bacteria	Cyanobacteria	Cyanobacteria	SubsectionIII	FamilyI	uncultured	NA	0	0	0	0	0	0	0	0	1.9723	1.449	0	1.0995	0	0	0	0	0	0	0	0
OTU_28967	Bacteria	Cyanobacteria	Cyanobacteria	SubsectionIII	FamilyI	uncultured	NA	0	0	0	0	0	0	0	0	3.0548	0	0	0	1.3023	0	0	0	0	0	0	0
OTU_1084	Bacteria	Cyanobacteria	Cyanobacteria	SubsectionIII	FamilyI	uncultured	uncultured Antarctic bacterium LB3-7	5.1058	1.6104	1.4982	0	0	2.1248	0	0	0	0	0	0	0	0	0	0	0	0	0	0
OTU_1134	Bacteria	Cyanobacteria	Cyanobacteria	SubsectionIII	FamilyI	uncultured	uncultured Antarctic bacterium LB3-7	5.6332	2.84	1.4982	1.5811	0	1.4226	0	0	1.2998	0	0	1.7162	0	0	0	0	0	0	0	0
OTU_1649	Bacteria	Cyanobacteria	Cyanobacteria	SubsectionIII	FamilyI	uncultured	uncultured Antarctic bacterium LB3-7	5.2278	2.3524	2.2171	0	0	1.4226	0	0	0	0	0	0	0	0	0	0	1.2753	0	0	0
OTU_2123	Bacteria	Cyanobacteria	Cyanobacteria	SubsectionIII	FamilyI	uncultured	uncultured Antarctic bacterium LB3-7	4.9725	2.3524	1.4982	1.5811	1.6064	0	0	0	0	0	0	0	0	0	0	0	0	0	0	0
OTU_2985	Bacteria	Cyanobacteria	Cyanobacteria	SubsectionIII	FamilyI	uncultured	uncultured Antarctic bacterium LB3-7	4.0177	0	0	0	0	0	0	0	0	0	0	0	0	0	0	0	0	0	0	0
OTU_5052	Bacteria	Cyanobacteria	Cyanobacteria	SubsectionIII	FamilyI	uncultured	uncultured Antarctic bacterium LB3-7	3.3389	0	0	0	0	0	0	0	0	0	0	0	0	0	0	0	0	0	0	0
OTU_23610	Bacteria	Cyanobacteria	Cyanobacteria	SubsectionIII	FamilyI	uncultured	uncultured Antarctic bacterium LB3-7	2.8236	0	0	0	0	0	0	0	0	0	0	0	0	0	0	0	0	0	0	0
OTU_25046	Bacteria	Cyanobacteria	Cyanobacteria	SubsectionIII	FamilyI	uncultured	uncultured Antarctic bacterium LB3-7	2.0142	1.6104	0	0	0	0	0	0	0	0	0	0	0	0	0	0	0	0	0	0
OTU_25480	Bacteria	Cyanobacteria	Cyanobacteria	SubsectionIII	FamilyI	uncultured	uncultured Antarctic bacterium LB3-7	2.0142	0	1.4982	0	0	0	0	0	0	0	0	0	0	0	0	0	0	0	0	0
OTU_29598	Bacteria	Cyanobacteria	Cyanobacteria	SubsectionIII	FamilyI	uncultured	uncultured Antarctic bacterium LB3-7	0	0	0	0	0	0	0	0	1.9723	0	0	0	0	0	0	1.1445	0	0	0	0
OTU_924	Bacteria	Cyanobacteria	Cyanobacteria	SubsectionIII	FamilyI	uncultured	uncultured bacterium	0	0	0	0	0	0	0	0	3.6663	1.449	0	1.0995	0	0	1.159	0	0	1.1238	0	0
OTU_3017	Bacteria	Cyanobacteria	Cyanobacteria	SubsectionIII	FamilyI	uncultured	uncultured bacterium	0	0	0	0	0	0	0	0	3.2886	0	0	0	0	1.7478	0	0	0	1.1238	0	0
OTU_3018	Bacteria	Cyanobacteria	Cyanobacteria	SubsectionIII	FamilyI	uncultured	uncultured bacterium	0	0	0	0	0	0	0	0	4.3223	1.449	1.862	1.0995	1.3023	0	1.7933	1.1445	0	2.182	1.1156	0
OTU_3174	Bacteria	Cyanobacteria	Cyanobacteria	SubsectionIII	FamilyI	uncultured	uncultured bacterium	0	0	0	0	0	0	0	0	2.4292	1.449	1.2126	2.1468	0	0	1.7933	1.1445	0	1.1238	0	0
OTU_3730	Bacteria	Cyanobacteria	Cyanobacteria	SubsectionIII	FamilyI	uncultured	NA	0	0	0	0	0	0	0	0	1.2998	0	1.2126	0	0	1.1238	0	0	0	0	0	0
OTU_5253	Bacteria	Cyanobacteria	Cyanobacteria	SubsectionIII	FamilyI	uncultured	uncultured bacterium	0	0	0	0	0	0	0	0	3.0548	0	0	0	0	0	0	0	0	0	0	0
OTU_5398	Bacteria	Cyanobacteria	Cyanobacteria	SubsectionIII	FamilyI	uncultured	uncultured bacterium	0	0	0	0	0	0	0	0	3.0548	1.449	0	0	0	0	0	1.1445	0	0	0	0
OTU_26477	Bacteria	Cyanobacteria	Cyanobacteria	SubsectionIII	FamilyI	uncultured	uncultured bacterium	0	0	0	0	0	0	0	0	2.4292	1.449	1.2126	0	1.3023	0	0	0	0	0	0	0
OTU_5347	Bacteria	Cyanobacteria	Cyanobacteria	SubsectionIII	FamilyI	uncultured	NA	0	0	0	0	0	0	0	0	1.9723	0	0	0	0	0	0	0	0	0	0	0
OTU_29557	Bacteria	Cyanobacteria	Cyanobacteria	SubsectionIII	FamilyI	uncultured	NA	0	0	0	0	0	0	0	0	1.9723	0	0	0	0	0	0	0	0	0	0	0
OTU_26327	Bacteria	Cyanobacteria	Cyanobacteria	SubsectionIII	FamilyI	NA	NA	0	0	0	0	0	0	0	0	1.9723	0	1.2126	0	0	0	0	0	0	0	0	0
OTU_2520	Bacteria	Cyanobacteria	Cyanobacteria	SubsectionIII	FamilyI	uncultured	uncultured cyanobacterium	0	0	0	0	0	0	1.4948	0	1.2998	0	0	1.0995	0	0	0	1.1445	0	0	1.1156	0
OTU_2349	Bacteria	Cyanobacteria	Cyanobacteria	SubsectionIII	FamilyI	uncultured	NA	0	0	0	0	0	0	0	0	0	1.449	0	1.0995	3.0586	0	1.159	0	1.9414	0	0	0
OTU_4408	Bacteria	Cyanobacteria	Cyanobacteria	SubsectionIII	FamilyI	uncultured	uncultured cyanobacterium	0	0	0	0	0	0	0	0	0	0	0	1.0995	1.3023	0	1.159	0	0	1.1238	0	0
OTU_5329	Bacteria	Cyanobacteria	Cyanobacteria	SubsectionIII	FamilyI	uncultured	uncultured cyanobacterium	0	0	0	0	0	0	0	0	1.2998	2.1571	0	1.0995	0	0	1.159	0	0	0	1.1156	0
OTU_6525	Bacteria	Cyanobacteria	Cyanobacteria	SubsectionIII	FamilyI	uncultured	uncultured cyanobacterium	0	0	0	0	0	0	0	0	0	1.449	0	2.478	0	1.1238	1.159	1.7745	0	1.1238	0	0
OTU_51372	Bacteria	Cyanobacteria	Cyanobacteria	SubsectionIII	FamilyI	uncultured	NA	0	0	0	0	0	0	0	0	0	0	0	1.0995	0	0	0	1.1445	0	0	0	0
OTU_0	Bacteria	Cyanobacteria	Cyanobacteria	SubsectionIII	FamilyI	uncultured	NA	0	0	0	1.5811	0	1.4226	0	2.1826	9.351	8.4814	6.1463	9.1436	9.241	5.8773	7.1327	7.9399	6.3061	7.3656	5.8624	6.9273
OTU_2	Bacteria	Cyanobacteria	Cyanobacteria	SubsectionIII	FamilyI	uncultured	uncultured cyanobacterium	2.0142	1.6104	0	1.5811	1.6064	2.1248	0	2.1826	10.053	8.5227	6.5629	9.716	9.7559	6.2569	7.9874	8.6631	6.8936	8.0248	6.0263	7.3288
OTU_4	Bacteria	Cyanobacteria	Cyanobacteria	SubsectionIII	FamilyI	uncultured	uncultured cyanobacterium	0	1.6104	1.4982	0	0	0	0	2.1826	9.7663	8.2386	6.5629	9.3293	9.5513	6.0152	8.0289	8.3083	6.4536	7.7681	5.8033	6.9273
OTU_11	Bacteria	Cyanobacteria	Cyanobacteria	SubsectionIII	FamilyI	uncultured	uncultured cyanobacterium	2.0142	0	1.4982	1.5811	1.6064	0	0	1.4698	8.123	6.6383	4.7023	7.5579	7.4672	4.3956	5.9693	6.2943	5.5377	6.0152	4.1157	5.4464
OTU_57	Bacteria	Cyanobacteria	Cyanobacteria	SubsectionIII	FamilyI	uncultured	NA	0	0	0	0	0	0	0	0	6.6072	4.7523	2.6485	6.0965	6.097	3.2102	4.09	4.4317	1.9414	4.6873	2.1701	3.8092
OTU_61	Bacteria	Cyanobacteria	Cyanobacteria	SubsectionIII	FamilyI	uncultured	uncultured cyanobacterium	0	0	0	0	0	0	0	0	7.1727	5.7717	4.1801	6.9324	6.9041	3.5377	5.2476	5.9714	4.3845	5.231	3.6632	4.1349
OTU_63	Bacteria	Cyanobacteria	Cyanobacteria	SubsectionIII	FamilyI	uncultured	uncultured cyanobacterium	0	0	0	0	0	1.4226	0	0	6.0296	4.3242	2.6485	5.7123	5.8257	2.182	3.7367	4.0651	1.9414	4.2241	2.5027	3.2148
OTU_95	Bacteria	Cyanobacteria	Cyanobacteria	SubsectionIII	FamilyI	uncultured	NA	0	0	0	0	0	1.4226	0	0	6.5633	4.9266	2.9236	6.1898	5.8626	3.2102	4.6815	4.9096	3.9264	4.6873	1.7371	3.2148
OTU_107	Bacteria	Cyanobacteria	Cyanobacteria	SubsectionIII	FamilyI	uncultured	uncultured cyanobacterium	0	0	0	0	0	0	0	0	6.4472	4.6566	3.1546	5.9707	5.6261	1.1238	3.9815	4.9096	2.3954	4.3124	1.7371	2.7902
OTU_120	Bacteria	Cyanobacteria	Cyanobacteria	SubsectionIII	FamilyI	uncultured	NA	0	0	0	0	0	0	0	0	6.6287	5.6277	3.1546	6.2986	6.1575	3.6772	4.5357	5.6621	3.9264	4.6873	2.5027	3.3878
OTU_137	Bacteria	Cyanobacteria	Cyanobacteria	SubsectionIII	FamilyI	uncultured	uncultured cyanobacterium	0	0	0	0	1.6064	0	0	0	6.3728	4.5541	3.9535	5.8615	5.8626	1.7478	3.8643	3.8397	3.452	4.6873	2.7728	3.8092
OTU_157	Bacteria	Cyanobacteria	Cyanobacteria	SubsectionIII	FamilyI	uncultured	NA	0	1.6104	0	1.5811	0	0	0	0	6.1533	3.7127	2.9236	5.6805	5.8257	2.182	3.8643	4.7238	3.628	4.0295	2.5027	3.2148
OTU_161	Bacteria	Cyanobacteria	Cyanobacteria	SubsectionIII	FamilyI	uncultured	uncultured cyanobacterium	0	0	0	0	0	0	0	0	4.6923	4.1939	1.862	4.5763	5.0556	1.1238	3.2677	3.4175	1.2753	1.7478	2.1701	2.5195
OTU_180	Bacteria	Cyanobacteria	Cyanobacteria	SubsectionIII	FamilyI	uncultured	uncultured cyanobacterium	0	0	0	0	0	0	1.4948	0	4.8469	3.8915	2.9236	4.1813	4.3264	1.7478	2.5686	3.7122	1.9414	2.182	3.0002	3.018
OTU_199	Bacteria	Cyanobacteria	Cyanobacteria	SubsectionIII	FamilyI	uncultured	NA	0	0	0	0	0	0	0	0	5.1138	2.9856	0	3.1699	3.8275	2.182	3.7367	3.5724	1.2753	3.2102	0	2.186
OTU_281	Bacteria	Cyanobacteria	Cyanobacteria	SubsectionIII	FamilyI	uncultured	uncultured cyanobacterium	0	0	0	0	1.6064	0	0	0	5.0515	3.5085	1.2126	4.431	4.2169	2.182	1.7933	3.0468	2.3954	3.3832	1.1156	2.186
OTU_378	Bacteria	Cyanobacteria	Cyanobacteria	SubsectionIII	FamilyI	uncultured	uncultured cyanobacterium	0	0	0	0	0	0	0	0	4.2129	2.9856	1.862	3.6356	3.4936	1.7478	2.2324	3.0468	1.9414	1.7478	1.1156	0
OTU_387	Bacteria	Cyanobacteria	Cyanobacteria	SubsectionIII	FamilyI	uncultured	NA	0	0	0	0	0	0	0	0	3.4898	2.1571	0	3.1699	3.2924	0	0	1.1445	1.2753	1.1238	0	2.186
OTU_388	Bacteria	Cyanobacteria	Cyanobacteria	SubsectionIII	FamilyI	uncultured	uncultured cyanobacterium	0	0	0	0	0	0	0	0	4.0944	2.9856	1.2126	4.1813	4.0984	0	2.2324	3.0468	2.3954	2.7858	2.1701	2.5195
OTU_729	Bacteria	Cyanobacteria	Cyanobacteria	SubsectionIII	FamilyI	uncultured	NA	0	0	0	0	0	0	0	0	3.0548	0	0	3.1699	2.4326	0	1.159	2.2116	1.9414	1.1238	1.1156	1.7514
OTU_893	Bacteria	Cyanobacteria	Cyanobacteria	SubsectionIII	FamilyI	uncultured	NA	0	0	0	0	0	0	0	0	3.0548	2.63	0	2.478	3.9693	1.1238	1.159	1.7745	1.2753	0	0	1.1266
OTU_974	Bacteria	Cyanobacteria	Cyanobacteria	SubsectionIII	FamilyI	uncultured	NA	0	0	0	0	0	0	0	0	3.0548	2.9856	2.3082	3.3424	1.9755	0	0	2.2116	1.2753	2.7858	1.7371	0
OTU_1117	Bacteria	Cyanobacteria	Cyanobacteria	SubsectionIII	FamilyI	uncultured	NA	0	0	0	0	0	0	0	0	1.9723	1.449	0	2.1468	2.7793	0	2.2324	1.7745	0	1.7478	0	0
OTU_1440	Bacteria	Cyanobacteria	Cyanobacteria	SubsectionIII	FamilyI	uncultured	NA	0	0	0	0	0	0	0	0	2.7757	0	0	1.0995	1.3023	0	1.159	1.7745	0	0	0	0
OTU_1663	Bacteria	Cyanobacteria	Cyanobacteria	SubsectionIII	FamilyI	uncultured	NA	0	0	0	0	0	0	0	0	3.0548	1.449	1.2126	0	0	1.1238	0	2.2116	0	0	0	0
OTU_1919	Bacteria	Cyanobacteria	Cyanobacteria	SubsectionIII	FamilyI	uncultured	NA	0	0	0	0	0	0	0	0	2.4292	2.1571	0	2.1468	1.9755	0	1.159	1.1445	1.2753	1.1238	0	0
OTU_1976	Bacteria	Cyanobacteria	Cyanobacteria	SubsectionIII	FamilyI	uncultured	NA	0	0	0	0	0	0	0	0	1.2998	1.449	0	2.478	2.4326	0	1.159	1.7745	1.2753	1.1238	0	0
OTU_4447	Bacteria	Cyanobacteria	Cyanobacteria	SubsectionIII	FamilyI	uncultured	NA	0	0	0	0	0	0	0	0	0	0	0	0	0	0	0	0	0	1.7478	0	0
OTU_5431	Bacteria	Cyanobacteria	Cyanobacteria	SubsectionIII	FamilyI	uncultured	NA	0	0	0	0	0	0	0	0	1.2998	0	0	0	0	0	0	0	1.2753	0	0	0
OTU_6397	Bacteria	Cyanobacteria	Cyanobacteria	SubsectionIII	FamilyI	uncultured	NA	0	0	0	0	0	0	0	0	0	0	0	1.7162	0	0	0	0	0	0	0	0
OTU_6523	Bacteria	Cyanobacteria	Cyanobacteria	SubsectionIII	FamilyI	uncultured	NA	0	0	0	0	0	0	0	0	0	1.449	0	1.0995	1.3023	0	0	1.1445	0	0	0	0
OTU_7029	Bacteria	Cyanobacteria	Cyanobacteria	SubsectionIII	FamilyI	uncultured	NA	0	0	0	0	0	0	0	0	1.2998	0	0	0	1.3023	0	1.159	1.7745	0	0	0	0
OTU_7593	Bacteria	Cyanobacteria	Cyanobacteria	SubsectionIII	FamilyI	uncultured	NA	0	0	0	0	0	0	0	0	0	0	0	0	1.3023	0	1.159	1.1445	0	0	0	0
OTU_15372	Bacteria	Cyanobacteria	Cyanobacteria	SubsectionIII	FamilyI	uncultured	NA	0	0	0	0	0	0	0	0	1.9723	0	0	1.0995	0	0	1.159	1.1445	1.2753	0	1.1156	0
OTU_20410	Bacteria	Cyanobacteria	Cyanobacteria	SubsectionIII	FamilyI	uncultured	NA	0	0	0	0	0	0	0	0	1.2998	0	0	0	1.3023	0	1.7933	0	0	0	0	1.1266
OTU_26537	Bacteria	Cyanobacteria	Cyanobacteria	SubsectionIII	FamilyI	uncultured	NA	0	0	0	0	0	0	0	0	1.2998	0	0	1.0995	0	0	0	1.1445	0	0	0	0
OTU_28098	Bacteria	Cyanobacteria	Cyanobacteria	SubsectionIII	FamilyI	uncultured	NA	0	0	0	0	0	0	0	0	1.9723	0	0	1.0995	1.3023	0	1.159	0	0	0	0	0
OTU_40220	Bacteria	Cyanobacteria	Cyanobacteria	SubsectionIII	FamilyI	uncultured	NA	0	0	0	0	0	0	0	0	0	0	1.862	0	0	0	0	0	0	0	0	0
OTU_55827	Bacteria	Cyanobacteria	Cyanobacteria	SubsectionIII	FamilyI	uncultured	NA	0	0	0	0	0	0	0	0	0	0	0	0	1.3023	0	0	1.1445	1.2753	0	0	0
OTU_1187	Bacteria	Cyanobacteria	Cyanobacteria	SubsectionIII	FamilyI	uncultured	NA	0	0	0	0	0	0	0	0	1.9723	1.449	0	2.1468	3.4936	1.1238	2.2324	0	0	2.182	0	0
OTU_1319	Bacteria	Cyanobacteria	Cyanobacteria	SubsectionIII	FamilyI	uncultured	uncultured cyanobacterium	0	0	0	0	0	0	0	0	2.7757	1.449	1.2126	2.7472	3.2924	1.1238	2.2324	1.7745	0	1.7478	0	0
OTU_3442	Bacteria	Cyanobacteria	Cyanobacteria	SubsectionIII	FamilyI	uncultured	uncultured cyanobacterium	0	0	0	0	0	0	0	0	0	0	0	2.1468	1.3023	0	0	0	0	1.1238	0	0
OTU_3875	Bacteria	Cyanobacteria	Cyanobacteria	SubsectionIII	FamilyI	uncultured	uncultured cyanobacterium	0	0	0	0	0	0	0	0	1.9723	2.1571	0	1.0995	1.9755	0	1.7933	0	0	0	0	1.1266
OTU_3492	Bacteria	Cyanobacteria	Cyanobacteria	SubsectionIII	FamilyI	uncultured	uncultured cyanobacterium	0	0	0	0	0	0	0	0	0	0	0	2.1468	0	0	0	0	0	1.1238	0	0
OTU_3582	Bacteria	Cyanobacteria	Cyanobacteria	SubsectionIII	FamilyI	uncultured	NA	0	0	0	0	0	0	0	0	0	0	0	1.7162	1.3023	0	0	0	0	0	0	0
OTU_6610	Bacteria	Cyanobacteria	Cyanobacteria	SubsectionIII	FamilyI	uncultured	uncultured cyanobacterium	0	0	0	0	0	0	0	0	0	0	0	1.0995	1.3023	0	0	0	0	0	0	0
OTU_22765	Bacteria	Cyanobacteria	Cyanobacteria	SubsectionIII	FamilyI	uncultured	uncultured cyanobacterium	0	0	0	0	0	0	0	0	1.9723	0	0	1.7162	0	0	0	0	0	1.1238	0	1.1266
OTU_33680	Bacteria	Cyanobacteria	Cyanobacteria	SubsectionIII	FamilyI	uncultured	uncultured cyanobacterium	0	1.6104	0	0	0	0	0	0	0	0	0	0	1.3023	0	0	0	0	0	0	0
OTU_36828	Bacteria	Cyanobacteria	Cyanobacteria	SubsectionIII	FamilyI	NA	NA	0	0	0	0	0	0	0	0	0	1.449	0	1.0995	0	0	0	0	0	0	0	0
OTU_10428	Bacteria	Cyanobacteria	Cyanobacteria	SubsectionIII	FamilyI	uncultured	NA	0	0	0	0	0	0	0	0	0	0	0	0	0	0	0	0	0	1.1238	1.1156	0
OTU_28217	Bacteria	Cyanobacteria	Cyanobacteria	SubsectionIII	FamilyI	uncultured	NA	0	0	0	0	0	0	0	0	1.2998	0	0	2.1468	1.9755	0	0	0	0	0	0	0
OTU_28712	Bacteria	Cyanobacteria	Cyanobacteria	SubsectionIII	FamilyI	uncultured	uncultured bacterium	0	0	0	0	0	0	0	0	1.9723	0	0	0	0	0	0	0	0	0	0	0
OTU_903	Bacteria	Cyanobacteria	Cyanobacteria	SubsectionIII	FamilyI	uncultured	NA	0	0	0	0	0	0	0	0	3.6663	2.1571	1.862	1.7162	1.3023	0	0	1.1445	0	0	1.1156	0
OTU_5377	Bacteria	Cyanobacteria	Cyanobacteria	SubsectionIII	FamilyI	uncultured	NA	0	0	0	0	0	0	0	0	1.2998	0	0	1.0995	0	0	0	0	0	0	0	0
OTU_26217	Bacteria	Cyanobacteria	Cyanobacteria	SubsectionIII	FamilyI	uncultured	NA	0	0	0	0	0	0	0	0	1.2998	0	0	1.0995	0	0	0	0	0	0	0	0
OTU_27378	Bacteria	Cyanobacteria	Cyanobacteria	SubsectionIII	FamilyI	uncultured	NA	0	0	0	0	0	0	0	0	1.9723	0	0	0	0	0	0	0	0	0	0	0
OTU_33822	Bacteria	Cyanobacteria	Cyanobacteria	SubsectionIII	FamilyI	uncultured	NA	0	0	0	0	0	0	0	0	0	1.449	0	0	0	0	1.159	0	0	0	0	0
OTU_48657	Bacteria	Cyanobacteria	Cyanobacteria	SubsectionIV	FamilyII	Calothrix	NA	0	0	0	0	0	0	0	0	0	0	0	1.7162	0	0	0	0	0	0	0	0
OTU_49875	Bacteria	Cyanobacteria	Cyanobacteria	SubsectionIV	FamilyII	Calothrix	NA	0	0	0	0	0	0	0	0	0	0	0	1.7162	0	0	0	0	0	0	0	0
OTU_5331	Bacteria	Cyanobacteria	Cyanobacteria	SubsectionIII	FamilyI	NA	NA	0	0	0	0	0	0	0	0	1.9723	0	1.2126	0	0	0	0	0	0	0	0	0
OTU_7207	Bacteria	Cyanobacteria	Cyanobacteria	SubsectionIII	FamilyI	NA	NA	0	0	0	0	0	0	0	0	0	0	1.2126	0	0	1.1238	0	0	0	0	0	0
OTU_23810	Bacteria	Cyanobacteria	Cyanobacteria	SubsectionI	FamilyI	NA	NA	2.0142	1.6104	0	0	0	0	0	0	0	0	0	0	0	0	0	0	0	0	0	0
OTU_24490	Bacteria	Cyanobacteria	Cyanobacteria	SubsectionI	FamilyI	NA	NA	2.8236	0	0	0	0	0	0	0	0	0	0	0	0	0	0	0	0	0	0	0
OTU_461	Bacteria	Cyanobacteria	Cyanobacteria	SubsectionI	FamilyI	Merismopedia	NA	4.2658	4.8947	0	3.1648	2.3477	0	0	1.4698	0	0	0	0	0	0	0	0	0	0	0	0
OTU_462	Bacteria	Cyanobacteria	Cyanobacteria	SubsectionI	FamilyI	Merismopedia	NA	5.8765	5.2464	2.6948	2.3173	2.8349	0	0	0	0	0	0	0	0	0	0	0	0	0	0	0
OTU_1082	Bacteria	Cyanobacteria	Cyanobacteria	SubsectionI	FamilyI	Merismopedia	NA	5.719	5.3224	0	0	0	0	0	0	0	0	0	0	0	0	0	0	0	0	0	0
OTU_2116	Bacteria	Cyanobacteria	Cyanobacteria	SubsectionI	FamilyI	Merismopedia	NA	2.8236	4.1233	1.4982	0	0	0	0	0	0	0	0	0	0	0	0	0	0	0	0	0
OTU_2126	Bacteria	Cyanobacteria	Cyanobacteria	SubsectionI	FamilyI	Merismopedia	NA	4.2658	2.3524	0	0	0	0	0	0	0	0	0	0	0	0	0	0	0	0	0	1.1266
OTU_3096	Bacteria	Cyanobacteria	Cyanobacteria	SubsectionI	FamilyI	Merismopedia	NA	0	2.84	0	0	0	0	0	0	0	0	0	0	0	0	0	0	0	0	0	0
OTU_5061	Bacteria	Cyanobacteria	Cyanobacteria	SubsectionI	FamilyI	Merismopedia	NA	2.8236	0	0	0	0	0	0	0	0	0	0	0	0	0	0	0	0	0	0	0
OTU_5068	Bacteria	Cyanobacteria	Cyanobacteria	SubsectionI	FamilyI	Merismopedia	NA	2.0142	1.6104	0	0	0	0	0	0	0	0	0	0	0	0	0	0	0	0	0	0
OTU_5086	Bacteria	Cyanobacteria	Cyanobacteria	SubsectionI	FamilyI	Merismopedia	NA	3.3389	2.3524	0	0	0	0	0	0	0	0	0	0	0	0	0	0	0	0	0	0
OTU_23900	Bacteria	Cyanobacteria	Cyanobacteria	SubsectionI	FamilyI	Merismopedia	NA	2.0142	1.6104	0	0	0	0	0	0	0	0	0	0	0	0	0	0	0	0	0	0
OTU_24013	Bacteria	Cyanobacteria	Cyanobacteria	SubsectionI	FamilyI	Merismopedia	NA	2.0142	1.6104	0	0	0	0	0	0	0	0	0	0	0	0	0	0	0	0	0	0
OTU_23926	Bacteria	Cyanobacteria	Cyanobacteria	SubsectionI	FamilyI	Merismopedia	NA	2.0142	1.6104	0	0	0	0	0	0	0	0	0	0	0	0	0	0	0	0	0	0
OTU_618	Bacteria	Cyanobacteria	Cyanobacteria	SubsectionI	FamilyI	NA	NA	3.3389	2.3524	0	3.6951	0	2.9491	3.335	2.6576	0	0	0	0	0	0	0	0	0	0	0	0
OTU_1010	Bacteria	Cyanobacteria	Cyanobacteria	NA	NA	NA	NA	2.0142	1.6104	0	3.1648	1.6064	3.2332	2.6903	2.6576	0	0	0	0	0	0	0	0	0	0	0	0
OTU_2947	Bacteria	Cyanobacteria	Cyanobacteria	NA	NA	NA	NA	3.7179	3.2038	1.4982	2.8024	1.6064	2.9491	2.213	2.1826	0	0	0	0	0	0	0	0	0	0	0	0
OTU_45629	Bacteria	Cyanobacteria	Cyanobacteria	NA	NA	NA	NA	0	0	0	1.5811	0	1.4226	0	0	0	0	0	0	0	0	0	0	0	0	0	0
OTU_23929	Bacteria	Cyanobacteria	Cyanobacteria	SubsectionI	FamilyI	NA	NA	2.0142	2.3524	0	0	0	0	0	0	0	0	0	0	0	0	0	0	0	0	0	0
OTU_1911	Bacteria	Cyanobacteria	Cyanobacteria	SubsectionI	FamilyI	NA	NA	0	0	0	1.5811	0	1.4226	2.6903	1.4698	0	0	0	0	0	0	0	0	0	0	0	0
OTU_75000	Bacteria	Cyanobacteria	Cyanobacteria	SubsectionI	FamilyI	NA	NA	0	0	0	0	0	0	0	2.1826	0	0	0	0	0	0	0	0	0	0	0	0
OTU_507	Bacteria	Cyanobacteria	Cyanobacteria	SubsectionI	FamilyI	NA	NA	3.7179	3.9424	3.7838	2.3173	2.8349	2.595	2.213	4.2249	0	0	0	0	0	0	0	0	0	0	0	0
OTU_687	Bacteria	Cyanobacteria	Cyanobacteria	NA	NA	NA	NA	2.0142	2.84	0	2.3173	1.6064	3.2332	0	3.3001	0	0	0	0	0	1.1238	0	0	0	0	0	0
OTU_1689	Bacteria	Cyanobacteria	Cyanobacteria	SubsectionI	FamilyI	NA	NA	3.7179	3.7356	3.3397	3.4542	1.6064	2.9491	2.213	3.9221	0	1.449	0	0	0	0	0	0	0	0	0	0
OTU_1794	Bacteria	Cyanobacteria	Cyanobacteria	SubsectionI	FamilyI	NA	NA	2.8236	3.494	0	3.1648	2.8349	1.4226	2.213	2.1826	0	0	0	0	0	0	1.159	0	0	0	0	0
OTU_2125	Bacteria	Cyanobacteria	Cyanobacteria	SubsectionI	FamilyI	NA	NA	2.8236	2.84	0	2.8024	1.6064	1.4226	1.4948	3.3001	0	0	0	0	0	0	0	0	0	0	0	0
OTU_2134	Bacteria	Cyanobacteria	Cyanobacteria	SubsectionI	FamilyI	NA	NA	3.3389	2.3524	3.3397	2.3173	1.6064	3.6741	2.213	3.3001	0	0	0	0	0	0	0	0	0	1.1238	1.1156	0
OTU_2949	Bacteria	Cyanobacteria	Cyanobacteria	SubsectionI	FamilyI	NA	NA	3.7179	2.84	3.053	2.8024	2.3477	2.9491	2.213	3.3001	0	0	0	0	0	0	0	0	0	0	0	0
OTU_5089	Bacteria	Cyanobacteria	Cyanobacteria	SubsectionI	FamilyI	NA	NA	2.0142	0	0	1.5811	0	0	0	0	0	0	0	0	0	0	0	0	0	0	0	0
OTU_5172	Bacteria	Cyanobacteria	Cyanobacteria	SubsectionI	FamilyI	NA	NA	2.8236	0	2.2171	0	0	0	0	0	0	0	0	0	0	0	0	0	0	0	0	0
OTU_7900	Bacteria	Cyanobacteria	Cyanobacteria	SubsectionI	FamilyI	NA	NA	2.0142	0	0	0	0	0	0	1.4698	0	0	0	0	0	0	0	0	0	0	0	0
OTU_39236	Bacteria	Cyanobacteria	Cyanobacteria	SubsectionI	FamilyI	NA	NA	0	0	1.4982	0	1.6064	1.4226	0	1.4698	0	0	0	0	0	0	0	0	0	0	0	0
OTU_24245	Bacteria	Cyanobacteria	Cyanobacteria	NA	NA	NA	NA	2.0142	1.6104	0	1.5811	0	0	0	0	0	0	0	0	0	0	0	0	0	0	0	0
OTU_2971	Bacteria	Cyanobacteria	Cyanobacteria	SubsectionIII	FamilyI	Planktothrix	Planktothrix paucivesiculata PCC 8926	3.3389	0	0	0	0	0	0	0	0	0	0	0	0	0	1.159	0	0	0	0	0
OTU_5132	Bacteria	Cyanobacteria	Cyanobacteria	SubsectionIII	FamilyI	Planktothrix	Planktothrix paucivesiculata PCC 8926	3.7179	2.3524	0	0	0	0	0	0	0	0	0	0	1.9755	0	0	0	0	0	1.1156	0
OTU_24697	Bacteria	Cyanobacteria	Cyanobacteria	SubsectionIII	FamilyI	Planktothrix	Planktothrix paucivesiculata PCC 8926	3.7179	1.6104	1.4982	0	0	0	0	0	0	0	0	1.0995	0	0	0	0	0	0	0	0
OTU_5107	Bacteria	Cyanobacteria	Cyanobacteria	SubsectionIII	FamilyI	Planktothrix	Planktothrix prolifica NIVA-CYA 406	4.0177	1.6104	0	0	0	0	0	0	0	0	0	0	0	0	0	0	0	0	0	0
OTU_23410	Bacteria	Cyanobacteria	Cyanobacteria	SubsectionIII	FamilyI	Planktothrix	Planktothrix rubescens NIVA-CYA 18	2.8236	0	0	0	0	0	0	0	0	0	0	0	0	0	0	0	0	0	0	0
OTU_23700	Bacteria	Cyanobacteria	Cyanobacteria	SubsectionIII	FamilyI	Planktothrix	Planktothrix agardhii	2.8236	0	0	0	0	0	0	0	0	0	0	0	0	0	0	0	0	0	0	0
OTU_23780	Bacteria	Cyanobacteria	Cyanobacteria	SubsectionIII	FamilyI	Planktothrix	microbial mat metagenome	3.3389	1.6104	0	0	0	0	0	0	0	0	0	0	0	0	0	0	0	0	0	0
OTU_23446	Bacteria	Cyanobacteria	Cyanobacteria	SubsectionI	FamilyI	Cyanobacterium	NA	2.0142	1.6104	0	0	0	0	0	0	0	0	0	0	0	0	0	0	0	0	0	0
OTU_23850	Bacteria	Cyanobacteria	Cyanobacteria	SubsectionI	FamilyI	Cyanobacterium	NA	2.0142	0	1.4982	0	0	0	0	0	0	0	0	0	0	0	0	0	0	0	0	0
OTU_5178	Bacteria	Cyanobacteria	Cyanobacteria	SubsectionI	FamilyI	Cyanobacterium	NA	2.8236	1.6104	0	1.5811	0	1.4226	0	1.4698	0	0	0	0	0	0	0	0	0	0	0	0
OTU_6308	Bacteria	Cyanobacteria	Cyanobacteria	SubsectionI	FamilyI	Cyanobacterium	NA	2.0142	1.6104	1.4982	1.5811	0	0	0	0	0	0	0	0	0	0	0	0	0	0	0	0
OTU_5571	Bacteria	Cyanobacteria	Cyanobacteria	SubsectionI	FamilyI	Cyanobacterium	NA	0	1.6104	1.4982	0	0	0	0	0	0	0	0	0	0	0	0	0	0	0	0	0
OTU_5604	Bacteria	Cyanobacteria	Cyanobacteria	SubsectionI	FamilyI	Cyanobacterium	NA	0	1.6104	0	0	0	0	0	1.4698	0	0	0	0	0	0	0	0	0	0	0	0
OTU_3086	Bacteria	Cyanobacteria	Cyanobacteria	NA	NA	NA	NA	0	0	0	0	0	0	0	0	1.9723	1.449	1.2126	0	1.9755	0	0	1.7745	0	0	0	0
OTU_5992	Bacteria	Cyanobacteria	Cyanobacteria	NA	NA	NA	NA	0	0	0	0	0	0	0	0	1.9723	0	1.2126	0	0	0	0	0	0	0	0	0
OTU_17313	Bacteria	Cyanobacteria	Cyanobacteria	NA	NA	NA	NA	0	0	0	0	0	0	0	0	1.2998	0	1.862	0	0	0	0	0	0	0	1.1156	0
OTU_29947	Bacteria	Cyanobacteria	Cyanobacteria	NA	NA	NA	NA	0	0	0	0	0	0	0	0	1.2998	0	1.2126	0	0	1.1238	0	0	0	0	0	0
OTU_6140	Bacteria	Cyanobacteria	Cyanobacteria	SubsectionIV	FamilyI	Nostoc	Nostoc sp. 'Collema sp. UK531 cyanobiont'	0	0	0	0	0	0	0	0	0	0	2.6485	0	0	0	0	0	0	0	0	0
OTU_3299	Bacteria	Cyanobacteria	Cyanobacteria	SubsectionIV	FamilyI	Nostoc	uncultured bacterium	0	0	0	0	0	0	0	0	0	0	4.0713	0	1.3023	0	0	0	0	0	1.1156	0
OTU_5999	Bacteria	Cyanobacteria	Cyanobacteria	SubsectionIV	FamilyI	Nostoc	uncultured bacterium	0	0	0	0	0	0	0	0	0	0	3.3537	1.0995	0	0	0	0	0	0	0	1.1266
OTU_6057	Bacteria	Cyanobacteria	Cyanobacteria	SubsectionIV	FamilyI	Nostoc	uncultured bacterium	0	0	0	0	0	0	0	0	0	0	2.9236	0	0	0	0	0	0	0	0	1.1266
OTU_40530	Bacteria	Cyanobacteria	Cyanobacteria	SubsectionIV	FamilyI	Nostoc	uncultured bacterium	0	0	0	0	0	0	0	0	0	0	1.862	0	0	0	0	0	0	0	0	0
OTU_6183	Bacteria	Cyanobacteria	Cyanobacteria	SubsectionIV	FamilyI	Nostoc	NA	0	0	0	0	0	0	0	0	0	0	1.862	0	0	0	0	0	0	0	0	0
OTU_6768	Bacteria	Cyanobacteria	Cyanobacteria	SubsectionIV	FamilyI	Nostoc	NA	0	0	0	0	0	0	0	0	0	0	2.6485	0	1.3023	0	0	0	0	0	0	0
OTU_6577	Bacteria	Cyanobacteria	Cyanobacteria	SubsectionIV	FamilyI	Nostoc	Nostoc sp. 'Protopannaria pezizoides UK120 cyanobiont'	0	0	0	0	0	0	0	0	0	0	0	1.0995	0	0	0	0	0	1.7478	0	0
OTU_43044	Bacteria	Cyanobacteria	Cyanobacteria	SubsectionIV	FamilyI	Nostoc	Nostoc sp. 'Protopannaria pezizoides UK120 cyanobiont'	0	0	0	0	0	0	0	0	0	0	2.3082	1.0995	1.9755	0	0	0	0	0	0	0
OTU_27013	Bacteria	Cyanobacteria	Cyanobacteria	SubsectionIV	FamilyI	Nostoc	NA	0	0	0	0	0	0	0	0	1.9723	0	0	0	0	0	0	0	1.2753	0	0	0
OTU_8072	Bacteria	Cyanobacteria	Cyanobacteria	SubsectionI	FamilyI	cyanobacterium endosymbiont of Epithemia turgida isolate EtSB Lake Yunoko	NA	0	0	0	0	0	0	0	0	0	0	0	0	0	0	0	1.1445	0	1.1238	0	0
OTU_6100	Bacteria	Cyanobacteria	Cyanobacteria	SubsectionIII	FamilyI	NA	NA	0	0	0	0	0	0	0	0	1.2998	0	1.2126	0	0	0	0	0	0	0	0	0
OTU_6055	Bacteria	Cyanobacteria	Cyanobacteria	SubsectionIII	FamilyI	uncultured cyanobacterium	NA	0	0	0	0	0	0	0	0	0	0	1.862	0	0	0	1.159	0	0	0	0	0
OTU_6162	Bacteria	Cyanobacteria	Cyanobacteria	SubsectionIII	FamilyI	uncultured cyanobacterium	NA	0	0	0	0	0	0	0	0	0	1.449	2.6485	0	0	0	0	0	0	0	0	0
OTU_29570	Bacteria	Cyanobacteria	Cyanobacteria	SubsectionIII	FamilyI	uncultured cyanobacterium	NA	0	0	0	0	0	0	0	0	1.9723	0	0	0	0	0	0	0	0	0	0	0
OTU_2804	Bacteria	Cyanobacteria	Cyanobacteria	SubsectionIII	FamilyI	Leptolyngbya	uncultured cyanobacterium	0	0	0	0	0	0	0	0	2.4292	0	1.2126	1.0995	0	0	0	0	0	0	1.1156	1.7514
OTU_3167	Bacteria	Cyanobacteria	Cyanobacteria	SubsectionIII	FamilyI	Leptolyngbya	uncultured cyanobacterium	2.0142	0	0	0	0	0	0	0	1.9723	1.449	0	1.0995	0	1.1238	0	1.1445	0	0	0	0
OTU_4370	Bacteria	Cyanobacteria	Cyanobacteria	SubsectionIII	FamilyI	Leptolyngbya	uncultured cyanobacterium	0	0	0	0	0	0	0	0	2.7757	0	0	1.7162	0	1.1238	1.159	1.7745	0	1.1238	0	0
OTU_4480	Bacteria	Cyanobacteria	Cyanobacteria	SubsectionIII	FamilyI	Leptolyngbya	uncultured cyanobacterium	0	0	0	0	0	0	0	0	0	0	0	0	1.3023	0	0	0	0	0	1.1156	0
OTU_29826	Bacteria	Cyanobacteria	Cyanobacteria	SubsectionIII	FamilyI	Leptolyngbya	uncultured cyanobacterium	0	0	0	0	0	0	0	0	2.4292	0	1.2126	0	0	0	0	0	0	0	0	0
OTU_1647	Bacteria	Cyanobacteria	Cyanobacteria	SubsectionIII	FamilyI	Leptolyngbya	uncultured cyanobacterium	3.7179	0	0	0	0	0	0	0	1.2998	0	1.2126	0	1.9755	0	0	1.1445	1.2753	1.7478	0	0
OTU_4237	Bacteria	Cyanobacteria	Cyanobacteria	SubsectionIII	FamilyI	Leptolyngbya	NA	0	0	0	0	0	0	0	0	1.9723	0	2.3082	1.0995	0	1.1238	1.159	1.1445	0	1.1238	0	0
OTU_5404	Bacteria	Cyanobacteria	Cyanobacteria	SubsectionIII	FamilyI	Leptolyngbya	uncultured cyanobacterium	0	0	0	0	0	0	0	0	1.9723	0	1.862	1.0995	0	0	0	1.1445	0	0	0	0
OTU_8066	Bacteria	Cyanobacteria	Cyanobacteria	SubsectionIII	FamilyI	Leptolyngbya	uncultured cyanobacterium	0	0	0	0	0	0	0	0	0	0	0	1.7162	0	0	0	1.1445	0	0	0	0
OTU_52088	Bacteria	Cyanobacteria	Cyanobacteria	SubsectionIII	FamilyI	Leptolyngbya	uncultured cyanobacterium	0	0	0	0	0	0	0	0	0	0	0	1.0995	0	0	1.159	0	0	0	0	0
OTU_26702	Bacteria	Cyanobacteria	Cyanobacteria	SubsectionIII	FamilyI	Leptolyngbya	NA	0	0	0	0	0	0	0	0	2.4292	1.449	0	0	1.3023	1.1238	0	0	1.2753	0	0	0
OTU_3000	Bacteria	Cyanobacteria	Cyanobacteria	SubsectionIII	FamilyI	Leptolyngbya	uncultured cyanobacterium	0	0	0	0	0	0	0	0	1.2998	1.449	0	1.0995	0	0	0	0	0	1.1238	0	0
OTU_4583	Bacteria	Cyanobacteria	Cyanobacteria	SubsectionIII	FamilyI	Leptolyngbya	NA	0	0	0	0	0	0	0	0	1.9723	0	0	0	0	0	0	0	0	0	1.1156	0
OTU_30371	Bacteria	Cyanobacteria	Cyanobacteria	SubsectionIII	FamilyI	Leptolyngbya	NA	0	0	0	1.5811	0	0	0	0	1.9723	0	0	0	0	0	0	1.1445	0	0	0	0
OTU_479	Bacteria	Cyanobacteria	Cyanobacteria	SubsectionIII	FamilyI	Leptolyngbya	NA	0	0	0	0	0	0	0	0	4.6923	0	3.8253	2.7472	1.9755	2.182	3.0701	3.4175	0	0	1.1156	1.1266
OTU_975	Bacteria	Cyanobacteria	Cyanobacteria	SubsectionIII	FamilyI	Leptolyngbya	NA	0	0	0	0	0	0	0	0	1.9723	0	2.6485	2.7472	0	0	1.159	1.1445	0	1.1238	0	0
OTU_1144	Bacteria	Cyanobacteria	Cyanobacteria	SubsectionIII	FamilyI	Leptolyngbya	NA	0	0	0	0	0	0	0	0	4.4241	2.1571	3.8253	2.974	1.9755	0	2.841	3.4175	0	1.1238	1.1156	0
OTU_3042	Bacteria	Cyanobacteria	Cyanobacteria	SubsectionIII	FamilyI	Leptolyngbya	NA	0	0	0	0	0	0	0	0	1.9723	0	1.2126	1.0995	0	1.1238	0	0	0	0	0	0
OTU_5300	Bacteria	Cyanobacteria	Cyanobacteria	SubsectionIII	FamilyI	NA	NA	0	0	0	0	0	0	0	0	2.4292	0	1.862	0	0	1.1238	0	0	0	0	0	0
OTU_26527	Bacteria	Cyanobacteria	Cyanobacteria	SubsectionIII	FamilyI	Leptolyngbya	NA	0	0	0	0	0	0	0	0	1.9723	0	0	0	0	0	0	0	0	0	0	0
OTU_1364	Bacteria	Cyanobacteria	Cyanobacteria	SubsectionIII	FamilyI	Leptolyngbya	NA	0	0	0	0	0	0	0	0	0	0	1.2126	1.0995	0	1.1238	1.159	0	0	1.7478	0	0
OTU_3768	Bacteria	Cyanobacteria	Cyanobacteria	SubsectionIII	FamilyI	Leptolyngbya	NA	0	0	0	0	0	0	0	0	2.4292	0	1.862	1.0995	1.3023	1.1238	0	2.2116	0	1.1238	1.1156	0
OTU_8022	Bacteria	Cyanobacteria	Cyanobacteria	SubsectionIII	FamilyI	NA	NA	0	0	0	0	0	0	0	0	0	0	0	0	0	0	0	1.1445	1.2753	0	0	0
OTU_40507	Bacteria	Cyanobacteria	Cyanobacteria	SubsectionIII	FamilyI	NA	NA	0	0	0	0	0	0	0	0	0	0	1.862	0	0	0	0	0	0	0	0	0
OTU_850	Bacteria	Cyanobacteria	Cyanobacteria	SubsectionIII	FamilyI	Leptolyngbya	Leptolyngbya sp. 1T12c	0	0	0	0	0	0	0	0	2.4292	2.1571	1.2126	1.0995	2.4326	1.1238	1.159	0	0	0	0	0
OTU_5639	Bacteria	Cyanobacteria	Cyanobacteria	SubsectionIII	FamilyI	Leptolyngbya	Leptolyngbya frigida ANT.L70.1	0	0	0	0	0	0	0	0	1.2998	1.449	0	1.0995	0	0	0	0	0	0	0	0
OTU_26553	Bacteria	Cyanobacteria	Cyanobacteria	SubsectionIII	FamilyI	Leptolyngbya	NA	0	0	0	0	0	0	0	0	3.0548	1.449	0	0	0	0	0	0	0	0	0	0
OTU_925	Bacteria	Cyanobacteria	Cyanobacteria	SubsectionIII	FamilyI	Leptolyngbya	NA	2.0142	0	0	0	0	0	0	0	3.8235	0	0	0	0	0	0	0	0	0	0	0
OTU_1354	Bacteria	Cyanobacteria	Cyanobacteria	SubsectionIII	FamilyI	Leptolyngbya	NA	0	0	0	0	0	0	0	0	4.0944	1.449	0	1.0995	1.3023	0	0	1.1445	0	0	0	0
OTU_4379	Bacteria	Cyanobacteria	Cyanobacteria	SubsectionIII	FamilyI	Leptolyngbya	NA	0	0	0	0	0	0	0	1.4698	4.0944	0	1.2126	0	0	1.1238	0	1.1445	0	1.1238	0	0
OTU_5430	Bacteria	Cyanobacteria	Cyanobacteria	SubsectionIII	FamilyI	Leptolyngbya	NA	0	0	0	0	0	0	0	0	4.0944	1.449	0	0	1.3023	0	0	1.1445	0	0	0	0
OTU_6894	Bacteria	Cyanobacteria	Cyanobacteria	SubsectionIII	FamilyI	Leptolyngbya	NA	0	0	0	0	0	0	0	0	0	0	0	0	1.3023	0	0	0	0	0	1.1156	0
OTU_26874	Bacteria	Cyanobacteria	Cyanobacteria	SubsectionIII	FamilyI	Leptolyngbya	NA	0	0	0	0	0	0	0	0	1.9723	0	0	0	0	0	0	0	0	0	0	0
OTU_26129	Bacteria	Cyanobacteria	Cyanobacteria	SubsectionIII	FamilyI	Leptolyngbya	NA	0	0	0	0	0	0	0	0	3.0548	1.449	1.2126	0	0	0	0	0	0	0	0	0
OTU_2331	Bacteria	Cyanobacteria	Cyanobacteria	SubsectionIII	FamilyI	Leptolyngbya	NA	0	0	0	0	0	0	0	0	2.4292	0	0	1.0995	0	0	0	0	0	1.1238	0	0
OTU_6023	Bacteria	Cyanobacteria	Cyanobacteria	SubsectionIII	FamilyI	Leptolyngbya	uncultured bacterium	0	0	0	0	0	0	0	0	0	0	1.2126	0	0	0	0	0	0	1.1238	0	0
OTU_6173	Bacteria	Cyanobacteria	Cyanobacteria	SubsectionIII	FamilyI	Leptolyngbya	uncultured Antarctic cyanobacterium	0	0	0	0	0	0	0	0	1.9723	0	1.862	0	0	0	0	0	0	0	0	0
OTU_10615	Bacteria	Cyanobacteria	Cyanobacteria	SubsectionIII	FamilyI	uncultured	uncultured cyanobacterium	0	0	0	0	0	0	0	0	0	1.449	1.2126	0	0	1.1238	0	0	0	1.1238	1.1156	1.1266
OTU_11682	Bacteria	Cyanobacteria	Cyanobacteria	SubsectionIII	FamilyI	Leptolyngbya	uncultured Antarctic cyanobacterium	0	0	0	0	0	0	0	0	1.9723	0	0	0	0	0	1.159	0	0	1.7478	0	0
OTU_179	Bacteria	Cyanobacteria	Cyanobacteria	SubsectionIII	FamilyI	Leptolyngbya	uncultured Antarctic cyanobacterium	0	0	0	0	0	0	0	0	5.6219	3.2706	3.8253	3.3424	4.3264	2.182	0	2.8183	0	2.182	1.7371	1.1266
OTU_5137	Bacteria	Cyanobacteria	Cyanobacteria	SubsectionIII	FamilyI	Leptolyngbya	NA	3.7179	0	0	0	0	0	0	0	1.2998	0	0	0	0	0	0	0	0	0	0	0
OTU_5293	Bacteria	Cyanobacteria	Cyanobacteria	SubsectionIII	FamilyI	NA	NA	0	0	0	0	0	0	0	0	2.4292	1.449	1.2126	0	0	0	0	0	0	0	0	0
OTU_529	Bacteria	Cyanobacteria	Cyanobacteria	SubsectionIII	FamilyI	Leptolyngbya	uncultured Antarctic cyanobacterium	0	0	0	0	0	0	0	1.4698	5.8216	2.63	4.7023	3.3424	3.2924	3.0135	1.7933	1.7745	0	3.6772	1.7371	1.7514
OTU_836	Bacteria	Cyanobacteria	Cyanobacteria	SubsectionIII	FamilyI	Leptolyngbya	uncultured Antarctic cyanobacterium	0	0	0	0	0	0	0	0	4.0944	2.63	0	1.7162	2.7793	1.7478	0	0	0	0	0	0
OTU_1060	Bacteria	Cyanobacteria	Cyanobacteria	SubsectionIII	FamilyI	Leptolyngbya	uncultured Antarctic cyanobacterium	0	0	0	0	0	0	0	0	3.9653	2.1571	3.1546	0	2.7793	1.1238	1.7933	1.1445	0	0	1.1156	0
OTU_1744	Bacteria	Cyanobacteria	Cyanobacteria	SubsectionIII	FamilyI	Leptolyngbya	uncultured Antarctic cyanobacterium	0	0	0	0	0	0	0	0	3.2886	0	3.3537	0	1.3023	1.1238	0	0	0	1.1238	0	0
OTU_2997	Bacteria	Cyanobacteria	Cyanobacteria	SubsectionIII	FamilyI	Leptolyngbya	uncultured Antarctic cyanobacterium	0	0	0	0	0	0	0	0	3.2886	0	1.2126	0	1.3023	0	0	0	0	1.1238	0	0
OTU_3067	Bacteria	Cyanobacteria	Cyanobacteria	SubsectionIII	FamilyI	Leptolyngbya	uncultured Antarctic cyanobacterium	0	0	0	0	0	0	0	0	1.9723	1.449	0	0	1.3023	1.1238	0	0	0	0	0	0
OTU_5392	Bacteria	Cyanobacteria	Cyanobacteria	SubsectionIII	FamilyI	Leptolyngbya	uncultured Antarctic cyanobacterium	0	0	0	0	0	0	0	0	1.2998	0	0	1.0995	0	0	0	1.1445	1.2753	0	0	0
OTU_5450	Bacteria	Cyanobacteria	Cyanobacteria	SubsectionIII	FamilyI	Leptolyngbya	uncultured Antarctic cyanobacterium	0	0	0	0	0	0	0	0	2.4292	0	0	0	0	0	1.159	0	0	0	0	0
OTU_6365	Bacteria	Cyanobacteria	Cyanobacteria	SubsectionIII	FamilyI	Leptolyngbya	uncultured Antarctic cyanobacterium	0	0	0	0	0	0	0	0	1.2998	0	0	1.0995	0	0	0	0	0	0	0	0
OTU_9821	Bacteria	Cyanobacteria	Cyanobacteria	SubsectionIII	FamilyI	Leptolyngbya	uncultured Antarctic cyanobacterium	0	0	0	0	0	0	0	0	1.2998	0	1.862	1.0995	0	0	0	0	0	1.1238	0	1.1266
OTU_6066	Bacteria	Cyanobacteria	Cyanobacteria	SubsectionIII	FamilyI	Leptolyngbya	NA	0	0	0	0	0	0	0	0	1.2998	0	1.2126	0	0	1.1238	0	0	0	0	0	0
OTU_30636	Bacteria	Cyanobacteria	Cyanobacteria	SubsectionIII	FamilyI	Leptolyngbya	NA	0	0	0	0	0	0	0	0	1.2998	0	0	0	1.3023	0	0	0	0	0	0	0
OTU_30842	Bacteria	Cyanobacteria	Cyanobacteria	SubsectionIII	FamilyI	Leptolyngbya	NA	0	0	0	0	0	0	0	0	1.2998	0	0	0	1.3023	0	0	0	0	0	0	0
OTU_26394	Bacteria	Cyanobacteria	Cyanobacteria	SubsectionIII	FamilyI	Leptolyngbya	NA	0	0	0	0	0	0	0	0	2.4292	0	0	0	0	0	0	0	0	0	0	0
OTU_30102	Bacteria	Cyanobacteria	Cyanobacteria	SubsectionIII	FamilyI	NA	NA	0	0	0	0	0	0	0	0	1.2998	0	0	0	1.3023	0	0	0	0	0	0	0
OTU_926	Bacteria	Cyanobacteria	Cyanobacteria	SubsectionIII	FamilyI	Leptolyngbya	NA	0	0	0	0	0	0	0	0	3.2886	1.449	1.2126	0	1.3023	1.1238	0	0	0	0	1.7371	0
OTU_993	Bacteria	Cyanobacteria	Cyanobacteria	SubsectionIII	FamilyI	Leptolyngbya	NA	0	0	0	0	0	0	0	0	4.5192	1.449	1.2126	1.0995	1.3023	0	1.159	1.7745	0	0	0	0
OTU_1681	Bacteria	Cyanobacteria	Cyanobacteria	SubsectionIII	FamilyI	Leptolyngbya	NA	0	0	0	0	0	0	0	0	2.7757	0	1.2126	0	0	0	0	1.1445	0	0	0	0
OTU_2165	Bacteria	Cyanobacteria	Cyanobacteria	SubsectionIII	FamilyI	Leptolyngbya	NA	0	0	0	0	0	0	0	0	3.6663	1.449	0	1.0995	2.4326	0	0	2.5466	0	1.1238	0	0
OTU_2259	Bacteria	Cyanobacteria	Cyanobacteria	SubsectionIII	FamilyI	Leptolyngbya	NA	2.0142	0	0	0	0	0	0	0	3.4898	0	2.6485	0	0	1.7478	1.159	2.2116	1.2753	1.7478	0	0
OTU_5435	Bacteria	Cyanobacteria	Cyanobacteria	SubsectionIII	FamilyI	Leptolyngbya	NA	0	0	0	0	0	0	0	0	1.2998	0	0	0	1.3023	0	0	0	0	0	0	0
OTU_5442	Bacteria	Cyanobacteria	Cyanobacteria	SubsectionIII	FamilyI	Leptolyngbya	NA	0	0	0	0	0	0	0	0	1.9723	0	0	1.0995	0	0	0	0	0	0	0	0
OTU_6900	Bacteria	Cyanobacteria	Cyanobacteria	SubsectionIII	FamilyI	Leptolyngbya	NA	0	0	0	0	0	0	0	0	1.9723	0	1.2126	0	1.3023	0	0	0	0	0	0	0
OTU_30212	Bacteria	Cyanobacteria	Cyanobacteria	SubsectionIII	FamilyI	Leptolyngbya	NA	0	0	0	0	0	0	0	0	2.4292	0	1.862	0	0	0	0	0	0	0	0	0
OTU_30863	Bacteria	Cyanobacteria	Cyanobacteria	SubsectionIII	FamilyI	Leptolyngbya	NA	0	0	0	0	0	0	0	0	1.2998	1.449	1.2126	1.0995	0	0	0	0	0	0	0	0
OTU_42237	Bacteria	Cyanobacteria	Cyanobacteria	SubsectionIII	FamilyI	NA	NA	0	0	0	0	0	0	0	0	0	0	1.2126	0	0	0	0	1.1445	0	0	0	0
OTU_1329	Bacteria	Cyanobacteria	Cyanobacteria	SubsectionIII	FamilyI	NA	NA	0	0	0	0	0	0	0	0	3.6663	1.449	2.3082	1.0995	0	0	0	1.1445	0	0	0	0
OTU_5472	Bacteria	Cyanobacteria	Cyanobacteria	SubsectionIII	FamilyI	NA	NA	0	0	0	0	0	0	0	0	3.0548	0	1.862	0	0	1.1238	1.159	0	0	0	0	0
OTU_8637	Bacteria	Cyanobacteria	Cyanobacteria	SubsectionIII	FamilyI	NA	NA	0	0	0	0	0	0	0	0	0	0	1.2126	0	0	0	0	0	0	1.1238	0	0
OTU_5373	Bacteria	Cyanobacteria	Cyanobacteria	SubsectionIII	FamilyI	Leptolyngbya sp. CENA387	NA	0	0	0	0	0	0	0	0	2.7757	0	1.2126	0	1.3023	0	0	0	0	0	0	0
OTU_5428	Bacteria	Cyanobacteria	Cyanobacteria	SubsectionIII	FamilyI	NA	NA	0	0	0	0	0	0	0	0	1.2998	0	1.2126	0	0	0	0	0	0	0	0	0
OTU_7944	Bacteria	Cyanobacteria	Cyanobacteria	SubsectionIII	FamilyI	uncultured bacterium	NA	0	0	0	0	0	0	0	0	1.2998	0	0	0	0	0	0	1.1445	0	0	0	0
OTU_42632	Bacteria	Cyanobacteria	Cyanobacteria	SubsectionIII	FamilyI	uncultured bacterium	NA	0	0	0	0	0	0	0	0	0	0	1.2126	0	1.3023	0	0	0	0	0	0	0
OTU_3040	Bacteria	Cyanobacteria	Cyanobacteria	SubsectionIII	FamilyI	Leptolyngbya	NA	0	0	0	0	0	0	0	0	2.4292	0	0	0	0	0	0	0	0	0	0	0
OTU_3156	Bacteria	Cyanobacteria	Cyanobacteria	SubsectionIII	FamilyI	Leptolyngbya	NA	0	0	0	0	0	0	0	0	0	1.449	0	0	0	1.7478	0	0	0	1.7478	1.1156	0
OTU_5657	Bacteria	Cyanobacteria	Cyanobacteria	SubsectionIII	FamilyI	Leptolyngbya	NA	0	0	0	0	0	0	0	0	1.2998	2.1571	0	0	0	0	0	0	0	1.1238	0	0
OTU_1310	Bacteria	Cyanobacteria	Cyanobacteria	SubsectionIII	FamilyI	Phormidium	Synechococcus sp. SAG 2387	3.7179	1.6104	0	0	0	0	0	0	3.4898	0	0	0	0	0	0	0	0	0	0	0
OTU_11895	Bacteria	Cyanobacteria	Cyanobacteria	SubsectionIII	FamilyI	Phormidium	NA	3.3389	0	0	0	0	0	0	0	1.9723	0	0	0	1.3023	0	0	0	0	1.1238	0	0
OTU_23458	Bacteria	Cyanobacteria	Cyanobacteria	SubsectionIII	FamilyI	Phormidium	NA	2.0142	0	0	0	0	0	0	0	0	0	0	0	0	0	0	1.1445	0	0	0	0
OTU_25521	Bacteria	Cyanobacteria	Cyanobacteria	SubsectionIII	FamilyI	Phormidium	NA	2.0142	0	0	0	0	0	0	0	1.2998	0	1.2126	0	0	0	0	0	0	0	0	0
OTU_25677	Bacteria	Cyanobacteria	Cyanobacteria	SubsectionIII	FamilyI	Phormidium	Synechococcus sp. SAG 2387	2.0142	0	0	0	0	0	0	0	1.2998	0	0	0	0	0	0	0	0	0	0	0
OTU_6451	Bacteria	Cyanobacteria	Cyanobacteria	SubsectionIII	FamilyI	Leptolyngbya	NA	0	0	0	0	0	0	0	0	1.9723	0	0	1.0995	0	0	0	0	0	0	0	0
OTU_6180	Bacteria	Cyanobacteria	Melainabacteria	Gastranaerophilales	NA	NA	NA	0	0	0	0	0	0	0	0	0	0	1.2126	0	0	0	0	0	0	0	2.1701	0
OTU_14796	Bacteria	Cyanobacteria	Melainabacteria	Gastranaerophilales	NA	NA	NA	0	0	0	0	0	0	0	0	0	0	0	0	0	0	0	0	0	0	1.7371	0
OTU_38018	Bacteria	Proteobacteria	Alphaproteobacteria	Rickettsiales	NA	NA	NA	0	1.6104	2.2171	0	0	0	1.4948	0	0	0	0	0	0	0	0	0	0	0	0	0
OTU_31903	Bacteria	Proteobacteria	Alphaproteobacteria	Rickettsiales	NA	NA	NA	0	1.6104	0	0	0	1.4226	0	0	0	0	0	0	0	0	0	0	0	0	0	0
OTU_31200	Bacteria	Proteobacteria	Alphaproteobacteria	Rickettsiales	NA	NA	NA	0	1.6104	0	0	1.6064	0	0	0	0	0	0	0	0	0	0	0	0	0	0	0
OTU_5182	Bacteria	Proteobacteria	NA	NA	NA	NA	NA	2.8236	0	0	0	0	0	0	0	0	0	0	0	0	0	0	0	0	0	0	0
OTU_24568	Bacteria	Proteobacteria	NA	NA	NA	NA	NA	2.0142	1.6104	2.2171	0	0	0	0	0	0	0	0	0	0	0	0	0	0	0	0	0
OTU_5187	Bacteria	Proteobacteria	NA	NA	NA	NA	NA	2.8236	0	0	0	0	0	0	0	0	0	0	0	0	0	0	0	0	0	0	0
OTU_23339	Bacteria	Proteobacteria	NA	NA	NA	NA	NA	2.8236	0	0	0	0	0	0	0	0	0	0	0	0	0	0	0	0	0	0	0
OTU_23573	Bacteria	Proteobacteria	NA	NA	NA	NA	NA	3.7179	1.6104	0	0	0	0	0	0	0	0	0	0	0	0	0	0	0	0	0	0
OTU_23773	Bacteria	Proteobacteria	NA	NA	NA	NA	NA	4.0177	0	0	0	0	0	0	0	0	0	0	0	0	0	0	0	0	0	0	0
OTU_5097	Bacteria	Proteobacteria	NA	NA	NA	NA	NA	4.2658	1.6104	0	0	0	0	0	0	0	0	0	0	0	0	0	0	0	0	0	0
OTU_24887	Bacteria	Proteobacteria	NA	NA	NA	NA	NA	3.7179	0	0	0	0	0	0	0	0	0	0	0	0	0	0	0	0	0	0	0
OTU_23750	Bacteria	Proteobacteria	NA	NA	NA	NA	NA	2.8236	0	0	0	0	0	0	0	0	0	0	0	0	0	0	0	0	0	0	0
OTU_3397	Bacteria	Proteobacteria	Alphaproteobacteria	Rickettsiales	NA	NA	NA	0	1.6104	1.4982	2.3173	0	0	0	0	0	0	0	0	0	0	0	0	0	0	0	0
OTU_2297	Bacteria	Proteobacteria	Alphaproteobacteria	Rickettsiales	NA	NA	NA	0	2.3524	3.3397	1.5811	1.6064	0	0	0	0	0	0	0	0	0	0	0	0	0	0	0
OTU_6269	Bacteria	Proteobacteria	NA	NA	NA	NA	NA	0	0	3.053	1.5811	0	0	0	0	0	0	0	0	0	0	0	0	0	0	0	0
OTU_3255	Bacteria	Proteobacteria	Alphaproteobacteria	Rickettsiales	NA	NA	NA	2.0142	2.84	3.053	1.5811	0	0	0	1.4698	0	0	0	0	0	1.1238	0	0	0	0	0	0
OTU_5041	Bacteria	Proteobacteria	Alphaproteobacteria	Rickettsiales	NA	NA	NA	2.8236	0	0	0	0	0	0	0	0	0	0	0	0	0	0	0	0	0	0	0
OTU_33131	Bacteria	Proteobacteria	Alphaproteobacteria	Rickettsiales	NA	NA	NA	0	1.6104	1.4982	0	0	0	0	0	0	0	0	0	0	0	0	0	0	0	0	0
OTU_6260	Bacteria	Proteobacteria	Alphaproteobacteria	Rickettsiales	NA	NA	NA	0	0	0	3.1648	1.6064	2.1248	0	0	0	0	0	0	0	0	0	0	0	0	0	0
OTU_37516	Bacteria	Proteobacteria	Alphaproteobacteria	Rickettsiales	NA	NA	NA	0	0	2.2171	2.3173	0	1.4226	0	0	0	0	0	0	0	0	0	0	0	0	0	0
OTU_1334	Bacteria	Bacteroidetes	Sphingobacteriia	Sphingobacteriales	Saprospiraceae	uncultured	uncultured bacterium	3.7179	2.84	3.3397	1.5811	2.3477	2.1248	2.213	1.4698	1.2998	1.449	0	0	0	1.1238	0	1.1445	0	0	0	0
OTU_3856	Bacteria	Bacteroidetes	Sphingobacteriia	Sphingobacteriales	Saprospiraceae	uncultured	uncultured bacterium	0	1.6104	0	2.3173	1.6064	0	1.4948	0	0	0	0	0	0	0	0	0	0	0	0	0
OTU_38066	Bacteria	Bacteroidetes	Sphingobacteriia	Sphingobacteriales	Saprospiraceae	uncultured	uncultured bacterium	0	0	1.4982	1.5811	0	0	0	0	0	0	0	0	0	0	0	0	0	0	0	0
OTU_5372	Bacteria	Bacteroidetes	Sphingobacteriia	Sphingobacteriales	Saprospiraceae	Lewinella	NA	0	0	0	0	0	0	0	0	1.9723	1.449	2.6485	0	0	1.1238	0	1.7745	0	0	0	1.1266
OTU_6096	Bacteria	Bacteroidetes	Sphingobacteriia	Sphingobacteriales	Saprospiraceae	Lewinella	NA	0	0	0	0	0	0	0	0	1.2998	0	2.9236	1.7162	1.3023	0	0	1.1445	0	0	0	0
OTU_70223	Bacteria	Bacteroidetes	Sphingobacteriia	Sphingobacteriales	Saprospiraceae	Lewinella	NA	0	0	0	0	0	0	1.4948	0	0	0	0	0	0	0	0	1.1445	0	0	0	0
OTU_26867	Bacteria	Bacteroidetes	Sphingobacteriia	Sphingobacteriales	Saprospiraceae	Lewinella	NA	0	0	0	0	0	0	0	0	1.2998	0	1.2126	0	1.3023	0	0	1.1445	0	0	0	0
OTU_6265	Bacteria	Bacteroidetes	Cytophagia	Cytophagales	Flammeovirgaceae	Candidatus Amoebophilus	microbial mat metagenome	0	0	0	2.3173	0	0	0	0	0	0	0	0	0	0	0	0	0	0	0	0
OTU_50	Bacteria	Bacteroidetes	Flavobacteriia	Flavobacteriales	Flavobacteriaceae	Flavobacterium	uncultured bacterium	0	0	0	0	0	0	0	1.4698	6.321	6.5873	2.3082	4.6439	8.4928	3.0135	3.4415	5.2219	3.9264	4.3124	0	3.6819
OTU_84	Bacteria	Bacteroidetes	Flavobacteriia	Flavobacteriales	Flavobacteriaceae	Flavobacterium	uncultured bacterium	0	0	1.4982	0	0	0	0	0	4.5192	5.5763	1.2126	3.7625	7.3424	1.7478	1.7933	4.26	2.3954	3.8044	0	3.2148
OTU_987	Bacteria	Bacteroidetes	Flavobacteriia	Flavobacteriales	Flavobacteriaceae	Flavobacterium	uncultured bacterium	0	0	0	0	0	0	0	0	2.7757	3.8915	0	0	5.0556	1.1238	0	0	1.2753	2.182	0	1.1266
OTU_988	Bacteria	Bacteroidetes	Flavobacteriia	Flavobacteriales	Flavobacteriaceae	Flavobacterium	uncultured bacterium	0	0	0	0	0	0	0	0	2.4292	3.2706	1.862	1.7162	4.3264	0	1.159	1.7745	1.2753	1.1238	0	0
OTU_1350	Bacteria	Bacteroidetes	Flavobacteriia	Flavobacteriales	Flavobacteriaceae	Flavobacterium	uncultured bacterium	0	0	0	0	0	0	0	0	1.2998	3.2706	0	1.0995	4.0984	0	0	1.1445	0	1.1238	0	0
OTU_1678	Bacteria	Bacteroidetes	Flavobacteriia	Flavobacteriales	Flavobacteriaceae	Flavobacterium	uncultured bacterium	0	0	0	0	0	0	0	0	2.7757	2.1571	1.2126	0	3.4936	1.1238	0	1.1445	0	0	0	0
OTU_2412	Bacteria	Bacteroidetes	Flavobacteriia	Flavobacteriales	Flavobacteriaceae	Flavobacterium	uncultured bacterium	0	0	0	0	0	0	0	0	1.2998	1.449	0	0	1.9755	0	0	0	1.2753	0	0	0
OTU_2426	Bacteria	Bacteroidetes	Flavobacteriia	Flavobacteriales	Flavobacteriaceae	Flavobacterium	uncultured bacterium	0	0	0	0	0	0	0	0	1.2998	0	0	1.0995	1.9755	0	0	1.1445	0	0	0	0
OTU_4277	Bacteria	Bacteroidetes	Flavobacteriia	Flavobacteriales	Flavobacteriaceae	Flavobacterium	uncultured bacterium	0	0	0	0	0	0	0	0	0	1.449	0	0	3.4936	0	0	0	0	1.1238	0	0
OTU_5289	Bacteria	Bacteroidetes	Flavobacteriia	Flavobacteriales	Flavobacteriaceae	Flavobacterium	uncultured bacterium	0	0	0	0	0	0	0	0	1.2998	0	0	1.0995	2.4326	0	0	0	0	0	0	0
OTU_5697	Bacteria	Bacteroidetes	Flavobacteriia	Flavobacteriales	Flavobacteriaceae	Flavobacterium	uncultured bacterium	0	0	0	0	0	0	0	0	0	1.449	0	0	2.7793	0	0	0	0	0	0	0
OTU_6874	Bacteria	Bacteroidetes	Flavobacteriia	Flavobacteriales	Flavobacteriaceae	Flavobacterium	uncultured bacterium	0	0	0	0	0	0	0	0	1.9723	1.449	0	0	2.4326	0	0	0	0	0	0	0
OTU_6881	Bacteria	Bacteroidetes	Flavobacteriia	Flavobacteriales	Flavobacteriaceae	Flavobacterium	uncultured bacterium	0	0	0	0	0	0	0	0	0	0	0	0	2.4326	0	0	0	0	0	1.1156	0
OTU_3136	Bacteria	Bacteroidetes	Bacteroidia	Bacteroidales	LKC2.127-25	uncultured bacterium	NA	0	0	0	0	0	0	0	0	3.0548	2.9856	0	1.0995	1.3023	0	0	0	1.2753	0	1.1156	0
OTU_34379	Bacteria	Bacteroidetes	Bacteroidia	Bacteroidales	LKC2.127-25	uncultured bacterium	NA	0	0	0	0	0	0	0	0	0	1.449	0	1.0995	0	0	0	0	0	0	0	0
OTU_3082	Bacteria	Bacteroidetes	Flavobacteriia	Flavobacteriales	Flavobacteriaceae	Flavobacterium	uncultured bacterium	0	0	0	0	0	0	0	0	3.0548	1.449	0	0	0	0	0	0	0	1.7478	0	0
OTU_27860	Bacteria	Bacteroidetes	Flavobacteriia	Flavobacteriales	Flavobacteriaceae	Flavobacterium	uncultured bacterium	0	0	0	0	0	0	0	0	2.4292	2.1571	0	0	0	0	0	0	0	0	0	0
OTU_60043	Bacteria	Bacteroidetes	Flavobacteriia	Flavobacteriales	Flavobacteriaceae	Flavobacterium	NA	0	0	0	0	0	2.1248	0	0	0	0	0	0	0	0	0	0	0	0	0	0
OTU_62853	Bacteria	Bacteroidetes	Flavobacteriia	Flavobacteriales	Flavobacteriaceae	Flavobacterium	NA	0	0	1.4982	1.5811	0	1.4226	1.4948	1.4698	0	0	0	0	0	0	0	0	0	0	0	0
OTU_33245	Bacteria	Bacteroidetes	Flavobacteriia	Flavobacteriales	Flavobacteriaceae	Flavobacterium	NA	0	1.6104	2.2171	0	0	3.2332	2.213	1.4698	0	0	0	0	0	0	0	0	0	0	0	0
OTU_3840	Bacteria	Bacteroidetes	Flavobacteriia	Flavobacteriales	Flavobacteriaceae	Flavobacterium	NA	0	0	1.4982	1.5811	2.3477	1.4226	2.213	2.1826	0	0	0	0	0	0	0	0	0	0	0	0
OTU_6142	Bacteria	Bacteroidetes	Flavobacteriia	Flavobacteriales	Flavobacteriaceae	Flavobacterium	NA	0	0	0	0	0	0	0	0	0	1.449	1.2126	0	1.9755	0	0	1.1445	0	0	0	0
OTU_71183	Bacteria	Bacteroidetes	Flavobacteriia	Flavobacteriales	Flavobacteriaceae	Flavobacterium	NA	0	0	0	0	0	0	0	0	0	0	0	0	0	0	1.159	0	1.2753	0	0	0
OTU_7454	Bacteria	Bacteroidetes	Flavobacteriia	Flavobacteriales	Flavobacteriaceae	Flavobacterium	uncultured bacterium	0	0	1.4982	1.5811	0	1.4226	1.4948	1.4698	0	0	0	0	0	0	0	0	1.2753	0	0	0
OTU_39471	Bacteria	Bacteroidetes	Flavobacteriia	Flavobacteriales	Flavobacteriaceae	Flavobacterium	uncultured bacterium	0	0	1.4982	1.5811	0	0	3.0484	0	0	0	0	0	0	0	0	0	0	0	0	0
OTU_3518	Bacteria	Bacteroidetes	Flavobacteriia	Flavobacteriales	Flavobacteriaceae	Flavobacterium	uncultured bacterium	0	0	3.053	1.5811	1.6064	1.4226	1.4948	1.4698	0	0	0	0	0	0	0	0	0	0	0	0
OTU_7530	Bacteria	Bacteroidetes	Flavobacteriia	Flavobacteriales	Flavobacteriaceae	Flavobacterium	uncultured bacterium	0	0	1.4982	2.8024	1.6064	2.595	2.213	0	0	0	0	0	1.3023	0	0	0	0	0	0	0
OTU_5634	Bacteria	Bacteroidetes	Flavobacteriia	Flavobacteriales	Flavobacteriaceae	Flavobacterium	uncultured bacterium	0	0	1.4982	0	0	0	0	0	0	2.1571	0	0	2.4326	0	0	0	0	1.7478	0	1.7514
OTU_6902	Bacteria	Bacteroidetes	Flavobacteriia	Flavobacteriales	Flavobacteriaceae	Flavobacterium	Flavobacterium sp. SS-2009-PN10	2.0142	0	0	1.5811	0	0	0	0	0	0	0	0	1.3023	0	0	0	0	1.1238	0	0
OTU_32352	Bacteria	Bacteroidetes	Flavobacteriia	Flavobacteriales	Flavobacteriaceae	Flavobacterium	uncultured bacterium	0	1.6104	0	0	0	0	0	0	0	0	1.2126	0	0	0	0	0	0	0	0	0
OTU_1156	Bacteria	Bacteroidetes	Flavobacteriia	Flavobacteriales	Flavobacteriaceae	Flavobacterium	NA	0	0	0	0	0	0	0	0	0	2.1571	1.2126	1.7162	1.9755	0	1.7933	1.7745	0	1.7478	0	2.5195
OTU_3146	Bacteria	Bacteroidetes	Flavobacteriia	Flavobacteriales	Flavobacteriaceae	Flavobacterium	NA	0	0	0	0	0	0	0	0	0	2.1571	1.2126	0	0	0	0	1.1445	0	0	0	2.186
OTU_3592	Bacteria	Bacteroidetes	Flavobacteriia	Flavobacteriales	Flavobacteriaceae	Flavobacterium	NA	0	0	0	0	0	0	0	0	0	0	0	0	2.4326	0	0	0	0	0	0	1.7514
OTU_4975	Bacteria	Bacteroidetes	Flavobacteriia	Flavobacteriales	Flavobacteriaceae	Flavobacterium	NA	0	0	0	1.5811	0	0	0	0	0	0	0	1.0995	0	0	0	0	0	1.1238	0	1.1266
OTU_4994	Bacteria	Bacteroidetes	Flavobacteriia	Flavobacteriales	Flavobacteriaceae	Flavobacterium	NA	0	0	0	0	0	0	0	0	0	0	0	0	1.3023	0	0	0	0	0	0	1.1266
OTU_22673	Bacteria	Bacteroidetes	Flavobacteriia	Flavobacteriales	Flavobacteriaceae	Flavobacterium	NA	0	0	0	0	0	0	0	0	0	0	0	0	0	0	0	1.1445	0	0	0	1.1266
OTU_36781	Bacteria	Bacteroidetes	Flavobacteriia	Flavobacteriales	Flavobacteriaceae	Flavobacterium	NA	0	0	0	0	0	0	0	0	0	1.449	0	0	0	0	0	0	1.2753	0	0	0
OTU_576	Bacteria	Bacteroidetes	Flavobacteriia	Flavobacteriales	Flavobacteriaceae	uncultured	uncultured bacterium	0	0	0	0	0	0	0	0	1.2998	2.1571	0	0	5.2348	2.7858	1.159	3.7122	4.6524	1.7478	1.7371	2.7902
OTU_856	Bacteria	Bacteroidetes	Flavobacteriia	Flavobacteriales	Flavobacteriaceae	uncultured	uncultured bacterium	0	0	0	0	0	0	0	0	0	0	0	1.7162	4.3264	1.1238	1.159	1.1445	3.452	1.7478	1.1156	0
OTU_3547	Bacteria	Bacteroidetes	Flavobacteriia	Flavobacteriales	Flavobacteriaceae	uncultured	uncultured bacterium	0	0	0	0	0	0	0	0	0	0	1.2126	0	3.6702	1.1238	0	0	1.2753	0	1.1156	0
OTU_3654	Bacteria	Bacteroidetes	Flavobacteriia	Flavobacteriales	Flavobacteriaceae	uncultured	uncultured bacterium	0	0	0	0	0	0	0	0	0	0	0	0	1.9755	0	0	0	1.2753	0	0	0
OTU_4727	Bacteria	Bacteroidetes	Flavobacteriia	Flavobacteriales	Flavobacteriaceae	uncultured	uncultured bacterium	0	0	0	0	0	0	0	0	0	0	0	0	0	0	0	1.1445	0	0	1.1156	0
OTU_4886	Bacteria	Bacteroidetes	Flavobacteriia	Flavobacteriales	Flavobacteriaceae	uncultured	uncultured bacterium	0	0	0	0	0	0	0	0	0	0	0	0	0	0	0	0	1.2753	0	0	1.1266
OTU_6821	Bacteria	Bacteroidetes	Flavobacteriia	Flavobacteriales	Flavobacteriaceae	uncultured	uncultured bacterium	0	0	0	0	0	0	0	0	0	0	0	0	1.9755	0	0	0	1.9414	0	0	1.7514
OTU_1693	Bacteria	Bacteroidetes	WCHB1-32	uncultured bacterium	NA	NA	NA	2.0142	2.84	1.4982	0	2.3477	2.1248	0	0	0	0	0	0	0	0	0	0	0	0	0	0
OTU_1042	Bacteria	Bacteroidetes	Flavobacteriia	Flavobacteriales	Flavobacteriaceae	Flavobacterium	NA	0	0	0	0	0	0	0	0	3.2886	2.63	0	1.0995	2.4326	2.182	1.159	2.5466	1.9414	2.7858	0	2.7902
OTU_1227	Bacteria	Bacteroidetes	Flavobacteriia	Flavobacteriales	Flavobacteriaceae	Flavobacterium	NA	0	0	0	0	0	0	0	0	2.7757	3.2706	1.2126	1.0995	2.7793	1.1238	0	2.5466	1.2753	1.1238	1.1156	2.186
OTU_3056	Bacteria	Bacteroidetes	Flavobacteriia	Flavobacteriales	Flavobacteriaceae	Flavobacterium	NA	0	0	0	0	0	0	0	0	2.4292	0	1.2126	0	1.3023	0	0	0	0	0	1.1156	0
OTU_6731	Bacteria	Bacteroidetes	Flavobacteriia	Flavobacteriales	Flavobacteriaceae	Flavobacterium	NA	0	0	0	0	0	0	0	0	0	0	0	0	1.3023	0	0	1.1445	0	0	0	0
OTU_10068	Bacteria	Bacteroidetes	Flavobacteriia	Flavobacteriales	Flavobacteriaceae	Flavobacterium	NA	0	0	0	0	0	0	0	0	1.9723	0	0	0	0	0	0	1.1445	0	1.1238	0	1.1266
OTU_28437	Bacteria	Bacteroidetes	Flavobacteriia	Flavobacteriales	Flavobacteriaceae	Flavobacterium	NA	0	0	0	0	0	0	0	0	1.2998	1.449	0	0	0	0	0	1.1445	0	1.1238	0	1.7514
OTU_19516	Bacteria	Bacteroidetes	Flavobacteriia	Flavobacteriales	Flavobacteriaceae	Flavobacterium	NA	0	0	0	0	0	0	0	0	0	0	0	0	0	0	1.159	0	0	0	0	1.1266
OTU_167	Bacteria	Bacteroidetes	WCHB1-32	NA	NA	NA	NA	0	0	0	0	0	0	0	0	0	4.8421	1.2126	1.7162	6.5221	3.0135	2.2324	3.7122	5.0734	2.7858	4.2097	0
OTU_1927	Bacteria	Bacteroidetes	NA	NA	NA	NA	NA	0	0	0	0	0	0	0	0	0	2.1571	0	0	2.7793	0	0	1.7745	3.0183	0	1.7371	0
OTU_2059	Bacteria	Bacteroidetes	NA	NA	NA	NA	NA	0	0	0	0	0	0	0	0	0	2.9856	0	0	4.2169	0	0	1.7745	1.9414	1.1238	2.5027	0
OTU_3576	Bacteria	Bacteroidetes	NA	NA	NA	NA	NA	0	0	0	0	0	0	0	0	0	2.9856	0	1.0995	3.4936	0	0	1.7745	2.3954	0	1.1156	0
OTU_4039	Bacteria	Bacteroidetes	NA	NA	NA	NA	NA	0	0	0	0	0	0	0	0	1.2998	2.9856	1.2126	0	4.7757	1.1238	0	3.0468	3.452	1.7478	2.5027	0
OTU_6845	Bacteria	Bacteroidetes	NA	NA	NA	NA	NA	0	0	0	0	0	0	0	0	0	0	0	0	2.4326	0	0	0	1.2753	1.1238	0	0
OTU_6987	Bacteria	Bacteroidetes	NA	NA	NA	NA	NA	0	0	0	0	0	0	0	0	1.2998	1.449	0	0	2.4326	0	0	1.1445	0	0	1.1156	0
OTU_7004	Bacteria	Bacteroidetes	WCHB1-32	NA	NA	NA	NA	0	0	0	0	0	0	0	0	0	0	0	0	2.7793	0	0	1.1445	1.2753	0	0	0
OTU_9247	Bacteria	Bacteroidetes	NA	NA	NA	NA	NA	0	0	0	0	0	0	0	0	0	1.449	0	0	1.9755	0	0	1.1445	0	1.1238	0	0
OTU_17240	Bacteria	Bacteroidetes	WCHB1-32	NA	NA	NA	NA	0	0	0	0	0	0	0	0	0	0	0	0	0	0	0	0	1.2753	0	1.1156	0
OTU_956	Bacteria	Bacteroidetes	NA	NA	NA	NA	NA	0	0	0	0	0	0	0	0	3.2886	3.2706	3.1546	3.4964	1.9755	1.1238	1.159	2.5466	1.9414	2.182	0	0
OTU_1380	Bacteria	Bacteroidetes	NA	NA	NA	NA	NA	0	0	2.2171	0	0	0	0	0	1.2998	2.1571	1.862	3.1699	1.3023	0	0	2.2116	1.2753	1.1238	0	0
OTU_5709	Bacteria	Bacteroidetes	NA	NA	NA	NA	NA	0	0	0	0	0	0	0	0	0	1.449	0	0	0	0	0	0	0	0	1.1156	0
OTU_8208	Bacteria	Bacteroidetes	NA	NA	NA	NA	NA	0	0	0	0	0	0	0	0	0	0	1.2126	0	0	1.1238	0	1.7745	0	0	0	0
OTU_11589	Bacteria	Bacteroidetes	NA	NA	NA	NA	NA	0	0	0	0	0	0	0	0	0	0	1.2126	0	0	0	0	0	0	1.1238	0	0
OTU_29464	Bacteria	Bacteroidetes	NA	NA	NA	NA	NA	0	0	0	0	0	0	0	0	1.2998	0	1.2126	0	0	0	0	0	0	0	0	0
OTU_72600	Bacteria	Bacteroidetes	Sphingobacteriia	Sphingobacteriales	uncultured	uncultured bacterium	NA	0	0	0	0	0	0	0	1.4698	0	0	0	0	0	0	1.159	0	0	0	0	0
OTU_12333	Bacteria	Bacteroidetes	NA	NA	NA	NA	NA	0	0	0	0	0	0	0	0	1.2998	0	0	0	0	0	0	0	0	1.1238	0	0
OTU_35904	Bacteria	Bacteroidetes	NA	NA	NA	NA	NA	0	0	0	0	0	0	0	0	0	1.449	0	0	1.9755	1.1238	0	1.1445	0	0	0	0
OTU_21635	Bacteria	Bacteroidetes	NA	NA	NA	NA	NA	0	0	0	0	0	0	0	0	0	1.449	0	0	1.3023	0	0	1.1445	0	0	0	1.1266
OTU_5330	Bacteria	Bacteroidetes	WCHB1-32	NA	NA	NA	NA	0	0	0	0	0	0	0	0	1.2998	0	0	0	0	0	0	0	0	1.1238	0	0
OTU_4119	Bacteria	Bacteroidetes	WCHB1-32	NA	NA	NA	NA	0	0	0	0	0	0	0	0	1.2998	1.449	0	1.7162	1.3023	0	0	1.1445	1.2753	0	0	0
OTU_17819	Bacteria	Bacteroidetes	WCHB1-32	NA	NA	NA	NA	0	0	0	0	0	0	0	0	0	0	0	0	0	0	0	0	0	0	1.1156	1.1266
OTU_34550	Bacteria	Bacteroidetes	WCHB1-32	NA	NA	NA	NA	0	0	0	0	0	0	0	0	0	1.449	0	1.0995	0	0	0	0	0	0	0	0
OTU_6362	Bacteria	Bacteroidetes	WCHB1-32	NA	NA	NA	NA	0	0	0	0	1.6064	0	0	0	1.2998	0	2.3082	1.0995	1.3023	0	0	0	1.2753	0	1.1156	0
OTU_570	Bacteria	Bacteroidetes	WCHB1-32	NA	NA	NA	NA	0	1.6104	2.2171	2.8024	1.6064	2.1248	2.213	2.6576	3.9653	2.1571	2.9236	3.9871	0	1.7478	2.2324	0	0	1.7478	2.5027	1.7514
OTU_861	Bacteria	Bacteroidetes	WCHB1-32	uncultured soil bacterium	NA	NA	NA	0	1.6104	0	0	0	2.9491	2.213	3.3001	3.0548	1.449	4.2814	3.1699	0	2.7858	1.159	1.1445	0	0	0	0
OTU_2563	Bacteria	Bacteroidetes	NA	NA	NA	NA	NA	0	1.6104	0	1.5811	2.3477	2.1248	0	2.1826	0	0	1.2126	1.0995	1.3023	1.1238	0	0	1.2753	0	1.1156	0
OTU_3149	Bacteria	Bacteroidetes	WCHB1-32	NA	NA	NA	NA	0	0	0	0	0	0	0	0	0	2.63	0	0	0	0	1.159	1.1445	0	0	0	0
OTU_6453	Bacteria	Bacteroidetes	WCHB1-32	NA	NA	NA	NA	0	0	0	0	0	0	0	0	1.2998	0	0	1.0995	0	0	0	0	0	1.1238	0	0
OTU_6626	Bacteria	Bacteroidetes	NA	NA	NA	NA	NA	0	0	0	1.5811	1.6064	0	1.4948	2.1826	0	0	0	0	0	0	0	0	0	0	0	0
OTU_6690	Bacteria	Bacteroidetes	WCHB1-32	uncultured bacterium	NA	NA	NA	0	0	0	0	2.3477	2.595	1.4948	0	0	0	0	0	0	0	0	0	0	0	0	0
OTU_6691	Bacteria	Bacteroidetes	WCHB1-32	uncultured soil bacterium	NA	NA	NA	0	0	0	0	1.6064	0	1.4948	0	0	0	0	0	0	0	0	0	0	0	0	1.1266
OTU_7062	Bacteria	Bacteroidetes	WCHB1-32	uncultured soil bacterium	NA	NA	NA	0	0	0	0	0	1.4226	0	0	0	0	0	1.0995	1.3023	2.182	0	0	0	1.1238	0	0
OTU_7150	Bacteria	Bacteroidetes	WCHB1-32	uncultured soil bacterium	NA	NA	NA	0	0	0	1.5811	0	1.4226	0	2.1826	0	0	0	0	0	1.1238	0	0	0	1.1238	1.1156	0
OTU_10200	Bacteria	Bacteroidetes	WCHB1-32	uncultured soil bacterium	NA	NA	NA	0	0	0	0	0	0	0	0	0	0	0	0	0	1.1238	0	0	0	1.1238	0	0
OTU_31196	Bacteria	Bacteroidetes	WCHB1-32	NA	NA	NA	NA	0	1.6104	0	0	0	0	0	2.1826	0	0	0	0	0	0	1.159	0	0	0	0	0
OTU_43474	Bacteria	Bacteroidetes	WCHB1-32	NA	NA	NA	NA	0	0	0	0	0	0	0	0	0	0	1.2126	0	1.3023	0	0	0	0	0	0	0
OTU_45390	Bacteria	Bacteroidetes	Bacteroidia	Bacteroidia Incertae Sedis	Draconibacteriaceae	uncultured	uncultured bacterium	0	0	0	2.3173	0	0	0	0	0	0	0	0	0	0	0	0	0	0	0	0
OTU_54537	Bacteria	Bacteroidetes	WCHB1-32	NA	NA	NA	NA	0	0	0	0	1.6064	1.4226	0	0	0	0	0	0	0	0	0	0	0	0	0	0
OTU_69985	Bacteria	Bacteroidetes	WCHB1-32	NA	NA	NA	NA	0	0	0	0	0	0	1.4948	1.4698	0	0	0	0	0	0	0	0	0	0	0	0
OTU_76284	Bacteria	Bacteroidetes	WCHB1-32	uncultured soil bacterium	NA	NA	NA	0	0	0	0	0	0	0	2.1826	0	0	0	0	0	0	0	0	0	0	0	0
OTU_1425	Bacteria	Bacteroidetes	WCHB1-32	NA	NA	NA	NA	0	0	2.2171	2.3173	4.2783	4.1544	2.213	2.1826	0	0	0	0	0	0	0	0	0	0	0	0
OTU_3677	Bacteria	Bacteroidetes	WCHB1-32	NA	NA	NA	NA	0	1.6104	1.4982	1.5811	2.3477	2.1248	0	2.1826	0	0	0	0	0	0	0	0	0	0	0	0
OTU_61410	Bacteria	Bacteroidetes	WCHB1-32	NA	NA	NA	NA	0	0	0	0	0	2.595	0	1.4698	0	0	0	0	0	0	0	0	0	0	0	0
OTU_29717	Bacteria	Bacteroidetes	WCHB1-32	NA	NA	NA	NA	0	0	0	0	1.6064	0	2.213	1.4698	1.9723	0	0	1.0995	0	0	1.159	0	0	0	0	0
OTU_994	Bacteria	Bacteroidetes	WCHB1-32	uncultured bacterium	NA	NA	NA	0	3.494	2.6948	3.9015	3.7301	4.2845	3.0484	2.6576	0	0	0	0	0	0	0	0	0	0	0	0
OTU_2235	Bacteria	Bacteroidetes	WCHB1-32	NA	NA	NA	NA	2.0142	3.494	4.7305	4.2425	3.7301	3.8525	1.4948	2.1826	0	0	0	0	0	0	0	0	0	0	0	0
OTU_5951	Bacteria	Bacteroidetes	WCHB1-32	uncultured bacterium	NA	NA	NA	0	0	1.4982	1.5811	0	1.4226	0	0	0	0	0	0	0	0	0	0	0	0	0	0
OTU_7472	Bacteria	Bacteroidetes	WCHB1-32	NA	NA	NA	NA	0	0	0	1.5811	1.6064	1.4226	1.4948	1.4698	0	0	0	0	0	0	0	0	0	0	0	0
OTU_37141	Bacteria	Bacteroidetes	WCHB1-32	NA	NA	NA	NA	0	0	3.053	0	0	1.4226	0	0	0	0	0	0	0	0	0	0	0	0	0	0
OTU_44783	Bacteria	Bacteroidetes	WCHB1-32	NA	NA	NA	NA	0	0	0	2.3173	0	1.4226	1.4948	2.1826	0	0	0	0	0	0	0	0	0	0	0	0
OTU_45645	Bacteria	Bacteroidetes	WCHB1-32	uncultured bacterium	NA	NA	NA	0	0	2.6948	1.5811	0	1.4226	2.213	0	0	0	0	0	0	0	0	0	0	0	0	0
OTU_2323	Bacteria	Bacteroidetes	WCHB1-32	uncultured bacterium	NA	NA	NA	0	0	1.4982	0	0	0	0	0	0	2.63	0	1.0995	1.3023	0	0	0	0	1.7478	0	1.1266
OTU_3216	Bacteria	Bacteroidetes	WCHB1-32	NA	NA	NA	NA	0	0	0	0	0	0	0	0	1.2998	1.449	1.2126	0	0	0	0	0	0	1.1238	0	1.1266
OTU_28329	Bacteria	Bacteroidetes	WCHB1-32	NA	NA	NA	NA	0	0	0	0	0	0	0	0	2.4292	0	2.6485	0	0	0	0	0	0	0	0	0
OTU_42554	Bacteria	Bacteroidetes	WCHB1-32	NA	NA	NA	NA	0	0	0	0	0	0	0	0	0	0	1.862	1.0995	0	0	0	0	0	0	0	0
OTU_7844	Bacteria	Bacteroidetes	WCHB1-32	NA	NA	NA	NA	0	0	0	0	0	0	0	2.1826	0	0	0	0	0	0	0	0	0	0	0	0
OTU_68266	Bacteria	Bacteroidetes	WCHB1-32	NA	NA	NA	NA	0	0	0	0	0	0	2.213	0	0	0	0	0	0	0	0	0	0	0	0	0
OTU_60610	Bacteria	Bacteroidetes	WCHB1-32	NA	NA	NA	NA	0	0	0	0	0	2.1248	0	0	0	0	0	0	0	0	0	0	0	0	0	0
OTU_1758	Bacteria	Bacteroidetes	WCHB1-32	uncultured bacterium	NA	NA	NA	0	1.6104	1.4982	2.8024	0	0	1.4948	2.6576	0	0	0	0	0	0	0	0	0	0	0	0
OTU_4298	Bacteria	Bacteroidetes	WCHB1-32	NA	NA	NA	NA	0	0	0	0	0	0	0	0	0	0	0	0	0	0	0	0	0	1.7478	2.1701	0
OTU_46975	Bacteria	Bacteroidetes	WCHB1-32	uncultured Bacteroidetes bacterium	NA	NA	NA	2.0142	0	0	2.3173	0	0	1.4948	1.4698	0	0	0	0	0	0	0	0	0	0	0	0
OTU_26	Bacteria	Bacteroidetes	Sphingobacteriia	Sphingobacteriales	NA	NA	NA	0	0	0	0	0	0	0	0	5.4873	7.2919	5.0277	6.6335	7.6362	5.5543	5.047	7.1685	6.1704	5.48	6.3071	4.6246
OTU_104	Bacteria	Bacteroidetes	Sphingobacteriia	Sphingobacteriales	NA	NA	NA	0	0	0	0	0	0	0	1.4698	4.4241	6.5611	3.8253	4.6439	6.0338	4.1301	3.0701	5.999	4.9462	3.8044	4.4597	3.3878
OTU_152	Bacteria	Bacteroidetes	Sphingobacteriia	Sphingobacteriales	NA	NA	NA	0	0	0	0	0	0	0	0	2.4292	4.6566	3.1546	4.1813	5.29	3.6772	2.841	3.4175	3.628	2.5153	4.1157	2.5195
OTU_311	Bacteria	Bacteroidetes	Sphingobacteriia	Sphingobacteriales	NA	NA	NA	2.0142	0	0	0	0	0	0	0	3.4898	4.9266	3.5286	3.4964	5.2348	3.5377	3.2677	4.5104	3.2514	3.8044	3.7903	1.7514
OTU_392	Bacteria	Bacteroidetes	Sphingobacteriia	Sphingobacteriales	NA	NA	NA	0	0	0	0	0	0	0	0	1.2998	4.6566	2.3082	3.4964	4.6964	2.5153	2.2324	4.4317	2.7402	1.7478	4.1157	2.186
OTU_440	Bacteria	Bacteroidetes	Sphingobacteriia	Sphingobacteriales	NA	NA	NA	0	0	0	0	0	0	0	0	2.4292	2.63	1.2126	1.7162	3.4936	1.7478	0	2.5466	0	1.7478	0	1.7514
OTU_449	Bacteria	Bacteroidetes	Sphingobacteriia	Sphingobacteriales	NA	NA	NA	0	0	0	0	0	0	0	0	2.4292	3.2706	1.2126	2.7472	4.5232	2.5153	3.0701	3.7122	1.9414	1.1238	3.0002	2.186
OTU_955	Bacteria	Bacteroidetes	Sphingobacteriia	Sphingobacteriales	NA	NA	NA	0	0	0	0	0	0	0	0	1.2998	2.1571	1.862	2.478	3.8275	0	0	1.7745	0	1.1238	0	0
OTU_970	Bacteria	Bacteroidetes	Sphingobacteriia	Sphingobacteriales	NA	NA	NA	0	0	0	0	0	0	0	0	1.2998	3.8915	1.2126	2.1468	1.9755	1.1238	1.159	1.7745	1.9414	0	2.1701	0
OTU_1021	Bacteria	Bacteroidetes	Sphingobacteriia	Sphingobacteriales	NA	NA	NA	0	0	0	0	0	0	0	0	0	2.1571	0	2.7472	3.8275	0	1.7933	3.0468	1.2753	2.182	1.1156	0
OTU_1345	Bacteria	Bacteroidetes	Sphingobacteriia	Sphingobacteriales	NA	NA	NA	0	0	0	0	0	0	0	0	1.9723	3.2706	0	1.7162	2.7793	0	0	2.2116	2.3954	2.182	1.7371	0
OTU_1374	Bacteria	Bacteroidetes	Sphingobacteriia	Sphingobacteriales	NA	NA	NA	0	0	0	0	0	0	0	0	1.2998	2.9856	1.2126	2.1468	3.6702	0	1.159	1.7745	2.7402	1.7478	1.1156	1.1266
OTU_1708	Bacteria	Bacteroidetes	Sphingobacteriia	Sphingobacteriales	NA	NA	NA	0	0	0	0	0	0	0	0	0	2.9856	0	1.7162	1.3023	1.1238	0	0	0	0	0	0
OTU_1786	Bacteria	Bacteroidetes	Sphingobacteriia	Sphingobacteriales	NA	NA	NA	0	0	0	0	0	0	0	0	0	2.1571	1.862	2.1468	2.7793	2.5153	1.159	2.5466	1.2753	1.1238	2.7728	0
OTU_1947	Bacteria	Bacteroidetes	Sphingobacteriia	Sphingobacteriales	NA	NA	NA	0	0	0	0	0	0	0	0	0	1.449	0	0	1.9755	0	0	0	1.2753	0	1.1156	0
OTU_3020	Bacteria	Bacteroidetes	Sphingobacteriia	Sphingobacteriales	NA	NA	NA	0	0	0	0	0	0	0	0	1.9723	1.449	0	0	1.9755	0	0	0	0	0	0	0
OTU_3195	Bacteria	Bacteroidetes	Sphingobacteriia	Sphingobacteriales	NA	NA	NA	0	0	0	0	0	0	0	0	0	2.1571	0	0	0	0	0	1.1445	0	0	0	0
OTU_4835	Bacteria	Bacteroidetes	Sphingobacteriia	Sphingobacteriales	NA	NA	NA	0	0	0	0	0	0	0	0	0	0	1.2126	1.0995	1.9755	0	0	0	0	0	0	1.1266
OTU_6442	Bacteria	Bacteroidetes	Sphingobacteriia	Sphingobacteriales	NA	NA	NA	0	0	0	0	0	0	0	0	1.2998	0	0	1.0995	1.3023	0	1.159	0	1.2753	0	0	0
OTU_15349	Bacteria	Bacteroidetes	Sphingobacteriia	Sphingobacteriales	NA	NA	NA	0	0	0	0	0	0	0	0	0	0	1.2126	0	1.3023	0	0	0	0	0	1.1156	1.1266
OTU_37009	Bacteria	Bacteroidetes	Sphingobacteriia	Sphingobacteriales	NA	NA	NA	0	0	0	0	0	0	0	0	1.2998	1.449	0	0	1.3023	0	0	0	1.2753	0	0	0
OTU_214	Bacteria	Bacteroidetes	Sphingobacteriia	Sphingobacteriales	Lentimicrobiaceae	uncultured Cytophagales bacterium	NA	0	0	0	1.5811	0	0	0	0	1.9723	4.5541	1.2126	2.974	6.6954	3.6772	0	3.4175	4.3845	4.3124	3.1966	0
OTU_683	Bacteria	Bacteroidetes	Sphingobacteriia	Sphingobacteriales	Lentimicrobiaceae	uncultured Cytophagales bacterium	NA	0	0	0	0	0	0	0	0	2.4292	3.7127	0	2.1468	5.8257	2.5153	0	2.2116	2.7402	2.5153	0	2.7902
OTU_755	Bacteria	Bacteroidetes	Sphingobacteriia	Sphingobacteriales	Lentimicrobiaceae	uncultured Cytophagales bacterium	NA	0	0	0	0	0	0	0	0	1.9723	3.2706	0	1.0995	4.5232	1.1238	0	3.2441	1.2753	1.7478	2.5027	1.7514
OTU_1152	Bacteria	Bacteroidetes	Sphingobacteriia	Sphingobacteriales	Lentimicrobiaceae	uncultured Cytophagales bacterium	NA	0	0	0	0	0	0	0	0	0	2.9856	0	1.7162	4.3264	0	0	1.1445	3.452	2.182	1.1156	1.1266
OTU_3330	Bacteria	Bacteroidetes	Sphingobacteriia	Sphingobacteriales	Lentimicrobiaceae	uncultured Cytophagales bacterium	NA	0	0	0	0	0	0	0	0	0	0	1.2126	0	3.6702	0	0	0	0	1.1238	1.1156	0
OTU_3544	Bacteria	Bacteroidetes	Sphingobacteriia	Sphingobacteriales	Lentimicrobiaceae	uncultured Cytophagales bacterium	NA	0	0	0	0	0	0	0	0	0	2.1571	0	1.0995	3.0586	1.1238	0	2.2116	0	0	0	1.1266
OTU_3586	Bacteria	Bacteroidetes	Sphingobacteriia	Sphingobacteriales	Lentimicrobiaceae	uncultured Cytophagales bacterium	NA	0	0	0	0	0	0	0	0	0	1.449	0	0	3.0586	1.1238	0	1.1445	0	1.1238	0	0
OTU_3631	Bacteria	Bacteroidetes	Sphingobacteriia	Sphingobacteriales	Lentimicrobiaceae	uncultured Cytophagales bacterium	NA	0	0	0	0	0	0	0	0	0	2.1571	0	1.0995	3.0586	1.7478	0	0	1.9414	0	1.1156	0
OTU_4446	Bacteria	Bacteroidetes	Sphingobacteriia	Sphingobacteriales	Lentimicrobiaceae	uncultured Cytophagales bacterium	NA	0	0	0	0	0	0	0	0	0	0	0	0	1.9755	0	0	0	0	1.1238	0	0
OTU_5800	Bacteria	Bacteroidetes	Sphingobacteriia	Sphingobacteriales	Lentimicrobiaceae	uncultured Cytophagales bacterium	NA	0	0	0	0	0	0	0	0	0	2.63	0	1.0995	3.2924	1.1238	0	1.1445	2.3954	1.1238	2.1701	0
OTU_33849	Bacteria	Bacteroidetes	Sphingobacteriia	Sphingobacteriales	Lentimicrobiaceae	NA	NA	0	0	0	0	0	0	0	0	0	1.449	0	1.0995	0	0	0	0	0	0	0	0
OTU_55398	Bacteria	Bacteroidetes	Sphingobacteriia	Sphingobacteriales	Lentimicrobiaceae	uncultured Cytophagales bacterium	NA	0	0	0	0	0	0	0	0	0	0	0	0	1.9755	1.1238	0	0	1.2753	0	0	0
OTU_28091	Bacteria	Bacteroidetes	Sphingobacteriia	Sphingobacteriales	Lentimicrobiaceae	NA	NA	0	0	0	0	0	0	0	0	1.9723	1.449	1.2126	1.0995	0	0	0	1.1445	0	0	1.1156	0
OTU_552	Bacteria	Bacteroidetes	Sphingobacteriia	Sphingobacteriales	Lentimicrobiaceae	NA	NA	0	1.6104	0	0	2.3477	0	0	0	2.7757	2.1571	2.6485	2.974	2.4326	3.9213	3.0701	1.7745	2.7402	2.5153	2.7728	2.5195
OTU_3493	Bacteria	Bacteroidetes	Sphingobacteriia	Sphingobacteriales	Lentimicrobiaceae	NA	NA	0	0	0	0	0	0	0	0	1.9723	0	1.862	2.1468	1.9755	1.1238	1.7933	1.1445	2.7402	0	1.1156	0
OTU_5238	Bacteria	Bacteroidetes	Sphingobacteriia	Sphingobacteriales	Lentimicrobiaceae	NA	NA	0	0	0	0	1.6064	0	2.213	0	2.4292	0	3.1546	1.0995	0	1.1238	1.159	0	1.9414	1.1238	1.1156	0
OTU_5239	Bacteria	Bacteroidetes	Sphingobacteriia	Sphingobacteriales	Lentimicrobiaceae	NA	NA	0	0	0	0	0	0	0	0	1.2998	0	0	0	0	0	1.159	0	0	0	0	0
OTU_6714	Bacteria	Bacteroidetes	Sphingobacteriia	Sphingobacteriales	Lentimicrobiaceae	NA	NA	0	0	0	0	1.6064	0	0	0	0	0	0	1.0995	0	1.7478	0	1.7745	1.2753	0	1.1156	0
OTU_11312	Bacteria	Bacteroidetes	Sphingobacteriia	Sphingobacteriales	Lentimicrobiaceae	NA	NA	0	0	0	0	0	0	0	0	0	0	0	1.0995	0	0	0	0	0	1.1238	0	0
OTU_29428	Bacteria	Bacteroidetes	Sphingobacteriia	Sphingobacteriales	Lentimicrobiaceae	NA	NA	0	0	0	0	0	0	0	0	1.9723	2.1571	1.2126	1.0995	0	1.7478	0	0	0	0	0	0
OTU_41916	Bacteria	Bacteroidetes	Sphingobacteriia	Sphingobacteriales	Lentimicrobiaceae	NA	NA	0	0	0	0	0	0	0	0	0	1.449	1.2126	0	1.9755	1.7478	1.159	1.1445	1.9414	1.1238	1.1156	0
OTU_43216	Bacteria	Bacteroidetes	Sphingobacteriia	Sphingobacteriales	Lentimicrobiaceae	NA	NA	0	0	0	0	0	0	0	0	0	0	2.3082	0	0	0	0	1.1445	0	0	0	0
OTU_5722	Bacteria	Bacteroidetes	Sphingobacteriia	Sphingobacteriales	Lentimicrobiaceae	NA	NA	0	0	0	0	0	0	0	0	0	1.449	1.2126	0	0	0	0	0	0	0	0	0
OTU_55202	Bacteria	Bacteroidetes	Sphingobacteriia	Sphingobacteriales	Lentimicrobiaceae	NA	NA	0	0	0	0	0	0	0	0	0	0	0	0	1.3023	0	0	0	1.2753	0	0	0
OTU_10708	Bacteria	Bacteroidetes	Sphingobacteriia	Sphingobacteriales	Lentimicrobiaceae	NA	NA	0	0	0	0	0	0	0	0	1.2998	0	0	0	0	1.7478	0	0	0	1.1238	0	0
OTU_21186	Bacteria	Bacteroidetes	Sphingobacteriia	Sphingobacteriales	Lentimicrobiaceae	NA	NA	0	0	0	0	0	0	0	0	0	0	0	0	0	1.1238	0	0	0	0	0	1.1266
OTU_27009	Bacteria	Bacteroidetes	Sphingobacteriia	Sphingobacteriales	Lentimicrobiaceae	NA	NA	0	0	0	0	0	0	0	0	1.2998	0	0	0	0	0	0	1.1445	0	0	0	0
OTU_15097	Bacteria	Bacteroidetes	Sphingobacteriia	Sphingobacteriales	Lentimicrobiaceae	NA	NA	0	0	0	0	0	0	0	0	0	0	0	0	1.3023	0	1.7933	1.1445	1.9414	0	1.1156	1.1266
OTU_45020	Bacteria	Bacteroidetes	Sphingobacteriia	Sphingobacteriales	Lentimicrobiaceae	Lentimicrobium	uncultured soil bacterium	0	0	0	2.3173	0	0	0	0	0	0	0	0	0	0	0	0	0	0	0	0
OTU_3132	Bacteria	Bacteroidetes	Sphingobacteriia	Sphingobacteriales	Lentimicrobiaceae	NA	NA	0	0	0	0	0	0	0	0	0	2.63	0	1.0995	1.3023	1.7478	0	1.1445	1.2753	1.7478	0	2.186
OTU_5856	Bacteria	Bacteroidetes	Sphingobacteriia	Sphingobacteriales	Lentimicrobiaceae	NA	NA	0	0	1.4982	0	0	0	0	0	0	0	0	1.0995	0	3.0135	0	0	0	1.7478	0	1.7514
OTU_2726	Bacteria	Bacteroidetes	Sphingobacteriia	Sphingobacteriales	Lentimicrobiaceae	NA	NA	0	0	0	0	0	0	0	0	0	0	0	0	0	1.1238	0	0	0	2.182	0	0
OTU_4276	Bacteria	Bacteroidetes	Sphingobacteriia	Sphingobacteriales	Lentimicrobiaceae	NA	NA	0	0	0	0	0	0	0	0	0	1.449	0	1.0995	1.3023	1.1238	0	0	0	1.7478	0	0
OTU_29634	Bacteria	Bacteroidetes	Sphingobacteriia	Sphingobacteriales	Lentimicrobiaceae	NA	NA	0	0	0	0	0	0	0	0	1.2998	1.449	0	0	0	0	0	0	0	0	0	0
OTU_55149	Bacteria	Bacteroidetes	Sphingobacteriia	Sphingobacteriales	Lentimicrobiaceae	NA	NA	0	0	0	0	0	0	0	0	0	0	0	0	1.9755	0	0	0	0	0	0	0
OTU_6292	Bacteria	Bacteroidetes	Sphingobacteriia	Sphingobacteriales	NA	NA	NA	0	0	0	1.5811	0	1.4226	0	0	0	0	0	0	0	0	0	0	0	0	0	0
OTU_8784	Bacteria	Bacteroidetes	Sphingobacteriia	Sphingobacteriales	Lentimicrobiaceae	iron-reducing bacterium enrichment culture clone HN105	NA	0	0	0	0	0	0	0	0	0	0	0	1.0995	1.9755	1.7478	0	1.7745	0	2.5153	2.1701	1.1266
OTU_10912	Bacteria	Bacteroidetes	Sphingobacteriia	Sphingobacteriales	NA	NA	NA	0	0	0	0	0	0	0	0	0	0	0	0	0	0	1.7933	0	0	1.1238	0	0
OTU_34351	Bacteria	Bacteroidetes	Sphingobacteriia	Sphingobacteriales	NA	NA	NA	0	0	0	0	0	0	0	0	0	1.449	0	0	1.3023	0	1.159	0	0	0	0	0
OTU_34484	Bacteria	Bacteroidetes	Sphingobacteriia	Sphingobacteriales	Lentimicrobiaceae	iron-reducing bacterium enrichment culture clone HN105	NA	0	0	0	0	0	0	0	0	0	1.449	0	0	1.3023	0	1.159	0	1.2753	0	0	1.1266
OTU_42207	Bacteria	Bacteroidetes	Sphingobacteriia	Sphingobacteriales	NA	NA	NA	0	0	0	0	0	0	0	0	0	0	1.2126	0	1.3023	0	0	0	0	0	0	0
OTU_272	Bacteria	Bacteroidetes	Sphingobacteriia	Sphingobacteriales	Lentimicrobiaceae	uncultured bacterium	NA	0	0	0	0	0	0	0	1.4698	0	0	1.862	2.1468	1.9755	3.0135	1.7933	2.8183	4.4794	3.8044	3.7903	2.5195
OTU_2017	Bacteria	Bacteroidetes	Sphingobacteriia	Sphingobacteriales	Lentimicrobiaceae	uncultured bacterium	NA	0	0	0	0	0	0	0	0	0	0	0	0	0	1.1238	0	1.1445	3.2514	1.1238	2.1701	0
OTU_2827	Bacteria	Bacteroidetes	Sphingobacteriia	Sphingobacteriales	Lentimicrobiaceae	uncultured bacterium	NA	0	0	0	0	0	0	0	0	0	0	0	0	0	1.7478	0	1.7745	1.9414	1.7478	2.1701	0
OTU_4395	Bacteria	Bacteroidetes	Sphingobacteriia	Sphingobacteriales	Lentimicrobiaceae	uncultured bacterium	NA	0	0	0	0	0	0	0	0	0	1.449	0	0	0	0	0	1.1445	1.2753	1.1238	1.7371	0
OTU_6898	Bacteria	Bacteroidetes	Sphingobacteriia	Sphingobacteriales	Lentimicrobiaceae	uncultured bacterium	NA	0	0	0	0	0	0	0	0	0	0	0	0	1.9755	1.1238	0	1.1445	1.2753	0	1.1156	0
OTU_7011	Bacteria	Bacteroidetes	Sphingobacteriia	Sphingobacteriales	Lentimicrobiaceae	uncultured bacterium	NA	0	0	0	0	0	0	0	0	0	0	0	0	1.3023	0	0	0	0	0	1.7371	0
OTU_8140	Bacteria	Bacteroidetes	Sphingobacteriia	Sphingobacteriales	Lentimicrobiaceae	uncultured bacterium	NA	0	0	0	0	0	0	0	0	0	0	0	0	1.3023	0	0	1.1445	0	0	0	0
OTU_8162	Bacteria	Bacteroidetes	Sphingobacteriia	Sphingobacteriales	Lentimicrobiaceae	uncultured bacterium	NA	0	0	0	0	0	0	0	0	0	0	0	1.0995	0	0	0	1.1445	2.3954	0	0	1.1266
OTU_10994	Bacteria	Bacteroidetes	Sphingobacteriia	Sphingobacteriales	Lentimicrobiaceae	uncultured bacterium	NA	0	0	0	0	0	0	0	0	0	0	0	0	0	0	0	1.1445	1.2753	1.1238	0	0
OTU_1845	Bacteria	Bacteroidetes	Sphingobacteriia	Sphingobacteriales	Lentimicrobiaceae	uncultured bacterium	NA	0	0	0	0	0	0	0	0	0	0	1.2126	1.0995	1.9755	1.7478	0	1.7745	1.9414	1.7478	2.1701	1.7514
OTU_2531	Bacteria	Bacteroidetes	Sphingobacteriia	Sphingobacteriales	Lentimicrobiaceae	uncultured bacterium	NA	0	0	0	0	0	0	0	0	1.9723	0	0	0	1.3023	1.1238	1.7933	0	1.2753	0	1.7371	0
OTU_9057	Bacteria	Bacteroidetes	Sphingobacteriia	Sphingobacteriales	Lentimicrobiaceae	uncultured bacterium	NA	0	0	0	0	0	0	0	0	0	0	0	0	0	1.1238	0	0	1.2753	1.1238	1.7371	0
OTU_13313	Bacteria	Bacteroidetes	Sphingobacteriia	Sphingobacteriales	Lentimicrobiaceae	uncultured bacterium	NA	0	0	0	0	0	0	0	0	0	0	0	0	1.3023	1.1238	0	1.7745	1.9414	0	2.1701	0
OTU_6646	Bacteria	Bacteroidetes	Sphingobacteriia	Sphingobacteriales	Lentimicrobiaceae	uncultured bacterium	NA	0	0	0	0	1.6064	0	0	1.4698	0	0	0	0	0	0	0	0	0	0	0	0
OTU_2736	Bacteria	Bacteroidetes	Sphingobacteriia	Sphingobacteriales	Lentimicrobiaceae	uncultured bacterium	NA	0	1.6104	0	0	0	1.4226	0	0	0	0	0	1.0995	1.3023	0	0	1.1445	1.9414	2.182	0	1.1266
OTU_39295	Bacteria	Bacteroidetes	Sphingobacteriia	Sphingobacteriales	Lentimicrobiaceae	NA	NA	0	0	1.4982	1.5811	0	0	0	0	0	0	0	0	0	0	0	0	0	0	0	0
OTU_1475	Bacteria	Bacteroidetes	Sphingobacteriia	Sphingobacteriales	Lentimicrobiaceae	NA	NA	0	0	0	0	0	0	2.213	2.1826	1.2998	2.63	1.862	1.0995	3.2924	2.7858	1.7933	1.1445	1.9414	2.5153	1.1156	1.1266
OTU_34128	Bacteria	Bacteroidetes	Sphingobacteriia	Sphingobacteriales	Lentimicrobiaceae	NA	NA	0	0	0	0	0	0	0	0	0	2.1571	0	1.0995	1.9755	0	1.159	0	0	1.1238	1.1156	1.1266
OTU_244	Bacteria	Bacteroidetes	Sphingobacteriia	Sphingobacteriales	Lentimicrobiaceae	uncultured bacterium	NA	0	1.6104	3.053	0	3.4886	2.9491	3.0484	3.5385	2.7757	4.8421	2.3082	3.3424	6.794	4.1301	2.2324	4.5104	3.452	3.3832	3.0002	2.7902
OTU_682	Bacteria	Bacteroidetes	Sphingobacteriia	Sphingobacteriales	Lentimicrobiaceae	uncultured bacterium	NA	0	1.6104	0	0	0	2.9491	0	1.4698	0	2.63	2.6485	1.0995	4.7757	2.182	1.159	2.5466	1.9414	3.2102	0	1.7514
OTU_1492	Bacteria	Bacteroidetes	Sphingobacteriia	Sphingobacteriales	Lentimicrobiaceae	uncultured bacterium	NA	0	1.6104	1.4982	2.3173	0	2.595	2.213	3.0143	1.9723	2.1571	0	0	5.2348	1.7478	1.159	2.8183	0	3.2102	3.0002	1.1266
OTU_1996	Bacteria	Bacteroidetes	Sphingobacteriia	Sphingobacteriales	Lentimicrobiaceae	uncultured bacterium	NA	0	0	0	0	0	0	0	1.4698	0	2.1571	0	0	3.2924	1.7478	1.159	0	2.3954	1.7478	0	0
OTU_2231	Bacteria	Bacteroidetes	Sphingobacteriia	Sphingobacteriales	Lentimicrobiaceae	uncultured bacterium	NA	0	1.6104	1.4982	0	0	0	0	0	0	2.9856	0	0	3.4936	1.1238	0	1.1445	1.2753	1.1238	1.1156	1.1266
OTU_2379	Bacteria	Bacteroidetes	Sphingobacteriia	Sphingobacteriales	Lentimicrobiaceae	uncultured bacterium	NA	0	0	0	0	1.6064	0	0	0	1.2998	0	0	0	3.0586	0	0	1.1445	1.9414	0	0	0
OTU_2701	Bacteria	Bacteroidetes	Sphingobacteriia	Sphingobacteriales	Lentimicrobiaceae	uncultured bacterium	NA	0	0	0	0	0	0	0	0	1.2998	2.9856	0	0	3.2924	1.1238	0	0	0	1.7478	0	0
OTU_3009	Bacteria	Bacteroidetes	Sphingobacteriia	Sphingobacteriales	Lentimicrobiaceae	uncultured bacterium	NA	0	0	0	0	0	0	0	0	1.2998	1.449	1.2126	0	3.0586	1.1238	0	1.1445	1.2753	0	0	0
OTU_3443	Bacteria	Bacteroidetes	Sphingobacteriia	Sphingobacteriales	Lentimicrobiaceae	uncultured bacterium	NA	0	1.6104	3.053	3.1648	2.8349	2.1248	2.6903	2.6576	1.2998	0	1.2126	1.7162	2.4326	0	0	1.7745	1.9414	1.1238	1.1156	0
OTU_4036	Bacteria	Bacteroidetes	Sphingobacteriia	Sphingobacteriales	Lentimicrobiaceae	uncultured bacterium	NA	0	0	0	0	1.6064	0	0	0	1.2998	1.449	0	0	1.3023	0	0	1.1445	1.2753	1.1238	1.1156	1.1266
OTU_4356	Bacteria	Bacteroidetes	Sphingobacteriia	Sphingobacteriales	Lentimicrobiaceae	uncultured bacterium	NA	0	1.6104	1.4982	0	0	0	0	0	0	0	0	0	0	2.182	0	0	0	1.7478	0	1.7514
OTU_4376	Bacteria	Bacteroidetes	Sphingobacteriia	Sphingobacteriales	Lentimicrobiaceae	uncultured bacterium	NA	0	0	0	0	0	0	0	0	0	0	0	0	3.0586	0	0	1.1445	0	1.1238	1.1156	0
OTU_4724	Bacteria	Bacteroidetes	Sphingobacteriia	Sphingobacteriales	Lentimicrobiaceae	uncultured bacterium	NA	0	0	0	0	0	1.4226	0	0	0	0	0	0	3.8275	0	0	2.8183	2.3954	1.1238	2.1701	0
OTU_5682	Bacteria	Bacteroidetes	Sphingobacteriia	Sphingobacteriales	Lentimicrobiaceae	uncultured bacterium	NA	0	0	0	0	0	0	0	0	0	1.449	0	0	2.4326	1.1238	1.159	2.2116	0	0	0	0
OTU_5684	Bacteria	Bacteroidetes	Sphingobacteriia	Sphingobacteriales	Lentimicrobiaceae	uncultured bacterium	NA	0	0	0	0	0	1.4226	0	0	0	1.449	1.2126	0	0	0	1.7933	0	0	0	0	0
OTU_6479	Bacteria	Bacteroidetes	Sphingobacteriia	Sphingobacteriales	Lentimicrobiaceae	uncultured bacterium	NA	0	0	0	0	0	0	0	0	0	0	0	1.0995	1.3023	0	0	0	0	0	0	0
OTU_7016	Bacteria	Bacteroidetes	Sphingobacteriia	Sphingobacteriales	Lentimicrobiaceae	NA	NA	0	0	0	0	0	0	0	0	0	0	0	0	2.4326	0	0	0	0	0	1.1156	0
OTU_7710	Bacteria	Bacteroidetes	Sphingobacteriia	Sphingobacteriales	Lentimicrobiaceae	uncultured bacterium	NA	0	0	0	0	0	0	1.4948	0	1.2998	0	0	0	2.7793	1.1238	1.159	0	0	0	0	1.1266
OTU_17226	Bacteria	Bacteroidetes	Sphingobacteriia	Sphingobacteriales	Lentimicrobiaceae	uncultured bacterium	NA	0	0	0	0	0	0	0	0	0	0	0	0	0	0	0	1.1445	0	0	1.1156	0
OTU_21891	Bacteria	Bacteroidetes	Sphingobacteriia	Sphingobacteriales	Lentimicrobiaceae	uncultured bacterium	NA	0	0	1.4982	2.3173	0	0	0	0	0	1.449	1.2126	0	1.3023	0	0	1.1445	1.9414	1.1238	0	1.1266
OTU_27893	Bacteria	Bacteroidetes	Sphingobacteriia	Sphingobacteriales	Lentimicrobiaceae	uncultured bacterium	NA	0	0	0	0	0	0	0	1.4698	1.2998	0	0	0	0	0	0	0	0	0	0	0
OTU_35085	Bacteria	Bacteroidetes	Sphingobacteriia	Sphingobacteriales	Lentimicrobiaceae	NA	NA	0	0	0	0	0	0	0	0	0	2.63	0	0	0	0	0	0	0	0	0	0
OTU_56464	Bacteria	Bacteroidetes	Sphingobacteriia	Sphingobacteriales	Lentimicrobiaceae	NA	NA	0	0	0	0	0	0	0	0	0	0	0	0	2.7793	1.1238	1.159	0	1.2753	0	0	0
OTU_400	Bacteria	Bacteroidetes	Sphingobacteriia	Sphingobacteriales	Lentimicrobiaceae	uncultured bacterium	NA	0	2.3524	3.053	1.5811	1.6064	3.4704	1.4948	2.6576	2.7757	3.5085	2.6485	2.1468	6.7157	3.0135	3.7367	3.0468	5.2984	4.0295	4.6051	3.018
OTU_2380	Bacteria	Bacteroidetes	Sphingobacteriia	Sphingobacteriales	Lentimicrobiaceae	uncultured bacterium	NA	0	1.6104	0	0	1.6064	0	0	0	0	0	0	0	3.8275	0	1.159	0	1.9414	0	2.1701	0
OTU_6722	Bacteria	Bacteroidetes	Sphingobacteriia	Sphingobacteriales	Lentimicrobiaceae	uncultured bacterium	NA	0	0	0	0	0	0	0	0	0	0	0	0	1.3023	0	1.159	0	0	0	0	0
OTU_7614	Bacteria	Bacteroidetes	Sphingobacteriia	Sphingobacteriales	Lentimicrobiaceae	uncultured bacterium	NA	0	0	0	0	0	0	0	0	0	1.449	0	0	0	0	1.159	0	0	0	0	0
OTU_48285	Bacteria	Bacteroidetes	Sphingobacteriia	Sphingobacteriales	Lentimicrobiaceae	uncultured bacterium	NA	0	0	0	0	0	0	0	0	0	0	0	1.0995	1.3023	0	0	0	0	0	0	0
OTU_1454	Bacteria	Bacteroidetes	Sphingobacteriia	Sphingobacteriales	Lentimicrobiaceae	uncultured Bacteroidetes bacterium	NA	0	0	0	1.5811	1.6064	0	0	0	1.2998	2.1571	0	1.0995	4.2169	1.1238	1.159	1.7745	2.3954	2.5153	3.3695	0
OTU_2634	Bacteria	Bacteroidetes	Sphingobacteriia	Sphingobacteriales	Lentimicrobiaceae	uncultured Bacteroidetes bacterium	NA	0	0	1.4982	0	0	0	0	0	0	3.2706	0	0	3.8275	1.7478	0	0	3.2514	1.1238	2.5027	1.1266
OTU_4137	Bacteria	Bacteroidetes	Sphingobacteriia	Sphingobacteriales	Lentimicrobiaceae	uncultured Bacteroidetes bacterium	NA	0	0	1.4982	0	0	0	0	1.4698	0	1.449	0	0	3.0586	1.1238	1.159	0	2.3954	1.7478	1.7371	1.1266
OTU_4426	Bacteria	Bacteroidetes	Sphingobacteriia	Sphingobacteriales	Lentimicrobiaceae	uncultured Bacteroidetes bacterium	NA	0	0	0	1.5811	0	0	0	1.4698	0	0	0	1.7162	3.0586	0	1.7933	0	2.3954	2.5153	2.5027	0
OTU_8446	Bacteria	Bacteroidetes	Sphingobacteriia	Sphingobacteriales	Lentimicrobiaceae	uncultured Bacteroidetes bacterium	NA	0	0	0	0	0	0	0	0	0	0	0	1.0995	1.9755	1.1238	0	1.1445	1.2753	0	0	0
OTU_511	Bacteria	Bacteroidetes	Sphingobacteriia	Sphingobacteriales	Lentimicrobiaceae	uncultured bacterium	NA	0	1.6104	0	0	0	0	0	0	2.7757	2.9856	1.862	1.0995	4.2169	3.5377	1.7933	5.0741	2.3954	4.0295	2.1701	1.7514
OTU_1068	Bacteria	Bacteroidetes	Sphingobacteriia	Sphingobacteriales	Lentimicrobiaceae	uncultured bacterium	NA	0	0	0	0	0	0	0	0	0	0	1.2126	1.0995	2.7793	1.7478	1.159	3.2441	1.9414	0	1.1156	1.7514
OTU_2204	Bacteria	Bacteroidetes	Sphingobacteriia	Sphingobacteriales	Lentimicrobiaceae	uncultured bacterium	NA	0	0	0	0	0	0	0	0	0	1.449	1.2126	0	0	0	0	1.7745	1.2753	1.1238	0	1.7514
OTU_2590	Bacteria	Bacteroidetes	Sphingobacteriia	Sphingobacteriales	Lentimicrobiaceae	uncultured bacterium	NA	0	0	0	0	0	0	0	0	0	0	0	0	3.0586	2.182	1.159	1.7745	0	0	1.1156	0
OTU_4456	Bacteria	Bacteroidetes	Sphingobacteriia	Sphingobacteriales	Lentimicrobiaceae	uncultured bacterium	NA	0	0	0	0	0	0	0	0	0	0	0	0	1.3023	1.1238	0	1.1445	0	1.1238	0	0
OTU_7387	Bacteria	Bacteroidetes	Sphingobacteriia	Sphingobacteriales	Lentimicrobiaceae	uncultured bacterium	NA	0	0	0	0	0	0	0	0	0	0	0	0	1.9755	1.1238	0	1.1445	1.2753	1.1238	1.1156	0
OTU_8596	Bacteria	Bacteroidetes	Sphingobacteriia	Sphingobacteriales	Lentimicrobiaceae	uncultured bacterium	NA	0	0	1.4982	0	0	0	0	0	0	0	1.2126	1.0995	0	1.1238	0	1.1445	2.3954	1.1238	1.1156	1.1266
OTU_67910	Bacteria	Bacteroidetes	Sphingobacteriia	Sphingobacteriales	Lentimicrobiaceae	uncultured bacterium	NA	0	0	0	0	0	0	0	0	0	0	0	0	0	1.1238	0	1.1445	0	0	0	0
OTU_3623	Bacteria	Bacteroidetes	Sphingobacteriia	Sphingobacteriales	Lentimicrobiaceae	uncultured bacterium	NA	2.0142	1.6104	0	0	0	0	0	1.4698	0	1.449	0	0	2.4326	0	0	0	1.2753	0	0	1.1266
OTU_5797	Bacteria	Bacteroidetes	Sphingobacteriia	Sphingobacteriales	Lentimicrobiaceae	uncultured bacterium	NA	0	0	1.4982	0	0	0	0	0	0	2.1571	1.2126	0	0	0	0	0	1.2753	1.1238	0	0
OTU_34974	Bacteria	Bacteroidetes	Sphingobacteriia	Sphingobacteriales	Lentimicrobiaceae	uncultured bacterium	NA	0	0	0	0	0	0	0	0	0	1.449	1.2126	1.0995	1.3023	0	0	0	0	0	0	0
OTU_35436	Bacteria	Bacteroidetes	Sphingobacteriia	Sphingobacteriales	Lentimicrobiaceae	uncultured bacterium	NA	0	0	0	0	1.6064	0	0	0	0	1.449	0	0	0	0	0	0	0	0	0	0
OTU_14410	Bacteria	Bacteroidetes	Sphingobacteriia	Sphingobacteriales	s74e-6049	uncultured bacterium	NA	0	0	0	0	0	0	0	0	0	0	0	0	0	0	1.159	0	0	0	1.1156	0
OTU_16828	Bacteria	Bacteroidetes	Sphingobacteriia	Sphingobacteriales	Lentimicrobiaceae	uncultured prokaryote	NA	0	0	0	1.5811	0	1.4226	0	0	0	0	0	0	0	0	1.159	0	1.2753	0	1.1156	0
OTU_448	Bacteria	Bacteroidetes	Sphingobacteriia	Sphingobacteriales	Lentimicrobiaceae	uncultured bacterium	NA	2.0142	3.494	4.6278	3.9015	3.7301	4.1544	1.4948	3.0143	1.2998	0	0	2.478	1.3023	3.2102	2.5686	2.2116	3.0183	2.5153	2.5027	3.018
OTU_1036	Bacteria	Bacteroidetes	Sphingobacteriia	Sphingobacteriales	s74e-6049	uncultured bacterium	NA	0	3.2038	3.7838	2.8024	3.1985	3.2332	2.6903	3.0143	1.2998	0	2.6485	2.478	1.3023	3.6772	2.5686	3.0468	3.0183	1.7478	1.7371	3.3878
OTU_1136	Bacteria	Bacteroidetes	Sphingobacteriia	Sphingobacteriales	s74e-6049	uncultured bacterium	NA	2.0142	3.2038	2.2171	3.1648	2.3477	3.2332	2.213	2.1826	0	0	0	2.1468	0	2.182	0	0	1.9414	1.1238	1.1156	2.5195
OTU_2300	Bacteria	Bacteroidetes	Sphingobacteriia	Sphingobacteriales	Lentimicrobiaceae	uncultured bacterium	NA	0	0	1.4982	1.5811	1.6064	1.4226	0	1.4698	0	0	0	0	1.3023	2.182	1.7933	1.1445	0	1.7478	1.1156	0
OTU_2755	Bacteria	Bacteroidetes	Sphingobacteriia	Sphingobacteriales	s74e-6049	uncultured bacterium	NA	0	0	0	0	1.6064	0	0	0	0	0	0	0	0	0	0	0	0	0	1.1156	1.1266
OTU_3513	Bacteria	Bacteroidetes	Sphingobacteriia	Sphingobacteriales	Lentimicrobiaceae	uncultured bacterium	NA	0	0	1.4982	0	1.6064	1.4226	0	1.4698	0	0	0	1.0995	0	2.182	0	0	0	0	1.1156	1.1266
OTU_3851	Bacteria	Bacteroidetes	Sphingobacteriia	Sphingobacteriales	Lentimicrobiaceae	uncultured prokaryote	NA	0	1.6104	0	0	0	0	2.213	0	0	0	0	0	0	1.1238	0	1.1445	1.2753	1.7478	0	0
OTU_3965	Bacteria	Bacteroidetes	Sphingobacteriia	Sphingobacteriales	Lentimicrobiaceae	uncultured prokaryote	NA	0	1.6104	2.6948	0	0	1.4226	1.4948	2.1826	0	0	0	0	0	1.1238	2.2324	1.7745	0	0	1.7371	0
OTU_4393	Bacteria	Bacteroidetes	Sphingobacteriia	Sphingobacteriales	s74e-6049	uncultured bacterium	NA	0	0	0	1.5811	1.6064	0	0	0	0	0	0	1.0995	0	0	1.159	1.1445	1.2753	2.5153	1.1156	1.1266
OTU_4482	Bacteria	Bacteroidetes	Sphingobacteriia	Sphingobacteriales	Lentimicrobiaceae	uncultured bacterium	NA	0	0	0	1.5811	0	0	0	0	0	0	0	0	0	0	0	0	0	0	1.1156	0
OTU_6219	Bacteria	Bacteroidetes	Sphingobacteriia	Sphingobacteriales	s74e-6049	uncultured bacterium	NA	0	0	0	1.5811	0	0	0	0	0	0	0	0	0	0	0	0	0	0	0	1.1266
OTU_6858	Bacteria	Bacteroidetes	Sphingobacteriia	Sphingobacteriales	s74e-6049	uncultured bacterium	NA	0	0	1.4982	0	1.6064	0	0	0	0	0	0	0	1.9755	0	0	0	0	0	0	1.1266
OTU_14110	Bacteria	Bacteroidetes	Sphingobacteriia	Sphingobacteriales	Lentimicrobiaceae	uncultured bacterium	NA	0	0	0	0	0	0	0	0	0	0	0	0	0	0	1.159	0	0	0	1.1156	0
OTU_17415	Bacteria	Bacteroidetes	Sphingobacteriia	Sphingobacteriales	Lentimicrobiaceae	uncultured bacterium	NA	0	0	0	1.5811	0	1.4226	0	0	0	0	0	0	0	0	0	0	0	0	1.7371	0
OTU_18574	Bacteria	Bacteroidetes	Sphingobacteriia	Sphingobacteriales	Lentimicrobiaceae	uncultured bacterium	NA	0	0	0	0	0	1.4226	0	0	0	0	0	0	0	1.1238	0	0	0	0	1.1156	1.1266
OTU_32478	Bacteria	Bacteroidetes	Sphingobacteriia	Sphingobacteriales	Lentimicrobiaceae	uncultured Cytophagales bacterium	NA	0	2.3524	0	0	0	0	0	0	0	0	0	0	0	0	0	0	0	0	0	0
OTU_33421	Bacteria	Bacteroidetes	Sphingobacteriia	Sphingobacteriales	Lentimicrobiaceae	uncultured bacterium	NA	0	1.6104	0	0	1.6064	0	0	0	0	0	0	0	0	0	0	0	0	0	0	0
OTU_33447	Bacteria	Bacteroidetes	Sphingobacteriia	Sphingobacteriales	Lentimicrobiaceae	uncultured Cytophagales bacterium	NA	2.0142	1.6104	1.4982	2.3173	2.8349	1.4226	0	0	0	0	0	0	0	0	0	0	0	0	0	0
OTU_59942	Bacteria	Bacteroidetes	Sphingobacteriia	Sphingobacteriales	Lentimicrobiaceae	uncultured prokaryote	NA	0	0	0	0	0	1.4226	0	0	0	0	0	0	0	0	1.159	0	0	0	0	0
OTU_63432	Bacteria	Bacteroidetes	Sphingobacteriia	Sphingobacteriales	Lentimicrobiaceae	uncultured prokaryote	NA	0	0	0	0	0	1.4226	0	0	0	0	0	0	0	1.1238	0	0	0	0	0	0
OTU_69359	Bacteria	Bacteroidetes	Sphingobacteriia	Sphingobacteriales	Lentimicrobiaceae	uncultured bacterium	NA	0	0	0	0	0	0	1.4948	0	0	0	0	0	0	0	0	0	1.2753	0	0	0
OTU_8989	Bacteria	Bacteroidetes	Sphingobacteriia	Sphingobacteriales	Lentimicrobiaceae	uncultured bacterium	NA	0	0	0	0	2.3477	0	0	1.4698	0	0	0	0	0	1.1238	1.159	0	0	1.1238	1.7371	0
OTU_6707	Bacteria	Bacteroidetes	Sphingobacteriia	Sphingobacteriales	Lentimicrobiaceae	uncultured bacterium	NA	0	1.6104	0	0	1.6064	1.4226	0	1.4698	0	0	1.2126	0	0	0	0	0	0	0	0	0
OTU_42193	Bacteria	Bacteroidetes	Sphingobacteriia	Sphingobacteriales	Lentimicrobiaceae	uncultured bacterium	NA	0	0	0	0	0	0	0	0	0	0	1.2126	0	1.3023	0	0	0	0	0	0	0
OTU_4547	Bacteria	Bacteroidetes	Sphingobacteriia	Sphingobacteriales	Lentimicrobiaceae	NA	NA	0	0	0	0	0	1.4226	0	0	0	0	0	1.0995	0	1.7478	1.7933	1.1445	0	0	2.1701	1.7514
OTU_1900	Bacteria	Bacteroidetes	Sphingobacteriia	Sphingobacteriales	Lentimicrobiaceae	uncultured bacterium	NA	0	0	3.3397	2.3173	3.1985	3.2332	3.574	3.743	0	0	0	1.0995	0	1.1238	1.7933	1.1445	1.2753	1.1238	1.1156	1.1266
OTU_21773	Bacteria	Bacteroidetes	Sphingobacteriia	Sphingobacteriales	Lentimicrobiaceae	NA	NA	0	0	0	0	0	0	0	2.1826	0	0	0	0	0	0	0	0	0	0	0	1.1266
OTU_33512	Bacteria	Bacteroidetes	Sphingobacteriia	Sphingobacteriales	Lentimicrobiaceae	uncultured bacterium	NA	0	1.6104	0	0	0	0	0	0	0	0	0	1.0995	0	0	0	0	0	0	0	0
OTU_52545	Bacteria	Bacteroidetes	Sphingobacteriia	Sphingobacteriales	Lentimicrobiaceae	uncultured bacterium	NA	0	0	0	0	1.6064	0	0	1.4698	0	0	0	0	0	0	0	0	0	0	0	0
OTU_2246	Bacteria	Bacteroidetes	Sphingobacteriia	Sphingobacteriales	Lentimicrobiaceae	NA	NA	0	0	1.4982	0	1.6064	0	0	1.4698	0	0	0	0	0	1.7478	1.159	1.7745	0	1.1238	1.1156	0
OTU_2760	Bacteria	Bacteroidetes	Sphingobacteriia	Sphingobacteriales	Lentimicrobiaceae	NA	NA	0	0	1.4982	0	1.6064	0	0	0	0	0	0	0	0	0	0	0	0	0	1.1156	0
OTU_894	Bacteria	Bacteroidetes	Sphingobacteriia	Sphingobacteriales	Lentimicrobiaceae	NA	NA	0	0	0	0	0	0	0	0	0	1.449	0	1.7162	2.4326	1.1238	1.7933	1.7745	2.7402	2.182	2.5027	1.7514
OTU_2250	Bacteria	Bacteroidetes	Sphingobacteriia	Sphingobacteriales	Lentimicrobiaceae	NA	NA	0	0	2.2171	0	0	1.4226	2.6903	1.4698	0	0	0	1.0995	0	1.1238	0	0	1.9414	1.1238	1.1156	0
OTU_5019	Bacteria	Bacteroidetes	Sphingobacteriia	Sphingobacteriales	Lentimicrobiaceae	NA	NA	0	0	0	0	0	0	0	0	0	0	0	0	0	0	0	0	0	0	1.1156	1.1266
OTU_23309	Bacteria	Bacteroidetes	Sphingobacteriia	Sphingobacteriales	Lentimicrobiaceae	NA	NA	0	0	0	0	0	0	0	0	0	0	0	0	1.3023	1.1238	0	0	0	1.1238	1.1156	1.1266
OTU_62017	Bacteria	Bacteroidetes	Sphingobacteriia	Sphingobacteriales	Lentimicrobiaceae	NA	NA	0	0	0	0	0	2.1248	1.4948	0	0	0	0	0	0	1.1238	0	0	0	0	0	1.1266
OTU_13100	Bacteria	Bacteroidetes	Sphingobacteriia	Sphingobacteriales	Lentimicrobiaceae	NA	NA	0	0	0	0	0	0	0	0	0	0	0	0	0	0	1.159	0	0	0	1.1156	0
OTU_2521	Bacteria	Bacteroidetes	Sphingobacteriia	Sphingobacteriales	Lentimicrobiaceae	uncultured bacterium	NA	0	1.6104	0	0	0	3.2332	1.4948	1.4698	0	0	1.2126	0	0	0	0	0	0	0	0	1.1266
OTU_5477	Bacteria	Bacteroidetes	Sphingobacteriia	Sphingobacteriales	Lentimicrobiaceae	NA	NA	0	0	0	2.3173	0	0	0	1.4698	1.2998	0	0	0	0	1.7478	1.159	0	0	0	0	0
OTU_28554	Bacteria	Bacteroidetes	Sphingobacteriia	Sphingobacteriales	Lentimicrobiaceae	uncultured bacterium	NA	0	0	1.4982	0	0	0	0	0	1.2998	0	0	0	0	0	0	0	0	0	0	0
OTU_8211	Bacteria	Bacteroidetes	Sphingobacteriia	Sphingobacteriales	Lentimicrobiaceae	NA	NA	0	0	0	0	0	0	0	0	0	0	0	0	0	0	0	0	1.9414	0	0	0
OTU_69913	Bacteria	Bacteroidetes	Sphingobacteriia	Sphingobacteriales	Lentimicrobiaceae	NA	NA	0	0	0	0	0	0	1.4948	1.4698	0	0	0	0	0	0	0	0	0	0	0	0
OTU_61835	Bacteria	Bacteroidetes	Sphingobacteriia	Sphingobacteriales	Lentimicrobiaceae	NA	NA	0	0	1.4982	0	0	1.4226	2.213	2.1826	0	0	0	0	0	0	0	0	0	0	0	0
OTU_7643	Bacteria	Bacteroidetes	Sphingobacteriia	Sphingobacteriales	Lentimicrobiaceae	NA	NA	0	0	0	0	0	0	0	0	0	0	0	0	0	0	1.159	1.1445	0	0	0	1.1266
OTU_10980	Bacteria	Bacteroidetes	Sphingobacteriia	Sphingobacteriales	Lentimicrobiaceae	NA	NA	0	0	0	0	0	0	0	0	0	0	0	0	0	0	0	0	0	1.1238	1.1156	0
OTU_17124	Bacteria	Bacteroidetes	Sphingobacteriia	Sphingobacteriales	NA	NA	NA	0	0	0	0	0	0	0	0	0	1.449	0	0	0	0	0	0	0	0	1.1156	0
OTU_26565	Bacteria	Bacteroidetes	Sphingobacteriia	Sphingobacteriales	NA	NA	NA	0	0	0	0	0	0	0	0	1.9723	1.449	0	0	0	0	1.7933	1.1445	0	0	1.1156	1.1266
OTU_863	Bacteria	Bacteroidetes	Bacteroidia	Bacteroidales	Porphyromonadaceae	NA	NA	0	0	0	0	0	0	0	0	1.9723	2.63	3.1546	3.7625	1.3023	3.2102	0	1.7745	0	1.1238	2.1701	1.1266
OTU_6025	Bacteria	Bacteroidetes	Bacteroidia	Bacteroidales	Porphyromonadaceae	NA	NA	0	0	0	0	0	0	0	0	0	0	1.862	0	0	1.7478	0	1.1445	0	0	0	0
OTU_18376	Bacteria	Bacteroidetes	Bacteroidia	Bacteroidales	Porphyromonadaceae	NA	NA	0	0	0	0	0	0	0	0	0	0	0	1.0995	0	0	0	0	0	0	1.1156	0
OTU_39213	Bacteria	Bacteroidetes	Bacteroidia	Bacteroidales	Rikenellaceae	Blvii28 wastewater-sludge group	NA	0	0	1.4982	0	0	0	0	1.4698	0	0	0	0	0	0	0	0	0	0	0	0
OTU_1201	Bacteria	Bacteroidetes	Bacteroidetes BD2-2	uncultured Bacteroidetes bacterium	NA	NA	NA	0	0	0	0	0	0	0	0	2.7757	0	2.6485	1.0995	1.3023	1.7478	2.2324	1.1445	0	0	1.7371	1.1266
OTU_4234	Bacteria	Bacteroidetes	Bacteroidetes BD2-2	uncultured Bacteroidetes bacterium	NA	NA	NA	0	0	0	0	0	0	0	0	0	0	1.2126	1.0995	0	1.7478	1.159	0	2.3954	1.7478	0	1.1266
OTU_4450	Bacteria	Bacteroidetes	Bacteroidetes BD2-2	uncultured Bacteroidetes bacterium	NA	NA	NA	0	0	0	0	0	0	0	0	1.2998	1.449	0	0	0	1.1238	0	0	0	1.7478	0	0
OTU_6437	Bacteria	Bacteroidetes	Bacteroidetes BD2-2	uncultured Bacteroidetes bacterium	NA	NA	NA	0	0	0	0	0	0	0	0	1.2998	0	0	1.0995	0	1.1238	1.159	0	0	0	1.1156	0
OTU_8218	Bacteria	Bacteroidetes	Bacteroidetes BD2-2	uncultured Bacteroidetes bacterium	NA	NA	NA	0	0	0	0	0	0	0	0	0	0	1.862	0	0	1.7478	0	1.1445	1.9414	1.1238	0	1.7514
OTU_40235	Bacteria	Bacteroidetes	Bacteroidetes BD2-2	uncultured Bacteroidetes bacterium	NA	NA	NA	0	0	0	0	0	0	0	0	0	0	1.2126	0	0	0	1.159	0	0	0	0	0
OTU_2277	Bacteria	Bacteroidetes	Bacteroidetes BD2-2	NA	NA	NA	NA	0	0	0	0	0	0	0	0	1.9723	2.9856	2.6485	0	0	0	1.7933	1.1445	0	1.1238	0	0
OTU_3179	Bacteria	Bacteroidetes	Bacteroidetes BD2-2	NA	NA	NA	NA	0	0	0	0	0	0	0	0	1.2998	2.63	1.862	0	0	0	0	0	0	1.1238	0	0
OTU_3187	Bacteria	Bacteroidetes	Bacteroidetes BD2-2	NA	NA	NA	NA	0	0	0	0	0	0	0	0	0	2.1571	2.3082	1.0995	0	0	1.7933	2.2116	0	0	0	0
OTU_5774	Bacteria	Bacteroidetes	Bacteroidetes BD2-2	NA	NA	NA	NA	0	0	0	0	0	0	0	0	1.2998	2.63	1.862	1.0995	0	0	1.159	0	0	0	0	0
OTU_6074	Bacteria	Bacteroidetes	Bacteroidetes BD2-2	NA	NA	NA	NA	0	0	0	0	0	0	0	0	1.2998	0	1.2126	0	0	0	0	0	0	0	0	0
OTU_6126	Bacteria	Bacteroidetes	Bacteroidetes BD2-2	NA	NA	NA	NA	0	0	0	0	0	0	0	0	0	0	1.2126	0	0	0	0	1.1445	0	0	0	0
OTU_6943	Bacteria	Bacteroidetes	Bacteroidetes BD2-2	NA	NA	NA	NA	0	0	0	0	0	0	0	0	0	0	0	0	1.3023	0	1.159	0	0	0	0	0
OTU_7027	Bacteria	Bacteroidetes	Bacteroidetes BD2-2	NA	NA	NA	NA	0	0	0	0	0	0	0	0	0	2.1571	1.2126	1.0995	1.3023	1.1238	0	0	0	0	0	0
OTU_8369	Bacteria	Bacteroidetes	Bacteroidetes BD2-2	NA	NA	NA	NA	0	0	0	0	0	0	0	0	1.2998	1.449	0	1.0995	0	1.1238	0	2.2116	1.2753	0	0	0
OTU_33905	Bacteria	Bacteroidetes	Bacteroidetes BD2-2	NA	NA	NA	NA	0	0	0	0	0	0	0	0	0	1.449	1.2126	0	0	0	0	0	0	0	0	0
OTU_41470	Bacteria	Bacteroidetes	Bacteroidetes BD2-2	uncultured prokaryote	NA	NA	NA	0	0	0	0	0	0	0	0	0	0	1.2126	0	0	1.1238	0	0	0	0	0	0
OTU_12578	Bacteria	Bacteroidetes	Bacteroidetes BD2-2	uncultured bacterium	NA	NA	NA	0	0	0	0	0	0	0	0	0	0	1.2126	0	0	0	0	0	0	1.1238	0	0
OTU_33882	Bacteria	Bacteroidetes	NA	NA	NA	NA	NA	0	0	0	0	0	0	0	0	0	2.1571	0	1.0995	0	0	0	1.1445	1.2753	1.7478	0	0
OTU_413	Bacteria	Bacteroidetes	NA	NA	NA	NA	NA	0	0	0	0	0	0	0	0	3.0548	4.1939	5.816	2.478	2.4326	1.1238	2.2324	5.3126	3.0183	2.182	1.1156	2.5195
OTU_1220	Bacteria	Bacteroidetes	NA	NA	NA	NA	NA	0	0	0	0	0	0	0	0	0	0	4.1801	1.0995	1.3023	0	1.159	2.5466	0	0	1.1156	0
OTU_2158	Bacteria	Bacteroidetes	NA	NA	NA	NA	NA	0	0	0	0	0	0	0	0	1.2998	2.1571	3.3537	0	1.3023	1.1238	0	0	0	1.7478	0	0
OTU_3294	Bacteria	Bacteroidetes	NA	NA	NA	NA	NA	0	0	0	0	0	0	0	0	0	0	3.8253	0	1.9755	0	0	1.1445	1.2753	0	0	0
OTU_3329	Bacteria	Bacteroidetes	NA	NA	NA	NA	NA	0	0	0	0	0	0	0	0	0	0	2.6485	1.0995	0	0	0	0	0	0	0	0
OTU_5768	Bacteria	Bacteroidetes	NA	NA	NA	NA	NA	0	0	0	0	0	0	0	0	1.2998	1.449	1.2126	0	0	1.1238	0	0	0	0	1.1156	0
OTU_2529	Bacteria	Bacteroidetes	NA	NA	NA	NA	NA	0	0	0	0	0	0	0	0	1.2998	0	0	1.0995	2.4326	1.1238	1.159	2.2116	3.0183	2.5153	1.7371	1.7514
OTU_10224	Bacteria	Bacteroidetes	NA	NA	NA	NA	NA	0	0	0	0	0	0	0	0	0	1.449	0	0	0	0	0	0	0	1.1238	0	0
OTU_565	Bacteria	Bacteroidetes	NA	NA	NA	NA	NA	0	0	0	0	0	0	0	0	1.9723	2.63	3.6846	2.7472	1.3023	2.5153	2.2324	1.7745	1.2753	1.7478	0	1.7514
OTU_28416	Bacteria	Bacteroidetes	NA	NA	NA	NA	NA	0	0	0	0	0	0	0	0	1.2998	0	0	1.0995	0	0	0	0	0	0	0	0
OTU_47780	Bacteria	Bacteroidetes	NA	NA	NA	NA	NA	0	0	0	0	0	0	0	0	0	0	0	1.0995	0	1.1238	0	0	0	0	0	0
OTU_2104	Bacteria	Bacteroidetes	SB-5	NA	NA	NA	NA	0	0	0	0	0	0	0	0	0	1.449	1.2126	1.0995	0	0	1.159	1.7745	1.2753	0	1.1156	1.1266
OTU_4280	Bacteria	Bacteroidetes	SB-5	NA	NA	NA	NA	0	0	0	0	0	0	0	0	0	2.63	0	1.0995	1.3023	0	0	1.1445	0	1.1238	0	0
OTU_13576	Bacteria	Bacteroidetes	Bacteroidia	Bacteroidales	Porphyromonadaceae	Paludibacter	NA	0	0	0	0	0	0	0	0	0	0	0	0	1.3023	0	0	0	0	0	1.1156	0
OTU_17258	Bacteria	Bacteroidetes	Bacteroidia	Bacteroidales	Porphyromonadaceae	Paludibacter	NA	0	0	0	0	0	0	0	0	0	0	0	0	1.3023	0	0	0	0	0	1.1156	0
OTU_10148	Bacteria	Bacteroidetes	Bacteroidia	Bacteroidales	Porphyromonadaceae	Paludibacter	uncultured bacterium	0	0	0	0	0	0	0	0	0	0	0	0	1.3023	0	0	0	0	1.1238	0	0
OTU_39445	Bacteria	Bacteroidetes	Bacteroidia	Bacteroidales	Porphyromonadaceae	Paludibacter	NA	0	0	1.4982	0	0	1.4226	0	0	0	0	0	0	0	0	0	0	0	0	0	0
OTU_3906	Bacteria	Bacteroidetes	Bacteroidia	Bacteroidales	Porphyromonadaceae	Paludibacter	NA	0	0	0	0	0	0	0	0	0	0	0	0	0	0	1.7933	0	0	1.7478	1.1156	1.7514
OTU_4272	Bacteria	Bacteroidetes	Bacteroidia	Bacteroidales	Porphyromonadaceae	Paludibacter	NA	0	0	0	0	0	0	0	0	0	0	0	0	0	0	0	0	1.2753	1.1238	0	0
OTU_16344	Bacteria	Bacteroidetes	Bacteroidia	Bacteroidales	Porphyromonadaceae	Paludibacter	NA	0	0	0	0	0	0	0	0	0	0	1.2126	0	0	0	0	0	0	0	1.1156	0
OTU_41080	Bacteria	Bacteroidetes	Bacteroidia	Bacteroidales	Porphyromonadaceae	Paludibacter	NA	0	0	0	0	0	0	0	0	0	0	1.2126	1.0995	0	1.1238	0	0	0	0	0	0
OTU_65646	Bacteria	Bacteroidetes	Bacteroidia	Bacteroidales	Porphyromonadaceae	Paludibacter	NA	0	0	0	0	0	0	0	0	0	0	0	0	0	1.1238	0	1.1445	0	0	0	0
OTU_2284	Bacteria	Bacteroidetes	Bacteroidia	Bacteroidales	Porphyromonadaceae	Paludibacter	NA	0	0	0	0	0	0	0	0	3.2886	0	2.3082	2.974	1.9755	0	1.159	1.1445	1.9414	0	0	1.1266
OTU_4598	Bacteria	Bacteroidetes	Bacteroidia	Bacteroidales	Porphyromonadaceae	Paludibacter	NA	0	0	0	0	0	0	0	0	0	0	0	0	0	0	1.159	0	1.2753	0	2.1701	0
OTU_5977	Bacteria	Bacteroidetes	Bacteroidia	Bacteroidales	Porphyromonadaceae	Paludibacter	NA	0	0	0	0	0	0	0	0	1.9723	1.449	1.2126	1.7162	0	1.7478	1.159	0	0	0	1.7371	1.7514
OTU_7951	Bacteria	Bacteroidetes	Bacteroidia	Bacteroidales	Porphyromonadaceae	Paludibacter	NA	0	0	0	0	0	0	0	0	1.2998	0	0	1.0995	0	0	0	1.1445	0	0	1.1156	1.1266
OTU_1918	Bacteria	Bacteroidetes	Bacteroidia	Bacteroidales	Porphyromonadaceae	Paludibacter	uncultured bacterium	0	0	0	0	0	0	0	0	0	3.2706	0	1.0995	0	1.1238	1.159	2.8183	0	0	1.1156	1.1266
OTU_5721	Bacteria	Bacteroidetes	Bacteroidia	Bacteroidales	Porphyromonadaceae	Paludibacter	uncultured bacterium	0	0	0	0	0	0	0	0	0	2.1571	0	1.0995	0	1.1238	0	1.1445	0	0	0	1.7514
OTU_8029	Bacteria	Bacteroidetes	Bacteroidia	Bacteroidales	Porphyromonadaceae	Paludibacter	uncultured bacterium	0	0	0	0	0	0	0	0	1.2998	1.449	1.2126	1.0995	0	0	0	1.1445	0	0	0	0
OTU_8128	Bacteria	Bacteroidetes	Bacteroidia	Bacteroidales	Porphyromonadaceae	Paludibacter	uncultured bacterium	0	0	0	0	0	0	0	0	0	0	0	0	0	0	0	1.7745	0	0	0	0
OTU_22772	Bacteria	Bacteroidetes	Bacteroidia	Bacteroidales	Porphyromonadaceae	Paludibacter	uncultured bacterium	0	0	0	0	0	0	0	0	0	0	0	0	0	0	0	1.1445	0	0	0	1.1266
OTU_32501	Bacteria	Bacteroidetes	Bacteroidia	Bacteroidales	Porphyromonadaceae	Paludibacter	NA	0	1.6104	0	0	0	0	0	0	0	0	1.2126	0	0	0	0	0	0	0	0	0
OTU_1353	Bacteria	Bacteroidetes	Bacteroidia	Bacteroidales	Prolixibacteraceae	BSV13	NA	0	0	0	0	0	0	1.4948	1.4698	2.7757	2.1571	3.3537	2.478	1.3023	2.182	1.7933	1.7745	1.2753	2.182	0	2.7902
OTU_41110	Bacteria	Bacteroidetes	Bacteroidia	Bacteroidales	Prolixibacteraceae	BSV13	NA	0	0	0	0	0	0	0	0	1.2998	1.449	1.2126	1.0995	0	1.1238	1.159	0	0	0	0	0
OTU_31693	Bacteria	Bacteroidetes	Bacteroidia	Bacteroidales	Prolixibacteraceae	BSV13	NA	0	1.6104	0	0	0	0	0	1.4698	0	0	0	0	0	0	0	0	0	0	0	0
OTU_40645	Bacteria	Bacteroidetes	Bacteroidia	Bacteroidales	Prolixibacteraceae	BSV13	NA	0	0	0	0	0	0	0	0	1.2998	0	2.6485	1.0995	0	0	0	1.1445	0	0	0	1.1266
OTU_989	Bacteria	Bacteroidetes	Bacteroidia	Bacteroidales	Prolixibacteraceae	BSV13	NA	0	0	0	0	0	0	1.4948	0	0	3.8915	1.2126	2.1468	4.4281	1.1238	0	0	1.9414	2.182	2.5027	2.186
OTU_1048	Bacteria	Bacteroidetes	Bacteroidia	Bacteroidales	Prolixibacteraceae	BSV13	NA	0	0	0	0	0	0	0	0	0	2.9856	0	0	3.6702	0	1.159	0	0	1.7478	0	0
OTU_6852	Bacteria	Bacteroidetes	Bacteroidia	Bacteroidales	Prolixibacteraceae	BSV13	NA	0	0	0	0	0	0	0	0	0	0	0	0	1.9755	0	0	0	0	0	0	0
OTU_15499	Bacteria	Bacteroidetes	Bacteroidia	Bacteroidales	Prolixibacteraceae	BSV13	NA	0	0	0	0	0	0	0	0	0	0	0	0	0	0	0	1.1445	0	0	1.1156	0
OTU_22237	Bacteria	Bacteroidetes	Bacteroidia	Bacteroidales	Prolixibacteraceae	BSV13	NA	0	0	0	0	0	0	0	0	0	0	0	0	1.3023	0	0	0	0	0	0	1.1266
OTU_49269	Bacteria	Bacteroidetes	Bacteroidia	Bacteroidales	Prolixibacteraceae	BSV13	NA	0	0	0	0	0	0	0	0	0	0	0	1.0995	1.3023	0	0	0	0	0	0	0
OTU_18525	Bacteria	Bacteroidetes	Bacteroidia	Bacteroidales	Prolixibacteraceae	BSV13	NA	0	0	0	0	0	0	0	0	0	0	0	0	0	1.1238	0	0	0	0	0	1.1266
OTU_3470	Bacteria	Bacteroidetes	Bacteroidia	Bacteroidales	Prolixibacteraceae	BSV13	NA	0	0	0	0	0	0	0	0	0	0	0	1.0995	1.3023	1.1238	0	1.1445	1.2753	0	0	0
OTU_7164	Bacteria	Bacteroidetes	Bacteroidia	Bacteroidales	Prolixibacteraceae	BSV13	NA	0	0	0	0	0	1.4226	0	1.4698	0	0	0	0	0	0	0	0	0	0	0	0
OTU_2390	Bacteria	Bacteroidetes	Bacteroidia	Bacteroidales	Prolixibacteraceae	BSV13	NA	0	0	0	0	0	0	0	1.4698	0	0	1.862	2.7472	2.4326	2.5153	1.7933	1.7745	0	1.7478	3.0002	1.7514
OTU_904	Bacteria	Bacteroidetes	Bacteroidia	Bacteroidales	Prolixibacteraceae	BSV13	NA	0	0	1.4982	0	0	0	1.4948	0	0	2.1571	0	1.0995	3.0586	1.7478	2.5686	2.5466	3.452	2.7858	3.5238	1.1266
OTU_1157	Bacteria	Bacteroidetes	Bacteroidia	Bacteroidales	Prolixibacteraceae	BSV13	NA	0	0	0	0	0	0	0	0	1.2998	2.1571	0	1.7162	3.2924	1.7478	2.5686	2.2116	2.3954	1.1238	2.5027	1.1266
OTU_48801	Bacteria	Bacteroidetes	Bacteroidia	Bacteroidales	Prolixibacteraceae	BSV13	NA	0	0	0	0	0	0	1.4948	0	0	0	0	1.0995	0	0	0	0	0	0	0	0
OTU_30915	Bacteria	Bacteroidetes	Bacteroidia	Bacteroidales	Prolixibacteraceae	BSV13	NA	0	0	0	0	0	0	0	0	1.2998	0	0	0	0	1.1238	0	0	0	0	0	0
OTU_52919	Bacteria	Bacteroidetes	Bacteroidia	Bacteroidales	Prolixibacteraceae	BSV13	NA	0	0	1.4982	0	2.3477	1.4226	0	2.6576	0	0	0	1.0995	0	1.1238	0	0	0	0	0	0
OTU_1878	Bacteria	Bacteroidetes	Bacteroidia	Bacteroidales	Prolixibacteraceae	BSV13	NA	0	1.6104	0	2.8024	2.3477	4.1544	4.2617	4.8737	0	0	0	1.7162	0	1.7478	2.2324	1.1445	0	2.182	1.7371	0
OTU_16941	Bacteria	Bacteroidetes	Bacteroidia	Bacteroidales	Prolixibacteraceae	BSV13	NA	0	0	0	0	0	0	1.4948	0	0	0	0	0	0	0	0	0	0	0	1.1156	0
OTU_66858	Bacteria	Bacteroidetes	Bacteroidia	Bacteroidales	Prolixibacteraceae	BSV13	NA	0	0	0	0	0	0	0	1.4698	0	0	0	0	0	1.1238	0	0	0	0	0	0
OTU_3158	Bacteria	Bacteroidetes	NA	NA	NA	NA	NA	0	0	0	0	0	2.1248	1.4948	0	0	1.449	0	0	0	0	1.159	0	0	1.1238	0	1.1266
OTU_9131	Bacteria	Bacteroidetes	Bacteroidia	Bacteroidales	Prolixibacteraceae	Prolixibacter	NA	0	0	0	0	0	0	0	0	0	0	0	0	0	0	0	0	0	1.1238	0	2.186
OTU_773	Bacteria	Bacteroidetes	Bacteroidia	Bacteroidales	Prolixibacteraceae	Prolixibacter	NA	0	0	0	0	0	0	0	0	0	0	0	1.0995	2.4326	1.7478	2.2324	1.7745	0	2.182	2.5027	4.6922
OTU_1636	Bacteria	Bacteroidetes	Bacteroidia	Bacteroidales	Prolixibacteraceae	Prolixibacter	NA	0	0	0	0	0	0	0	0	0	0	0	0	0	1.1238	1.159	1.1445	0	0	1.7371	3.3878
OTU_2900	Bacteria	Bacteroidetes	Bacteroidia	Bacteroidales	Prolixibacteraceae	Prolixibacter	NA	0	0	0	0	0	0	0	0	0	0	0	0	0	1.1238	0	0	0	0	0	2.7902
OTU_4787	Bacteria	Bacteroidetes	Bacteroidia	Bacteroidales	Prolixibacteraceae	Prolixibacter	NA	0	0	0	0	0	0	0	0	0	0	0	0	0	0	0	0	0	0	1.1156	1.1266
OTU_22546	Bacteria	Bacteroidetes	Bacteroidia	Bacteroidales	Prolixibacteraceae	Prolixibacter	NA	0	0	0	0	0	0	0	0	0	1.449	0	0	0	0	0	1.1445	0	0	0	1.1266
OTU_2574	Bacteria	Bacteroidetes	Bacteroidia	Bacteroidales	Prolixibacteraceae	BSV13	NA	0	2.3524	1.4982	2.8024	2.3477	1.4226	0	2.1826	0	0	0	0	0	0	0	0	0	0	0	0
OTU_630	Bacteria	Bacteroidetes	Bacteroidia	Bacteroidales	Prolixibacteraceae	BSV13	NA	0	4.991	4.8264	5.3519	4.4229	2.1248	3.335	1.4698	0	0	0	0	0	0	0	0	0	0	0	0
OTU_1147	Bacteria	Bacteroidetes	Bacteroidia	Bacteroidales	Prolixibacteraceae	BSV13	NA	0	2.3524	3.3397	1.5811	3.4886	2.1248	1.4948	0	0	0	0	0	0	0	0	0	0	0	0	0
OTU_1363	Bacteria	Bacteroidetes	Bacteroidia	Bacteroidales	Prolixibacteraceae	BSV13	NA	0	3.9424	3.9633	3.4542	2.8349	1.4226	2.213	0	0	0	0	0	0	0	0	0	0	0	0	0
OTU_1764	Bacteria	Bacteroidetes	Bacteroidia	Bacteroidales	Prolixibacteraceae	BSV13	NA	0	2.3524	2.2171	3.1648	3.4886	0	0	0	0	0	0	0	0	0	0	0	0	0	0	0
OTU_3263	Bacteria	Bacteroidetes	Bacteroidia	Bacteroidales	Prolixibacteraceae	BSV13	NA	0	3.7356	2.2171	2.3173	2.3477	1.4226	0	0	0	0	0	0	0	0	0	0	0	0	0	0
OTU_3378	Bacteria	Bacteroidetes	Bacteroidia	Bacteroidales	Prolixibacteraceae	BSV13	NA	0	0	2.6948	2.3173	1.6064	1.4226	1.4948	0	0	0	0	0	0	0	0	0	0	0	0	0
OTU_5541	Bacteria	Bacteroidetes	Bacteroidia	Bacteroidales	Prolixibacteraceae	BSV13	NA	0	2.3524	1.4982	2.3173	0	0	1.4948	0	0	0	0	0	0	0	0	0	0	0	0	0
OTU_5552	Bacteria	Bacteroidetes	Bacteroidia	Bacteroidales	Prolixibacteraceae	BSV13	NA	0	3.494	2.2171	1.5811	1.6064	0	1.4948	0	0	0	0	0	0	0	0	0	0	0	0	0
OTU_5557	Bacteria	Bacteroidetes	Bacteroidia	Bacteroidales	Prolixibacteraceae	BSV13	NA	0	1.6104	2.2171	2.3173	0	2.1248	0	0	0	0	0	0	0	0	0	0	0	0	0	0
OTU_5600	Bacteria	Bacteroidetes	Bacteroidia	Bacteroidales	Prolixibacteraceae	BSV13	NA	0	1.6104	1.4982	0	1.6064	0	1.4948	0	0	0	0	0	0	0	0	0	0	0	0	0
OTU_5849	Bacteria	Bacteroidetes	Bacteroidia	Bacteroidales	Prolixibacteraceae	BSV13	NA	0	2.3524	2.6948	1.5811	0	1.4226	0	0	0	0	0	0	0	0	0	0	0	0	0	0
OTU_6257	Bacteria	Bacteroidetes	Bacteroidia	Bacteroidales	Prolixibacteraceae	BSV13	NA	0	0	0	2.3173	0	0	0	0	0	0	0	0	0	0	0	0	0	0	0	0
OTU_6645	Bacteria	Bacteroidetes	Bacteroidia	Bacteroidales	Prolixibacteraceae	BSV13	NA	0	1.6104	1.4982	2.3173	1.6064	1.4226	0	1.4698	0	0	0	0	0	0	0	0	0	0	0	0
OTU_6692	Bacteria	Bacteroidetes	Bacteroidia	Bacteroidales	Prolixibacteraceae	BSV13	NA	0	0	0	2.8024	1.6064	0	0	0	0	0	0	0	0	0	0	0	0	0	0	0
OTU_7160	Bacteria	Bacteroidetes	Bacteroidia	Bacteroidales	Prolixibacteraceae	BSV13	uncultured bacterium	0	3.494	3.3397	3.6951	2.8349	2.1248	0	1.4698	0	0	0	0	0	0	0	0	0	0	0	0
OTU_33149	Bacteria	Bacteroidetes	Bacteroidia	Bacteroidales	Prolixibacteraceae	BSV13	NA	0	1.6104	0	0	1.6064	0	0	1.4698	0	0	0	0	0	0	0	0	0	0	0	0
OTU_37884	Bacteria	Bacteroidetes	Bacteroidia	Bacteroidales	Prolixibacteraceae	BSV13	NA	0	0	2.6948	0	2.3477	1.4226	0	1.4698	0	0	0	0	0	0	0	0	0	0	0	0
OTU_45385	Bacteria	Bacteroidetes	Bacteroidia	Bacteroidales	Prolixibacteraceae	BSV13	NA	0	0	0	1.5811	0	1.4226	0	0	0	0	0	0	0	0	0	0	0	0	0	0
OTU_54541	Bacteria	Bacteroidetes	Bacteroidia	Bacteroidales	Prolixibacteraceae	BSV13	uncultured bacterium	0	0	0	0	1.6064	0	1.4948	0	0	0	0	0	0	0	0	0	0	0	0	0
OTU_63720	Bacteria	Bacteroidetes	Bacteroidia	Bacteroidales	Prolixibacteraceae	BSV13	NA	0	0	0	0	0	1.4226	1.4948	0	0	0	0	0	0	0	0	0	0	0	0	0
OTU_7809	Bacteria	Bacteroidetes	Bacteroidia	Bacteroidales	Prolixibacteraceae	BSV13	NA	0	0	1.4982	1.5811	1.6064	2.1248	0	1.4698	0	0	0	0	0	0	0	0	0	0	0	0
OTU_75595	Bacteria	Bacteroidetes	Bacteroidia	Bacteroidales	Prolixibacteraceae	BSV13	NA	0	0	0	0	0	0	0	2.1826	0	0	0	0	0	0	0	0	0	0	0	0
OTU_7792	Bacteria	Bacteroidetes	Bacteroidia	Bacteroidales	Prolixibacteraceae	BSV13	NA	2.0142	1.6104	0	0	1.6064	1.4226	1.4948	2.1826	0	0	0	0	0	0	0	0	0	0	0	0
OTU_624	Bacteria	Bacteroidetes	Bacteroidia	Bacteroidales	Prolixibacteraceae	BSV13	NA	0	4.6804	4.3973	4.2425	4.2783	2.595	2.6903	1.4698	0	0	0	0	0	0	0	0	0	0	0	0
OTU_1684	Bacteria	Bacteroidetes	Bacteroidia	Bacteroidales	Prolixibacteraceae	BSV13	NA	0	3.2038	3.053	2.8024	2.3477	2.1248	2.213	1.4698	0	0	0	0	0	0	0	0	0	0	0	0
OTU_1755	Bacteria	Bacteroidetes	Bacteroidia	Bacteroidales	Prolixibacteraceae	BSV13	NA	0	3.2038	3.3397	2.8024	3.7301	2.595	2.6903	0	0	0	0	0	0	0	0	0	0	0	0	0
OTU_3382	Bacteria	Bacteroidetes	Bacteroidia	Bacteroidales	Prolixibacteraceae	BSV13	NA	0	2.3524	2.2171	2.8024	1.6064	0	1.4948	0	0	0	0	0	0	0	0	0	0	0	0	0
OTU_3699	Bacteria	Bacteroidetes	Bacteroidia	Bacteroidales	Prolixibacteraceae	BSV13	NA	0	2.3524	1.4982	2.8024	2.3477	1.4226	0	0	0	0	0	0	0	0	0	0	0	0	0	0
OTU_5844	Bacteria	Bacteroidetes	Bacteroidia	Bacteroidales	Prolixibacteraceae	BSV13	NA	0	0	2.2171	0	0	0	0	0	0	0	0	0	0	0	0	0	0	0	0	0
OTU_7549	Bacteria	Bacteroidetes	Bacteroidia	Bacteroidales	Prolixibacteraceae	BSV13	NA	0	0	0	0	0	1.4226	3.0484	1.4698	0	0	0	0	0	0	0	0	0	0	0	0
OTU_37618	Bacteria	Bacteroidetes	Bacteroidia	Bacteroidales	Prolixibacteraceae	BSV13	NA	0	0	1.4982	0	0	1.4226	0	0	0	0	0	0	0	0	0	0	0	0	0	0
OTU_38337	Bacteria	Bacteroidetes	Bacteroidia	Bacteroidales	Prolixibacteraceae	BSV13	NA	0	1.6104	1.4982	2.3173	1.6064	0	0	0	0	0	0	0	0	0	0	0	0	0	0	0
OTU_2687	Bacteria	Bacteroidetes	Bacteroidia	Bacteroidales	Prolixibacteraceae	BSV13	NA	0	0	1.4982	0	0	0	0	0	2.4292	1.449	2.3082	2.478	0	1.7478	1.7933	0	1.2753	2.182	0	2.5195
OTU_4830	Bacteria	Bacteroidetes	Bacteroidia	Bacteroidales	Prolixibacteraceae	BSV13	NA	0	0	0	0	0	0	1.4948	1.4698	2.4292	0	0	0	0	0	1.7933	1.1445	0	0	0	2.186
OTU_5007	Bacteria	Bacteroidetes	Bacteroidia	Bacteroidales	Prolixibacteraceae	BSV13	NA	0	0	0	0	0	0	0	0	0	0	0	0	0	1.1238	0	0	0	0	0	1.1266
OTU_5201	Bacteria	Bacteroidetes	Bacteroidia	Bacteroidales	Prolixibacteraceae	BSV13	NA	0	0	0	0	0	0	0	0	1.2998	0	0	1.0995	0	0	0	0	0	0	0	0
OTU_6188	Bacteria	Bacteroidetes	Bacteroidia	Bacteroidales	Prolixibacteraceae	BSV13	NA	0	1.6104	1.4982	2.3173	0	1.4226	0	0	0	0	0	0	0	0	0	0	0	0	0	0
OTU_8155	Bacteria	Bacteroidetes	Bacteroidia	Bacteroidales	Prolixibacteraceae	BSV13	NA	0	0	0	0	0	0	0	0	1.2998	0	0	1.0995	0	0	1.159	1.1445	0	0	0	0
OTU_19042	Bacteria	Bacteroidetes	Bacteroidia	Bacteroidales	Prolixibacteraceae	BSV13	NA	0	0	0	0	0	0	0	0	0	0	1.2126	0	0	0	0	0	0	0	0	1.1266
OTU_38301	Bacteria	Bacteroidetes	Bacteroidia	Bacteroidales	Prolixibacteraceae	BSV13	uncultured bacterium	0	0	1.4982	0	0	1.4226	0	0	0	0	0	0	0	0	0	0	0	0	0	0
OTU_5388	Bacteria	Bacteroidetes	Bacteroidia	Bacteroidales	Prolixibacteraceae	BSV13	NA	0	0	0	0	0	0	0	0	1.2998	0	0	0	0	1.1238	0	0	0	0	0	0
OTU_5526	Bacteria	Bacteroidetes	Bacteroidia	Bacteroidales	Prolixibacteraceae	BSV13	NA	0	3.2038	2.2171	2.3173	1.6064	2.1248	0	0	0	0	0	1.0995	1.3023	0	0	0	0	1.1238	0	0
OTU_320	Bacteria	Bacteroidetes	Bacteroidia	Bacteroidales	Prolixibacteraceae	BSV13	NA	0	0	0	0	0	0	0	0	2.4292	3.7127	4.1801	3.6356	3.6702	3.9213	3.0701	2.5466	3.628	3.6772	3.0002	3.2148
OTU_1052	Bacteria	Bacteroidetes	Bacteroidia	Bacteroidales	Prolixibacteraceae	BSV13	NA	0	0	0	0	0	0	0	0	1.9723	2.1571	2.6485	2.1468	2.4326	2.182	0	1.1445	1.2753	2.182	3.3695	1.7514
OTU_6032	Bacteria	Bacteroidetes	Bacteroidia	Bacteroidales	Prolixibacteraceae	BSV13	NA	0	0	0	0	0	0	0	0	0	0	1.862	0	0	1.1238	0	1.1445	1.2753	1.1238	0	0
OTU_8392	Bacteria	Bacteroidetes	Bacteroidia	Bacteroidales	Prolixibacteraceae	BSV13	NA	0	0	0	0	0	0	0	0	0	0	0	0	0	1.1238	0	0	1.2753	0	0	0
OTU_12115	Bacteria	Bacteroidetes	Bacteroidia	Bacteroidales	Prolixibacteraceae	BSV13	NA	0	0	0	0	0	0	0	0	0	0	0	0	0	0	0	0	1.2753	1.1238	0	0
OTU_54884	Bacteria	Bacteroidetes	Bacteroidia	Bacteroidales	Prolixibacteraceae	BSV13	NA	0	0	0	0	0	0	0	0	0	0	0	0	1.3023	1.1238	0	0	0	0	0	0
OTU_34537	Bacteria	Bacteroidetes	Bacteroidia	Bacteroidales	Prolixibacteraceae	BSV13	NA	0	0	0	0	0	0	0	0	0	1.449	0	0	0	0	0	1.1445	0	0	0	0
OTU_34777	Bacteria	Bacteroidetes	Bacteroidia	Bacteroidales	Prolixibacteraceae	BSV13	NA	0	0	0	0	0	0	0	0	0	1.449	0	0	0	1.1238	0	0	0	0	0	0
OTU_3824	Bacteria	Bacteroidetes	Bacteroidia	Bacteroidales	Prolixibacteraceae	BSV13	NA	0	1.6104	2.2171	0	2.8349	2.1248	3.574	2.6576	0	0	0	0	0	0	0	0	0	0	0	0
OTU_6704	Bacteria	Bacteroidetes	Bacteroidia	Bacteroidales	Prolixibacteraceae	BSV13	NA	0	0	0	2.3173	2.3477	0	1.4948	0	0	0	0	0	0	0	0	0	0	0	1.1156	0
OTU_519	Bacteria	Bacteroidetes	Bacteroidia	Bacteroidales	Prolixibacteraceae	BSV13	NA	0	0	0	0	0	0	0	0	0	4.8421	1.862	1.7162	4.4281	0	0	2.2116	2.7402	2.5153	3.6632	0
OTU_942	Bacteria	Bacteroidetes	Bacteroidia	Bacteroidales	Prolixibacteraceae	BSV13	NA	0	0	0	0	0	0	0	0	0	4.1939	1.2126	1.7162	3.2924	0	0	1.7745	1.2753	1.1238	2.7728	0
OTU_1499	Bacteria	Bacteroidetes	Bacteroidia	Bacteroidales	Prolixibacteraceae	BSV13	NA	0	0	0	0	0	0	0	0	0	1.449	0	2.478	1.3023	0	1.159	1.1445	1.9414	0	1.7371	0
OTU_3164	Bacteria	Bacteroidetes	Bacteroidia	Bacteroidales	Prolixibacteraceae	BSV13	NA	0	0	0	0	0	0	0	0	0	1.449	0	0	1.3023	0	1.159	1.1445	1.2753	0	0	0
OTU_5695	Bacteria	Bacteroidetes	Bacteroidia	Bacteroidales	Prolixibacteraceae	BSV13	NA	0	0	0	0	0	0	0	0	0	1.449	0	1.0995	1.9755	0	1.159	0	1.2753	0	1.7371	0
OTU_10282	Bacteria	Bacteroidetes	Bacteroidia	Bacteroidales	Prolixibacteraceae	BSV13	NA	0	0	0	0	0	0	0	0	0	2.63	0	0	2.4326	0	0	0	0	1.1238	0	1.1266
OTU_17085	Bacteria	Bacteroidetes	Bacteroidia	Bacteroidales	Prolixibacteraceae	BSV13	NA	0	0	0	0	0	0	0	0	0	0	0	1.0995	0	0	0	0	0	0	1.1156	0
OTU_5744	Bacteria	Bacteroidetes	Bacteroidia	Bacteroidales	Prolixibacteraceae	BSV13	NA	0	0	0	0	0	0	0	0	0	3.2706	0	0	1.9755	0	0	1.7745	1.2753	0	0	1.1266
OTU_1780	Bacteria	Bacteroidetes	Bacteroidia	Bacteroidales	Prolixibacteraceae	BSV13	NA	0	2.84	1.4982	1.5811	2.3477	2.1248	0	2.6576	0	3.2706	0	1.7162	2.4326	1.7478	1.159	0	1.9414	2.182	2.1701	0
OTU_3838	Bacteria	Bacteroidetes	Bacteroidia	Bacteroidales	Prolixibacteraceae	BSV13	NA	0	0	0	0	1.6064	0	2.213	0	0	0	0	0	0	0	0	0	0	1.1238	0	0
OTU_34815	Bacteria	Bacteroidetes	Bacteroidia	Bacteroidales	Prolixibacteraceae	BSV13	NA	0	0	0	0	0	0	0	0	0	1.449	0	0	1.3023	0	0	0	0	0	0	0
OTU_1575	Bacteria	Bacteroidetes	Bacteroidia	Bacteroidales	Marinilabiaceae	uncultured	NA	0	0	0	0	0	0	0	0	0	2.63	0	1.7162	0	1.7478	0	0	0	0	3.0002	0
OTU_4651	Bacteria	Bacteroidetes	Bacteroidia	Bacteroidales	Marinilabiaceae	uncultured	NA	0	0	0	0	0	0	0	0	1.2998	1.449	1.2126	1.0995	1.3023	0	0	1.1445	0	1.1238	2.1701	0
OTU_5254	Bacteria	Bacteroidetes	Bacteroidia	Bacteroidales	Marinilabiaceae	uncultured	NA	0	0	0	0	0	0	0	0	1.2998	2.63	0	1.0995	1.9755	1.1238	0	1.1445	0	0	0	0
OTU_6560	Bacteria	Bacteroidetes	Bacteroidia	Bacteroidales	Marinilabiaceae	uncultured	NA	0	0	0	0	0	0	0	0	0	0	0	1.0995	1.9755	0	0	0	0	0	2.1701	0
OTU_15304	Bacteria	Bacteroidetes	Bacteroidia	Bacteroidales	Marinilabiaceae	uncultured	NA	0	0	0	0	0	0	0	0	0	0	0	0	0	0	0	0	1.2753	0	1.1156	0
OTU_16847	Bacteria	Bacteroidetes	Bacteroidia	Bacteroidales	Marinilabiaceae	uncultured	NA	0	0	0	0	0	0	0	0	0	2.1571	0	1.0995	0	0	0	0	0	0	1.1156	0
OTU_18471	Bacteria	Bacteroidetes	Bacteroidia	Bacteroidales	Marinilabiaceae	uncultured	NA	0	0	0	0	0	0	0	0	0	0	0	0	0	0	0	0	0	0	0	1.7514
OTU_1205	Bacteria	Bacteroidetes	Bacteroidetes vadinHA17	NA	NA	NA	NA	0	0	0	0	0	1.4226	0	1.4698	0	0	0	1.7162	0	1.1238	1.159	0	1.9414	2.5153	1.1156	2.186
OTU_1592	Bacteria	Bacteroidetes	Bacteroidetes vadinHA17	NA	NA	NA	NA	0	0	0	1.5811	0	0	0	3.743	1.2998	0	1.2126	0	1.9755	0	1.7933	2.5466	2.3954	2.7858	1.7371	2.186
OTU_2086	Bacteria	Bacteroidetes	Bacteroidetes vadinHA17	NA	NA	NA	NA	0	0	0	0	0	0	0	0	0	0	0	1.0995	1.3023	0	1.7933	0	1.9414	1.7478	1.1156	1.7514
OTU_2623	Bacteria	Bacteroidetes	Bacteroidetes vadinHA17	NA	NA	NA	NA	0	0	0	0	0	1.4226	0	0	0	0	0	0	2.4326	1.1238	2.841	1.7745	2.3954	2.182	1.1156	1.1266
OTU_2856	Bacteria	Bacteroidetes	Bacteroidetes vadinHA17	NA	NA	NA	NA	0	0	1.4982	1.5811	0	1.4226	0	3.0143	0	0	0	1.0995	0	2.7858	2.5686	1.7745	2.3954	1.1238	2.7728	2.5195
OTU_3484	Bacteria	Bacteroidetes	Bacteroidetes vadinHA17	NA	NA	NA	NA	0	0	0	0	0	0	0	0	0	0	0	1.7162	1.9755	1.1238	2.5686	1.7745	2.3954	2.182	2.1701	2.186
OTU_7824	Bacteria	Bacteroidetes	Bacteroidetes vadinHA17	NA	NA	NA	NA	0	0	0	0	0	0	0	1.4698	0	0	0	1.0995	0	0	0	1.1445	1.2753	0	1.1156	1.1266
OTU_21542	Bacteria	Bacteroidetes	Bacteroidetes vadinHA17	NA	NA	NA	NA	0	0	0	0	0	0	0	0	0	0	0	0	0	0	0	0	1.2753	0	0	1.1266
OTU_72627	Bacteria	Bacteroidetes	Bacteroidetes vadinHA17	NA	NA	NA	NA	0	0	0	0	0	0	0	1.4698	0	0	0	1.0995	0	0	1.7933	1.1445	1.2753	0	0	0
OTU_1483	Bacteria	Bacteroidetes	Bacteroidetes vadinHA17	NA	NA	NA	NA	0	0	0	0	0	0	0	0	0	0	0	0	0	2.182	1.7933	1.1445	2.3954	1.7478	2.1701	1.1266
OTU_7714	Bacteria	Bacteroidetes	Bacteroidetes vadinHA17	NA	NA	NA	NA	0	0	0	0	0	0	0	0	0	0	0	0	0	0	2.2324	1.1445	0	0	0	0
OTU_8221	Bacteria	Bacteroidetes	Bacteroidetes vadinHA17	NA	NA	NA	NA	0	0	0	0	0	0	0	0	0	0	0	0	0	0	0	0	1.2753	0	0	1.1266
OTU_6701	Bacteria	Bacteroidetes	Bacteroidetes vadinHA17	NA	NA	NA	NA	0	0	1.4982	2.3173	2.3477	0	1.4948	1.4698	0	0	0	0	0	0	0	0	0	0	0	0
OTU_1508	Bacteria	Bacteroidetes	Bacteroidetes vadinHA17	NA	NA	NA	NA	0	1.6104	1.4982	0	0	1.4226	0	1.4698	0	0	1.862	1.0995	0	2.182	1.7933	1.1445	1.2753	1.7478	2.1701	1.7514
OTU_2378	Bacteria	Bacteroidetes	Bacteroidetes vadinHA17	NA	NA	NA	NA	0	0	0	0	0	0	0	0	1.2998	0	0	1.0995	2.4326	1.1238	1.159	0	1.2753	1.1238	1.7371	0
OTU_4156	Bacteria	Bacteroidetes	Bacteroidetes vadinHA17	NA	NA	NA	NA	0	0	0	0	0	0	0	0	1.2998	0	0	0	1.3023	1.1238	0	1.1445	1.2753	0	0	1.1266
OTU_69648	Bacteria	Bacteroidetes	Bacteroidetes vadinHA17	NA	NA	NA	NA	0	0	0	0	0	0	1.4948	1.4698	0	0	0	0	0	0	0	0	0	0	0	0
OTU_191	Bacteria	Bacteroidetes	Bacteroidetes vadinHA17	uncultured bacterium	NA	NA	NA	0	1.6104	0	0	0	0	0	0	0	0	0	2.1468	1.9755	2.182	2.841	4.26	4.9462	4.6873	5.5394	5.7299
OTU_897	Bacteria	Bacteroidetes	Bacteroidetes vadinHA17	uncultured bacterium	NA	NA	NA	0	0	0	0	0	0	0	0	0	0	0	1.0995	1.9755	0	1.7933	2.2116	2.3954	3.0135	3.3695	3.6819
OTU_917	Bacteria	Bacteroidetes	Bacteroidetes vadinHA17	uncultured bacterium	NA	NA	NA	0	0	0	0	1.6064	0	0	0	0	0	0	0	0	1.1238	2.2324	0	1.9414	3.3832	2.7728	3.2148
OTU_1298	Bacteria	Bacteroidetes	Bacteroidetes vadinHA17	uncultured bacterium	NA	NA	NA	0	0	0	0	0	0	0	1.4698	0	0	0	0	0	0	0	2.2116	1.9414	2.7858	2.1701	4.0343
OTU_1556	Bacteria	Bacteroidetes	Bacteroidetes vadinHA17	uncultured bacterium	NA	NA	NA	0	0	0	0	0	0	0	0	0	0	0	0	1.3023	0	0	1.1445	1.2753	3.0135	1.7371	2.7902
OTU_2041	Bacteria	Bacteroidetes	Bacteroidetes vadinHA17	uncultured bacterium	NA	NA	NA	0	0	0	0	0	0	0	0	0	0	0	0	0	0	0	1.7745	0	1.7478	3.1966	2.5195
OTU_2728	Bacteria	Bacteroidetes	Bacteroidetes vadinHA17	uncultured bacterium	NA	NA	NA	0	0	0	0	0	0	0	0	0	0	0	0	0	0	0	0	1.2753	1.7478	1.1156	1.1266
OTU_2771	Bacteria	Bacteroidetes	Bacteroidetes vadinHA17	uncultured bacterium	NA	NA	NA	0	0	0	0	0	0	0	0	0	0	0	0	0	0	0	0	1.9414	1.1238	1.1156	1.1266
OTU_2809	Bacteria	Bacteroidetes	Bacteroidetes vadinHA17	uncultured bacterium	NA	NA	NA	0	0	0	0	0	0	0	0	0	0	0	0	0	1.1238	0	1.1445	1.9414	2.5153	2.5027	1.1266
OTU_2879	Bacteria	Bacteroidetes	Bacteroidetes vadinHA17	NA	NA	NA	NA	0	0	0	0	0	0	0	0	0	0	0	0	0	0	0	0	0	0	1.1156	2.186
OTU_4178	Bacteria	Bacteroidetes	Bacteroidetes vadinHA17	uncultured bacterium	NA	NA	NA	0	0	0	0	0	0	0	0	0	0	0	0	0	0	0	0	1.9414	0	0	1.1266
OTU_7565	Bacteria	Bacteroidetes	Bacteroidetes vadinHA17	uncultured bacterium	NA	NA	NA	0	0	0	0	0	0	0	0	0	0	0	0	0	0	1.159	1.1445	1.2753	1.1238	1.1156	1.7514
OTU_8372	Bacteria	Bacteroidetes	Bacteroidetes vadinHA17	uncultured bacterium	NA	NA	NA	0	0	0	0	0	0	0	0	0	0	0	0	0	0	0	1.1445	1.9414	0	2.1701	3.3878
OTU_16520	Bacteria	Bacteroidetes	Bacteroidetes vadinHA17	uncultured bacterium	NA	NA	NA	0	0	0	0	0	0	0	0	0	0	0	0	0	0	1.159	1.7745	2.3954	0	1.1156	1.1266
OTU_7943	Bacteria	Bacteroidetes	Bacteroidetes vadinHA17	uncultured bacterium	NA	NA	NA	0	0	0	0	0	0	1.4948	3.743	0	0	0	0	0	0	0	0	0	0	0	0
OTU_21971	Bacteria	Bacteroidetes	Bacteroidetes vadinHA17	NA	NA	NA	NA	0	0	0	0	0	0	0	0	0	0	0	0	0	0	0	0	1.2753	0	0	1.1266
OTU_178	Bacteria	Bacteroidetes	Bacteroidetes vadinHA17	NA	NA	NA	NA	0	4.5599	5.1567	5.1237	4.889	5.7756	4.2617	5.9761	1.2998	0	0	1.0995	2.7793	2.5153	1.7933	1.1445	3.452	4.1301	1.7371	3.3878
OTU_882	Bacteria	Bacteroidetes	Bacteroidetes vadinHA17	uncultured bacterium	NA	NA	NA	0	0	1.4982	0	1.6064	2.1248	1.4948	5.3197	0	0	0	0	0	0	0	0	0	0	0	0
OTU_961	Bacteria	Bacteroidetes	Bacteroidetes vadinHA17	NA	NA	NA	NA	0	0	1.4982	2.3173	2.3477	3.4704	1.4948	3.3001	0	0	0	1.0995	1.3023	0	1.159	0	1.9414	1.7478	1.7371	2.5195
OTU_997	Bacteria	Bacteroidetes	Bacteroidetes vadinHA17	uncultured bacterium	NA	NA	NA	2.8236	1.6104	2.6948	2.8024	1.6064	3.8525	2.213	3.9221	0	0	0	0	0	1.1238	2.2324	1.1445	0	2.182	1.1156	0
OTU_1488	Bacteria	Bacteroidetes	Bacteroidetes vadinHA17	uncultured bacterium	NA	NA	NA	0	1.6104	2.6948	3.1648	2.3477	3.4704	2.213	3.5385	0	0	0	0	0	1.1238	0	1.1445	0	1.1238	0	1.7514
OTU_2519	Bacteria	Bacteroidetes	Bacteroidetes vadinHA17	uncultured bacterium	NA	NA	NA	2.0142	2.3524	3.053	1.5811	1.6064	2.1248	2.6903	3.3001	0	0	0	0	0	0	0	0	2.3954	1.1238	1.1156	1.1266
OTU_2559	Bacteria	Bacteroidetes	Bacteroidetes vadinHA17	uncultured bacterium	NA	NA	NA	0	0	0	0	0	3.4704	2.213	3.743	0	0	0	0	0	0	0	0	0	0	0	1.1266
OTU_3681	Bacteria	Bacteroidetes	Bacteroidetes vadinHA17	NA	NA	NA	NA	0	1.6104	1.4982	2.8024	1.6064	1.4226	1.4948	3.0143	0	0	0	0	0	1.1238	0	0	0	0	0	0
OTU_6306	Bacteria	Bacteroidetes	Bacteroidetes vadinHA17	uncultured bacterium	NA	NA	NA	0	0	1.4982	2.3173	0	1.4226	1.4948	0	0	0	0	0	0	0	0	0	0	0	1.1156	0
OTU_6665	Bacteria	Bacteroidetes	Bacteroidetes vadinHA17	NA	NA	NA	NA	0	1.6104	1.4982	1.5811	2.3477	2.1248	2.213	1.4698	0	0	1.2126	0	0	1.7478	0	0	0	1.1238	0	0
OTU_7843	Bacteria	Bacteroidetes	Bacteroidetes vadinHA17	uncultured bacterium	NA	NA	NA	0	0	0	0	0	0	1.4948	2.6576	0	0	0	0	0	0	0	0	0	1.1238	0	0
OTU_21630	Bacteria	Bacteroidetes	Bacteroidetes vadinHA17	NA	NA	NA	NA	0	0	0	0	0	1.4226	0	0	0	0	0	0	0	0	0	0	0	0	0	1.1266
OTU_22633	Bacteria	Bacteroidetes	Bacteroidetes vadinHA17	NA	NA	NA	NA	0	0	0	0	1.6064	2.1248	2.213	1.4698	0	0	0	0	0	1.1238	0	0	0	1.1238	0	1.1266
OTU_71335	Bacteria	Bacteroidetes	Bacteroidetes vadinHA17	uncultured bacterium	NA	NA	NA	0	0	0	0	0	0	0	2.6576	0	0	0	0	0	0	1.159	0	0	0	0	0
OTU_74888	Bacteria	Bacteroidetes	Bacteroidetes vadinHA17	NA	NA	NA	NA	0	0	0	0	0	0	0	1.4698	0	0	0	0	0	0	0	1.1445	0	0	0	0
OTU_70748	Bacteria	Bacteroidetes	Bacteroidetes vadinHA17	NA	NA	NA	NA	0	0	0	0	0	0	1.4948	1.4698	0	0	0	0	0	0	0	0	0	0	0	0
OTU_206	Bacteria	Bacteroidetes	Bacteroidetes vadinHA17	NA	NA	NA	NA	0	0	0	0	0	0	0	0	1.2998	0	2.6485	2.974	1.3023	3.5377	4.9351	3.0468	4.6524	4.3956	4.6727	4.0343
OTU_541	Bacteria	Bacteroidetes	Bacteroidetes vadinHA17	NA	NA	NA	NA	0	0	0	0	0	0	0	0	0	0	1.2126	1.0995	1.9755	2.5153	4.09	2.2116	3.452	2.7858	2.7728	2.7902
OTU_1285	Bacteria	Bacteroidetes	Bacteroidetes vadinHA17	NA	NA	NA	NA	0	0	0	0	0	0	0	0	1.2998	0	0	0	1.3023	2.5153	2.5686	1.1445	2.3954	1.1238	1.7371	3.018
OTU_1514	Bacteria	Bacteroidetes	Bacteroidetes vadinHA17	NA	NA	NA	NA	0	0	0	0	0	0	0	0	0	0	0	0	0	0	2.2324	1.1445	1.2753	2.182	0	2.7902
OTU_2171	Bacteria	Bacteroidetes	Bacteroidetes vadinHA17	NA	NA	NA	NA	0	0	0	0	0	0	0	0	1.2998	0	1.862	0	1.3023	1.1238	2.5686	1.7745	2.3954	2.5153	3.0002	3.018
OTU_3327	Bacteria	Bacteroidetes	Bacteroidetes vadinHA17	NA	NA	NA	NA	0	0	0	0	0	0	0	0	0	0	1.2126	0	0	1.1238	1.7933	0	2.3954	1.1238	2.1701	1.1266
OTU_4800	Bacteria	Bacteroidetes	Bacteroidetes vadinHA17	NA	NA	NA	NA	0	0	0	0	0	0	0	0	0	0	0	0	0	0	1.7933	1.7745	2.7402	0	1.7371	1.1266
OTU_4906	Bacteria	Bacteroidetes	Bacteroidetes vadinHA17	NA	NA	NA	NA	0	0	0	0	0	0	0	0	0	0	0	0	0	2.182	1.159	0	2.3954	0	1.1156	1.1266
OTU_6843	Bacteria	Bacteroidetes	Bacteroidetes vadinHA17	NA	NA	NA	NA	0	0	0	0	0	0	0	0	0	0	0	0	1.3023	0	0	0	0	0	0	1.1266
OTU_8252	Bacteria	Bacteroidetes	Bacteroidetes vadinHA17	NA	NA	NA	NA	0	0	0	0	0	0	0	0	1.2998	0	0	0	0	0	0	0	1.2753	0	0	1.1266
OTU_8432	Bacteria	Bacteroidetes	Bacteroidetes vadinHA17	NA	NA	NA	NA	0	0	0	0	0	0	0	0	0	0	0	0	0	0	0	0	1.2753	0	0	1.7514
OTU_481	Bacteria	Bacteroidetes	NA	NA	NA	NA	NA	0	0	1.4982	0	0	1.4226	0	0	0	0	1.862	1.0995	1.3023	3.2102	3.4415	3.2441	4.0553	3.6772	3.9071	4.2289
OTU_1608	Bacteria	Bacteroidetes	NA	NA	NA	NA	NA	0	0	0	0	0	0	0	0	0	0	0	0	0	0	0	0	1.2753	1.7478	1.1156	1.1266
OTU_2044	Bacteria	Bacteroidetes	NA	NA	NA	NA	NA	0	0	0	0	0	1.4226	0	0	0	0	0	1.0995	0	1.7478	0	1.1445	0	1.7478	2.1701	1.7514
OTU_3289	Bacteria	Bacteroidetes	NA	NA	NA	NA	NA	0	0	0	0	0	0	0	0	0	0	1.2126	0	0	1.7478	1.159	0	1.9414	2.182	0	1.7514
OTU_5929	Bacteria	Bacteroidetes	NA	NA	NA	NA	NA	0	0	1.4982	0	0	1.4226	0	2.1826	0	0	0	1.0995	1.3023	1.1238	1.7933	1.7745	1.2753	1.1238	0	0
OTU_7403	Bacteria	Bacteroidetes	NA	NA	NA	NA	NA	0	0	0	0	0	1.4226	0	0	0	0	0	1.0995	0	1.1238	0	0	0	0	1.1156	1.1266
OTU_7738	Bacteria	Bacteroidetes	NA	NA	NA	NA	NA	0	0	0	0	0	0	0	2.1826	0	0	1.2126	0	1.3023	0	1.7933	1.1445	0	1.1238	1.1156	0
OTU_8246	Bacteria	Bacteroidetes	NA	NA	NA	NA	NA	0	0	0	0	0	0	0	0	0	0	0	0	0	0	0	0	1.2753	0	0	1.1266
OTU_8413	Bacteria	Bacteroidetes	Bacteroidetes vadinHA17	NA	NA	NA	NA	0	0	0	0	0	0	0	0	0	0	0	0	0	0	0	0	1.2753	1.7478	1.1156	0
OTU_52988	Bacteria	Bacteroidetes	NA	NA	NA	NA	NA	0	0	0	0	2.3477	0	0	0	0	0	0	0	0	0	0	0	0	0	0	0
OTU_2469	Bacteria	Bacteroidetes	Bacteroidetes vadinHA17	uncultured Bacteroidetes bacterium	NA	NA	NA	0	1.6104	0	0	0	0	0	0	1.2998	0	1.862	0	0	1.1238	0	1.7745	0	1.7478	0	3.2148
OTU_3112	Bacteria	Bacteroidetes	Bacteroidetes vadinHA17	uncultured Bacteroidetes bacterium	NA	NA	NA	2.0142	1.6104	1.4982	0	0	0	0	0	0	1.449	0	0	0	1.7478	1.159	0	1.9414	0	0	1.7514
OTU_12835	Bacteria	Bacteroidetes	Bacteroidetes vadinHA17	uncultured Bacteroidetes bacterium	NA	NA	NA	0	0	0	0	0	0	0	0	0	0	0	0	0	0	0	0	0	0	1.1156	1.1266
OTU_959	Bacteria	Bacteroidetes	Bacteroidetes vadinHA17	uncultured bacterium	NA	NA	NA	0	0	2.2171	2.8024	1.6064	2.595	0	2.1826	1.2998	0	3.1546	3.4964	1.3023	4.0295	3.2677	2.2116	3.0183	4.0295	3.3695	4.3172
OTU_1189	Bacteria	Bacteroidetes	Bacteroidetes vadinHA17	NA	NA	NA	NA	2.0142	0	0	0	0	0	0	0	0	1.449	1.2126	2.7472	1.3023	3.8044	2.5686	1.1445	1.2753	2.182	2.5027	2.186
OTU_1211	Bacteria	Bacteroidetes	Bacteroidetes vadinHA17	uncultured bacterium	NA	NA	NA	0	0	1.4982	0	1.6064	0	0	3.0143	1.2998	0	0	1.0995	0	1.7478	2.841	0	0	1.1238	1.7371	1.7514
OTU_2666	Bacteria	Bacteroidetes	Bacteroidetes vadinHA17	uncultured bacterium	NA	NA	NA	0	1.6104	0	2.3173	0	2.1248	0	2.1826	1.2998	0	2.6485	1.7162	0	3.3832	1.159	0	2.3954	2.5153	1.7371	2.7902
OTU_2866	Bacteria	Bacteroidetes	Bacteroidetes vadinHA17	uncultured bacterium	NA	NA	NA	0	0	1.4982	0	0	1.4226	0	0	1.9723	0	1.2126	1.0995	0	1.1238	0	0	0	1.1238	1.7371	2.186
OTU_3663	Bacteria	Bacteroidetes	Bacteroidetes vadinHA17	uncultured bacterium	NA	NA	NA	0	1.6104	0	0	0	0	0	0	0	0	0	0	1.3023	1.1238	1.159	1.1445	1.2753	1.1238	0	0
OTU_3807	Bacteria	Bacteroidetes	Bacteroidetes vadinHA17	uncultured bacterium	NA	NA	NA	0	0	0	0	0	0	0	0	0	0	1.2126	0	1.3023	2.7858	1.159	0	0	1.1238	1.7371	1.1266
OTU_7211	Bacteria	Bacteroidetes	Bacteroidetes vadinHA17	uncultured bacterium	NA	NA	NA	0	0	0	1.5811	0	1.4226	0	2.1826	0	0	1.2126	0	0	1.7478	1.159	0	1.9414	1.7478	2.1701	1.1266
OTU_9415	Bacteria	Bacteroidetes	Bacteroidetes vadinHA17	uncultured bacterium	NA	NA	NA	0	1.6104	0	2.3173	0	0	2.213	2.1826	0	0	0	0	0	0	0	1.7745	0	2.5153	0	0
OTU_9903	Bacteria	Bacteroidetes	Bacteroidetes vadinHA17	NA	NA	NA	NA	0	0	0	0	0	0	0	0	0	0	0	0	0	0	0	0	0	1.1238	0	1.7514
OTU_15004	Bacteria	Bacteroidetes	Bacteroidetes vadinHA17	NA	NA	NA	NA	0	0	0	0	0	0	0	0	0	0	1.2126	0	1.3023	1.1238	0	0	1.2753	1.1238	1.1156	0
OTU_15055	Bacteria	Bacteroidetes	Bacteroidetes vadinHA17	NA	NA	NA	NA	0	0	0	0	0	0	0	0	0	0	0	0	0	0	0	1.1445	0	0	1.1156	0
OTU_15272	Bacteria	Bacteroidetes	Bacteroidetes vadinHA17	NA	NA	NA	NA	0	0	0	0	0	0	0	0	0	0	0	0	0	1.1238	0	0	0	0	1.1156	1.1266
OTU_18205	Bacteria	Bacteroidetes	Bacteroidetes vadinHA17	NA	NA	NA	NA	0	0	0	0	0	0	0	0	0	0	1.2126	0	0	1.1238	0	0	0	0	1.1156	0
OTU_31238	Bacteria	Bacteroidetes	Bacteroidetes vadinHA17	uncultured bacterium	NA	NA	NA	0	1.6104	0	0	1.6064	0	0	0	0	0	0	0	0	1.1238	0	0	0	0	0	1.1266
OTU_68011	Bacteria	Bacteroidetes	Bacteroidetes vadinHA17	uncultured bacterium	NA	NA	NA	0	0	0	0	0	0	0	0	0	0	0	0	0	1.1238	1.159	0	0	0	0	0
OTU_4908	Bacteria	Bacteroidetes	Bacteroidetes vadinHA17	NA	NA	NA	NA	0	0	0	0	0	0	0	0	0	0	0	0	0	0	1.159	1.1445	0	2.182	1.1156	2.186
OTU_9791	Bacteria	Bacteroidetes	Bacteroidetes vadinHA17	NA	NA	NA	NA	0	0	0	0	0	0	0	1.4698	0	0	1.862	0	0	1.1238	1.7933	0	0	1.1238	1.7371	1.1266
OTU_2721	Bacteria	Bacteroidetes	Bacteroidetes vadinHA17	NA	NA	NA	NA	0	0	1.4982	2.3173	1.6064	2.1248	0	1.4698	0	0	0	0	1.3023	1.1238	2.5686	1.7745	1.9414	1.7478	1.1156	1.1266
OTU_2789	Bacteria	Bacteroidetes	Bacteroidetes vadinHA17	uncultured soil bacterium	NA	NA	NA	0	1.6104	0	0	0	0	1.4948	0	0	0	0	1.0995	0	0	1.7933	1.1445	0	0	1.1156	2.186
OTU_5876	Bacteria	Bacteroidetes	Bacteroidetes vadinHA17	uncultured soil bacterium	NA	NA	NA	0	0	2.2171	0	0	2.1248	1.4948	0	0	0	0	0	0	0	0	0	1.2753	0	0	0
OTU_52637	Bacteria	Bacteroidetes	Bacteroidetes vadinHA17	uncultured soil bacterium	NA	NA	NA	0	0	0	0	1.6064	0	0	1.4698	0	0	0	0	0	0	1.159	0	0	0	0	0
OTU_12452	Bacteria	Bacteroidetes	Bacteroidetes vadinHA17	NA	NA	NA	NA	0	0	0	0	0	0	0	0	0	0	1.2126	0	0	0	1.7933	0	0	1.1238	0	0
OTU_1009	Bacteria	Bacteroidetes	Bacteroidetes vadinHA17	NA	NA	NA	NA	2.0142	0	4.6278	2.8024	1.6064	2.595	2.6903	3.3001	0	0	0	0	0	0	0	0	0	0	0	0
OTU_3243	Bacteria	Bacteroidetes	Bacteroidetes vadinHA17	uncultured Bacteroidetes bacterium	NA	NA	NA	0	1.6104	2.6948	0	0	0	0	1.4698	0	0	0	0	0	0	0	0	0	0	0	0
OTU_3827	Bacteria	Bacteroidetes	Bacteroidetes vadinHA17	uncultured Bacteroidetes bacterium	NA	NA	NA	0	0	0	0	0	1.4226	1.4948	2.1826	0	0	0	0	0	0	0	0	0	0	0	0
OTU_25295	Bacteria	Bacteroidetes	Bacteroidetes vadinHA17	NA	NA	NA	NA	2.0142	0	0	0	0	0	0	1.4698	0	0	0	0	0	0	0	0	0	0	0	0
OTU_32719	Bacteria	Bacteroidetes	Bacteroidetes vadinHA17	NA	NA	NA	NA	0	1.6104	0	0	0	0	0	1.4698	0	0	0	0	0	0	0	0	0	0	0	0
OTU_61256	Bacteria	Bacteroidetes	Bacteroidetes vadinHA17	uncultured Bacteroidetes bacterium	NA	NA	NA	0	0	0	0	0	1.4226	0	1.4698	0	0	0	0	0	0	0	0	0	0	0	0
OTU_74498	Bacteria	Bacteroidetes	Bacteroidetes vadinHA17	NA	NA	NA	NA	0	0	0	0	0	0	0	2.1826	0	0	0	0	0	0	0	0	0	0	0	0
OTU_46482	Bacteria	Bacteroidetes	Bacteroidetes vadinHA17	NA	NA	NA	NA	0	0	0	1.5811	0	0	0	1.4698	0	0	0	0	0	0	0	0	0	0	0	0
OTU_3529	Bacteria	Bacteroidetes	Bacteroidetes vadinHA17	uncultured soil bacterium	NA	NA	NA	0	2.3524	0	1.5811	1.6064	0	1.4948	0	0	0	0	0	0	0	0	0	0	0	0	0
OTU_2048	Bacteria	Bacteroidetes	Bacteroidetes vadinHA17	NA	NA	NA	NA	0	2.3524	0	0	2.3477	1.4226	0	1.4698	0	0	0	1.7162	1.9755	0	2.5686	1.1445	2.3954	1.7478	2.1701	1.1266
OTU_3918	Bacteria	Bacteroidetes	Bacteroidetes vadinHA17	NA	NA	NA	NA	0	0	0	1.5811	0	1.4226	0	0	0	0	1.2126	0	1.3023	2.182	1.159	1.1445	0	2.5153	1.1156	2.186
OTU_5030	Bacteria	Bacteroidetes	Bacteroidetes vadinHA17	NA	NA	NA	NA	0	0	0	1.5811	0	0	0	1.4698	0	0	0	1.0995	0	0	1.159	0	1.2753	0	1.1156	1.1266
OTU_7241	Bacteria	Bacteroidetes	Bacteroidetes vadinHA17	NA	NA	NA	NA	0	0	0	1.5811	0	0	0	1.4698	0	0	0	1.0995	1.9755	2.182	0	1.1445	0	0	0	0
OTU_7715	Bacteria	Bacteroidetes	Bacteroidetes vadinHA17	NA	NA	NA	NA	0	0	0	0	0	0	1.4948	0	0	0	0	0	0	0	1.159	0	0	1.1238	0	0
OTU_15316	Bacteria	Bacteroidetes	Bacteroidetes vadinHA17	NA	NA	NA	NA	0	0	1.4982	1.5811	0	0	0	0	0	0	0	0	0	0	1.159	0	0	0	1.1156	0
OTU_11806	Bacteria	Bacteroidetes	Bacteroidetes vadinHA17	NA	NA	NA	NA	0	0	0	0	0	0	0	0	0	0	0	0	0	0	0	0	0	1.1238	1.1156	0
OTU_21626	Bacteria	Bacteroidetes	Bacteroidetes vadinHA17	NA	NA	NA	NA	0	0	0	0	0	0	0	0	0	0	0	0	0	0	1.159	0	0	0	0	1.1266
OTU_638	Bacteria	Bacteroidetes	Bacteroidetes vadinHA17	NA	NA	NA	NA	0	0	2.2171	2.8024	2.8349	3.6741	2.6903	3.743	0	0	0	1.0995	0	2.182	1.7933	2.5466	2.7402	2.7858	2.1701	0
OTU_1453	Bacteria	Bacteroidetes	Bacteroidetes vadinHA17	NA	NA	NA	NA	0	0	0	3.1648	0	2.9491	0	3.0143	0	0	0	0	1.9755	2.182	1.159	1.1445	1.2753	1.1238	1.1156	1.1266
OTU_2190	Bacteria	Bacteroidetes	Bacteroidetes vadinHA17	NA	NA	NA	NA	0	1.6104	0	0	0	1.4226	1.4948	2.6576	0	0	0	0	0	0	0	0	0	1.1238	1.1156	2.186
OTU_4359	Bacteria	Bacteroidetes	Bacteroidetes vadinHA17	NA	NA	NA	NA	0	0	0	0	0	0	0	0	0	0	0	0	0	0	1.159	0	0	1.1238	1.1156	1.7514
OTU_5857	Bacteria	Bacteroidetes	Bacteroidetes vadinHA17	NA	NA	NA	NA	0	0	1.4982	0	0	0	0	1.4698	0	0	0	0	0	0	0	0	0	0	0	0
OTU_7139	Bacteria	Bacteroidetes	Bacteroidetes vadinHA17	NA	NA	NA	NA	0	1.6104	0	0	0	2.1248	1.4948	0	0	0	0	0	1.3023	0	0	0	0	0	0	0
OTU_7162	Bacteria	Bacteroidetes	Bacteroidetes vadinHA17	NA	NA	NA	NA	0	0	0	0	0	1.4226	0	0	0	0	0	0	0	1.1238	0	0	0	0	0	0
OTU_7313	Bacteria	Bacteroidetes	Bacteroidetes vadinHA17	NA	NA	NA	NA	0	0	0	1.5811	0	2.1248	0	0	0	0	0	0	0	1.1238	0	0	1.2753	0	1.1156	0
OTU_7473	Bacteria	Bacteroidetes	Bacteroidetes vadinHA17	NA	NA	NA	NA	0	0	0	0	0	2.595	1.4948	0	0	0	0	0	1.3023	1.1238	1.159	0	0	0	0	0
OTU_48038	Bacteria	Bacteroidetes	Bacteroidetes vadinHA17	NA	NA	NA	NA	0	0	0	0	0	1.4226	0	0	0	0	0	1.0995	0	0	0	0	0	0	0	0
OTU_76752	Bacteria	Bacteroidetes	Bacteroidetes vadinHA17	NA	NA	NA	NA	0	0	0	0	0	0	0	1.4698	0	0	0	0	0	0	0	0	1.2753	0	0	0
OTU_67115	Bacteria	Bacteroidetes	Bacteroidetes vadinHA17	NA	NA	NA	NA	0	0	0	0	0	0	0	0	0	0	0	0	0	1.7478	0	0	0	0	0	0
OTU_21704	Bacteria	Bacteroidetes	Bacteroidetes vadinHA17	NA	NA	NA	NA	0	0	0	0	0	0	0	0	0	0	1.2126	0	0	1.1238	0	0	1.2753	1.1238	0	2.5195
OTU_366	Bacteria	Bacteroidetes	Bacteroidetes vadinHA17	NA	NA	NA	NA	0	0	0	0	0	1.4226	0	0	2.4292	2.63	3.8253	3.1699	2.4326	4.5488	3.4415	2.8183	2.7402	3.5377	4.0152	4.8186
OTU_815	Bacteria	Bacteroidetes	Bacteroidetes vadinHA17	NA	NA	NA	NA	0	0	0	0	0	0	0	0	1.9723	0	1.2126	1.0995	0	1.7478	1.7933	2.2116	0	1.7478	2.7728	3.018
OTU_1276	Bacteria	Bacteroidetes	Bacteroidetes vadinHA17	NA	NA	NA	NA	0	0	0	0	0	0	0	0	0	0	1.2126	0	0	1.7478	1.159	0	0	0	1.1156	2.186
OTU_1542	Bacteria	Bacteroidetes	Bacteroidetes vadinHA17	NA	NA	NA	NA	0	0	0	0	0	0	0	0	1.2998	0	2.6485	1.0995	0	1.7478	1.159	0	2.3954	1.1238	2.5027	3.018
OTU_2100	Bacteria	Bacteroidetes	Bacteroidetes vadinHA17	NA	NA	NA	NA	0	0	0	0	0	0	0	1.4698	1.2998	0	0	1.0995	0	1.1238	1.159	0	1.2753	1.1238	2.1701	3.018
OTU_3486	Bacteria	Bacteroidetes	Bacteroidetes vadinHA17	NA	NA	NA	NA	0	0	0	0	0	0	0	0	0	1.449	1.2126	1.0995	0	1.1238	1.159	0	0	1.1238	1.1156	2.186
OTU_3774	Bacteria	Bacteroidetes	Bacteroidetes vadinHA17	NA	NA	NA	NA	0	0	0	0	0	0	0	0	0	0	1.2126	0	0	1.1238	0	0	0	0	0	1.7514
OTU_4752	Bacteria	Bacteroidetes	Bacteroidetes vadinHA17	NA	NA	NA	NA	0	0	0	0	0	0	0	0	0	0	0	1.0995	0	0	0	1.1445	0	0	1.7371	0
OTU_4844	Bacteria	Bacteroidetes	Bacteroidetes vadinHA17	NA	NA	NA	NA	0	0	0	0	0	0	0	1.4698	0	0	1.2126	0	0	1.1238	1.159	1.7745	0	0	1.7371	2.5195
OTU_12157	Bacteria	Bacteroidetes	Bacteroidetes vadinHA17	NA	NA	NA	NA	0	0	0	0	0	0	0	0	0	0	1.862	0	0	1.7478	0	0	0	1.1238	0	0
OTU_20367	Bacteria	Bacteroidetes	Bacteroidetes vadinHA17	NA	NA	NA	NA	0	0	0	0	0	0	0	0	0	0	0	1.0995	0	1.7478	0	0	0	0	0	1.7514
OTU_8656	Bacteria	Bacteroidetes	Bacteroidetes vadinHA17	NA	NA	NA	NA	0	0	0	0	0	0	0	0	0	0	0	0	0	0	0	0	0	1.7478	0	0
OTU_19112	Bacteria	Bacteroidetes	Bacteroidetes vadinHA17	NA	NA	NA	NA	0	0	0	0	1.6064	0	0	1.4698	0	0	0	0	0	0	1.7933	2.2116	1.9414	1.1238	0	1.1266
OTU_1842	Bacteria	Bacteroidetes	Bacteroidetes vadinHA17	NA	NA	NA	NA	0	0	0	0	0	0	1.4948	0	0	0	1.2126	0	0	1.7478	0	1.1445	1.2753	1.1238	0	0
OTU_2693	Bacteria	Bacteroidetes	Bacteroidetes vadinHA17	NA	NA	NA	NA	0	0	0	0	0	0	1.4948	1.4698	0	0	0	0	0	1.1238	0	0	0	1.1238	1.1156	1.1266
OTU_5499	Bacteria	Bacteroidetes	Bacteroidetes vadinHA17	NA	NA	NA	NA	0	1.6104	0	0	0	0	0	0	0	0	0	0	0	1.1238	0	1.1445	1.2753	0	0	0
OTU_17574	Bacteria	Bacteroidetes	Bacteroidetes vadinHA17	NA	NA	NA	NA	0	0	0	0	0	0	0	1.4698	0	0	0	0	0	1.1238	1.159	0	0	0	1.1156	1.1266
OTU_18382	Bacteria	Bacteroidetes	Bacteroidetes vadinHA17	NA	NA	NA	NA	0	0	0	0	0	0	0	0	0	0	0	0	0	1.1238	0	0	0	0	0	1.1266
OTU_2555	Bacteria	Bacteroidetes	Bacteroidetes vadinHA17	NA	NA	NA	NA	0	0	0	0	0	0	0	1.4698	0	0	0	0	0	0	0	1.1445	1.2753	0	0	1.1266
OTU_7260	Bacteria	Bacteroidetes	Bacteroidetes vadinHA17	NA	NA	NA	NA	0	0	0	0	0	0	0	0	0	0	0	0	0	1.1238	1.159	0	1.2753	1.1238	1.1156	1.7514
OTU_52980	Bacteria	Bacteroidetes	Bacteroidetes vadinHA17	NA	NA	NA	NA	0	0	0	0	1.6064	0	0	1.4698	0	0	0	0	0	0	0	0	0	0	0	0
OTU_4215	Bacteria	Bacteroidetes	Bacteroidetes vadinHA17	NA	NA	NA	NA	0	0	0	0	0	1.4226	0	0	0	0	0	0	0	0	0	0	0	1.1238	0	0
OTU_5001	Bacteria	Bacteroidetes	Bacteroidetes vadinHA17	NA	NA	NA	NA	0	0	0	0	0	0	0	0	0	0	0	1.0995	0	1.1238	0	1.1445	0	0	1.1156	1.7514
OTU_8714	Bacteria	Bacteroidetes	Bacteroidetes vadinHA17	NA	NA	NA	NA	0	0	0	0	0	0	0	0	0	0	0	0	0	1.1238	0	0	0	1.1238	0	0
OTU_7371	Bacteria	Bacteroidetes	Bacteroidetes vadinHA17	uncultured Bacteroidetes bacterium	NA	NA	NA	0	0	1.4982	0	0	0	0	0	0	0	0	0	0	1.1238	1.159	0	0	0	1.7371	1.7514
OTU_21646	Bacteria	Bacteroidetes	Bacteroidetes vadinHA17	uncultured Bacteroidetes bacterium	NA	NA	NA	0	0	0	0	0	0	0	0	0	0	0	0	0	0	0	0	0	0	0	1.7514
OTU_72279	Bacteria	Bacteroidetes	Bacteroidetes vadinHA17	uncultured Bacteroidetes bacterium	NA	NA	NA	0	0	0	0	0	0	0	0	0	0	0	0	0	0	1.159	1.1445	0	0	0	0
OTU_2101	Bacteria	Bacteroidetes	Bacteroidetes vadinHA17	NA	NA	NA	NA	0	0	0	0	0	0	0	0	0	0	1.2126	1.0995	2.4326	1.1238	0	1.1445	0	1.7478	1.1156	2.186
OTU_4991	Bacteria	Bacteroidetes	Bacteroidetes vadinHA17	NA	NA	NA	NA	0	0	0	0	0	0	0	0	0	0	0	1.0995	1.9755	1.7478	0	0	0	0	0	1.1266
OTU_5652	Bacteria	Bacteroidetes	Bacteroidetes vadinHA17	NA	NA	NA	NA	0	0	0	0	0	0	0	0	1.2998	1.449	0	1.0995	0	0	0	0	0	1.1238	0	0
OTU_6877	Bacteria	Bacteroidetes	Bacteroidetes vadinHA17	NA	NA	NA	NA	0	0	0	0	0	0	0	0	0	0	1.2126	0	1.9755	1.1238	1.7933	0	1.2753	0	1.1156	1.1266
OTU_7563	Bacteria	Bacteroidetes	Bacteroidetes vadinHA17	NA	NA	NA	NA	0	0	0	0	0	0	0	0	0	0	0	0	0	1.1238	1.7933	0	0	0	1.1156	1.1266
OTU_13073	Bacteria	Bacteroidetes	Bacteroidetes vadinHA17	NA	NA	NA	NA	0	0	0	0	0	0	0	0	0	0	0	1.0995	0	1.1238	1.159	1.1445	0	0	1.1156	1.1266
OTU_692	Bacteria	Bacteroidetes	NA	NA	NA	NA	NA	0	0	0	0	0	0	0	0	2.4292	0	3.3537	2.478	1.3023	3.5377	1.7933	2.2116	3.0183	2.182	2.1701	3.3878
OTU_2189	Bacteria	Bacteroidetes	Bacteroidetes vadinHA17	NA	NA	NA	NA	2.0142	2.3524	2.2171	2.3173	0	1.4226	0	0	0	1.449	1.2126	0	0	1.1238	0	1.1445	0	0	0	0
OTU_2863	Bacteria	Bacteroidetes	NA	NA	NA	NA	NA	0	0	0	0	0	0	0	0	1.2998	0	0	1.0995	0	1.7478	1.159	1.1445	0	1.1238	0	1.7514
OTU_4538	Bacteria	Bacteroidetes	NA	NA	NA	NA	NA	0	0	0	0	0	0	0	0	0	1.449	0	1.0995	0	1.1238	0	0	0	0	1.7371	0
OTU_6048	Bacteria	Bacteroidetes	Bacteroidetes vadinHA17	NA	NA	NA	NA	0	0	0	0	0	0	0	0	1.2998	0	2.3082	0	0	1.7478	0	0	0	0	0	0
OTU_7315	Bacteria	Bacteroidetes	NA	NA	NA	NA	NA	0	0	0	0	0	0	0	0	0	0	0	0	0	1.1238	0	0	0	1.1238	1.1156	0
OTU_8941	Bacteria	Bacteroidetes	NA	NA	NA	NA	NA	0	0	0	0	0	0	0	0	1.2998	0	0	0	0	1.1238	0	0	0	1.1238	1.1156	1.1266
OTU_10177	Bacteria	Bacteroidetes	Bacteroidetes vadinHA17	NA	NA	NA	NA	0	0	1.4982	0	0	0	0	0	0	0	0	0	0	0	1.7933	0	0	2.182	1.1156	0
OTU_10317	Bacteria	Bacteroidetes	Bacteroidetes vadinHA17	NA	NA	NA	NA	0	0	0	0	0	0	0	0	0	0	1.2126	0	0	0	1.159	0	0	1.1238	1.1156	0
OTU_19974	Bacteria	Bacteroidetes	NA	NA	NA	NA	NA	0	0	0	0	0	0	0	0	0	0	0	0	0	0	0	1.1445	0	0	0	1.1266
OTU_39300	Bacteria	Bacteroidetes	Bacteroidetes vadinHA17	uncultured bacterium	NA	NA	NA	0	0	1.4982	0	0	0	0	0	0	0	0	0	1.3023	0	0	0	0	0	0	0
OTU_65016	Bacteria	Bacteroidetes	Bacteroidetes vadinHA17	NA	NA	NA	NA	0	0	0	0	0	0	0	0	0	0	1.2126	0	0	1.7478	0	1.1445	1.2753	0	0	1.7514
OTU_268	Bacteria	Bacteroidetes	Bacteroidetes vadinHA17	uncultured soil bacterium	NA	NA	NA	0	0	0	0	0	0	1.4948	0	3.0548	2.9856	4.4647	3.6356	3.0586	4.4742	4.2851	3.8397	3.7849	4.3956	4.4597	5.1899
OTU_1188	Bacteria	Bacteroidetes	Bacteroidetes vadinHA17	uncultured soil bacterium	NA	NA	NA	0	0	0	0	0	0	0	0	1.2998	0	2.3082	1.0995	0	3.6772	2.2324	2.5466	1.9414	1.1238	1.7371	3.3878
OTU_2039	Bacteria	Bacteroidetes	Bacteroidetes vadinHA17	uncultured soil bacterium	NA	NA	NA	0	0	0	0	0	0	0	0	1.9723	0	2.3082	0	1.3023	1.1238	0	0	0	1.7478	2.1701	2.186
OTU_2890	Bacteria	Bacteroidetes	Bacteroidetes vadinHA17	uncultured soil bacterium	NA	NA	NA	0	0	0	0	0	0	0	0	1.2998	0	1.862	1.0995	1.3023	1.7478	1.7933	2.2116	0	1.1238	1.1156	3.018
OTU_3929	Bacteria	Bacteroidetes	Bacteroidetes vadinHA17	NA	NA	NA	NA	0	0	0	0	0	0	0	0	1.2998	0	0	1.0995	1.3023	1.7478	1.7933	0	0	1.7478	1.1156	0
OTU_4954	Bacteria	Bacteroidetes	Bacteroidetes vadinHA17	uncultured soil bacterium	NA	NA	NA	0	0	0	0	0	0	0	0	0	0	1.2126	0	0	1.1238	1.159	0	1.2753	1.1238	1.1156	1.7514
OTU_7040	Bacteria	Bacteroidetes	Bacteroidetes vadinHA17	NA	NA	NA	NA	0	1.6104	0	1.5811	0	2.9491	0	2.6576	0	0	0	0	0	0	0	0	0	0	0	0
OTU_7419	Bacteria	Bacteroidetes	Bacteroidetes vadinHA17	uncultured soil bacterium	NA	NA	NA	0	0	0	0	0	0	0	0	0	0	1.2126	1.0995	0	1.7478	1.159	0	1.2753	0	0	1.1266
OTU_8259	Bacteria	Bacteroidetes	Bacteroidetes vadinHA17	uncultured soil bacterium	NA	NA	NA	0	0	0	0	0	0	0	0	0	0	1.862	0	0	0	0	0	1.2753	1.1238	0	0
OTU_18265	Bacteria	Bacteroidetes	Bacteroidetes vadinHA17	uncultured soil bacterium	NA	NA	NA	0	0	0	0	0	0	0	0	0	0	0	0	0	0	1.159	0	0	0	1.1156	1.1266
OTU_37774	Bacteria	Bacteroidetes	Bacteroidetes vadinHA17	NA	NA	NA	NA	0	0	1.4982	0	1.6064	2.1248	0	0	0	0	0	0	0	0	0	0	0	0	0	0
OTU_4998	Bacteria	Bacteroidetes	Bacteroidetes vadinHA17	uncultured bacterium	NA	NA	NA	0	0	0	0	0	0	0	0	1.2998	0	0	0	0	0	0	0	0	0	0	1.1266
OTU_14191	Bacteria	Bacteroidetes	Bacteroidetes vadinHA17	NA	NA	NA	NA	0	0	0	0	0	0	0	0	1.2998	0	0	0	0	1.7478	0	0	0	0	1.1156	0
OTU_31209	Bacteria	Bacteroidetes	Bacteroidetes vadinHA17	uncultured bacterium	NA	NA	NA	0	1.6104	1.4982	1.5811	0	0	0	1.4698	0	0	0	0	0	0	0	0	1.2753	0	0	0
OTU_65367	Bacteria	Bacteroidetes	Bacteroidetes vadinHA17	NA	NA	NA	NA	0	0	0	0	0	0	0	0	0	0	0	0	0	1.1238	1.159	0	0	0	0	0
OTU_658	Bacteria	Bacteroidetes	Bacteroidetes vadinHA17	NA	NA	NA	NA	0	0	0	0	0	0	0	0	0	0	1.2126	2.478	1.3023	3.9213	2.5686	1.1445	1.2753	1.7478	2.1701	3.3878
OTU_788	Bacteria	Bacteroidetes	Bacteroidetes vadinHA17	NA	NA	NA	NA	0	2.84	0	1.5811	0	1.4226	1.4948	2.6576	1.9723	1.449	0	1.0995	1.9755	2.5153	0	1.1445	3.0183	3.2102	2.1701	3.2148
OTU_1617	Bacteria	Bacteroidetes	Bacteroidetes vadinHA17	NA	NA	NA	NA	0	0	0	0	0	0	0	0	1.2998	0	0	1.7162	0	1.1238	1.159	1.1445	0	0	0	2.186
OTU_1856	Bacteria	Bacteroidetes	Bacteroidetes vadinHA17	NA	NA	NA	NA	0	0	0	0	0	0	0	0	1.2998	0	1.862	1.7162	0	2.182	1.159	0	1.9414	1.7478	1.7371	0
OTU_1858	Bacteria	Bacteroidetes	Bacteroidetes vadinHA17	NA	NA	NA	NA	0	0	0	0	0	0	0	0	1.2998	0	1.862	1.0995	1.3023	2.7858	0	1.1445	0	1.7478	1.1156	3.2148
OTU_2715	Bacteria	Bacteroidetes	Bacteroidetes vadinHA17	NA	NA	NA	NA	0	0	0	0	0	0	0	0	0	0	0	2.1468	0	1.7478	0	0	0	1.7478	1.1156	0
OTU_3694	Bacteria	Bacteroidetes	Bacteroidetes vadinHA17	NA	NA	NA	NA	0	0	0	0	0	1.4226	0	2.6576	0	0	0	0	1.3023	0	1.159	1.7745	1.2753	1.1238	1.7371	0
OTU_3939	Bacteria	Bacteroidetes	Bacteroidetes vadinHA17	NA	NA	NA	NA	0	0	0	0	0	0	0	0	0	0	1.2126	0	0	1.1238	1.159	1.1445	1.2753	1.1238	1.1156	1.1266
OTU_4931	Bacteria	Bacteroidetes	Bacteroidetes vadinHA17	NA	NA	NA	NA	0	0	0	1.5811	0	0	0	0	0	0	0	0	0	1.1238	1.159	0	0	0	0	1.1266
OTU_6022	Bacteria	Bacteroidetes	Bacteroidetes vadinHA17	NA	NA	NA	NA	0	0	0	0	0	0	0	0	0	0	1.2126	1.0995	0	1.1238	0	0	0	1.1238	0	1.7514
OTU_6588	Bacteria	Bacteroidetes	Bacteroidetes vadinHA17	NA	NA	NA	NA	0	0	0	0	0	0	0	0	0	0	1.2126	1.0995	0	0	0	0	0	0	0	1.1266
OTU_7436	Bacteria	Bacteroidetes	Bacteroidetes vadinHA17	NA	NA	NA	NA	0	0	0	0	0	0	1.4948	2.1826	0	0	0	0	0	0	0	0	0	0	1.1156	1.7514
OTU_7501	Bacteria	Bacteroidetes	Bacteroidetes vadinHA17	NA	NA	NA	NA	2.0142	0	0	0	0	0	1.4948	0	0	0	0	0	0	0	0	0	0	0	0	0
OTU_7606	Bacteria	Bacteroidetes	Bacteroidetes vadinHA17	NA	NA	NA	NA	0	0	0	0	0	0	1.4948	0	0	0	0	1.0995	0	0	1.159	0	0	0	0	0
OTU_7729	Bacteria	Bacteroidetes	Bacteroidetes vadinHA17	NA	NA	NA	NA	0	0	0	0	0	0	0	1.4698	0	0	0	1.7162	0	0	1.7933	1.1445	0	0	1.1156	0
OTU_7849	Bacteria	Bacteroidetes	Bacteroidetes vadinHA17	NA	NA	NA	NA	0	0	0	0	0	1.4226	0	2.1826	0	0	0	0	0	0	0	0	0	0	0	0
OTU_7858	Bacteria	Bacteroidetes	Bacteroidetes vadinHA17	NA	NA	NA	NA	0	0	0	0	2.3477	0	0	1.4698	0	0	0	1.0995	0	0	1.159	1.1445	0	0	0	0
OTU_16099	Bacteria	Bacteroidetes	Bacteroidetes vadinHA17	NA	NA	NA	NA	0	0	0	0	0	0	0	0	0	0	0	0	0	1.1238	0	0	0	0	1.1156	0
OTU_20060	Bacteria	Bacteroidetes	Bacteroidetes vadinHA17	NA	NA	NA	NA	0	0	0	0	0	0	0	0	1.2998	0	0	1.0995	0	0	0	0	0	0	0	2.186
OTU_7661	Bacteria	Bacteroidetes	Bacteroidetes vadinHA17	NA	NA	NA	NA	0	0	0	0	0	0	0	0	0	0	0	0	0	0	1.159	0	0	0	0	1.1266
OTU_2057	Bacteria	Bacteroidetes	Bacteroidetes vadinHA17	NA	NA	NA	NA	0	0	0	0	0	0	0	0	0	0	1.862	2.1468	1.3023	1.1238	1.159	0	2.3954	0	3.1966	1.1266
OTU_5023	Bacteria	Bacteroidetes	Bacteroidetes vadinHA17	NA	NA	NA	NA	0	0	0	0	0	0	0	0	0	0	0	1.0995	0	0	0	1.1445	0	1.1238	0	1.7514
OTU_258	Bacteria	Bacteroidetes	Bacteroidetes vadinHA17	NA	NA	NA	NA	0	0	0	0	0	0	0	0	2.4292	0	2.6485	3.1699	1.3023	4.6873	4.4569	3.7122	4.2829	4.9298	3.9071	4.7568
OTU_914	Bacteria	Bacteroidetes	Bacteroidetes vadinHA17	NA	NA	NA	NA	0	0	0	0	0	0	0	1.4698	1.2998	1.449	1.2126	1.0995	0	2.7858	1.159	2.2116	2.7402	2.182	2.5027	2.7902
OTU_1200	Bacteria	Bacteroidetes	Bacteroidetes vadinHA17	NA	NA	NA	NA	0	0	0	0	0	0	0	0	0	0	0	0	0	2.182	1.159	1.1445	1.2753	1.1238	0	1.1266
OTU_1452	Bacteria	Bacteroidetes	Bacteroidetes vadinHA17	NA	NA	NA	NA	0	0	0	0	0	0	0	0	1.9723	0	1.862	0	1.9755	3.5377	2.5686	1.1445	1.2753	2.182	2.1701	1.7514
OTU_1890	Bacteria	Bacteroidetes	Bacteroidetes vadinHA17	NA	NA	NA	NA	0	0	0	0	0	0	0	0	0	0	0	0	0	1.7478	2.841	0	1.2753	2.182	1.7371	2.186
OTU_3430	Bacteria	Bacteroidetes	Bacteroidetes vadinHA17	NA	NA	NA	NA	0	0	0	0	0	0	0	0	0	0	1.2126	1.0995	1.3023	0	1.159	0	1.2753	1.7478	0	1.1266
OTU_3886	Bacteria	Bacteroidetes	Bacteroidetes vadinHA17	NA	NA	NA	NA	0	0	0	0	0	0	0	0	0	0	0	0	0	0	1.159	0	0	0	0	2.186
OTU_4877	Bacteria	Bacteroidetes	Bacteroidetes vadinHA17	NA	NA	NA	NA	0	0	0	0	0	0	0	0	0	0	0	0	0	1.1238	1.159	1.1445	1.2753	0	1.7371	1.7514
OTU_9337	Bacteria	Bacteroidetes	Bacteroidetes vadinHA17	NA	NA	NA	NA	0	0	0	0	0	0	0	0	0	0	0	1.0995	0	0	1.159	0	0	1.1238	1.1156	1.1266
OTU_80877	Bacteria	Bacteroidetes	Bacteroidetes vadinHA17	NA	NA	NA	NA	0	0	0	0	0	0	0	0	0	0	0	0	0	0	0	1.7745	0	0	0	0
OTU_473	Bacteria	Bacteroidetes	Bacteroidetes vadinHA17	NA	NA	NA	NA	0	2.3524	0	0	0	1.4226	1.4948	3.0143	1.9723	0	1.862	3.1699	0	3.3832	3.0701	2.2116	3.452	3.3832	3.1966	3.3878
OTU_2614	Bacteria	Bacteroidetes	Bacteroidetes vadinHA17	NA	NA	NA	NA	0	0	0	0	0	0	0	0	1.2998	0	1.862	0	0	1.1238	1.159	2.2116	2.3954	1.7478	0	1.1266
OTU_2822	Bacteria	Bacteroidetes	Bacteroidetes vadinHA17	NA	NA	NA	NA	0	0	0	0	0	0	0	1.4698	1.9723	0	0	2.1468	0	0	0	1.7745	1.2753	0	2.5027	1.7514
OTU_3687	Bacteria	Bacteroidetes	Bacteroidetes vadinHA17	NA	NA	NA	NA	0	0	0	0	0	1.4226	0	0	0	1.449	0	1.0995	1.3023	0	0	1.7745	0	0	1.7371	1.7514
OTU_4874	Bacteria	Bacteroidetes	Bacteroidetes vadinHA17	NA	NA	NA	NA	0	0	0	0	0	0	0	0	0	0	1.2126	0	0	0	0	0	0	0	0	1.1266
OTU_5993	Bacteria	Bacteroidetes	Bacteroidetes vadinHA17	NA	NA	NA	NA	0	0	0	0	0	0	1.4948	0	0	0	1.2126	1.0995	0	1.1238	2.2324	1.7745	0	0	0	2.186
OTU_13543	Bacteria	Bacteroidetes	Bacteroidetes vadinHA17	NA	NA	NA	NA	0	0	0	0	0	0	0	0	0	0	0	1.0995	0	0	0	0	0	0	1.1156	0
OTU_13710	Bacteria	Bacteroidetes	Bacteroidetes vadinHA17	NA	NA	NA	NA	0	0	0	0	0	0	0	0	0	0	0	0	0	0	1.159	0	0	0	1.1156	0
OTU_22770	Bacteria	Bacteroidetes	Bacteroidetes vadinHA17	NA	NA	NA	NA	0	0	0	0	1.6064	0	0	0	0	0	0	0	0	0	1.7933	0	1.2753	1.1238	0	1.1266
OTU_3719	Bacteria	Bacteroidetes	Bacteroidetes vadinHA17	NA	NA	NA	NA	0	0	0	0	0	0	0	0	0	0	1.2126	0	0	1.7478	0	1.1445	2.3954	1.1238	1.1156	1.7514
OTU_64093	Bacteria	Bacteroidetes	Bacteroidetes vadinHA17	NA	NA	NA	NA	0	0	0	0	0	0	0	0	0	0	0	0	0	1.7478	0	0	0	0	0	0
OTU_873	Bacteria	Bacteroidetes	Bacteroidetes vadinHA17	NA	NA	NA	NA	0	0	0	0	0	0	0	0	1.2998	2.1571	3.6846	2.478	0	3.5377	2.5686	0	1.9414	2.182	1.7371	3.2148
OTU_1081	Bacteria	Bacteroidetes	Bacteroidetes vadinHA17	NA	NA	NA	NA	0	0	0	0	0	0	0	1.4698	1.2998	0	0	2.1468	1.3023	2.5153	1.159	1.1445	0	1.7478	0	2.7902
OTU_2371	Bacteria	Bacteroidetes	Bacteroidetes vadinHA17	NA	NA	NA	NA	0	0	0	1.5811	2.3477	1.4226	2.213	0	0	0	0	0	0	0	0	0	0	0	0	0
OTU_2480	Bacteria	Bacteroidetes	Bacteroidetes vadinHA17	NA	NA	NA	NA	0	0	0	0	0	0	0	0	0	0	1.2126	0	0	1.7478	0	0	0	0	0	2.7902
OTU_5978	Bacteria	Bacteroidetes	Bacteroidetes vadinHA17	NA	NA	NA	NA	0	0	0	0	0	0	0	0	0	0	1.2126	0	0	0	0	0	0	0	1.1156	0
OTU_6040	Bacteria	Bacteroidetes	Bacteroidetes vadinHA17	NA	NA	NA	NA	0	0	0	0	0	0	0	0	0	0	1.2126	0	0	0	1.159	1.1445	0	0	1.7371	0
OTU_7197	Bacteria	Bacteroidetes	Bacteroidetes vadinHA17	NA	NA	NA	NA	0	0	0	0	0	0	0	0	0	0	1.2126	0	0	1.1238	1.159	0	0	1.1238	0	1.1266
OTU_16587	Bacteria	Bacteroidetes	Bacteroidetes vadinHA17	NA	NA	NA	NA	0	0	0	0	0	0	0	0	0	0	0	0	0	0	0	0	0	0	1.1156	1.1266
OTU_7434	Bacteria	Bacteroidetes	Bacteroidetes vadinHA17	NA	NA	NA	NA	0	0	0	0	0	0	1.4948	0	0	0	0	1.0995	0	0	0	0	0	0	0	0
OTU_1897	Bacteria	Bacteroidetes	Bacteroidetes vadinHA17	NA	NA	NA	NA	0	0	0	0	0	0	0	0	0	0	0	0	1.3023	2.5153	2.2324	1.7745	0	1.7478	0	2.186
OTU_3431	Bacteria	Bacteroidetes	Bacteroidetes vadinHA17	NA	NA	NA	NA	0	0	0	0	0	0	0	0	0	0	0	1.0995	1.3023	0	0	1.1445	0	1.7478	0	2.186
OTU_4278	Bacteria	Bacteroidetes	Bacteroidetes vadinHA17	NA	NA	NA	NA	0	0	0	0	0	0	0	0	0	0	0	0	0	0	0	0	1.2753	1.1238	0	0
OTU_12275	Bacteria	Bacteroidetes	Bacteroidetes vadinHA17	NA	NA	NA	NA	0	0	0	0	0	0	0	0	0	0	0	0	1.3023	0	1.159	0	0	1.1238	0	0
OTU_49747	Bacteria	Bacteroidetes	Bacteroidia	Bacteroidales	Rikenellaceae	vadinBC27 wastewater-sludge group	NA	0	0	0	0	0	0	0	0	0	0	0	2.1468	0	1.1238	0	0	0	0	0	0
OTU_22340	Bacteria	Bacteroidetes	NA	NA	NA	NA	NA	0	0	0	0	0	0	0	0	0	0	0	1.0995	0	0	0	0	0	0	0	1.1266
OTU_8075	Bacteria	Bacteroidetes	NA	NA	NA	NA	NA	0	0	0	0	0	0	0	0	0	0	0	0	0	0	1.159	1.1445	0	0	0	0
OTU_65509	Bacteria	Bacteroidetes	NA	NA	NA	NA	NA	0	0	0	0	0	0	0	0	0	0	0	0	0	1.7478	0	0	0	0	0	0
OTU_5655	Bacteria	Bacteroidetes	SB-5	NA	NA	NA	NA	0	0	0	0	0	0	0	0	0	2.1571	0	2.478	0	1.1238	1.7933	1.7745	0	1.1238	1.1156	1.7514
OTU_314	Bacteria	Bacteroidetes	SB-5	NA	NA	NA	NA	0	0	0	0	0	1.4226	0	1.4698	3.2886	2.9856	2.3082	4.3525	2.7793	3.3832	3.0701	4.26	4.1736	3.2102	4.6051	4.1349
OTU_405	Bacteria	Bacteroidetes	SB-5	NA	NA	NA	NA	0	0	0	0	0	0	0	0	1.2998	1.449	1.862	3.4964	1.3023	1.7478	2.5686	0	3.0183	3.2102	2.5027	3.2148
OTU_908	Bacteria	Bacteroidetes	SB-5	NA	NA	NA	NA	0	0	0	0	0	0	0	0	0	1.449	1.2126	1.0995	2.7793	2.5153	0	3.0468	1.9414	1.1238	1.7371	1.1266
OTU_1599	Bacteria	Bacteroidetes	SB-5	NA	NA	NA	NA	0	0	0	0	0	0	0	0	0	0	1.2126	2.478	1.9755	1.1238	1.159	1.1445	0	1.1238	2.1701	0
OTU_2326	Bacteria	Bacteroidetes	SB-5	NA	NA	NA	NA	0	0	0	0	0	0	0	0	1.2998	0	1.2126	2.1468	0	0	1.7933	2.5466	1.9414	1.1238	1.7371	1.1266
OTU_4285	Bacteria	Bacteroidetes	SB-5	NA	NA	NA	NA	0	0	0	0	0	0	0	0	0	0	0	1.7162	0	0	1.159	0	0	2.182	1.1156	1.1266
OTU_4982	Bacteria	Bacteroidetes	SB-5	NA	NA	NA	NA	0	0	0	0	0	0	0	0	0	0	0	1.0995	0	1.7478	1.7933	0	1.2753	1.1238	1.1156	1.1266
OTU_9093	Bacteria	Bacteroidetes	SB-5	NA	NA	NA	NA	0	0	0	0	0	1.4226	0	0	0	0	0	0	1.3023	0	1.159	0	1.2753	1.7478	1.1156	1.1266
OTU_29174	Bacteria	Bacteroidetes	SB-5	NA	NA	NA	NA	0	0	0	0	0	0	0	0	1.2998	0	0	1.0995	0	0	1.159	0	0	0	0	0
OTU_3300	Bacteria	Bacteroidetes	SB-5	NA	NA	NA	NA	0	0	0	0	0	0	0	0	1.2998	0	1.2126	1.7162	1.3023	2.182	1.7933	1.1445	1.2753	1.1238	1.7371	2.5195
OTU_4248	Bacteria	Bacteroidetes	SB-5	NA	NA	NA	NA	0	0	0	0	0	0	0	0	1.9723	0	0	1.7162	0	0	0	0	1.2753	1.7478	0	1.1266
OTU_20596	Bacteria	Bacteroidetes	SB-5	NA	NA	NA	NA	0	0	0	0	0	0	0	0	0	0	0	0	1.3023	1.1238	1.159	0	0	1.1238	0	1.1266
OTU_20021	Bacteria	Bacteroidetes	SB-5	NA	NA	NA	NA	0	0	0	0	0	0	0	0	0	0	0	0	0	0	0	0	1.2753	0	0	1.1266
OTU_5823	Bacteria	Bacteroidetes	NA	NA	NA	NA	NA	0	0	0	0	0	0	0	0	0	1.449	2.3082	0	0	0	0	1.7745	0	0	0	1.1266
OTU_5974	Bacteria	Bacteroidetes	NA	NA	NA	NA	NA	0	0	0	0	0	0	0	0	0	2.1571	2.6485	0	0	0	0	1.7745	0	0	0	1.1266
OTU_11882	Bacteria	Bacteroidetes	NA	NA	NA	NA	NA	0	0	0	0	0	0	0	0	0	0	0	0	0	0	0	0	1.2753	1.1238	0	0
OTU_64601	Bacteria	Bacteroidetes	NA	NA	NA	NA	NA	0	0	0	0	0	0	0	0	0	0	0	0	0	1.7478	0	0	0	0	0	0
OTU_27766	Bacteria	Bacteroidetes	Bacteroidetes BD2-2	uncultured bacterium	NA	NA	NA	0	0	0	0	0	0	0	0	1.2998	0	0	0	0	0	0	1.1445	0	0	0	0
OTU_1614	Bacteria	Bacteroidetes	Bacteroidetes BD2-2	uncultured bacterium	NA	NA	NA	0	0	0	0	0	0	0	0	0	2.1571	0	2.478	1.3023	0	1.159	0	1.2753	0	2.7728	1.1266
OTU_4986	Bacteria	Bacteroidetes	Bacteroidetes BD2-2	uncultured bacterium	NA	NA	NA	0	0	0	0	0	0	0	0	0	0	0	1.0995	0	0	0	0	0	1.7478	1.7371	1.1266
OTU_5761	Bacteria	Bacteroidetes	Bacteroidetes BD2-2	uncultured bacterium	NA	NA	NA	0	0	0	0	0	0	0	0	0	1.449	0	1.0995	0	0	0	0	0	0	0	0
OTU_17823	Bacteria	Bacteroidetes	Bacteroidetes BD2-2	uncultured bacterium	NA	NA	NA	0	0	0	0	0	0	0	0	0	0	0	0	0	0	0	0	0	0	1.1156	1.1266
OTU_18480	Bacteria	Bacteroidetes	Bacteroidetes BD2-2	uncultured bacterium	NA	NA	NA	0	0	0	0	0	0	0	0	0	0	0	1.0995	0	0	0	0	0	0	0	1.1266
OTU_41502	Bacteria	Bacteroidetes	Bacteroidetes BD2-2	uncultured bacterium	NA	NA	NA	0	0	0	0	0	0	0	0	0	0	1.2126	1.0995	0	0	0	0	0	0	0	0
OTU_859	Bacteria	Bacteroidetes	NA	NA	NA	NA	NA	0	0	0	0	0	0	0	0	0	2.1571	2.6485	2.478	1.3023	0	0	0	0	1.1238	3.1966	0
OTU_8047	Bacteria	Bacteroidetes	NA	NA	NA	NA	NA	0	0	0	0	0	0	0	0	1.2998	3.5085	2.3082	1.0995	1.3023	0	0	2.2116	1.2753	1.1238	2.7728	1.1266
OTU_14490	Bacteria	Bacteroidetes	Bacteroidia	Bacteroidales	Marinilabiaceae	uncultured	NA	0	0	0	0	0	0	0	0	0	0	0	0	0	0	0	0	0	0	1.7371	0
OTU_4321	Bacteria	Bacteroidetes	NA	NA	NA	NA	NA	0	0	0	0	1.6064	1.4226	2.6903	0	0	1.449	0	0	0	0	1.159	0	0	1.7478	1.1156	2.186
OTU_9306	Bacteria	Bacteroidetes	NA	NA	NA	NA	NA	0	0	0	0	0	1.4226	0	1.4698	0	0	0	0	1.3023	0	1.159	0	0	1.7478	1.1156	0
OTU_43789	Bacteria	Bacteroidetes	NA	NA	NA	NA	NA	0	0	0	0	0	0	0	0	0	0	1.2126	0	0	1.1238	0	0	0	0	0	0
OTU_14663	Bacteria	Bacteroidetes	NA	NA	NA	NA	NA	0	0	0	0	0	0	0	0	0	0	1.2126	0	0	0	0	0	0	0	1.1156	0
OTU_1119	Bacteria	Bacteroidetes	NA	NA	NA	NA	NA	0	2.84	3.5788	3.9015	4.2783	3.2332	2.213	0	0	0	0	0	0	0	0	0	0	0	0	0
OTU_2514	Bacteria	Bacteroidetes	Bacteroidetes BD2-2	uncultured bacterium	NA	NA	NA	0	0	1.4982	3.6951	1.6064	0	2.6903	1.4698	0	0	0	0	0	1.1238	0	0	0	0	0	0
OTU_3358	Bacteria	Bacteroidetes	Bacteroidetes BD2-2	uncultured bacterium	NA	NA	NA	0	0	2.2171	2.8024	2.3477	1.4226	0	0	0	0	0	0	0	0	0	0	0	0	0	0
OTU_4232	Bacteria	Bacteroidetes	NA	NA	NA	NA	NA	0	0	0	0	0	0	0	0	0	0	0	0	0	0	0	0	0	1.7478	0	0
OTU_5937	Bacteria	Bacteroidetes	NA	NA	NA	NA	NA	0	2.3524	3.053	1.5811	0	0	0	0	0	0	0	0	0	0	0	0	0	0	0	0
OTU_6639	Bacteria	Bacteroidetes	NA	NA	NA	NA	NA	0	0	0	0	1.6064	0	1.4948	0	0	0	0	0	0	0	0	0	0	0	0	0
OTU_6658	Bacteria	Bacteroidetes	NA	NA	NA	NA	NA	0	2.3524	0	0	2.3477	0	2.213	0	0	0	0	0	0	0	0	0	0	0	0	0
OTU_9945	Bacteria	Bacteroidetes	NA	NA	NA	NA	NA	0	0	0	0	1.6064	0	1.4948	0	0	0	0	1.0995	1.3023	0	0	0	0	2.182	1.1156	0
OTU_17101	Bacteria	Bacteroidetes	NA	NA	NA	NA	NA	0	0	0	0	1.6064	0	0	0	0	0	0	0	0	1.1238	0	0	1.2753	0	1.1156	0
OTU_60895	Bacteria	Bacteroidetes	NA	NA	NA	NA	NA	0	0	0	0	0	2.1248	0	0	0	0	0	0	0	0	0	0	0	0	0	0
OTU_62725	Bacteria	Bacteroidetes	NA	NA	NA	NA	NA	0	0	0	0	0	2.1248	0	0	0	0	0	0	0	0	0	0	0	0	0	0
OTU_61049	Bacteria	Bacteroidetes	NA	NA	NA	NA	NA	0	0	0	0	0	1.4226	0	0	0	0	0	0	0	0	1.159	0	0	0	0	0
OTU_3144	Bacteria	Bacteroidetes	SB-5	uncultured bacterium	NA	NA	NA	0	0	0	0	0	0	0	0	0	2.1571	1.862	0	2.4326	1.1238	1.7933	0	1.9414	0	1.1156	1.7514
OTU_4035	Bacteria	Bacteroidetes	SB-5	uncultured bacterium	NA	NA	NA	0	0	0	0	0	0	0	0	1.9723	1.449	0	2.1468	0	2.182	0	2.2116	1.2753	0	1.1156	1.1266
OTU_4171	Bacteria	Bacteroidetes	SB-5	uncultured bacterium	NA	NA	NA	0	0	0	0	0	0	0	0	0	0	0	1.7162	0	1.1238	0	1.7745	1.2753	0	0	0
OTU_5727	Bacteria	Bacteroidetes	SB-5	uncultured bacterium	NA	NA	NA	0	0	0	0	0	0	0	0	1.2998	2.63	0	0	1.3023	0	0	0	0	0	1.1156	0
OTU_22360	Bacteria	Bacteroidetes	SB-5	uncultured bacterium	NA	NA	NA	0	0	0	0	0	0	0	0	0	0	0	0	0	0	0	1.1445	1.9414	0	0	1.1266
OTU_57094	Bacteria	Bacteroidetes	SB-5	uncultured bacterium	NA	NA	NA	0	0	0	0	0	0	0	0	0	0	0	0	1.3023	0	1.159	0	0	0	0	0
OTU_9689	Bacteria	Bacteroidetes	SB-5	NA	NA	NA	NA	0	0	0	0	0	0	0	0	0	0	0	1.0995	0	0	0	0	0	1.1238	0	0
OTU_11695	Bacteria	Bacteroidetes	SB-5	NA	NA	NA	NA	0	0	0	0	0	0	0	0	0	0	1.2126	0	0	0	0	0	0	1.1238	0	0
OTU_18112	Bacteria	Bacteroidetes	SB-5	NA	NA	NA	NA	0	0	0	0	0	0	0	0	0	0	0	0	0	0	1.159	0	0	0	1.1156	0
OTU_42172	Bacteria	Bacteroidetes	SB-5	uncultured bacterium	NA	NA	NA	0	0	0	0	0	0	0	0	0	0	1.862	0	0	0	0	0	0	0	0	0
OTU_813	Bacteria	Bacteroidetes	SB-5	uncultured bacterium	NA	NA	NA	0	0	0	0	0	0	0	0	3.4898	3.5085	4.2814	1.7162	1.9755	2.5153	1.7933	3.2441	1.9414	2.7858	3.1966	3.018
OTU_2162	Bacteria	Bacteroidetes	SB-5	uncultured bacterium	NA	NA	NA	0	0	0	0	0	0	0	0	1.9723	0	1.2126	1.7162	0	2.182	0	1.1445	1.2753	0	1.7371	1.1266
OTU_3830	Bacteria	Bacteroidetes	SB-5	uncultured bacterium	NA	NA	NA	0	0	0	0	0	0	1.4948	0	1.9723	1.449	2.3082	1.0995	0	0	0	1.7745	1.2753	0	1.1156	0
OTU_3914	Bacteria	Bacteroidetes	SB-5	uncultured bacterium	NA	NA	NA	0	0	1.4982	1.5811	1.6064	0	0	0	0	0	0	0	0	0	1.159	1.1445	0	1.1238	1.1156	0
OTU_5256	Bacteria	Bacteroidetes	SB-5	uncultured bacterium	NA	NA	NA	0	0	0	0	0	0	0	0	1.2998	0	0	0	0	1.1238	1.7933	0	0	0	0	0
OTU_5359	Bacteria	Bacteroidetes	SB-5	uncultured bacterium	NA	NA	NA	0	0	0	0	0	0	0	0	1.2998	0	1.862	0	0	1.1238	0	0	0	1.1238	1.1156	0
OTU_5754	Bacteria	Bacteroidetes	SB-5	uncultured bacterium	NA	NA	NA	0	0	0	0	0	0	0	0	1.2998	1.449	1.2126	0	0	0	0	1.7745	1.2753	1.1238	0	0
OTU_6004	Bacteria	Bacteroidetes	SB-5	uncultured bacterium	NA	NA	NA	0	0	0	0	0	0	1.4948	0	0	0	1.862	0	0	1.1238	0	0	0	0	1.1156	0
OTU_6155	Bacteria	Bacteroidetes	SB-5	uncultured bacterium	NA	NA	NA	0	0	0	0	0	0	0	0	1.2998	0	1.862	0	0	2.182	0	0	0	0	0	0
OTU_11436	Bacteria	Bacteroidetes	SB-5	uncultured bacterium	NA	NA	NA	0	0	0	0	0	0	0	0	0	0	0	1.0995	0	1.1238	1.159	1.1445	0	1.7478	0	0
OTU_20277	Bacteria	Bacteroidetes	SB-5	NA	NA	NA	NA	0	0	0	0	0	0	0	0	1.2998	0	0	0	0	0	0	1.1445	0	0	0	1.7514
OTU_29237	Bacteria	Bacteroidetes	SB-5	uncultured bacterium	NA	NA	NA	0	0	0	0	0	0	0	0	2.4292	1.449	1.2126	0	1.3023	0	0	0	0	0	0	0
OTU_30239	Bacteria	Bacteroidetes	SB-5	uncultured bacterium	NA	NA	NA	0	0	0	0	0	0	0	0	1.2998	0	1.2126	0	0	0	0	0	0	0	0	0
OTU_34441	Bacteria	Bacteroidetes	SB-5	uncultured bacterium	NA	NA	NA	0	0	0	0	0	0	0	0	1.2998	1.449	1.2126	0	1.3023	0	0	0	0	0	0	0
OTU_41045	Bacteria	Bacteroidetes	SB-5	NA	NA	NA	NA	0	0	0	0	0	0	0	0	0	0	1.2126	0	0	1.1238	0	0	0	0	0	0
OTU_48290	Bacteria	Bacteroidetes	SB-5	uncultured bacterium	NA	NA	NA	0	0	0	0	0	0	0	0	0	0	1.2126	1.0995	0	1.1238	0	1.7745	1.2753	0	0	0
OTU_514	Bacteria	Bacteroidetes	SB-5	uncultured bacterium	NA	NA	NA	0	0	0	0	0	0	0	0	1.9723	2.9856	2.3082	2.1468	1.3023	3.2102	3.0701	3.8397	1.9414	3.0135	2.5027	2.7902
OTU_790	Bacteria	Bacteroidetes	SB-5	uncultured bacterium	NA	NA	NA	0	0	0	0	0	0	0	0	2.7757	1.449	3.1546	2.1468	1.9755	1.7478	2.2324	1.7745	2.7402	1.7478	2.5027	2.5195
OTU_2103	Bacteria	Bacteroidetes	SB-5	uncultured bacterium	NA	NA	NA	0	0	0	0	0	0	0	0	1.2998	1.449	2.3082	0	0	0	0	2.5466	0	1.7478	0	1.1266
OTU_2550	Bacteria	Bacteroidetes	SB-5	uncultured bacterium	NA	NA	NA	0	0	0	0	0	0	0	0	1.2998	0	1.2126	1.7162	0	0	2.2324	2.8183	0	0	1.1156	1.1266
OTU_2832	Bacteria	Bacteroidetes	SB-5	uncultured bacterium	NA	NA	NA	0	0	0	0	0	0	0	0	0	0	0	0	0	2.5153	1.159	2.5466	1.9414	0	2.5027	1.7514
OTU_3296	Bacteria	Bacteroidetes	SB-5	uncultured bacterium	NA	NA	NA	0	0	0	0	0	0	0	0	1.2998	0	2.3082	1.0995	0	0	0	2.2116	0	2.182	1.7371	2.186
OTU_4023	Bacteria	Bacteroidetes	SB-5	uncultured bacterium	NA	NA	NA	0	1.6104	0	0	0	0	0	0	0	0	2.3082	0	0	1.1238	1.7933	2.5466	1.9414	0	0	1.1266
OTU_4044	Bacteria	Bacteroidetes	SB-5	uncultured bacterium	NA	NA	NA	0	0	0	0	0	0	0	0	1.2998	0	0	0	0	0	0	2.2116	0	1.1238	0	0
OTU_6747	Bacteria	Bacteroidetes	SB-5	uncultured bacterium	NA	NA	NA	0	0	0	0	0	0	0	0	0	0	0	0	1.3023	1.1238	0	0	0	0	1.1156	1.1266
OTU_13214	Bacteria	Bacteroidetes	SB-5	uncultured bacterium	NA	NA	NA	0	0	0	0	0	0	0	0	0	0	0	0	0	0	0	0	0	0	1.1156	1.1266
OTU_16144	Bacteria	Bacteroidetes	SB-5	uncultured bacterium	NA	NA	NA	0	0	0	0	0	0	0	0	0	0	1.2126	0	0	1.7478	0	1.1445	0	0	1.7371	1.1266
OTU_19412	Bacteria	Bacteroidetes	SB-5	uncultured bacterium	NA	NA	NA	0	0	0	1.5811	0	0	0	0	0	0	0	0	0	0	0	1.7745	0	0	0	1.1266
OTU_42409	Bacteria	Bacteroidetes	SB-5	uncultured bacterium	NA	NA	NA	0	0	0	0	0	0	0	0	0	0	1.2126	0	0	1.1238	1.159	1.1445	1.2753	0	1.1156	0
OTU_98	Bacteria	Bacteroidetes	SB-5	uncultured bacterium	NA	NA	NA	0	0	0	0	0	0	0	0	4.6923	4.1939	4.6273	3.4964	5.2348	3.9213	3.5966	6.4622	5.6644	3.8044	4.3811	4.2289
OTU_227	Bacteria	Bacteroidetes	SB-5	uncultured bacterium	NA	NA	NA	0	0	0	0	0	0	0	0	3.9653	4.0506	3.1546	2.7472	3.4936	3.6772	1.7933	4.8503	3.628	2.7858	2.1701	3.6819
OTU_309	Bacteria	Bacteroidetes	SB-5	uncultured bacterium	NA	NA	NA	0	0	0	0	0	0	0	0	2.7757	2.9856	3.1546	2.974	3.0586	3.2102	1.159	3.8397	2.7402	1.1238	1.7371	1.7514
OTU_616	Bacteria	Bacteroidetes	SB-5	uncultured bacterium	NA	NA	NA	0	0	0	0	0	0	0	0	2.4292	3.2706	2.3082	3.1699	3.0586	1.1238	0	4.3484	3.7849	2.5153	2.5027	1.1266
OTU_1027	Bacteria	Bacteroidetes	SB-5	uncultured bacterium	NA	NA	NA	0	0	0	0	0	0	0	0	1.9723	0	2.3082	2.974	2.4326	1.7478	0	3.8397	2.3954	2.5153	2.7728	1.1266
OTU_1219	Bacteria	Bacteroidetes	SB-5	uncultured bacterium	NA	NA	NA	0	0	0	1.5811	0	0	0	0	0	3.5085	2.6485	1.0995	2.7793	1.1238	1.159	2.5466	2.3954	1.1238	0	1.1266
OTU_1448	Bacteria	Bacteroidetes	SB-5	uncultured bacterium	NA	NA	NA	0	0	0	0	0	0	0	0	1.2998	2.1571	3.5286	2.974	3.6702	1.7478	1.7933	3.8397	3.2514	2.5153	1.1156	1.1266
OTU_2174	Bacteria	Bacteroidetes	SB-5	uncultured bacterium	NA	NA	NA	0	0	0	0	0	0	0	0	1.2998	1.449	0	0	0	1.1238	0	2.2116	0	0	1.7371	0
OTU_3035	Bacteria	Bacteroidetes	SB-5	uncultured bacterium	NA	NA	NA	0	0	0	0	0	0	0	0	2.7757	0	0	1.0995	2.7793	0	0	2.5466	0	1.7478	0	0
OTU_4027	Bacteria	Bacteroidetes	SB-5	uncultured bacterium	NA	NA	NA	0	0	0	0	0	0	0	0	1.2998	0	0	0	0	1.1238	0	1.7745	0	0	0	1.1266
OTU_4896	Bacteria	Bacteroidetes	SB-5	uncultured bacterium	NA	NA	NA	0	0	0	0	0	0	0	0	1.2998	1.449	1.862	0	0	0	0	0	0	0	1.1156	1.1266
OTU_16388	Bacteria	Bacteroidetes	SB-5	uncultured bacterium	NA	NA	NA	0	0	0	0	0	0	0	0	0	0	0	0	0	0	0	0	1.2753	0	1.1156	0
OTU_56843	Bacteria	Bacteroidetes	SB-5	uncultured bacterium	NA	NA	NA	0	0	0	0	0	0	0	0	0	0	0	0	1.9755	0	0	1.1445	0	0	0	0
OTU_5980	Bacteria	Bacteroidetes	SB-5	NA	NA	NA	NA	0	0	0	0	0	0	0	0	0	0	1.2126	0	0	1.1238	0	0	0	0	0	0
OTU_6166	Bacteria	Bacteroidetes	SB-5	NA	NA	NA	NA	0	0	0	0	0	0	0	1.4698	1.2998	0	1.2126	1.0995	0	0	0	1.1445	0	1.1238	0	1.1266
OTU_7410	Bacteria	Bacteroidetes	SB-5	NA	NA	NA	NA	0	1.6104	0	0	0	0	0	1.4698	0	0	0	1.0995	0	1.1238	0	0	0	0	0	1.1266
OTU_4064	Bacteria	Bacteroidetes	SB-5	uncultured Bacteroidetes bacterium	NA	NA	NA	0	0	0	0	0	0	0	0	0	0	0	0	0	1.1238	0	1.1445	0	0	0	1.1266
OTU_66258	Bacteria	Bacteroidetes	SB-5	NA	NA	NA	NA	0	0	0	0	0	0	0	0	0	0	0	0	0	1.1238	0	0	1.2753	0	0	0
OTU_5997	Bacteria	Bacteroidetes	Cytophagia	Cytophagales	Cytophagaceae	uncultured	NA	0	0	0	0	0	0	0	0	1.2998	0	1.2126	0	0	0	0	0	0	0	0	0
OTU_5803	Bacteria	Bacteroidetes	Cytophagia	Cytophagales	Cytophagaceae	uncultured	NA	0	0	0	0	0	0	0	0	0	1.449	0	0	0	0	1.7933	1.1445	0	1.1238	0	0
OTU_7779	Bacteria	Bacteroidetes	Cytophagia	Cytophagales	Cytophagaceae	uncultured	NA	0	0	0	0	0	0	0	0	0	2.1571	1.2126	0	1.3023	0	1.7933	1.1445	0	0	0	0
OTU_35874	Bacteria	Bacteroidetes	Cytophagia	Cytophagales	Cytophagaceae	uncultured	NA	0	0	0	0	0	0	0	0	0	1.449	1.2126	0	0	0	2.2324	0	0	1.1238	0	0
OTU_5530	Bacteria	Bacteroidetes	Cytophagia	Cytophagales	Cytophagaceae	uncultured	NA	2.0142	1.6104	0	0	0	0	0	0	0	0	0	0	0	0	0	0	0	0	0	0
OTU_5525	Bacteria	Bacteroidetes	Cytophagia	Cytophagales	Cytophagaceae	uncultured	NA	0	2.3524	0	0	0	0	0	0	0	0	0	0	0	0	0	0	0	0	0	0
OTU_23886	Bacteria	Bacteroidetes	Cytophagia	Cytophagales	Cytophagaceae	uncultured	NA	2.0142	1.6104	0	0	0	0	0	0	0	0	0	0	0	0	0	0	0	0	0	0
OTU_24165	Bacteria	Bacteroidetes	Cytophagia	Cytophagales	Cytophagaceae	uncultured	NA	2.0142	0	1.4982	0	0	0	0	0	0	0	0	0	0	0	0	0	0	0	0	0
OTU_24486	Bacteria	Bacteroidetes	Cytophagia	Cytophagales	Cytophagaceae	uncultured	NA	2.0142	1.6104	0	0	0	0	0	0	0	0	0	0	0	0	0	0	0	0	0	0
OTU_12373	Bacteria	Bacteroidetes	Cytophagia	Cytophagales	Cytophagaceae	uncultured	uncultured bacterium	0	0	0	0	0	0	0	0	0	0	0	0	1.3023	0	0	0	1.2753	1.1238	0	0
OTU_40853	Bacteria	Bacteroidetes	Cytophagia	Cytophagales	Cytophagaceae	uncultured	NA	0	0	0	0	0	0	0	0	0	0	1.862	0	0	0	0	0	0	0	0	0
OTU_5934	Bacteria	Bacteroidetes	Bacteroidia	Bacteroidia Incertae Sedis	Draconibacteriaceae	uncultured	uncultured bacterium	0	0	1.4982	0	0	1.4226	0	0	0	0	0	0	0	0	0	0	0	0	0	0
OTU_3994	Bacteria	Bacteroidetes	Bacteroidia	Bacteroidia Incertae Sedis	Draconibacteriaceae	uncultured	uncultured soil bacterium	0	1.6104	0	0	1.6064	2.1248	2.213	3.743	0	0	0	0	0	0	0	0	0	0	0	0
OTU_61458	Bacteria	Bacteroidetes	Bacteroidia	Bacteroidia Incertae Sedis	Draconibacteriaceae	uncultured	uncultured soil bacterium	0	0	0	0	0	1.4226	0	1.4698	0	0	0	0	0	0	0	0	0	0	0	0
OTU_7927	Bacteria	Bacteroidetes	Bacteroidia	Bacteroidia Incertae Sedis	Draconibacteriaceae	uncultured	NA	0	0	0	0	0	3.2332	2.6903	2.6576	0	0	0	0	0	0	0	0	0	0	0	0
OTU_62955	Bacteria	Bacteroidetes	Bacteroidia	Bacteroidia Incertae Sedis	Draconibacteriaceae	uncultured	NA	0	0	0	0	0	2.1248	0	0	0	0	0	0	0	0	0	0	0	0	0	0
OTU_251	Bacteria	Bacteroidetes	Bacteroidia	Bacteroidia Incertae Sedis	Draconibacteriaceae	uncultured	NA	0	1.6104	1.4982	0	2.3477	0	0	0	3.2886	2.9856	3.8253	2.974	3.2924	3.9213	3.0701	3.9568	3.452	3.6772	3.5238	4.9348
OTU_2646	Bacteria	Bacteroidetes	Bacteroidia	Bacteroidia Incertae Sedis	Draconibacteriaceae	uncultured	NA	0	0	0	0	0	0	0	0	0	0	0	1.0995	0	1.1238	0	1.1445	2.7402	1.7478	1.7371	1.1266
OTU_4389	Bacteria	Bacteroidetes	Bacteroidia	Bacteroidia Incertae Sedis	Draconibacteriaceae	uncultured	NA	0	0	0	0	0	0	0	0	0	0	0	0	0	0	0	0	0	1.1238	0	1.1266
OTU_4888	Bacteria	Bacteroidetes	Bacteroidia	Bacteroidia Incertae Sedis	Draconibacteriaceae	uncultured	NA	0	0	0	0	0	0	0	0	1.2998	0	1.2126	0	0	0	1.159	0	0	0	0	1.7514
OTU_12791	Bacteria	Bacteroidetes	Bacteroidia	Bacteroidia Incertae Sedis	Draconibacteriaceae	uncultured	NA	0	0	0	0	0	0	0	0	0	0	0	0	0	0	1.159	0	0	0	1.1156	0
OTU_17784	Bacteria	Bacteroidetes	Bacteroidia	Bacteroidia Incertae Sedis	Draconibacteriaceae	uncultured	NA	0	0	0	0	0	0	0	0	0	1.449	0	0	0	1.1238	0	1.7745	1.2753	0	1.1156	2.186
OTU_20593	Bacteria	Bacteroidetes	Bacteroidia	Bacteroidia Incertae Sedis	Draconibacteriaceae	uncultured	NA	0	0	0	0	0	0	0	0	0	0	1.2126	0	0	0	0	1.7745	0	0	0	1.7514
OTU_1316	Bacteria	Bacteroidetes	Bacteroidia	Bacteroidia Incertae Sedis	Draconibacteriaceae	uncultured	NA	0	0	0	0	0	0	0	0	2.7757	0	0	0	0	2.182	1.159	1.1445	0	1.1238	0	0
OTU_1753	Bacteria	Bacteroidetes	Bacteroidia	Bacteroidia Incertae Sedis	Draconibacteriaceae	uncultured	NA	0	0	0	0	1.6064	0	0	0	1.2998	0	3.3537	0	0	0	1.159	0	1.2753	0	0	0
OTU_6213	Bacteria	Bacteroidetes	Bacteroidia	Bacteroidia Incertae Sedis	Draconibacteriaceae	uncultured	NA	0	1.6104	0	2.3173	1.6064	0	1.4948	0	0	0	0	0	0	0	0	0	0	0	0	0
OTU_6235	Bacteria	Bacteroidetes	Bacteroidia	Bacteroidia Incertae Sedis	Draconibacteriaceae	uncultured	NA	0	0	0	1.5811	1.6064	0	0	0	0	0	0	0	0	0	0	0	0	0	0	0
OTU_36825	Bacteria	Bacteroidetes	Bacteroidia	Bacteroidia Incertae Sedis	Draconibacteriaceae	uncultured	NA	0	0	0	0	0	0	0	1.4698	0	1.449	0	0	0	0	0	0	0	0	0	0
OTU_46503	Bacteria	Bacteroidetes	Bacteroidia	Bacteroidia Incertae Sedis	Draconibacteriaceae	uncultured	NA	0	0	0	1.5811	0	0	0	1.4698	0	0	0	0	0	0	0	0	0	0	0	0
OTU_65180	Bacteria	Bacteroidetes	Bacteroidia	Bacteroidia Incertae Sedis	Draconibacteriaceae	uncultured	NA	0	0	0	0	0	0	0	0	0	0	0	0	0	1.7478	0	0	0	0	0	0
OTU_10643	Bacteria	Bacteroidetes	Bacteroidia	Bacteroidia Incertae Sedis	Draconibacteriaceae	uncultured	NA	0	0	0	0	0	0	0	0	0	0	0	0	0	0	0	1.1445	1.2753	1.1238	1.1156	1.1266
OTU_5294	Bacteria	Bacteroidetes	Sphingobacteriia	Sphingobacteriales	Saprospiraceae	Haliscomenobacter	uncultured bacterium	0	0	0	0	0	0	0	0	1.2998	0	0	0	0	0	0	1.1445	0	0	0	0
OTU_30803	Bacteria	Bacteroidetes	Sphingobacteriia	Sphingobacteriales	Saprospiraceae	Haliscomenobacter	NA	0	0	0	0	0	0	0	0	1.2998	0	0	0	0	0	0	1.1445	0	0	0	0
OTU_920	Bacteria	Bacteroidetes	Sphingobacteriia	Sphingobacteriales	NA	NA	NA	4.662	3.7356	1.4982	0	0	0	0	1.4698	3.0548	0	0	0	0	0	0	0	0	1.1238	0	0
OTU_6176	Bacteria	Bacteroidetes	Sphingobacteriia	Sphingobacteriales	Chitinophagaceae	Ferruginibacter	NA	0	0	0	0	1.6064	0	0	0	3.8235	0	1.862	1.7162	0	0	0	1.7745	0	0	1.1156	0
OTU_17944	Bacteria	Bacteroidetes	Sphingobacteriia	Sphingobacteriales	Chitinophagaceae	Ferruginibacter	NA	0	0	0	0	0	0	0	0	1.2998	0	0	0	0	0	0	0	0	0	1.1156	0
OTU_3535	Bacteria	Bacteroidetes	Sphingobacteriia	Sphingobacteriales	Chitinophagaceae	Ferruginibacter	NA	2.8236	2.3524	2.2171	3.1648	2.8349	0	1.4948	0	0	0	0	0	0	0	0	0	0	0	0	0
OTU_5891	Bacteria	Bacteroidetes	Sphingobacteriia	Sphingobacteriales	Chitinophagaceae	Ferruginibacter	NA	0	0	2.6948	1.5811	0	1.4226	0	0	0	0	0	0	0	0	0	0	0	0	0	0
OTU_6230	Bacteria	Bacteroidetes	Sphingobacteriia	Sphingobacteriales	Chitinophagaceae	Ferruginibacter	NA	0	1.6104	2.2171	2.8024	2.3477	0	0	0	0	0	0	0	0	0	0	0	0	0	0	0
OTU_26743	Bacteria	Bacteroidetes	Sphingobacteriia	Sphingobacteriales	Chitinophagaceae	Ferruginibacter	NA	0	0	0	0	0	0	0	0	1.9723	0	0	0	0	0	0	0	0	0	0	0
OTU_1820	Bacteria	Bacteroidetes	Sphingobacteriia	Sphingobacteriales	Chitinophagaceae	Ferruginibacter	NA	0	0	0	0	0	0	0	0	0	4.0506	0	0	4.6124	0	0	2.5466	1.2753	0	0	0
OTU_2401	Bacteria	Bacteroidetes	Sphingobacteriia	Sphingobacteriales	Chitinophagaceae	Ferruginibacter	NA	0	0	0	0	0	0	0	0	0	2.1571	1.2126	0	2.7793	0	0	2.2116	1.2753	0	0	0
OTU_33831	Bacteria	Bacteroidetes	Sphingobacteriia	Sphingobacteriales	Chitinophagaceae	Ferruginibacter	NA	0	0	0	0	0	0	0	0	0	1.449	0	0	1.3023	0	0	0	0	0	0	0
OTU_57458	Bacteria	Bacteroidetes	Sphingobacteriia	Sphingobacteriales	Chitinophagaceae	Ferruginibacter	NA	0	0	0	0	0	0	0	0	0	0	0	0	1.9755	0	0	0	0	0	0	0
OTU_29029	Bacteria	Bacteroidetes	Sphingobacteriia	Sphingobacteriales	Chitinophagaceae	Ferruginibacter	NA	0	0	0	0	0	0	0	0	1.2998	1.449	0	0	0	0	0	0	0	0	0	0
OTU_48274	Bacteria	Bacteroidetes	Sphingobacteriia	Sphingobacteriales	Chitinophagaceae	Ferruginibacter	NA	0	0	0	0	0	0	0	0	0	0	0	1.0995	0	0	0	1.1445	0	0	0	0
OTU_1500	Bacteria	Bacteroidetes	Sphingobacteriia	Sphingobacteriales	Chitinophagaceae	Ferruginibacter	uncultured bacterium	0	0	0	0	0	0	0	0	3.4898	2.1571	4.0713	2.1468	1.3023	0	2.5686	2.5466	1.2753	1.1238	0	0
OTU_3143	Bacteria	Bacteroidetes	Sphingobacteriia	Sphingobacteriales	Chitinophagaceae	Ferruginibacter	uncultured bacterium	0	0	0	0	0	0	0	0	1.9723	1.449	1.2126	0	0	0	0	1.1445	0	0	0	0
OTU_5981	Bacteria	Bacteroidetes	Sphingobacteriia	Sphingobacteriales	Chitinophagaceae	Ferruginibacter	NA	0	0	0	0	0	0	0	0	1.9723	0	2.3082	0	0	0	1.159	1.1445	0	0	0	0
OTU_27206	Bacteria	Bacteroidetes	Sphingobacteriia	Sphingobacteriales	Chitinophagaceae	Ferruginibacter	NA	0	0	0	0	0	0	0	0	1.2998	0	0	0	1.3023	0	0	0	0	0	0	0
OTU_49361	Bacteria	Bacteroidetes	Sphingobacteriia	Sphingobacteriales	Chitinophagaceae	Ferruginibacter	NA	0	0	0	0	0	0	0	0	0	0	0	1.0995	0	0	0	1.1445	0	0	0	0
OTU_2957	Bacteria	Bacteroidetes	Sphingobacteriia	Sphingobacteriales	Chitinophagaceae	Dinghuibacter	NA	3.7179	2.3524	2.2171	1.5811	1.6064	2.9491	0	2.1826	0	0	0	0	0	0	0	1.1445	0	0	0	0
OTU_5913	Bacteria	Bacteroidetes	Sphingobacteriia	Sphingobacteriales	Chitinophagaceae	Dinghuibacter	uncultured bacterium	0	0	1.4982	0	0	0	1.4948	0	0	0	0	0	0	0	0	0	0	0	0	0
OTU_5183	Bacteria	Bacteroidetes	Sphingobacteriia	Sphingobacteriales	Chitinophagaceae	Dinghuibacter	uncultured bacterium	2.0142	1.6104	0	0	0	0	0	0	0	0	0	0	0	0	0	0	0	0	0	0
OTU_6294	Bacteria	Bacteroidetes	Sphingobacteriia	Sphingobacteriales	Chitinophagaceae	Dinghuibacter	uncultured bacterium	0	0	0	1.5811	0	1.4226	0	0	0	0	0	0	0	0	0	0	0	0	0	0
OTU_934	Bacteria	Bacteroidetes	Sphingobacteriia	Sphingobacteriales	Chitinophagaceae	Dinghuibacter	uncultured bacterium	5.1058	6.1035	4.9163	4.7493	3.4886	3.2332	0	2.1826	0	0	0	0	0	0	0	0	0	0	0	0
OTU_2948	Bacteria	Bacteroidetes	Sphingobacteriia	Sphingobacteriales	Chitinophagaceae	Dinghuibacter	uncultured bacterium	2.0142	3.2038	3.3397	2.3173	1.6064	0	0	0	0	0	0	0	0	0	0	0	0	0	0	0
OTU_3231	Bacteria	Bacteroidetes	Sphingobacteriia	Sphingobacteriales	Chitinophagaceae	Dinghuibacter	uncultured bacterium	3.7179	3.7356	3.3397	3.6951	1.6064	0	0	0	0	0	0	0	0	0	0	0	0	0	0	0
OTU_5045	Bacteria	Bacteroidetes	Sphingobacteriia	Sphingobacteriales	Chitinophagaceae	Dinghuibacter	uncultured bacterium	2.0142	3.2038	1.4982	1.5811	0	1.4226	0	0	0	0	0	0	0	0	0	0	0	0	0	0
OTU_5175	Bacteria	Bacteroidetes	Sphingobacteriia	Sphingobacteriales	Chitinophagaceae	Dinghuibacter	uncultured bacterium	2.0142	1.6104	2.6948	1.5811	0	1.4226	1.4948	0	0	0	0	0	0	0	0	0	0	0	0	0
OTU_32676	Bacteria	Bacteroidetes	Sphingobacteriia	Sphingobacteriales	Chitinophagaceae	Dinghuibacter	uncultured bacterium	0	1.6104	2.2171	1.5811	0	0	0	1.4698	0	0	0	0	0	0	0	0	0	0	0	0
OTU_38510	Bacteria	Bacteroidetes	Sphingobacteriia	Sphingobacteriales	Chitinophagaceae	Dinghuibacter	uncultured bacterium	0	1.6104	2.2171	1.5811	2.3477	0	0	0	0	0	0	0	0	0	0	0	0	0	0	0
OTU_6268	Bacteria	Bacteroidetes	Sphingobacteriia	Sphingobacteriales	Chitinophagaceae	Lacibacter	uncultured Bacteroidetes bacterium	0	0	1.4982	3.4542	0	0	0	0	0	0	0	0	0	0	0	0	0	0	0	0
OTU_47245	Bacteria	Bacteroidetes	Sphingobacteriia	Sphingobacteriales	Chitinophagaceae	Lacibacter	NA	0	0	0	1.5811	1.6064	0	0	0	0	0	0	0	0	0	0	0	0	0	0	0
OTU_5164	Bacteria	Bacteroidetes	Sphingobacteriia	Sphingobacteriales	Chitinophagaceae	uncultured	NA	2.8236	0	0	0	0	0	0	0	0	0	0	0	0	0	0	0	0	0	0	0
OTU_5503	Bacteria	Bacteroidetes	Sphingobacteriia	Sphingobacteriales	Chitinophagaceae	Terrimonas	uncultured bacterium	2.8236	1.6104	0	0	1.6064	1.4226	0	0	0	0	0	0	0	0	0	0	0	0	0	0
OTU_5959	Bacteria	Bacteroidetes	Sphingobacteriia	Sphingobacteriales	Chitinophagaceae	Terrimonas	uncultured Sphingobacteriales bacterium	0	2.3524	2.6948	3.4542	0	2.1248	1.4948	0	0	0	0	0	1.3023	0	0	0	0	0	0	0
OTU_5230	Bacteria	Bacteroidetes	Sphingobacteriia	Sphingobacteriales	Chitinophagaceae	Ferruginibacter	NA	0	0	0	0	0	0	0	0	1.2998	0	2.3082	0	0	0	0	0	0	0	0	0
OTU_4749	Bacteria	Bacteroidetes	Sphingobacteriia	Sphingobacteriales	Saprospiraceae	uncultured	NA	0	0	0	0	0	0	0	0	1.2998	0	0	0	0	0	0	0	0	0	1.1156	0
OTU_28294	Bacteria	Bacteroidetes	Sphingobacteriia	Sphingobacteriales	Saprospiraceae	uncultured	NA	0	0	0	0	0	0	0	0	1.9723	0	0	0	0	0	0	1.7745	0	0	0	0
OTU_11076	Bacteria	Bacteroidetes	Sphingobacteriia	Sphingobacteriales	Saprospiraceae	uncultured	NA	0	0	0	0	0	0	0	0	0	0	0	0	0	0	0	1.1445	0	1.1238	0	0
OTU_28947	Bacteria	Bacteroidetes	Sphingobacteriia	Sphingobacteriales	Saprospiraceae	uncultured	NA	0	0	0	0	0	0	0	0	1.2998	0	0	0	1.3023	0	0	0	0	0	0	0
OTU_48547	Bacteria	Bacteroidetes	Sphingobacteriia	Sphingobacteriales	Saprospiraceae	uncultured	NA	0	0	0	0	0	0	0	0	0	0	0	2.478	0	1.1238	0	0	0	0	0	0
OTU_51485	Bacteria	Bacteroidetes	Sphingobacteriia	Sphingobacteriales	Saprospiraceae	uncultured	NA	0	0	0	0	0	0	0	0	0	0	0	1.0995	0	0	0	1.1445	0	0	0	0
OTU_5118	Bacteria	Bacteroidetes	Sphingobacteriia	Sphingobacteriales	uncultured	uncultured bacterium	NA	2.8236	0	0	0	0	0	0	0	0	0	0	0	0	0	0	0	0	0	0	0
OTU_54405	Bacteria	Proteobacteria	Gammaproteobacteria	Acidithiobacillales	Acidithiobacillaceae	Acidithiobacillus	NA	0	0	0	0	1.6064	0	2.213	1.4698	0	0	0	0	0	0	0	0	0	0	0	0
OTU_958	Bacteria	Acidobacteria	Blastocatellia	Blastocatellales	Blastocatellaceae (Subgroup 4)	Stenotrophobacter	uncultured bacterium gp4	4.2658	3.7356	3.9633	3.1648	3.4886	2.595	2.6903	1.4698	0	0	0	0	0	0	0	0	0	0	0	0
OTU_1305	Bacteria	Acidobacteria	Blastocatellia	Blastocatellales	Blastocatellaceae (Subgroup 4)	Stenotrophobacter	uncultured bacterium gp4	3.3389	3.494	3.3397	2.8024	2.8349	2.1248	1.4948	0	0	0	0	0	0	0	0	0	0	0	0	0
OTU_1651	Bacteria	Acidobacteria	Blastocatellia	Blastocatellales	Blastocatellaceae (Subgroup 4)	Stenotrophobacter	uncultured bacterium gp4	2.8236	2.84	0	2.8024	2.3477	1.4226	0	0	0	0	0	0	1.3023	0	0	0	0	0	0	0
OTU_1687	Bacteria	Acidobacteria	Blastocatellia	Blastocatellales	Blastocatellaceae (Subgroup 4)	Stenotrophobacter	uncultured bacterium gp4	2.0142	2.84	2.2171	1.5811	2.3477	0	1.4948	0	0	0	0	0	0	0	0	0	0	0	0	0
OTU_2305	Bacteria	Acidobacteria	Blastocatellia	Blastocatellales	Blastocatellaceae (Subgroup 4)	uncultured	uncultured bacterium	0	1.6104	0	2.8024	2.8349	0	0	0	0	0	0	0	0	0	0	0	0	0	0	0
OTU_5077	Bacteria	Acidobacteria	Blastocatellia	Blastocatellales	Blastocatellaceae (Subgroup 4)	Stenotrophobacter	uncultured bacterium gp4	2.8236	0	1.4982	0	1.6064	1.4226	0	0	0	0	0	0	0	0	0	0	0	0	0	0
OTU_5492	Bacteria	Acidobacteria	Blastocatellia	Blastocatellales	Blastocatellaceae (Subgroup 4)	Stenotrophobacter	uncultured bacterium gp4	2.8236	3.2038	2.6948	2.8024	0	0	1.4948	0	0	0	0	0	0	0	0	0	0	0	0	0
OTU_5882	Bacteria	Acidobacteria	Blastocatellia	Blastocatellales	Blastocatellaceae (Subgroup 4)	Stenotrophobacter	uncultured bacterium gp4	0	0	2.2171	0	0	0	0	0	0	0	0	0	0	0	0	0	0	0	0	0
OTU_5905	Bacteria	Acidobacteria	Blastocatellia	Blastocatellales	Blastocatellaceae (Subgroup 4)	Stenotrophobacter	uncultured bacterium gp4	2.0142	1.6104	2.2171	2.3173	0	0	2.213	0	0	0	0	0	0	0	0	0	0	0	0	0
OTU_25910	Bacteria	Acidobacteria	Blastocatellia	Blastocatellales	Blastocatellaceae (Subgroup 4)	uncultured	uncultured bacterium	2.0142	2.3524	0	1.5811	0	0	0	0	0	0	0	0	0	0	0	0	0	0	0	0
OTU_31268	Bacteria	Acidobacteria	Blastocatellia	Blastocatellales	Blastocatellaceae (Subgroup 4)	Stenotrophobacter	uncultured bacterium gp4	0	1.6104	1.4982	0	0	0	0	0	0	0	0	0	0	0	0	0	0	0	0	0
OTU_37370	Bacteria	Acidobacteria	Blastocatellia	Blastocatellales	Blastocatellaceae (Subgroup 4)	Stenotrophobacter	uncultured bacterium gp4	0	0	1.4982	1.5811	0	0	1.4948	0	0	0	0	0	0	0	0	0	0	0	0	0
OTU_5064	Bacteria	Acidobacteria	Blastocatellia	Blastocatellales	Blastocatellaceae (Subgroup 4)	Stenotrophobacter	uncultured soil bacterium	2.0142	0	1.4982	0	0	0	0	0	0	0	0	0	0	0	0	0	0	0	0	0
OTU_5850	Bacteria	Acidobacteria	Blastocatellia	Blastocatellales	Blastocatellaceae (Subgroup 4)	Stenotrophobacter	uncultured Acidobacteria bacterium	0	1.6104	1.4982	0	0	0	0	0	0	0	0	0	0	0	0	0	0	0	0	0
OTU_33136	Bacteria	Acidobacteria	Blastocatellia	Blastocatellales	Blastocatellaceae (Subgroup 4)	Stenotrophobacter	uncultured soil bacterium	0	1.6104	0	1.5811	0	0	0	0	0	0	0	0	0	0	0	0	0	0	0	0
OTU_46519	Bacteria	Acidobacteria	Blastocatellia	Blastocatellales	Blastocatellaceae (Subgroup 4)	Stenotrophobacter	uncultured soil bacterium	0	0	0	1.5811	0	1.4226	0	0	0	0	0	0	0	0	0	0	0	0	0	0
OTU_2249	Bacteria	Acidobacteria	Blastocatellia	Blastocatellales	Blastocatellaceae (Subgroup 4)	uncultured	uncultured bacterium	3.3389	0	2.6948	1.5811	0	1.4226	0	0	0	0	0	0	0	0	0	0	0	0	0	0
OTU_5502	Bacteria	Acidobacteria	Blastocatellia	Blastocatellales	Blastocatellaceae (Subgroup 4)	uncultured	uncultured bacterium	2.0142	3.494	3.053	1.5811	0	0	1.4948	0	0	0	0	0	0	0	0	0	0	0	0	0
OTU_6288	Bacteria	Acidobacteria	Blastocatellia	Blastocatellales	Blastocatellaceae (Subgroup 4)	uncultured	uncultured bacterium	2.0142	0	2.6948	1.5811	0	0	1.4948	0	0	0	0	0	0	0	0	0	0	0	0	0
OTU_6683	Bacteria	Acidobacteria	Blastocatellia	Blastocatellales	Blastocatellaceae (Subgroup 4)	uncultured	uncultured bacterium	2.0142	0	0	0	1.6064	0	0	0	0	0	0	0	0	0	0	0	0	0	0	0
OTU_6711	Bacteria	Acidobacteria	Blastocatellia	Blastocatellales	Blastocatellaceae (Subgroup 4)	uncultured	uncultured bacterium	0	0	2.2171	1.5811	2.8349	1.4226	0	0	0	0	0	0	0	0	0	0	0	0	0	0
OTU_24147	Bacteria	Acidobacteria	Blastocatellia	Blastocatellales	Blastocatellaceae (Subgroup 4)	uncultured	uncultured bacterium	2.0142	0	0	1.5811	0	0	0	0	0	0	0	0	0	0	0	0	0	0	0	0
OTU_38245	Bacteria	Acidobacteria	Blastocatellia	Blastocatellales	Blastocatellaceae (Subgroup 4)	uncultured	uncultured bacterium	0	0	1.4982	0	1.6064	0	0	0	0	0	0	0	0	0	0	0	0	0	0	0
OTU_53203	Bacteria	Acidobacteria	Blastocatellia	Blastocatellales	Blastocatellaceae (Subgroup 4)	uncultured	uncultured bacterium	0	0	0	0	1.6064	1.4226	0	0	0	0	0	0	0	0	0	0	0	0	0	0
OTU_33430	Bacteria	Acidobacteria	Blastocatellia	Blastocatellales	Blastocatellaceae (Subgroup 4)	uncultured	uncultured Acidobacteria bacterium	0	1.6104	0	2.3173	1.6064	0	0	0	0	0	0	0	0	0	0	0	0	0	0	0
OTU_2968	Bacteria	Acidobacteria	Blastocatellia	Blastocatellales	Blastocatellaceae (Subgroup 4)	uncultured	uncultured bacterium	2.8236	1.6104	2.2171	1.5811	0	0	0	0	0	0	0	0	0	0	0	0	0	0	0	0
OTU_6703	Bacteria	Acidobacteria	Blastocatellia	Blastocatellales	Blastocatellaceae (Subgroup 4)	uncultured	uncultured bacterium	2.0142	2.84	1.4982	0	1.6064	0	0	0	0	0	0	0	0	0	0	0	0	0	0	0
OTU_5501	Bacteria	Chloroflexi	Anaerolineae	Anaerolineales	Anaerolineaceae	Ornatilinea	uncultured bacterium	2.0142	1.6104	0	0	0	0	0	0	0	0	0	0	0	0	0	0	0	0	0	0
OTU_24184	Bacteria	Chloroflexi	Anaerolineae	Anaerolineales	Anaerolineaceae	Ornatilinea	uncultured bacterium	2.8236	1.6104	1.4982	0	0	0	0	0	0	0	0	0	0	0	0	0	0	0	0	0
OTU_31490	Bacteria	Chloroflexi	Anaerolineae	Anaerolineales	Anaerolineaceae	Ornatilinea	uncultured bacterium	2.0142	2.84	1.4982	1.5811	0	0	0	0	0	0	0	0	0	0	0	0	0	0	0	0
OTU_37731	Bacteria	Chloroflexi	Anaerolineae	Anaerolineales	Anaerolineaceae	Ornatilinea	uncultured bacterium	0	0	2.2171	0	0	0	0	0	0	0	0	0	0	0	0	0	0	0	0	0
OTU_5563	Bacteria	Chloroflexi	SJA-15	NA	NA	NA	NA	0	1.6104	0	1.5811	1.6064	0	2.213	1.4698	0	0	0	0	0	0	0	0	0	0	0	0
OTU_63496	Bacteria	Chloroflexi	SJA-15	NA	NA	NA	NA	0	0	0	0	0	1.4226	0	1.4698	0	0	0	0	0	0	0	0	0	0	0	0
OTU_60563	Bacteria	Chloroflexi	SJA-15	NA	NA	NA	NA	0	0	0	0	0	1.4226	1.4948	0	0	0	0	0	0	0	0	0	0	0	0	0
OTU_75324	Bacteria	Chloroflexi	SJA-15	NA	NA	NA	NA	0	0	0	0	0	0	0	2.1826	0	0	0	0	0	0	0	0	0	0	0	0
OTU_37226	Bacteria	Chloroflexi	SJA-15	NA	NA	NA	NA	0	0	2.2171	0	0	0	0	0	0	0	0	0	0	0	0	0	0	0	0	0
OTU_39928	Bacteria	Chloroflexi	SJA-15	NA	NA	NA	NA	0	0	1.4982	0	0	0	0	1.4698	0	0	0	0	0	0	0	0	0	0	0	0
OTU_39849	Bacteria	Chloroflexi	SJA-15	NA	NA	NA	NA	0	0	1.4982	0	0	0	0	1.4698	0	0	0	0	0	0	0	0	0	0	0	0
OTU_53645	Bacteria	Chloroflexi	SJA-15	NA	NA	NA	NA	0	0	0	0	1.6064	0	1.4948	0	0	0	0	0	0	0	0	0	0	0	0	0
OTU_76283	Bacteria	Chloroflexi	SJA-15	NA	NA	NA	NA	0	0	0	0	0	0	0	2.1826	0	0	0	0	0	0	0	0	0	0	0	0
OTU_61277	Bacteria	Chloroflexi	SJA-15	NA	NA	NA	NA	0	0	0	0	0	1.4226	0	2.1826	0	0	0	0	0	0	0	0	0	0	0	0
OTU_46650	Bacteria	Chloroflexi	Caldilineae	Caldilineales	Caldilineaceae	uncultured	NA	0	0	0	1.5811	0	0	1.4948	0	0	0	0	0	0	0	0	0	0	0	0	0
OTU_28345	Bacteria	Chloroflexi	Caldilineae	Caldilineales	Caldilineaceae	uncultured	NA	0	0	0	0	0	0	0	0	1.2998	0	0	1.0995	0	0	0	0	0	0	0	0
OTU_5128	Bacteria	Chloroflexi	Caldilineae	Caldilineales	Caldilineaceae	uncultured	NA	2.0142	2.3524	1.4982	0	0	0	0	0	0	0	0	0	0	0	0	0	0	0	0	0
OTU_5334	Bacteria	Chloroflexi	Caldilineae	Caldilineales	Caldilineaceae	uncultured	NA	0	0	0	0	0	0	1.4948	0	1.2998	0	0	0	0	0	0	0	0	0	0	0
OTU_8412	Bacteria	Chloroflexi	Caldilineae	Caldilineales	Caldilineaceae	uncultured	NA	0	0	0	0	0	0	0	0	0	0	0	0	0	0	0	1.1445	1.2753	0	0	0
OTU_58722	Bacteria	Chloroflexi	Caldilineae	Caldilineales	Caldilineaceae	uncultured	NA	0	0	0	0	0	0	0	0	0	0	0	0	1.3023	0	0	1.1445	0	0	0	0
OTU_31971	Bacteria	Chloroflexi	Caldilineae	Caldilineales	Caldilineaceae	uncultured	NA	0	1.6104	0	0	1.6064	0	0	0	0	0	0	0	0	0	0	0	0	0	0	0
OTU_7166	Bacteria	Chloroflexi	Caldilineae	Caldilineales	Caldilineaceae	uncultured	NA	2.0142	0	0	0	0	1.4226	1.4948	0	0	0	0	0	0	0	0	0	0	0	0	0
OTU_33033	Bacteria	Chloroflexi	Anaerolineae	Anaerolineales	Anaerolineaceae	Ornatilinea	uncultured bacterium	0	1.6104	0	0	0	0	0	1.4698	0	0	0	0	0	0	0	0	0	0	0	0
OTU_7538	Bacteria	Chloroflexi	SHA-26	NA	NA	NA	NA	0	0	1.4982	0	0	0	1.4948	0	0	0	0	0	0	0	0	0	0	0	0	0
OTU_61062	Bacteria	Chloroflexi	SHA-26	NA	NA	NA	NA	0	0	0	0	0	2.1248	0	0	0	0	0	0	0	0	0	0	0	0	0	0
OTU_7878	Bacteria	Chloroflexi	SHA-26	NA	NA	NA	NA	0	0	0	0	0	0	0	2.1826	0	0	0	0	0	0	0	0	0	0	0	0
OTU_3821	Bacteria	Chloroflexi	SHA-26	NA	NA	NA	NA	0	0	1.4982	0	2.8349	1.4226	1.4948	1.4698	0	0	0	0	0	0	0	0	0	0	0	0
OTU_69823	Bacteria	Chloroflexi	SHA-26	NA	NA	NA	NA	0	0	0	0	0	0	1.4948	1.4698	0	0	0	0	0	0	0	0	0	0	0	0
OTU_69733	Bacteria	Chloroflexi	KD4-96	NA	NA	NA	NA	0	0	0	0	0	0	1.4948	2.1826	0	0	0	0	0	0	0	0	0	0	0	0
OTU_37365	Bacteria	Chloroflexi	KD4-96	NA	NA	NA	NA	0	0	1.4982	0	0	0	0	1.4698	0	0	0	0	0	0	0	0	0	0	0	0
OTU_7051	Bacteria	Chloroflexi	KD4-96	NA	NA	NA	NA	0	0	0	0	0	1.4226	1.4948	0	0	0	0	0	0	0	0	0	0	0	0	0
OTU_62327	Bacteria	Chloroflexi	KD4-96	NA	NA	NA	NA	0	0	0	0	0	2.1248	0	0	0	0	0	0	0	0	0	0	0	0	0	0
OTU_70214	Bacteria	Chloroflexi	KD4-96	NA	NA	NA	NA	0	0	0	0	0	0	1.4948	1.4698	0	0	0	0	0	0	0	0	0	0	0	0
OTU_75123	Bacteria	Chloroflexi	KD4-96	NA	NA	NA	NA	0	0	0	0	0	0	0	2.1826	0	0	0	0	0	0	0	0	0	0	0	0
OTU_44704	Bacteria	Chloroflexi	KD4-96	uncultured bacterium	NA	NA	NA	0	0	0	1.5811	1.6064	0	0	0	0	0	0	0	0	0	0	0	0	0	0	0
OTU_2456	Bacteria	Chloroflexi	KD4-96	uncultured bacterium	NA	NA	NA	2.0142	3.494	3.053	2.8024	3.4886	3.4704	2.6903	3.3001	0	0	0	0	0	0	0	0	0	0	0	0
OTU_6615	Bacteria	Chloroflexi	KD4-96	uncultured bacterium	NA	NA	NA	0	0	1.4982	0	2.3477	1.4226	1.4948	1.4698	0	0	0	0	0	0	0	0	0	0	0	0
OTU_32313	Bacteria	Chloroflexi	KD4-96	NA	NA	NA	NA	0	2.3524	0	1.5811	1.6064	0	0	1.4698	0	0	0	0	0	0	0	0	0	0	0	0
OTU_44640	Bacteria	Chloroflexi	KD4-96	uncultured bacterium	NA	NA	NA	0	0	0	1.5811	0	1.4226	0	0	0	0	0	0	0	0	0	0	0	0	0	0
OTU_45088	Bacteria	Chloroflexi	KD4-96	uncultured bacterium	NA	NA	NA	0	0	0	1.5811	0	1.4226	0	0	0	0	0	0	0	0	0	0	0	0	0	0
OTU_3373	Bacteria	Chloroflexi	KD4-96	NA	NA	NA	NA	0	0	0	2.3173	0	3.2332	1.4948	0	0	0	0	0	0	0	0	0	0	0	0	0
OTU_7486	Bacteria	Chloroflexi	KD4-96	NA	NA	NA	NA	0	0	0	1.5811	0	0	1.4948	0	0	0	0	0	0	0	0	0	0	0	0	0
OTU_52290	Bacteria	Chloroflexi	KD4-96	NA	NA	NA	NA	0	0	0	0	2.3477	0	0	0	0	0	0	0	0	0	0	0	0	0	0	0
OTU_7520	Bacteria	Chloroflexi	KD4-96	NA	NA	NA	NA	0	0	1.4982	0	0	0	1.4948	0	0	0	0	0	0	0	0	0	0	0	0	0
OTU_32589	Bacteria	Chloroflexi	KD4-96	NA	NA	NA	NA	0	2.3524	2.2171	1.5811	0	1.4226	1.4948	0	0	0	0	0	0	0	0	0	0	0	0	0
OTU_31531	Bacteria	Chloroflexi	KD4-96	NA	NA	NA	NA	0	2.3524	0	0	0	0	0	0	0	0	0	0	0	0	0	0	0	0	0	0
OTU_25972	Bacteria	Chloroflexi	KD4-96	NA	NA	NA	NA	2.0142	0	1.4982	0	0	0	0	0	0	0	0	0	0	0	0	0	0	0	0	0
OTU_33471	Bacteria	Chloroflexi	KD4-96	NA	NA	NA	NA	0	1.6104	0	0	0	0	1.4948	0	0	0	0	0	0	0	0	0	0	0	0	0
OTU_44712	Bacteria	Chloroflexi	KD4-96	NA	NA	NA	NA	0	0	0	1.5811	0	1.4226	0	0	0	0	0	0	0	0	0	0	0	0	0	0
OTU_61002	Bacteria	Chloroflexi	KD4-96	NA	NA	NA	NA	0	0	0	0	0	1.4226	1.4948	0	0	0	0	0	0	0	0	0	0	0	0	0
OTU_3186	Bacteria	Saccharibacteria	NA	NA	NA	NA	NA	0	0	0	0	0	0	0	0	0	1.449	1.2126	1.0995	0	0	0	0	0	0	0	2.186
OTU_22642	Bacteria	Saccharibacteria	NA	NA	NA	NA	NA	0	0	0	0	0	0	0	0	1.2998	0	1.2126	0	1.3023	0	0	0	0	0	0	1.1266
OTU_66015	Bacteria	Saccharibacteria	NA	NA	NA	NA	NA	0	0	0	0	0	0	0	0	0	0	0	0	0	1.1238	1.159	0	0	0	0	0
OTU_4837	Bacteria	Saccharibacteria	NA	NA	NA	NA	NA	0	0	0	0	0	0	0	0	0	0	0	0	0	0	0	0	0	0	0	1.7514
OTU_5793	Bacteria	Saccharibacteria	uncultured bacterium	NA	NA	NA	NA	0	0	0	0	0	0	0	0	0	1.449	0	0	0	1.1238	1.159	0	0	0	0	0
OTU_2050	Bacteria	Saccharibacteria	uncultured bacterium	NA	NA	NA	NA	0	0	0	0	0	0	0	0	0	0	1.2126	0	0	1.1238	0	1.1445	0	0	1.1156	1.1266
OTU_55054	Bacteria	Saccharibacteria	uncultured bacterium	NA	NA	NA	NA	0	0	0	0	0	0	0	0	0	0	0	0	2.4326	1.1238	1.159	0	1.2753	0	0	1.1266
OTU_64720	Bacteria	Saccharibacteria	uncultured bacterium	NA	NA	NA	NA	0	0	0	0	0	0	0	0	0	0	0	0	0	1.1238	1.159	0	0	0	0	0
OTU_26324	Bacteria	Saccharibacteria	NA	NA	NA	NA	NA	0	0	0	0	0	0	0	0	1.2998	0	1.2126	0	0	0	0	0	0	0	0	0
OTU_11092	Bacteria	Saccharibacteria	uncultured bacterium	NA	NA	NA	NA	0	0	0	0	0	0	0	0	0	0	0	0	0	0	0	0	0	1.1238	0	1.1266
OTU_6899	Bacteria	Saccharibacteria	NA	NA	NA	NA	NA	0	0	0	0	0	0	0	0	0	0	0	0	1.3023	0	0	0	0	1.1238	1.1156	0
OTU_12831	Bacteria	Saccharibacteria	uncultured bacterium	NA	NA	NA	NA	0	0	0	0	0	0	0	0	0	0	0	0	0	0	0	0	1.2753	0	1.7371	0
OTU_4766	Bacteria	Saccharibacteria	NA	NA	NA	NA	NA	0	0	0	0	0	0	0	0	0	0	0	0	1.3023	0	1.7933	0	0	0	0	1.1266
OTU_8879	Bacteria	Saccharibacteria	NA	NA	NA	NA	NA	0	0	0	0	0	0	0	0	0	0	0	0	0	0	0	1.1445	0	1.1238	0	0
OTU_6227	Bacteria	Chloroflexi	TK10	NA	NA	NA	NA	0	0	0	1.5811	0	1.4226	0	0	0	0	0	0	0	0	0	0	0	0	0	0
OTU_7070	Bacteria	Chloroflexi	TK10	NA	NA	NA	NA	0	1.6104	0	0	0	1.4226	0	0	0	0	0	0	0	0	0	0	0	0	0	0
OTU_7926	Bacteria	Chloroflexi	TK10	NA	NA	NA	NA	0	0	1.4982	2.3173	0	1.4226	0	2.6576	0	0	0	0	0	0	0	0	0	0	0	0
OTU_7455	Bacteria	Chloroflexi	TK10	NA	NA	NA	NA	0	0	0	1.5811	0	0	1.4948	1.4698	0	0	0	0	0	0	0	0	0	0	0	0
OTU_46625	Bacteria	Chloroflexi	TK10	NA	NA	NA	NA	0	0	0	1.5811	0	1.4226	0	0	0	0	0	0	0	0	0	0	0	0	0	0
OTU_1760	Bacteria	Chloroflexi	TK10	NA	NA	NA	NA	0	0	1.4982	3.1648	2.3477	1.4226	3.335	1.4698	0	0	0	0	0	0	0	0	0	0	0	0
OTU_6622	Bacteria	Chloroflexi	TK10	NA	NA	NA	NA	0	0	0	1.5811	1.6064	0	1.4948	2.1826	0	0	0	0	0	0	0	0	0	0	0	0
OTU_31910	Bacteria	Chloroflexi	TK10	NA	NA	NA	NA	0	1.6104	0	1.5811	0	0	0	0	0	0	0	0	0	0	0	0	0	0	0	0
OTU_60710	Bacteria	Chloroflexi	TK10	NA	NA	NA	NA	0	0	0	0	0	2.1248	0	0	0	0	0	0	0	0	0	0	0	0	0	0
OTU_3834	Bacteria	Chloroflexi	TK10	NA	NA	NA	NA	0	0	0	2.3173	3.1985	0	2.6903	0	0	0	0	0	0	0	0	0	0	0	0	0
OTU_5941	Bacteria	Chloroflexi	TK10	NA	NA	NA	NA	0	0	2.2171	0	0	1.4226	1.4948	0	0	0	0	0	0	0	0	0	0	0	0	0
OTU_7170	Bacteria	Chloroflexi	TK10	NA	NA	NA	NA	0	0	0	0	1.6064	1.4226	0	0	0	0	0	0	0	0	0	0	0	0	0	0
OTU_45129	Bacteria	Chloroflexi	TK10	NA	NA	NA	NA	0	0	0	1.5811	0	0	2.6903	1.4698	0	0	0	0	0	0	0	0	0	0	0	0
OTU_1729	Bacteria	Chloroflexi	TK10	NA	NA	NA	NA	0	0	2.2171	2.8024	1.6064	1.4226	2.6903	0	0	0	0	0	0	0	0	0	0	0	0	0
OTU_2506	Bacteria	Chloroflexi	TK10	NA	NA	NA	NA	0	0	1.4982	2.3173	0	2.595	3.0484	0	0	0	0	0	0	0	0	0	0	0	0	0
OTU_6311	Bacteria	Chloroflexi	TK10	NA	NA	NA	NA	0	0	0	2.3173	2.3477	2.1248	0	1.4698	0	0	0	0	0	0	0	0	0	0	0	0
OTU_7490	Bacteria	Chloroflexi	TK10	NA	NA	NA	NA	0	0	0	3.1648	0	2.1248	3.0484	0	0	0	0	0	0	0	0	0	0	0	0	0
OTU_1485	Bacteria	Chloroflexi	TK10	NA	NA	NA	NA	0	0	1.4982	3.6951	3.1985	2.1248	2.6903	1.4698	0	0	0	0	0	0	0	0	0	0	0	0
OTU_45595	Bacteria	Chloroflexi	TK10	NA	NA	NA	NA	0	0	0	1.5811	0	1.4226	0	0	0	0	0	0	0	0	0	0	0	0	0	0
OTU_5910	Bacteria	Chloroflexi	TK10	NA	NA	NA	NA	0	0	2.2171	0	1.6064	0	2.213	0	0	0	0	0	0	0	0	0	0	0	0	0
OTU_32391	Bacteria	Chloroflexi	TK10	NA	NA	NA	NA	0	1.6104	0	0	0	0	0	0	0	0	0	0	1.3023	0	0	0	0	0	0	0
OTU_44807	Bacteria	Chloroflexi	TK10	NA	NA	NA	NA	0	0	0	2.3173	0	0	0	0	0	0	0	0	0	0	0	0	0	0	0	0
OTU_38352	Bacteria	Chloroflexi	TK10	NA	NA	NA	NA	0	0	1.4982	0	0	2.1248	0	1.4698	0	0	0	0	0	0	0	0	0	0	0	0
OTU_7562	Bacteria	Chloroflexi	NA	NA	NA	NA	NA	0	0	0	0	0	0	2.213	0	0	0	0	0	0	0	0	0	0	0	0	0
OTU_52507	Bacteria	Chloroflexi	NA	NA	NA	NA	NA	0	0	0	0	1.6064	0	1.4948	0	0	0	0	0	0	0	0	0	0	0	0	0
OTU_76461	Bacteria	Chloroflexi	NA	NA	NA	NA	NA	0	0	0	0	0	0	0	2.1826	0	0	0	0	0	0	0	0	0	0	0	0
OTU_17068	Bacteria	Chloroflexi	Ktedonobacteria	C0119	NA	NA	NA	0	0	0	0	0	0	0	0	0	0	1.2126	0	0	0	0	0	0	0	1.1156	0
OTU_66900	Bacteria	Chloroflexi	JG30-KF-CM66	NA	NA	NA	NA	0	0	0	0	0	0	0	1.4698	0	0	0	0	0	1.1238	0	0	0	0	0	0
OTU_21397	Bacteria	Chloroflexi	SBR2076	NA	NA	NA	NA	0	0	0	0	0	1.4226	3.0484	0	0	1.449	1.2126	0	0	0	0	0	0	0	0	1.1266
OTU_53797	Bacteria	Chloroflexi	SBR2076	NA	NA	NA	NA	0	0	0	0	1.6064	0	0	0	0	0	0	0	0	0	1.159	0	0	0	0	0
OTU_6305	Bacteria	Acidobacteria	Holophagae	Holophagales	Holophagaceae	Geothrix	NA	0	0	0	1.5811	2.3477	2.1248	2.6903	0	0	0	0	0	0	0	0	0	0	0	0	0
OTU_53229	Bacteria	Acidobacteria	Holophagae	Holophagales	Holophagaceae	Geothrix	NA	0	0	0	0	1.6064	0	1.4948	0	0	0	0	0	0	0	0	0	0	0	0	0
OTU_668	Bacteria	Acidobacteria	Holophagae	Holophagales	Holophagaceae	uncultured	Acidobacteria bacterium enrichment culture clone CV-10	0	0	0	0	0	0	0	0	4.4241	4.6566	3.6846	2.974	1.9755	2.5153	1.159	2.2116	1.9414	3.0135	0	1.1266
OTU_3063	Bacteria	Acidobacteria	Holophagae	Holophagales	Holophagaceae	uncultured	Acidobacteria bacterium enrichment culture clone CV-10	0	0	0	0	0	0	0	0	1.9723	0	1.862	1.0995	0	0	0	0	0	1.1238	0	0
OTU_5965	Bacteria	Acidobacteria	Holophagae	Holophagales	Holophagaceae	uncultured	Acidobacteria bacterium enrichment culture clone CV-10	0	0	0	0	0	0	0	0	1.9723	0	1.2126	2.1468	0	1.1238	1.159	0	0	0	0	0
OTU_6559	Bacteria	Acidobacteria	Holophagae	Holophagales	Holophagaceae	uncultured	Acidobacteria bacterium enrichment culture clone CV-10	0	0	0	0	0	0	0	0	1.2998	1.449	1.862	1.0995	1.3023	0	1.159	0	0	0	0	0
OTU_28344	Bacteria	Acidobacteria	Holophagae	Holophagales	Holophagaceae	uncultured	uncultured Acidobacteria bacterium	0	0	0	0	0	0	0	0	1.2998	0	1.2126	2.1468	0	0	0	0	0	0	0	0
OTU_26182	Bacteria	Acidobacteria	Holophagae	Holophagales	Holophagaceae	uncultured	uncultured Acidobacteria bacterium	0	0	0	0	0	0	0	0	1.9723	0	0	1.0995	1.3023	0	0	0	0	0	0	0
OTU_5874	Bacteria	Acidobacteria	Subgroup 17	uncultured soil bacterium	NA	NA	NA	0	2.3524	2.2171	0	2.3477	1.4226	0	1.4698	0	0	0	0	0	0	0	0	0	0	0	0
OTU_38842	Bacteria	Acidobacteria	Subgroup 17	uncultured Acidobacteria bacterium	NA	NA	NA	0	0	2.6948	0	0	0	0	2.1826	0	0	0	0	0	0	0	0	0	0	0	0
OTU_61623	Bacteria	Acidobacteria	Holophagae	Subgroup 7	NA	NA	NA	0	0	0	0	0	1.4226	0	1.4698	0	0	0	0	0	0	0	0	0	0	0	0
OTU_7595	Bacteria	Acidobacteria	Holophagae	Subgroup 7	uncultured Acidobacteria bacterium	NA	NA	0	0	1.4982	0	0	0	1.4948	0	0	0	0	0	1.3023	0	1.159	0	0	0	0	0
OTU_16543	Bacteria	Acidobacteria	Holophagae	Subgroup 7	uncultured Acidobacteria bacterium	NA	NA	2.0142	0	0	0	0	0	0	0	0	0	0	0	0	0	1.159	0	1.2753	0	1.1156	1.1266
OTU_18361	Bacteria	Acidobacteria	Holophagae	Subgroup 7	uncultured Acidobacteria bacterium	NA	NA	0	0	0	0	0	0	0	0	0	0	0	0	0	1.1238	0	0	0	0	1.1156	0
OTU_11975	Bacteria	Acidobacteria	Holophagae	Subgroup 7	NA	NA	NA	0	0	0	0	0	0	0	0	0	0	0	0	0	1.1238	0	0	0	1.1238	0	0
OTU_50386	Bacteria	Acidobacteria	Holophagae	Subgroup 7	uncultured bacterium	NA	NA	0	0	0	0	0	1.4226	0	0	0	0	0	1.0995	0	0	0	0	0	0	0	0
OTU_52512	Bacteria	Acidobacteria	Holophagae	Subgroup 7	uncultured bacterium	NA	NA	0	0	0	0	1.6064	0	1.4948	0	0	0	0	0	0	0	0	0	0	0	0	0
OTU_52467	Bacteria	Acidobacteria	Holophagae	Subgroup 7	NA	NA	NA	0	0	0	0	2.3477	0	0	0	0	0	0	0	0	0	0	0	0	0	0	0
OTU_1106	Bacteria	Acidobacteria	Holophagae	Subgroup 7	NA	NA	NA	2.8236	4.7915	5.5983	4.082	4.4229	4.4038	1.4948	2.1826	0	0	0	0	0	0	0	0	0	0	0	0
OTU_1727	Bacteria	Acidobacteria	Holophagae	Subgroup 7	NA	NA	NA	0	3.2038	3.053	2.3173	3.1985	0	0	0	0	0	0	0	0	0	0	0	0	0	0	0
OTU_2131	Bacteria	Acidobacteria	Holophagae	Subgroup 7	NA	NA	NA	3.3389	1.6104	2.2171	2.3173	1.6064	0	0	0	0	0	0	0	0	0	0	0	0	0	0	0
OTU_2187	Bacteria	Acidobacteria	Holophagae	Subgroup 7	NA	NA	NA	0	1.6104	1.4982	0	3.1985	0	1.4948	0	0	0	0	0	0	0	0	0	0	0	0	0
OTU_2240	Bacteria	Acidobacteria	Holophagae	Subgroup 7	NA	NA	NA	0	1.6104	2.6948	2.8024	1.6064	1.4226	0	0	0	0	0	0	0	0	0	0	0	0	0	0
OTU_2376	Bacteria	Acidobacteria	Holophagae	Subgroup 7	NA	NA	NA	0	1.6104	2.2171	0	3.1985	2.595	0	1.4698	0	0	0	0	0	0	0	0	0	0	0	0
OTU_3098	Bacteria	Acidobacteria	Holophagae	Subgroup 7	NA	NA	NA	0	2.3524	0	0	1.6064	1.4226	0	0	0	0	0	0	0	0	0	0	0	0	0	0
OTU_6309	Bacteria	Acidobacteria	Holophagae	Subgroup 7	NA	NA	NA	2.0142	0	1.4982	1.5811	0	0	0	0	0	0	0	0	0	0	0	0	0	0	0	0
OTU_6672	Bacteria	Acidobacteria	Holophagae	Subgroup 7	NA	NA	NA	0	1.6104	0	0	2.3477	1.4226	0	0	0	0	0	0	0	0	0	0	0	0	0	0
OTU_7157	Bacteria	Acidobacteria	Holophagae	Subgroup 7	NA	NA	NA	0	1.6104	1.4982	1.5811	0	1.4226	0	0	0	0	0	0	0	0	0	0	0	0	0	0
OTU_32945	Bacteria	Acidobacteria	Holophagae	Subgroup 7	NA	NA	NA	0	1.6104	1.4982	2.8024	1.6064	1.4226	0	0	0	0	0	0	0	0	0	0	0	0	0	0
OTU_53008	Bacteria	Acidobacteria	Holophagae	Subgroup 7	NA	NA	NA	0	0	1.4982	0	2.3477	0	1.4948	0	0	0	0	0	0	0	0	0	0	0	0	0
OTU_2439	Bacteria	Acidobacteria	Holophagae	Subgroup 7	NA	NA	NA	2.0142	1.6104	2.6948	3.9015	3.7301	3.2332	1.4948	1.4698	0	0	0	0	0	0	0	0	0	0	0	0
OTU_6223	Bacteria	Acidobacteria	Holophagae	Subgroup 7	NA	NA	NA	0	0	0	2.3173	1.6064	0	1.4948	0	0	0	0	0	0	0	0	0	0	0	0	0
OTU_38342	Bacteria	Acidobacteria	Holophagae	Subgroup 7	NA	NA	NA	0	0	2.6948	0	0	2.1248	0	0	0	0	0	0	0	0	0	0	0	0	0	0
OTU_39324	Bacteria	Acidobacteria	Holophagae	Subgroup 7	NA	NA	NA	0	0	1.4982	1.5811	0	2.1248	0	0	0	0	0	0	0	0	0	0	0	0	0	0
OTU_5888	Bacteria	Acidobacteria	Holophagae	Subgroup 7	NA	NA	NA	0	0	2.6948	1.5811	0	0	1.4948	0	0	0	0	0	0	0	0	0	0	0	0	0
OTU_6272	Bacteria	Acidobacteria	Holophagae	Subgroup 7	NA	NA	NA	0	0	1.4982	1.5811	0	0	0	0	0	0	0	0	0	0	0	0	0	0	0	0
OTU_7112	Bacteria	Acidobacteria	Holophagae	Subgroup 7	NA	NA	NA	0	1.6104	1.4982	0	0	2.1248	0	1.4698	0	0	0	0	0	0	0	0	0	0	0	0
OTU_32309	Bacteria	Acidobacteria	Holophagae	Subgroup 7	NA	NA	NA	0	1.6104	0	1.5811	0	0	0	0	0	0	0	0	0	0	0	0	0	0	0	0
OTU_38741	Bacteria	Acidobacteria	Holophagae	Subgroup 7	NA	NA	NA	0	0	1.4982	0	1.6064	0	0	0	0	0	0	0	0	0	0	0	0	0	0	0
OTU_39063	Bacteria	Acidobacteria	Holophagae	Subgroup 7	NA	NA	NA	0	0	1.4982	0	1.6064	0	1.4948	0	0	0	0	0	0	0	0	0	0	0	0	0
OTU_6643	Bacteria	Firmicutes	Clostridia	Clostridiales	Ruminococcaceae	NA	NA	0	0	0	0	1.6064	0	1.4948	0	0	0	0	0	0	0	0	0	0	0	0	0
OTU_2001	Bacteria	Firmicutes	Clostridia	Clostridiales	Ruminococcaceae	Saccharofermentans	NA	0	0	0	0	0	0	0	0	1.9723	0	0	1.0995	0	1.1238	2.5686	0	0	2.182	1.1156	1.7514
OTU_4759	Bacteria	Firmicutes	Clostridia	Clostridiales	Ruminococcaceae	Saccharofermentans	NA	0	0	0	0	0	0	1.4948	0	0	0	0	0	0	0	0	0	1.2753	0	1.7371	2.7902
OTU_10683	Bacteria	Firmicutes	Clostridia	Clostridiales	Ruminococcaceae	Saccharofermentans	NA	0	0	0	0	0	0	0	0	0	0	0	0	1.3023	1.1238	0	1.7745	0	1.1238	1.1156	0
OTU_73295	Bacteria	Firmicutes	Clostridia	Clostridiales	Ruminococcaceae	Saccharofermentans	NA	0	0	0	0	0	0	0	1.4698	0	0	0	0	0	0	1.159	0	0	0	0	0
OTU_3706	Bacteria	Firmicutes	Clostridia	Clostridiales	Christensenellaceae	Christensenellaceae R-7 group	NA	0	0	1.4982	2.3173	2.3477	2.595	3.335	2.6576	0	0	0	0	0	0	2.841	1.1445	1.2753	1.1238	1.1156	1.1266
OTU_4105	Bacteria	Firmicutes	Clostridia	Clostridiales	Christensenellaceae	Christensenellaceae R-7 group	NA	0	0	0	0	0	0	1.4948	0	0	0	0	0	0	1.1238	0	0	1.2753	0	0	0
OTU_4815	Bacteria	Firmicutes	Clostridia	Clostridiales	Christensenellaceae	Christensenellaceae R-7 group	NA	0	0	0	0	0	0	0	0	0	0	0	0	0	0	0	0	0	0	1.1156	1.1266
OTU_6406	Bacteria	Firmicutes	Clostridia	Clostridiales	Christensenellaceae	Christensenellaceae R-7 group	NA	0	0	0	1.5811	0	1.4226	0	0	0	0	0	1.0995	0	0	0	0	0	0	0	0
OTU_7314	Bacteria	Firmicutes	Clostridia	Clostridiales	Christensenellaceae	Christensenellaceae R-7 group	NA	0	0	0	1.5811	0	0	0	0	0	0	0	0	0	1.1238	0	1.1445	0	1.1238	0	1.1266
OTU_63184	Bacteria	Firmicutes	Clostridia	Clostridiales	Christensenellaceae	Christensenellaceae R-7 group	NA	0	0	0	0	0	1.4226	0	0	0	0	0	0	0	0	0	1.1445	0	0	0	0
OTU_2088	Bacteria	Firmicutes	Clostridia	Clostridiales	Christensenellaceae	Christensenellaceae R-7 group	NA	0	0	0	0	0	0	1.4948	0	0	0	0	1.0995	1.3023	1.7478	1.159	0	0	1.1238	1.1156	1.7514
OTU_4899	Bacteria	Firmicutes	Clostridia	Clostridiales	Christensenellaceae	Christensenellaceae R-7 group	NA	0	0	0	0	0	0	0	1.4698	0	0	1.2126	0	0	0	1.159	2.2116	1.2753	1.7478	1.1156	2.186
OTU_5013	Bacteria	Firmicutes	Clostridia	Clostridiales	Christensenellaceae	Christensenellaceae R-7 group	NA	0	0	0	0	0	0	0	0	0	0	0	0	0	0	1.159	0	1.2753	0	1.7371	2.7902
OTU_7269	Bacteria	Firmicutes	Clostridia	Clostridiales	Christensenellaceae	Christensenellaceae R-7 group	NA	0	0	0	0	0	0	0	0	0	0	0	0	0	1.1238	0	0	0	1.7478	0	0
OTU_14380	Bacteria	Firmicutes	Clostridia	Clostridiales	Christensenellaceae	Christensenellaceae R-7 group	NA	0	0	0	0	0	0	0	0	0	0	0	0	0	0	0	0	0	0	1.1156	2.186
OTU_17743	Bacteria	Firmicutes	Clostridia	Clostridiales	Christensenellaceae	Christensenellaceae R-7 group	NA	0	0	0	0	0	0	0	0	0	0	0	0	0	0	0	0	0	0	1.1156	1.1266
OTU_19468	Bacteria	Firmicutes	Clostridia	Clostridiales	Christensenellaceae	Christensenellaceae R-7 group	NA	0	0	0	0	0	0	0	0	0	0	0	0	0	0	1.159	0	0	0	0	1.1266
OTU_50898	Bacteria	Firmicutes	Clostridia	Clostridiales	Christensenellaceae	Christensenellaceae R-7 group	NA	0	0	0	0	0	0	0	0	0	0	0	1.0995	1.3023	0	0	0	0	0	0	0
OTU_19921	Bacteria	Firmicutes	Clostridia	Clostridiales	Christensenellaceae	Christensenellaceae R-7 group	NA	0	0	0	0	0	0	0	0	0	0	0	0	0	0	0	1.1445	0	0	0	1.1266
OTU_2713	Bacteria	Firmicutes	Clostridia	Clostridiales	Christensenellaceae	Christensenellaceae R-7 group	NA	0	0	0	0	0	0	0	0	0	0	0	0	0	0	0	1.1445	0	1.1238	0	1.1266
OTU_18914	Bacteria	Firmicutes	Clostridia	Clostridiales	Christensenellaceae	Christensenellaceae R-7 group	NA	0	0	0	0	0	0	0	0	0	0	0	0	0	0	0	0	1.9414	0	0	2.186
OTU_13103	Bacteria	Firmicutes	Clostridia	Clostridiales	Christensenellaceae	Christensenellaceae R-7 group	uncultured soil bacterium	0	0	0	0	0	0	2.213	1.4698	0	0	0	0	0	1.1238	0	0	0	0	1.1156	0
OTU_933	Bacteria	Firmicutes	Clostridia	Clostridiales	Christensenellaceae	Christensenellaceae R-7 group	uncultured soil bacterium	0	2.3524	2.6948	0	3.1985	4.1544	3.574	3.5385	1.2998	0	1.2126	1.7162	1.3023	1.1238	1.7933	1.7745	1.9414	1.7478	2.7728	2.186
OTU_1292	Bacteria	Firmicutes	Clostridia	Clostridiales	Christensenellaceae	Christensenellaceae R-7 group	NA	0	0	2.2171	2.8024	2.8349	3.6741	2.213	3.743	0	0	0	0	0	2.182	1.7933	0	1.9414	1.1238	1.7371	3.018
OTU_2523	Bacteria	Firmicutes	Clostridia	Clostridiales	Christensenellaceae	Christensenellaceae R-7 group	uncultured soil bacterium	0	0	0	0	0	1.4226	2.213	1.4698	0	0	0	0	1.9755	0	0	0	0	1.1238	0	1.1266
OTU_2938	Bacteria	Firmicutes	Clostridia	Clostridiales	Christensenellaceae	Christensenellaceae R-7 group	NA	0	0	2.6948	2.3173	2.3477	2.9491	0	1.4698	1.2998	0	0	0	0	0	0	1.1445	0	0	1.1156	2.186
OTU_3440	Bacteria	Firmicutes	Clostridia	Clostridiales	Christensenellaceae	Christensenellaceae R-7 group	uncultured soil bacterium	0	1.6104	0	2.3173	2.8349	2.9491	2.213	1.4698	1.2998	0	0	1.0995	0	0	1.7933	0	0	0	1.1156	2.186
OTU_3717	Bacteria	Firmicutes	Clostridia	Clostridiales	Christensenellaceae	Christensenellaceae R-7 group	NA	0	1.6104	0	0	0	2.1248	1.4948	0	0	0	0	0	0	1.1238	0	1.1445	2.3954	1.7478	1.1156	0
OTU_3777	Bacteria	Firmicutes	Clostridia	Clostridiales	Christensenellaceae	Christensenellaceae R-7 group	NA	0	0	0	0	0	0	0	0	0	0	0	0	0	1.1238	1.159	1.1445	0	1.1238	1.7371	0
OTU_6107	Bacteria	Firmicutes	Clostridia	Clostridiales	Christensenellaceae	Christensenellaceae R-7 group	uncultured soil bacterium	0	0	0	0	0	1.4226	0	1.4698	0	0	1.2126	0	0	0	0	0	0	0	1.7371	0
OTU_7726	Bacteria	Firmicutes	Clostridia	Clostridiales	Christensenellaceae	Christensenellaceae R-7 group	uncultured soil bacterium	0	0	0	0	0	1.4226	0	0	0	0	0	0	0	0	1.159	0	1.9414	0	0	0
OTU_11599	Bacteria	Firmicutes	Clostridia	Clostridiales	Christensenellaceae	Christensenellaceae R-7 group	uncultured soil bacterium	0	0	0	0	0	0	0	1.4698	0	0	0	0	0	0	0	0	0	1.1238	1.7371	0
OTU_14311	Bacteria	Firmicutes	Clostridia	Clostridiales	Christensenellaceae	Christensenellaceae R-7 group	uncultured soil bacterium	0	0	0	0	0	1.4226	1.4948	1.4698	0	0	0	0	0	0	0	0	1.2753	0	1.1156	0
OTU_16368	Bacteria	Firmicutes	Clostridia	Clostridiales	Christensenellaceae	Christensenellaceae R-7 group	NA	0	0	0	0	0	0	0	0	0	0	0	0	0	0	0	0	0	0	1.1156	1.1266
OTU_61064	Bacteria	Firmicutes	Clostridia	Clostridiales	Christensenellaceae	Christensenellaceae R-7 group	NA	0	0	0	0	0	2.1248	0	0	0	0	0	0	0	0	0	0	0	0	0	0
OTU_73333	Bacteria	Firmicutes	Clostridia	Clostridiales	Christensenellaceae	Christensenellaceae R-7 group	NA	0	0	0	0	0	0	0	1.4698	0	0	0	0	0	0	1.159	0	0	0	0	0
OTU_4292	Bacteria	Firmicutes	Clostridia	Clostridiales	Christensenellaceae	Christensenellaceae R-7 group	NA	0	0	0	0	0	2.595	2.213	2.1826	0	0	0	0	0	0	0	1.7745	0	1.1238	1.1156	1.1266
OTU_8460	Bacteria	Firmicutes	Clostridia	Clostridiales	Christensenellaceae	Christensenellaceae R-7 group	NA	0	0	0	0	0	0	0	0	0	0	0	0	0	0	0	0	1.9414	0	0	1.1266
OTU_59455	Bacteria	Firmicutes	Clostridia	Clostridiales	Christensenellaceae	Christensenellaceae R-7 group	NA	0	0	0	0	0	0	0	0	0	0	0	0	1.3023	0	0	0	1.2753	0	0	0
OTU_1585	Bacteria	Firmicutes	Clostridia	Clostridiales	Christensenellaceae	Christensenellaceae R-7 group	NA	0	0	1.4982	1.5811	2.3477	1.4226	1.4948	1.4698	0	0	0	1.0995	0	2.182	1.159	1.1445	2.3954	1.1238	2.1701	2.5195
OTU_2085	Bacteria	Firmicutes	Clostridia	Clostridiales	Christensenellaceae	Christensenellaceae R-7 group	NA	0	0	0	1.5811	1.6064	0	0	0	0	0	0	1.0995	0	1.1238	0	0	0	1.1238	0	1.1266
OTU_3903	Bacteria	Firmicutes	Clostridia	Clostridiales	Christensenellaceae	Christensenellaceae R-7 group	NA	0	0	0	1.5811	0	2.595	0	0	0	0	0	1.7162	0	1.1238	1.7933	1.1445	1.2753	1.1238	1.1156	0
OTU_4265	Bacteria	Firmicutes	Clostridia	Clostridiales	Christensenellaceae	Christensenellaceae R-7 group	NA	0	0	0	0	0	0	0	0	0	0	1.2126	0	0	1.1238	0	1.1445	1.2753	1.7478	1.1156	1.7514
OTU_4316	Bacteria	Firmicutes	Clostridia	Clostridiales	Christensenellaceae	Christensenellaceae R-7 group	NA	0	0	0	0	0	1.4226	0	0	0	0	0	0	0	0	0	1.1445	0	1.7478	0	0
OTU_6275	Bacteria	Firmicutes	Clostridia	Clostridiales	Christensenellaceae	Christensenellaceae R-7 group	NA	0	0	0	1.5811	0	0	0	0	0	0	0	0	0	1.1238	0	0	0	0	0	0
OTU_7430	Bacteria	Firmicutes	Clostridia	Clostridiales	Christensenellaceae	Christensenellaceae R-7 group	NA	0	0	0	0	1.6064	1.4226	1.4948	0	0	0	0	0	0	1.1238	0	0	0	0	1.7371	0
OTU_7474	Bacteria	Firmicutes	Clostridia	Clostridiales	Christensenellaceae	Christensenellaceae R-7 group	NA	0	0	0	0	0	0	1.4948	0	0	0	0	0	0	0	0	0	0	1.1238	0	0
OTU_8041	Bacteria	Firmicutes	Clostridia	Clostridiales	Christensenellaceae	Christensenellaceae R-7 group	NA	0	0	0	0	0	0	0	0	0	0	0	0	0	1.1238	0	1.7745	0	0	0	1.1266
OTU_8101	Bacteria	Firmicutes	Clostridia	Clostridiales	Christensenellaceae	Christensenellaceae R-7 group	NA	0	0	0	0	0	2.595	0	1.4698	0	0	0	0	0	0	0	1.1445	0	0	1.7371	1.1266
OTU_17172	Bacteria	Firmicutes	Clostridia	Clostridiales	Christensenellaceae	Christensenellaceae R-7 group	NA	0	0	0	0	1.6064	0	0	0	0	0	0	0	0	0	0	0	0	0	1.1156	0
OTU_6687	Bacteria	Firmicutes	Clostridia	Clostridiales	Christensenellaceae	Christensenellaceae R-7 group	NA	0	0	0	0	1.6064	1.4226	0	1.4698	0	0	0	0	0	0	0	0	0	0	0	0
OTU_21884	Bacteria	Firmicutes	Clostridia	Clostridiales	Christensenellaceae	Christensenellaceae R-7 group	NA	0	0	0	0	0	0	0	0	0	0	0	0	0	0	1.159	0	0	0	0	1.1266
OTU_14888	Bacteria	Firmicutes	Clostridia	Clostridiales	Christensenellaceae	Christensenellaceae R-7 group	NA	0	0	0	0	0	0	0	0	0	0	0	0	0	0	0	0	0	0	1.1156	1.1266
OTU_65443	Bacteria	Firmicutes	Clostridia	Clostridiales	Ruminococcaceae	uncultured	NA	0	0	0	0	0	0	0	0	0	0	0	0	0	1.1238	1.159	0	0	0	0	0
OTU_526	Bacteria	Firmicutes	Clostridia	Clostridiales	Ruminococcaceae	Ruminococcaceae UCG-010	NA	0	0	0	0	0	2.1248	1.4948	2.6576	0	0	0	0	0	1.1238	1.7933	0	1.2753	3.0135	1.7371	1.7514
OTU_1299	Bacteria	Firmicutes	Clostridia	Clostridiales	Ruminococcaceae	Ruminococcaceae UCG-010	NA	0	0	0	0	0	1.4226	2.6903	0	0	0	0	1.0995	1.3023	1.7478	1.7933	1.1445	2.7402	1.7478	2.1701	3.2148
OTU_2706	Bacteria	Firmicutes	Clostridia	Clostridiales	Ruminococcaceae	Ruminococcaceae UCG-010	NA	0	0	0	0	0	0	0	2.1826	0	0	0	1.7162	0	0	0	1.1445	1.9414	1.1238	0	1.7514
OTU_3553	Bacteria	Firmicutes	Clostridia	Clostridiales	Ruminococcaceae	Ruminococcaceae UCG-010	NA	0	0	1.4982	0	0	0	1.4948	0	0	0	0	0	1.3023	0	0	0	0	0	0	0
OTU_3767	Bacteria	Firmicutes	Clostridia	Clostridiales	Ruminococcaceae	Ruminococcaceae UCG-010	NA	0	0	0	0	0	0	0	1.4698	0	0	0	1.0995	0	1.1238	1.159	1.1445	0	0	0	1.1266
OTU_11568	Bacteria	Firmicutes	Clostridia	Clostridiales	Ruminococcaceae	Ruminococcaceae UCG-010	NA	0	0	0	0	1.6064	1.4226	1.4948	0	0	0	0	0	0	0	0	0	1.2753	1.1238	0	1.1266
OTU_2311	Bacteria	Firmicutes	Clostridia	Clostridiales	Ruminococcaceae	Ruminiclostridium 1	NA	0	2.3524	2.2171	2.3173	2.3477	2.595	2.213	0	0	0	0	0	0	0	0	0	0	0	0	0
OTU_7065	Bacteria	Firmicutes	Clostridia	Clostridiales	Ruminococcaceae	Ruminiclostridium 1	NA	0	0	1.4982	0	0	1.4226	0	0	0	0	0	0	0	0	0	0	0	0	0	0
OTU_37133	Bacteria	Firmicutes	Clostridia	Clostridiales	Ruminococcaceae	Ruminiclostridium 1	NA	0	0	1.4982	0	0	0	0	1.4698	0	0	0	0	0	0	0	0	0	0	0	0
OTU_70539	Bacteria	Firmicutes	Clostridia	Clostridiales	Ruminococcaceae	Ruminiclostridium 1	NA	0	0	0	0	0	0	2.213	0	0	0	0	0	0	0	0	0	0	0	0	0
OTU_6302	Bacteria	Firmicutes	Clostridia	Clostridiales	Ruminococcaceae	Ruminiclostridium 1	NA	0	0	0	1.5811	1.6064	0	0	0	0	0	0	0	0	0	0	0	0	0	0	0
OTU_53289	Bacteria	Firmicutes	Clostridia	Clostridiales	Ruminococcaceae	Ruminiclostridium 1	NA	0	0	0	0	1.6064	1.4226	0	0	0	0	0	0	0	0	0	0	0	0	0	0
OTU_37564	Bacteria	Firmicutes	Clostridia	Clostridiales	Ruminococcaceae	Ruminiclostridium 1	NA	0	0	2.6948	2.3173	0	0	1.4948	0	0	0	0	0	0	0	0	0	0	0	0	0
OTU_4864	Bacteria	Firmicutes	Clostridia	Clostridiales	Ruminococcaceae	uncultured	NA	2.0142	2.3524	2.2171	2.3173	2.3477	2.1248	1.4948	2.1826	0	0	0	0	0	0	1.159	0	0	0	0	1.1266
OTU_6239	Bacteria	Firmicutes	Clostridia	Clostridiales	Ruminococcaceae	uncultured	NA	0	0	0	2.3173	0	0	0	0	0	0	0	0	0	0	0	0	0	0	0	0
OTU_13715	Bacteria	Firmicutes	Clostridia	Clostridiales	Ruminococcaceae	uncultured	NA	0	0	0	0	2.3477	1.4226	0	1.4698	0	0	0	0	0	0	0	0	0	0	1.1156	0
OTU_32355	Bacteria	Firmicutes	Clostridia	Clostridiales	Ruminococcaceae	uncultured	NA	0	1.6104	0	1.5811	0	0	0	0	0	0	0	0	0	0	0	0	0	0	0	0
OTU_37574	Bacteria	Firmicutes	Clostridia	Clostridiales	Ruminococcaceae	uncultured	NA	0	0	2.2171	0	1.6064	2.1248	0	1.4698	0	0	0	0	0	0	0	0	0	0	0	0
OTU_37733	Bacteria	Firmicutes	Clostridia	Clostridiales	Ruminococcaceae	uncultured	NA	0	0	1.4982	0	0	0	0	1.4698	0	0	0	0	0	0	0	0	0	0	0	0
OTU_52432	Bacteria	Firmicutes	Clostridia	Clostridiales	Ruminococcaceae	uncultured	NA	0	0	0	0	2.3477	0	0	0	0	0	0	0	0	0	0	0	0	0	0	0
OTU_39440	Bacteria	Firmicutes	Clostridia	Clostridiales	Ruminococcaceae	Saccharofermentans	NA	0	0	1.4982	0	0	1.4226	2.213	0	0	0	0	0	0	0	0	0	0	0	0	0
OTU_62595	Bacteria	Firmicutes	Clostridia	Clostridiales	Ruminococcaceae	Saccharofermentans	NA	0	0	0	0	0	1.4226	0	0	0	0	0	0	0	0	0	0	1.2753	0	0	0
OTU_9438	Bacteria	Firmicutes	Clostridia	Clostridiales	Ruminococcaceae	uncultured	NA	0	0	0	1.5811	0	0	0	0	0	0	0	0	0	0	0	0	0	1.1238	0	0
OTU_19496	Bacteria	Firmicutes	Clostridia	Clostridiales	Ruminococcaceae	uncultured	NA	0	0	0	0	0	0	0	0	0	0	0	0	0	0	0	0	0	0	0	1.7514
OTU_37861	Bacteria	Firmicutes	Clostridia	Clostridiales	Ruminococcaceae	uncultured	NA	0	0	2.2171	0	0	0	0	0	0	0	0	0	0	0	0	0	0	0	0	0
OTU_15902	Bacteria	Firmicutes	Clostridia	Clostridiales	Ruminococcaceae	uncultured	NA	0	0	0	0	0	0	0	0	0	1.449	0	0	0	0	0	1.1445	0	0	1.1156	0
OTU_33273	Bacteria	Firmicutes	Clostridia	Clostridiales	Ruminococcaceae	NA	NA	0	1.6104	1.4982	0	0	0	0	0	0	0	0	0	0	0	0	0	0	0	0	0
OTU_5954	Bacteria	Firmicutes	Clostridia	Clostridiales	Ruminococcaceae	NA	NA	2.0142	1.6104	1.4982	1.5811	0	0	1.4948	1.4698	0	0	0	0	0	0	0	0	0	0	0	0
OTU_37624	Bacteria	Firmicutes	Clostridia	Clostridiales	Ruminococcaceae	NA	NA	0	0	2.2171	0	0	0	0	0	0	0	0	0	0	0	0	0	0	0	0	0
OTU_44743	Bacteria	Firmicutes	Clostridia	Clostridiales	Ruminococcaceae	NA	NA	0	0	0	2.3173	0	0	0	0	0	0	0	0	0	0	0	0	0	0	0	0
OTU_5935	Bacteria	Firmicutes	Clostridia	Clostridiales	Ruminococcaceae	NA	NA	0	0	2.2171	1.5811	1.6064	0	0	0	0	0	0	0	0	0	0	0	0	0	0	0
OTU_38447	Bacteria	Firmicutes	Clostridia	Clostridiales	Ruminococcaceae	NA	NA	0	0	1.4982	0	0	0	1.4948	0	0	0	0	0	0	0	0	0	0	0	0	0
OTU_9401	Bacteria	Firmicutes	Clostridia	Clostridiales	Ruminococcaceae	NA	NA	0	0	0	0	0	0	0	0	0	0	0	0	0	0	0	0	1.2753	1.1238	0	0
OTU_70855	Bacteria	Firmicutes	Clostridia	Clostridiales	Ruminococcaceae	uncultured	NA	0	0	0	0	0	0	1.4948	0	0	0	0	0	0	0	0	1.1445	1.2753	0	0	0
OTU_7169	Bacteria	Firmicutes	Clostridia	Clostridiales	Ruminococcaceae	NA	NA	0	1.6104	1.4982	1.5811	0	1.4226	0	0	0	0	0	0	0	0	0	0	0	0	0	0
OTU_37360	Bacteria	Firmicutes	Clostridia	Clostridiales	Ruminococcaceae	NA	NA	0	0	2.2171	0	0	1.4226	0	0	0	0	0	0	1.3023	0	0	0	0	0	0	0
OTU_6778	Bacteria	Firmicutes	Clostridia	Clostridiales	Ruminococcaceae	Ruminiclostridium	NA	0	0	0	0	0	1.4226	1.4948	0	0	0	1.2126	0	1.3023	0	0	0	0	0	1.1156	1.7514
OTU_7908	Bacteria	Firmicutes	Clostridia	Clostridiales	Ruminococcaceae	Ruminiclostridium	NA	0	0	1.4982	0	0	0	0	1.4698	0	0	0	0	0	1.1238	1.159	0	0	0	0	1.1266
OTU_54227	Bacteria	Firmicutes	Clostridia	Clostridiales	Ruminococcaceae	Ruminiclostridium	NA	0	0	0	0	1.6064	1.4226	0	0	0	0	0	0	0	0	0	0	0	0	0	0
OTU_34334	Bacteria	Firmicutes	Clostridia	Clostridiales	Ruminococcaceae	Ruminiclostridium	NA	0	0	0	0	1.6064	0	0	1.4698	1.2998	1.449	0	1.0995	0	0	0	0	0	0	1.1156	0
OTU_40170	Bacteria	Firmicutes	Clostridia	Clostridiales	NA	NA	NA	0	0	0	0	0	0	0	0	0	0	2.3082	0	1.3023	0	0	0	0	0	0	0
OTU_71827	Bacteria	Firmicutes	Clostridia	Clostridiales	Lachnospiraceae	NA	NA	0	0	0	0	0	0	0	0	0	0	0	0	0	0	1.7933	0	0	0	0	0
OTU_2878	Bacteria	NA	NA	NA	NA	NA	NA	0	0	0	0	0	0	0	0	0	0	0	0	0	0	0	0	0	0	1.1156	1.7514
OTU_1833	Bacteria	Aminicenantes	NA	NA	NA	NA	NA	0	0	0	3.6951	4.2783	4.0113	2.213	4.3554	0	0	0	0	0	0	0	0	0	0	0	0
OTU_7822	Bacteria	Aminicenantes	NA	NA	NA	NA	NA	0	0	0	0	1.6064	0	0	2.1826	0	0	0	0	0	0	0	0	0	0	0	0
OTU_68085	Bacteria	Aminicenantes	NA	NA	NA	NA	NA	0	0	0	0	0	0	1.4948	1.4698	0	0	0	0	0	0	0	0	0	0	0	0
OTU_53779	Bacteria	Aminicenantes	NA	NA	NA	NA	NA	0	0	0	0	1.6064	1.4226	1.4948	3.0143	0	0	0	0	0	0	0	0	0	0	0	0
OTU_20458	Bacteria	Acidobacteria	Subgroup 6	NA	NA	NA	NA	0	0	0	0	0	0	0	0	0	0	0	1.0995	0	0	0	0	0	0	0	1.1266
OTU_38368	Bacteria	Acidobacteria	Subgroup 6	NA	NA	NA	NA	0	0	1.4982	1.5811	0	1.4226	0	0	0	0	0	0	0	0	0	0	0	0	0	0
OTU_1362	Bacteria	Acidobacteria	Subgroup 6	NA	NA	NA	NA	0	0	3.9633	2.8024	3.1985	3.2332	1.4948	2.6576	0	0	0	0	0	0	0	0	0	0	0	0
OTU_5585	Bacteria	Acidobacteria	Subgroup 6	NA	NA	NA	NA	0	2.3524	3.3397	2.3173	1.6064	1.4226	0	1.4698	0	0	0	0	0	0	0	0	0	0	0	0
OTU_6197	Bacteria	Acidobacteria	Subgroup 6	NA	NA	NA	NA	2.0142	0	2.6948	3.1648	1.6064	1.4226	0	0	0	0	0	0	0	0	0	0	0	0	0	0
OTU_37786	Bacteria	Acidobacteria	Subgroup 6	uncultured soil bacterium	NA	NA	NA	0	0	1.4982	1.5811	0	0	0	0	0	0	0	0	0	0	0	0	0	0	0	0
OTU_31899	Bacteria	Acidobacteria	Subgroup 6	NA	NA	NA	NA	0	1.6104	0	1.5811	1.6064	0	0	1.4698	0	0	0	0	0	0	0	0	0	0	0	0
OTU_1137	Bacteria	Acidobacteria	Subgroup 6	uncultured soil bacterium	NA	NA	NA	0	2.84	3.9633	3.6951	2.3477	1.4226	1.4948	3.3001	0	0	0	0	0	0	0	0	0	0	0	0
OTU_5533	Bacteria	Acidobacteria	Subgroup 6	uncultured soil bacterium	NA	NA	NA	0	2.84	1.4982	2.3173	2.3477	2.1248	2.213	1.4698	0	0	0	0	0	0	0	0	0	0	0	0
OTU_5919	Bacteria	Acidobacteria	Subgroup 6	uncultured soil bacterium	NA	NA	NA	0	0	2.6948	1.5811	0	2.1248	0	1.4698	0	0	0	0	0	0	0	0	0	0	0	0
OTU_6284	Bacteria	Acidobacteria	Subgroup 6	uncultured soil bacterium	NA	NA	NA	0	0	2.2171	2.3173	2.3477	0	0	0	0	0	0	0	0	0	0	0	0	0	0	0
OTU_7089	Bacteria	Acidobacteria	Subgroup 6	uncultured soil bacterium	NA	NA	NA	0	0	1.4982	1.5811	0	1.4226	0	0	0	0	0	0	0	0	0	0	0	0	0	0
OTU_31580	Bacteria	Acidobacteria	Subgroup 6	NA	NA	NA	NA	0	1.6104	2.2171	3.1648	0	2.1248	0	0	0	0	0	0	0	0	0	0	0	0	0	0
OTU_45241	Bacteria	Acidobacteria	Subgroup 6	uncultured soil bacterium	NA	NA	NA	0	0	0	2.3173	0	0	0	0	0	0	0	0	0	0	0	0	0	0	0	0
OTU_31599	Bacteria	Proteobacteria	Betaproteobacteria	Nitrosomonadales	Nitrosomonadaceae	uncultured	NA	0	2.3524	0	0	0	0	0	0	0	0	0	0	0	0	0	0	0	0	0	0
OTU_24555	Bacteria	Proteobacteria	Betaproteobacteria	SC-I-84	NA	NA	NA	2.0142	0	0	0	0	0	0	1.4698	0	0	0	0	0	0	0	0	0	0	0	0
OTU_7219	Bacteria	Proteobacteria	Betaproteobacteria	SC-I-84	uncultured soil bacterium	NA	NA	0	0	0	0	0	0	0	0	0	0	1.2126	0	0	1.1238	0	0	1.2753	0	0	0
OTU_23649	Bacteria	Proteobacteria	Betaproteobacteria	SC-I-84	NA	NA	NA	2.0142	1.6104	0	1.5811	0	1.4226	0	0	0	0	0	0	0	0	0	0	0	1.1238	0	0
OTU_33021	Bacteria	Proteobacteria	Betaproteobacteria	SC-I-84	NA	NA	NA	2.0142	2.3524	0	1.5811	0	1.4226	0	0	0	0	0	0	0	0	0	0	0	0	0	0
OTU_24423	Bacteria	Proteobacteria	Betaproteobacteria	SC-I-84	NA	NA	NA	2.8236	0	0	0	0	0	0	0	0	0	0	0	0	0	0	0	0	0	0	0
OTU_5547	Bacteria	Proteobacteria	Betaproteobacteria	Neisseriales	Neisseriaceae	Deefgea	uncultured Deefgea sp.	2.0142	1.6104	0	0	0	0	0	0	0	0	0	0	0	0	0	0	0	0	0	0
OTU_47049	Bacteria	Proteobacteria	Betaproteobacteria	Hydrogenophilales	Hydrogenophilaceae	Thiobacillus	uncultured bacterium	0	0	0	1.5811	0	0	1.4948	0	0	0	0	0	0	0	0	0	0	0	0	0
OTU_52646	Bacteria	Proteobacteria	Betaproteobacteria	Hydrogenophilales	Hydrogenophilaceae	Thiobacillus	Rhodocyclaceae bacterium FTL11	0	0	0	0	1.6064	0	0	1.4698	0	0	0	0	0	0	0	0	0	0	0	0
OTU_3359	Bacteria	Proteobacteria	Betaproteobacteria	Hydrogenophilales	Hydrogenophilaceae	Thiobacillus	uncultured soil bacterium	0	0	1.4982	2.3173	0	1.4226	0	0	0	0	0	0	0	0	0	0	0	0	0	0
OTU_3858	Bacteria	Proteobacteria	Betaproteobacteria	Hydrogenophilales	Hydrogenophilaceae	Thiobacillus	uncultured soil bacterium	0	0	0	0	0	0	3.0484	1.4698	0	0	0	0	0	0	0	0	0	0	0	0
OTU_2451	Bacteria	Proteobacteria	Betaproteobacteria	Hydrogenophilales	Hydrogenophilaceae	Thiobacillus	uncultured bacterium	0	0	2.2171	1.5811	2.3477	2.1248	1.4948	3.3001	0	0	0	0	0	0	0	0	0	0	0	0
OTU_25950	Bacteria	Proteobacteria	Betaproteobacteria	Hydrogenophilales	Hydrogenophilaceae	Thiobacillus	uncultured bacterium	2.0142	0	0	0	0	1.4226	0	0	0	0	0	0	0	0	0	0	0	0	0	0
OTU_3988	Bacteria	Proteobacteria	Betaproteobacteria	Hydrogenophilales	Hydrogenophilaceae	Thiobacillus	uncultured bacterium	0	0	1.4982	0	0	2.1248	1.4948	3.5385	0	0	0	0	0	0	0	0	0	0	0	0
OTU_7791	Bacteria	Proteobacteria	Betaproteobacteria	Hydrogenophilales	Hydrogenophilaceae	Thiobacillus	uncultured soil bacterium	0	0	0	1.5811	0	0	1.4948	1.4698	0	0	0	1.0995	0	0	0	0	0	0	0	0
OTU_68832	Bacteria	Proteobacteria	Betaproteobacteria	Hydrogenophilales	Hydrogenophilaceae	Thiobacillus	uncultured bacterium	0	0	0	0	0	0	1.4948	1.4698	0	0	0	0	0	0	0	0	0	0	0	0
OTU_2319	Bacteria	Proteobacteria	Betaproteobacteria	Hydrogenophilales	Hydrogenophilaceae	uncultured	NA	0	0	0	0	0	0	0	0	0	1.449	2.9236	2.7472	0	0	0	0	1.2753	0	1.1156	0
OTU_44066	Bacteria	Proteobacteria	Betaproteobacteria	Hydrogenophilales	Hydrogenophilaceae	uncultured	NA	0	0	0	0	0	0	0	0	0	0	1.2126	0	0	0	0	1.1445	0	0	0	0
OTU_44323	Bacteria	Proteobacteria	Betaproteobacteria	Hydrogenophilales	Hydrogenophilaceae	uncultured	NA	0	0	0	0	0	0	0	0	0	0	1.2126	0	0	0	0	1.1445	0	0	0	0
OTU_40692	Bacteria	Proteobacteria	Betaproteobacteria	Hydrogenophilales	Hydrogenophilaceae	uncultured	uncultured bacterium	0	0	0	0	0	0	0	0	0	0	2.9236	0	0	0	0	0	0	0	0	0
OTU_2695	Bacteria	Proteobacteria	Betaproteobacteria	Hydrogenophilales	Hydrogenophilaceae	uncultured	uncultured bacterium	0	0	0	0	0	0	0	0	0	0	2.3082	0	0	0	0	0	0	1.1238	0	0
OTU_4303	Bacteria	Proteobacteria	Betaproteobacteria	Hydrogenophilales	Hydrogenophilaceae	uncultured	uncultured bacterium	0	0	0	0	0	0	0	0	1.2998	0	2.9236	0	0	1.1238	0	0	1.2753	1.1238	1.1156	0
OTU_6087	Bacteria	Proteobacteria	Betaproteobacteria	Hydrogenophilales	Hydrogenophilaceae	uncultured	uncultured bacterium	0	0	0	0	0	0	0	0	0	0	2.6485	0	1.3023	0	0	0	0	1.1238	0	0
OTU_8168	Bacteria	Proteobacteria	Betaproteobacteria	Hydrogenophilales	Hydrogenophilaceae	uncultured	uncultured bacterium	0	0	0	0	0	0	0	0	0	1.449	0	0	0	0	0	1.1445	0	0	0	0
OTU_9193	Bacteria	Proteobacteria	Betaproteobacteria	Hydrogenophilales	Hydrogenophilaceae	uncultured	uncultured bacterium	0	0	0	0	0	0	0	0	1.2998	0	2.3082	0	0	0	0	0	0	1.1238	0	0
OTU_16465	Bacteria	Proteobacteria	Betaproteobacteria	Hydrogenophilales	Hydrogenophilaceae	uncultured	uncultured bacterium	0	0	0	0	0	0	0	0	0	0	1.2126	0	0	0	0	0	0	0	1.1156	0
OTU_41939	Bacteria	Proteobacteria	Betaproteobacteria	Hydrogenophilales	Hydrogenophilaceae	uncultured	uncultured bacterium	0	0	0	0	0	0	0	0	0	0	1.2126	0	0	0	0	1.1445	0	0	0	0
OTU_17931	Bacteria	Proteobacteria	Alphaproteobacteria	Rhizobiales	Rhizobiales Incertae Sedis	Bauldia	uncultured bacterium	0	0	0	0	0	0	0	0	0	0	0	0	0	1.1238	0	0	0	0	1.1156	0
OTU_5540	Bacteria	Proteobacteria	Betaproteobacteria	Burkholderiales	Comamonadaceae	Comamonas	uncultured soil bacterium	2.0142	2.3524	2.2171	1.5811	0	0	0	0	0	0	0	0	0	0	0	0	0	0	0	0
OTU_1306	Bacteria	Proteobacteria	Betaproteobacteria	Burkholderiales	Comamonadaceae	Comamonas	uncultured soil bacterium	4.9725	3.7356	3.053	2.3173	0	1.4226	0	3.3001	1.9723	1.449	1.2126	0	1.3023	0	0	0	0	0	0	0
OTU_23435	Bacteria	Proteobacteria	Betaproteobacteria	Burkholderiales	Comamonadaceae	Comamonas	uncultured soil bacterium	2.0142	0	0	0	1.6064	0	0	0	0	0	0	0	0	0	0	0	0	0	0	0
OTU_664	Bacteria	Proteobacteria	Betaproteobacteria	Burkholderiales	Comamonadaceae	Comamonas	uncultured soil bacterium	4.2658	4.5599	3.9633	3.6951	2.3477	2.1248	0	1.4698	0	0	0	0	0	0	0	0	0	0	0	0
OTU_1094	Bacteria	Proteobacteria	Betaproteobacteria	Burkholderiales	Comamonadaceae	Comamonas	uncultured soil bacterium	2.8236	3.7356	3.3397	3.1648	2.3477	2.595	0	0	0	0	1.862	0	0	0	0	0	0	0	0	0
OTU_5145	Bacteria	Proteobacteria	Betaproteobacteria	Burkholderiales	Comamonadaceae	Comamonas	uncultured soil bacterium	2.0142	2.84	1.4982	1.5811	0	0	1.4948	0	1.2998	0	0	0	0	0	0	0	0	0	0	0
OTU_5556	Bacteria	Proteobacteria	Betaproteobacteria	Burkholderiales	Comamonadaceae	Comamonas	uncultured soil bacterium	0	1.6104	1.4982	0	0	0	0	0	0	0	0	0	0	0	0	0	0	0	0	0
OTU_5898	Bacteria	Proteobacteria	Betaproteobacteria	Burkholderiales	Comamonadaceae	Comamonas	uncultured soil bacterium	0	1.6104	2.2171	0	0	0	0	0	0	0	0	1.0995	0	1.1238	0	0	0	0	0	0
OTU_5957	Bacteria	Proteobacteria	Betaproteobacteria	Burkholderiales	Comamonadaceae	Comamonas	uncultured soil bacterium	2.0142	1.6104	2.6948	1.5811	1.6064	0	0	0	0	0	0	0	0	0	0	0	0	0	0	0
OTU_5127	Bacteria	Proteobacteria	Betaproteobacteria	Nitrosomonadales	Nitrosomonadaceae	uncultured	uncultured bacterium	3.3389	2.84	0	1.5811	0	0	0	0	0	0	0	0	0	0	0	0	0	0	0	0
OTU_5871	Bacteria	Proteobacteria	Betaproteobacteria	Nitrosomonadales	Nitrosomonadaceae	uncultured	uncultured bacterium	0	0	2.6948	0	0	0	0	0	0	0	0	0	0	0	0	0	0	0	0	0
OTU_31838	Bacteria	Proteobacteria	Betaproteobacteria	Nitrosomonadales	Nitrosomonadaceae	uncultured	uncultured bacterium	0	1.6104	1.4982	1.5811	0	0	0	0	0	0	0	0	0	0	0	0	0	0	0	0
OTU_24380	Bacteria	Proteobacteria	Betaproteobacteria	Nitrosomonadales	Nitrosomonadaceae	uncultured	uncultured bacterium	2.0142	0	0	0	1.6064	0	0	0	0	0	0	0	0	0	0	0	0	0	0	0
OTU_6271	Bacteria	Proteobacteria	Betaproteobacteria	Nitrosomonadales	Nitrosomonadaceae	uncultured	uncultured bacterium	2.0142	0	0	1.5811	0	1.4226	0	0	0	0	0	0	0	0	0	0	0	0	0	0
OTU_31462	Bacteria	Proteobacteria	Betaproteobacteria	Burkholderiales	Comamonadaceae	uncultured	uncultured bacterium	0	3.2038	3.053	1.5811	0	0	0	0	1.2998	0	0	0	0	0	0	0	0	0	0	0
OTU_6686	Bacteria	Proteobacteria	Betaproteobacteria	Burkholderiales	Comamonadaceae	Ideonella	uncultured bacterium	0	0	0	0	1.6064	0	0	0	1.2998	2.1571	0	0	0	0	1.159	1.7745	0	1.1238	0	0
OTU_51920	Bacteria	Proteobacteria	Betaproteobacteria	Burkholderiales	Comamonadaceae	Ideonella	uncultured bacterium	0	0	0	0	0	0	0	0	0	0	0	1.0995	0	0	0	1.1445	0	0	0	0
OTU_37776	Bacteria	Proteobacteria	Betaproteobacteria	Burkholderiales	Comamonadaceae	Leptothrix	uncultured bacterium	0	0	2.2171	0	0	0	0	0	0	0	0	0	0	0	0	0	0	0	0	0
OTU_6289	Bacteria	Proteobacteria	Betaproteobacteria	Burkholderiales	Comamonadaceae	uncultured	uncultured soil bacterium	2.8236	0	2.6948	1.5811	1.6064	0	0	0	0	0	0	0	0	0	0	0	0	0	0	0
OTU_33442	Bacteria	Proteobacteria	Betaproteobacteria	Burkholderiales	Comamonadaceae	NA	NA	0	1.6104	1.4982	0	0	0	0	0	0	0	0	0	0	0	0	0	0	0	0	0
OTU_46128	Bacteria	Proteobacteria	Betaproteobacteria	Burkholderiales	Comamonadaceae	uncultured	uncultured bacterium	0	0	0	1.5811	0	1.4226	0	0	0	0	0	0	0	0	0	0	0	0	0	0
OTU_3272	Bacteria	Proteobacteria	Betaproteobacteria	Burkholderiales	Comamonadaceae	Leptothrix	uncultured bacterium	0	0	1.4982	2.3173	0	0	0	0	0	0	0	0	0	0	1.159	0	0	0	0	0
OTU_5838	Bacteria	Proteobacteria	Betaproteobacteria	Burkholderiales	Comamonadaceae	Leptothrix	uncultured bacterium	0	0	1.4982	0	0	1.4226	0	1.4698	0	0	0	0	0	0	0	0	0	0	0	0
OTU_33141	Bacteria	Proteobacteria	Betaproteobacteria	Burkholderiales	Comamonadaceae	Leptothrix	uncultured bacterium	0	1.6104	0	0	1.6064	0	0	0	0	0	0	0	0	0	0	0	0	0	0	0
OTU_1355	Bacteria	Proteobacteria	Betaproteobacteria	Burkholderiales	Comamonadaceae	uncultured	uncultured soil bacterium	3.3389	0	3.9633	3.9015	3.1985	2.1248	0	2.1826	1.2998	0	1.862	1.0995	0	0	0	0	0	1.1238	0	0
OTU_5867	Bacteria	Proteobacteria	Betaproteobacteria	Burkholderiales	Comamonadaceae	uncultured	uncultured soil bacterium	2.0142	1.6104	2.2171	1.5811	0	1.4226	0	0	0	0	0	0	0	0	0	0	0	0	0	0
OTU_5558	Bacteria	Proteobacteria	Betaproteobacteria	Burkholderiales	Comamonadaceae	uncultured	uncultured soil bacterium	0	2.3524	1.4982	2.3173	0	0	1.4948	1.4698	0	0	1.2126	1.0995	0	0	0	0	0	0	0	0
OTU_5868	Bacteria	Proteobacteria	Betaproteobacteria	Burkholderiales	Comamonadaceae	uncultured	uncultured soil bacterium	2.0142	0	2.6948	0	1.6064	0	0	0	0	0	0	0	0	0	0	0	0	0	0	0
OTU_7254	Bacteria	Proteobacteria	Betaproteobacteria	Burkholderiales	Comamonadaceae	Leptothrix	uncultured soil bacterium	0	0	0	0	1.6064	0	0	0	0	1.449	1.2126	0	0	1.1238	1.159	0	0	0	0	0
OTU_38554	Bacteria	Proteobacteria	Betaproteobacteria	Burkholderiales	Comamonadaceae	Leptothrix	uncultured soil bacterium	0	0	1.4982	0	0	0	0	0	0	0	1.2126	0	0	0	0	0	0	0	0	0
OTU_17431	Bacteria	Proteobacteria	Betaproteobacteria	Burkholderiales	Comamonadaceae	Leptothrix	uncultured soil bacterium	0	0	0	0	0	0	0	0	0	0	0	0	0	0	0	0	0	0	1.1156	1.1266
OTU_923	Bacteria	Proteobacteria	Betaproteobacteria	Burkholderiales	Comamonadaceae	NA	NA	4.2658	0	0	0	0	0	0	0	3.0548	2.1571	2.6485	2.478	2.4326	2.182	1.159	2.2116	1.2753	1.1238	0	0
OTU_23623	Bacteria	Proteobacteria	Betaproteobacteria	Burkholderiales	Comamonadaceae	Rivibacter	uncultured soil bacterium	2.8236	0	0	0	0	0	0	0	1.9723	0	1.2126	0	0	1.1238	0	1.1445	0	0	0	0
OTU_35129	Bacteria	Proteobacteria	Betaproteobacteria	Burkholderiales	Comamonadaceae	Piscinibacter	uncultured Methylibium sp.	0	0	0	0	0	0	0	0	0	1.449	0	1.0995	0	0	0	0	0	0	0	0
OTU_32213	Bacteria	Proteobacteria	Betaproteobacteria	Burkholderiales	Comamonadaceae	Rhizobacter	uncultured bacterium	0	2.3524	0	0	0	0	0	0	0	0	0	0	0	0	0	0	0	0	0	0
OTU_5044	Bacteria	Proteobacteria	Betaproteobacteria	Burkholderiales	Comamonadaceae	Pelomonas	uncultured bacterium	2.0142	0	0	0	0	0	0	0	1.9723	0	0	0	0	0	0	0	0	0	0	0
OTU_725	Bacteria	Proteobacteria	Betaproteobacteria	Burkholderiales	Alcaligenaceae	uncultured	uncultured bacterium	4.2658	3.494	4.123	4.5181	3.1985	2.595	2.6903	1.4698	0	0	0	0	0	0	0	0	0	0	0	1.7514
OTU_5881	Bacteria	Proteobacteria	Betaproteobacteria	Burkholderiales	Alcaligenaceae	uncultured	uncultured bacterium	0	0	2.2171	0	0	0	0	0	0	0	0	0	0	0	0	0	0	0	0	0
OTU_7178	Bacteria	Proteobacteria	Betaproteobacteria	Burkholderiales	Alcaligenaceae	uncultured	uncultured bacterium	2.0142	1.6104	0	2.8024	0	2.1248	0	0	0	0	0	0	0	0	0	0	0	0	0	0
OTU_53837	Bacteria	Proteobacteria	Betaproteobacteria	Burkholderiales	Alcaligenaceae	uncultured	uncultured bacterium	0	0	0	0	1.6064	1.4226	0	1.4698	0	0	0	0	0	0	0	0	0	0	0	0
OTU_2160	Bacteria	Proteobacteria	Betaproteobacteria	Burkholderiales	Comamonadaceae	Hydrogenophaga	Hydrogenophaga sp. BAC306	0	1.6104	0	0	0	0	0	0	3.0548	2.1571	2.6485	2.478	2.4326	1.1238	1.159	2.8183	1.2753	1.1238	0	0
OTU_6603	Bacteria	Proteobacteria	Betaproteobacteria	Burkholderiales	Comamonadaceae	Hydrogenophaga	Hydrogenophaga sp. BAC306	0	0	0	0	0	0	0	0	0	1.449	1.2126	1.0995	0	1.1238	0	1.7745	0	1.1238	0	0
OTU_42547	Bacteria	Proteobacteria	Betaproteobacteria	Burkholderiales	Comamonadaceae	Hydrogenophaga	uncultured bacterium	2.0142	0	0	0	0	0	0	0	1.2998	0	1.2126	1.0995	0	0	0	1.1445	0	0	0	0
OTU_52076	Bacteria	Proteobacteria	Betaproteobacteria	Burkholderiales	Comamonadaceae	Hydrogenophaga	uncultured bacterium	0	0	0	0	0	0	0	0	0	0	0	1.0995	0	0	0	1.1445	0	0	0	0
OTU_3628	Bacteria	Proteobacteria	Betaproteobacteria	Burkholderiales	Comamonadaceae	Hydrogenophaga	Hydrogenophaga sp. BAC306	0	0	0	0	0	0	0	0	0	0	0	1.0995	1.3023	0	0	0	0	0	1.1156	0
OTU_35009	Bacteria	Proteobacteria	Betaproteobacteria	Burkholderiales	Comamonadaceae	Hydrogenophaga	uncultured bacterium	0	0	0	0	0	0	0	0	0	2.1571	0	0	0	0	0	0	0	0	0	0
OTU_58560	Bacteria	Proteobacteria	Betaproteobacteria	Burkholderiales	Comamonadaceae	Hydrogenophaga	uncultured soil bacterium	0	0	0	0	0	0	0	0	0	0	0	0	1.3023	0	0	1.1445	0	0	0	0
OTU_2594	Bacteria	Proteobacteria	Betaproteobacteria	Burkholderiales	Comamonadaceae	Hydrogenophaga	uncultured bacterium	0	0	0	0	0	0	0	0	0	2.1571	1.862	0	1.3023	0	1.7933	3.0468	0	1.1238	0	1.1266
OTU_6083	Bacteria	Proteobacteria	Betaproteobacteria	Burkholderiales	Comamonadaceae	Hydrogenophaga	uncultured bacterium	0	0	0	0	0	0	0	0	0	0	1.862	0	0	0	0	1.7745	0	0	0	0
OTU_35466	Bacteria	Proteobacteria	Betaproteobacteria	Burkholderiales	Comamonadaceae	Hydrogenophaga	Hydrogenophaga sp. YED6-4	0	0	0	0	0	0	0	0	0	2.1571	0	0	1.3023	0	0	1.1445	0	0	0	0
OTU_2181	Bacteria	Proteobacteria	Betaproteobacteria	Burkholderiales	Comamonadaceae	Hydrogenophaga	uncultured bacterium	0	0	0	0	0	0	0	0	1.2998	1.449	1.2126	0	1.3023	1.1238	0	2.2116	0	0	0	1.1266
OTU_2586	Bacteria	Proteobacteria	Betaproteobacteria	Burkholderiales	Comamonadaceae	Hydrogenophaga	uncultured bacterium	0	0	0	0	0	0	0	0	1.2998	2.9856	1.862	1.0995	1.3023	0	0	2.2116	1.2753	2.5153	0	0
OTU_2801	Bacteria	Proteobacteria	Betaproteobacteria	Burkholderiales	Comamonadaceae	Hydrogenophaga	uncultured bacterium	0	0	0	0	0	0	0	0	1.2998	0	0	1.0995	0	0	0	2.5466	0	0	1.1156	0
OTU_9107	Bacteria	Proteobacteria	Betaproteobacteria	Burkholderiales	Comamonadaceae	Hydrogenophaga	uncultured bacterium	0	0	0	0	0	0	0	0	0	0	0	0	0	0	0	1.1445	0	1.1238	0	0
OTU_36652	Bacteria	Proteobacteria	Betaproteobacteria	Burkholderiales	Comamonadaceae	Hydrogenophaga	uncultured bacterium	0	0	0	0	0	0	0	0	0	1.449	0	1.0995	0	0	0	0	0	0	0	0
OTU_78430	Bacteria	Proteobacteria	Betaproteobacteria	Burkholderiales	Comamonadaceae	Hydrogenophaga	uncultured bacterium	0	0	0	0	0	0	0	0	0	0	0	0	0	0	0	1.7745	0	0	0	0
OTU_51741	Bacteria	Proteobacteria	Betaproteobacteria	Burkholderiales	Comamonadaceae	uncultured	NA	0	0	0	0	0	1.4226	0	0	0	0	0	1.0995	0	0	0	0	0	0	0	0
OTU_156	Bacteria	Proteobacteria	Betaproteobacteria	Burkholderiales	Comamonadaceae	Albidiferax	uncultured bacterium	0	0	0	1.5811	0	0	0	0	5.8943	3.8915	3.1546	6.0965	5.7093	5.0883	4.6105	3.2441	3.452	4.8729	4.2097	3.9261
OTU_158	Bacteria	Proteobacteria	Betaproteobacteria	Burkholderiales	Comamonadaceae	Albidiferax	uncultured bacterium	0	0	0	0	0	0	0	1.4698	4.6083	3.7127	3.6846	5.187	5.0556	3.2102	2.2324	2.8183	1.9414	3.2102	3.1966	3.9261
OTU_443	Bacteria	Proteobacteria	Betaproteobacteria	Burkholderiales	Comamonadaceae	Albidiferax	uncultured bacterium	0	0	0	0	0	0	0	0	3.0548	2.63	0	3.4964	3.4936	3.0135	2.5686	1.1445	1.2753	1.1238	2.7728	1.1266
OTU_608	Bacteria	Proteobacteria	Betaproteobacteria	Burkholderiales	Comamonadaceae	Albidiferax	uncultured bacterium	0	0	0	0	0	0	0	0	3.0548	2.9856	2.3082	3.4964	3.9693	2.7858	2.841	1.1445	1.9414	2.182	1.7371	3.018
OTU_720	Bacteria	Proteobacteria	Betaproteobacteria	Burkholderiales	Comamonadaceae	Albidiferax	uncultured bacterium	0	0	0	0	0	0	0	0	3.0548	1.449	0	2.974	2.4326	1.1238	1.159	1.7745	0	1.7478	1.7371	2.5195
OTU_963	Bacteria	Proteobacteria	Betaproteobacteria	Burkholderiales	Comamonadaceae	Albidiferax	uncultured bacterium	0	0	0	0	0	0	0	0	2.7757	2.1571	1.2126	3.1699	3.4936	1.7478	1.159	0	0	1.7478	1.1156	2.7902
OTU_985	Bacteria	Proteobacteria	Betaproteobacteria	Burkholderiales	Comamonadaceae	Albidiferax	uncultured bacterium	0	0	0	0	0	0	0	0	1.9723	1.449	1.2126	3.3424	3.8275	1.7478	1.7933	0	1.9414	1.1238	1.7371	1.7514
OTU_992	Bacteria	Proteobacteria	Betaproteobacteria	Burkholderiales	Comamonadaceae	Albidiferax	uncultured bacterium	0	0	0	0	0	0	0	0	2.4292	0	1.2126	2.478	3.6702	1.7478	1.159	0	0	2.182	1.1156	1.1266
OTU_1202	Bacteria	Proteobacteria	Betaproteobacteria	Burkholderiales	Comamonadaceae	Albidiferax	uncultured bacterium	0	0	0	0	0	0	0	0	2.4292	2.63	0	2.478	2.7793	2.182	1.7933	1.1445	1.2753	1.1238	0	1.1266
OTU_1414	Bacteria	Proteobacteria	Betaproteobacteria	Burkholderiales	Comamonadaceae	Albidiferax	uncultured bacterium	0	0	0	0	0	0	0	0	1.9723	1.449	1.2126	1.7162	0	2.182	0	0	0	1.1238	0	1.1266
[truncated: 3,241 more rows]
