# Supplementary material for: Physicochemical Drivers of Microbial Community Structure in Sediments of Lake Hazen, Nunavut, Canada
Source: Front Microbiol. 2018 Jun 5;9:1138. doi: 10.3389/fmicb.2018.01138 (PMC5996194; doi:10.3389/fmicb.2018.01138)
Supplement: Supplementary file 2 [file Data_Sheet_2.ZIP › Summer_2015_Pond1_Geochemistry.xlsx]

## Sheet: Porewater chemistry
Depth (cm)		NO3-	Cl-	SO42-
	Section	mg/L	mg/L	mg/L
0	0-1 cm	5.487	4.376	70.028
1	1-2 cm	5.255	2.071	87.139
2	2-3 cm	5.48	2.669	91.834
3	3-4 cm	5.273	2.593	71.69
4	4-5 cm	5.323	2.928	57.323
5	5-6 cm	5.269	3.058	36.494
6	6-7 cm	2.3734	1.961	16.8234
7	7-8 cm	4.557	2.957	9.7235

## Sheet: Microprofiles
Notes:
- Means (n=3) presented
- High heterogeneity in sediments.
- Redox probe broken at ~5 mm into profile. H2S probe likewise broken due to heterogeneity.
Depth corrected (mm)	Dissolved O2 (mg/L)	Redox (mV)	pH
-2.487	11.84	347.613	8.03
-1.989	10.8767	346.637	8.03
-1.492	9.52667	343.973	8.03
-0.995	7.92	341.677	8.03
-0.497	7.02333	348.237	8.03
0	5.47667	359.827	8.04
0.497	4.13667	364.883	8.09667
0.995	2.91333	366.497	8.17667
1.492	1.72667	372.243	8.24
1.989	0.81	372.333	8.26
2.487	0.27	372.087	8.16
2.984	0.03	361.333	7.9
3.481	-0.05	357.187	7.75333
3.979	-0.116667	354.357	7.63
4.476	-0.163333	352.753	7.54
4.973	-0.193333	325.36	7.47
5.471	-0.206667		7.41
5.968	-0.23		7.36
6.465	-0.236667		7.32
6.963	-0.25		7.29
7.46	-0.243333		7.35
7.957	-0.25		7.42
8.455	-0.25		7.42
8.952	-0.256667		7.43
9.449	-0.25		7.43
9.947	-0.25		7.39
10.444	-0.26		7.39
10.941	-0.26		7.32
11.439	-0.26		7.27
11.936	-0.256667		7.24
12.433	-0.26		7.22
12.931	-0.253333		7.18
13.428	-0.25		7.14
13.925	-0.26		7.12
14.423	-0.253333		7.1
14.92	-0.253333		7.07
15.418	-0.263333		7.06
15.915	-0.256667		7.04
16.412	-0.26		7.03
16.91	-0.253333		7.02
17.407	-0.25		7.01
17.904	-0.26		7
18.402	-0.25		6.99
18.899	-0.25		6.98
19.396	-0.243333		6.97
19.894	-0.25		6.96
20.391	-0.25		6.96
20.89	-0.256667		6.95
21.388	-0.25		6.94
21.885	-0.253333		6.93
22.382	-0.256667		6.93
22.88	-0.256667		6.92
23.377	-0.25		6.91
23.874	-0.25		6.90333
24.372	-0.256667		6.9
24.869	-0.25		6.89
25.366	-0.246667		6.88
25.864	-0.253333		6.88
26.361	-0.25		6.87
26.858	-0.253333		6.87
27.356	-0.253333		6.86
27.853	-0.25		6.85
28.35	-0.263333		6.85
28.848	-0.26		6.84
29.345	-0.253333		6.83
29.842	-0.253333		6.83
30.34	-0.256667		6.82
30.837	-0.256667		6.82667
31.334	-0.25		6.82
31.832	-0.25		6.81
32.329	-0.256667		6.81
32.828	-0.253333		6.81
33.326	-0.25		6.8
33.825	-0.25		6.8
34.322	-0.246667		6.8
34.82	-0.246667		6.8
35.317	-0.25		6.79
35.814	-0.263333		6.8
36.314	-0.25		6.79
36.811	-0.25		6.79
