# Supplementary material for: Physicochemical Drivers of Microbial Community Structure in Sediments of Lake Hazen, Nunavut, Canada
Source: Front Microbiol. 2018 Jun 5;9:1138. doi: 10.3389/fmicb.2018.01138 (PMC5996194; doi:10.3389/fmicb.2018.01138)
Supplement: Supplementary file 2 [file Data_Sheet_2.ZIP › Summer_2015_Skeleton_Lake_Geochemistry.xlsx]

## Sheet: Porewater chemistry
Depth (cm)		NO3-	Cl-	SO42-
	Section	mg/L	mg/L	mg/L
0	0-1 cm	4.484	3.513	91.378
1	1-2 cm	4.661	3.22	84.337
2	2-3 cm	4.645	3.074	86.11
3	3-4 cm	4.021	3.187	87.547
4	4-5 cm	4.194	2.717	121.512
5	5-6 cm	4.341	3.124	104.623
6	6-7 cm	4.64	4.013	112.938
7	7-8 cm
8	8-9 cm	4.58	4.413	124.119
9	9-10 cm	5.026	4.652	139.442
10	10-11 cm	5.077	7.73	153.198
11	11-12 cm	4.908	7.93	164.714

## Sheet: Microprofiles
Depth (mm)	Mean H2S (umol/L)	SD H2S (n=3)	Mean O2 (mg/L)	SD O2 (mg/L, n=3)	Mean pH	SD pH (n=3)
0.097	4.20667	0.011547	-1.99333	0.0057735	7.16	0
0.194	4.22	0	-2.16667	0.0057735	7.16	0
0.291	4.23667	0.011547	-2.33	4.21468e-08	7.17	1.19209e-07
0.388	4.19667	0.011547	-2.45	0	7.16	0
0.485	4.06667	0.011547	-2.56333	0.0057735	7.16	0
0.582	3.97	0.01	-2.68	0	7.16	0
0.679	3.92667	0.0152753	-2.77333	0.0057735	7.16	0
0.778	3.82	0.01	-2.87	4.21468e-08	7.16	0
0.875	3.68333	0.011547	-2.96	4.21468e-08	7.16	0
0.972	3.57	0.01	-3.04667	0.0057735	7.16	0
1.069	3.51667	0.0057735	-3.11333	0.011547	7.16	0
1.167	3.48	0.01	-3.21	0.01	7.16	0
1.264	3.43667	0.011547	-3.30333	0.0057735	7.16	0
1.361	3.38333	0.0057735	-3.38667	0.0057735	7.16	0
1.458	3.34667	0.011547	-3.46	5.96046e-08	7.16	0
1.555	3.31667	0.0057735	-3.52667	0.0057735	7.16	0
1.652	3.29	0.01	-3.56333	0.0057735	7.16	0
1.749	3.28333	0.0152753	-3.59	0	7.16	0
1.846	3.28667	0.0057735	-3.61	0	7.16	0
1.943	3.29667	0.0152753	-3.63333	0.0057735	7.16	0
2.042	3.32	0.01	-3.65667	0.0057735	7.16	0
2.139	3.34333	0.0152753	-3.68	0	7.16	0
2.236	3.38667	0.0057735	-3.69667	0.0057735	7.16	0
2.333	3.41667	0.0057735	-3.70333	0.0057735	7.16	0
2.43	3.46	0.01	-3.73	5.96046e-08	7.15333	0.0057735
2.527	3.51	0	-3.74	0	7.15	0
2.624	3.55	5.96046e-08	-3.74667	0.0057735	7.15	0
2.721	3.61333	0.0152753	-3.74333	0.0057735	7.15	0
2.818	3.66333	0.0057735	-3.74	0	7.15	0
2.915	3.73	0.01	-3.69	0	7.15	0
3.012	3.79667	0.0057735	-3.67667	0.0152753	7.15	0
3.109	3.86667	0.011547	-3.72	5.96046e-08	7.15	0
3.208	3.93667	0.0057735	-3.71667	0.0057735	7.15	0
3.305	4.01333	0.011547	-3.70667	0.0057735	7.15	0
3.405	4.1	0.01	-3.69	0	7.15	0
3.502	4.20667	0.0057735	-3.68	0	7.14	0
3.601	4.29333	0.0152753	-3.66667	0.0057735	7.14	0
3.698	4.38667	0.0057735	-3.66333	0.0057735	7.14	0
3.795	4.51333	0.0057735	-3.65	5.96046e-08	7.14	0
3.892	4.63333	0.0057735	-3.65	5.96046e-08	7.14	0
3.989	4.75	0.01	-3.63	0	7.14	0
4.086	4.89667	0.0057735	-3.62667	0.0057735	7.14	0
4.183	5.03	8.42937e-08	-3.59	0	7.14	0
4.28	5.17333	0.0057735	-3.60667	0.0057735	7.14	0
4.379	5.32333	0.0057735	-3.58	0	7.14	0
4.476	5.49333	0.0152753	-3.59333	0.0057735	7.13667	0.0057735
4.575	5.67667	0.0152753	-3.6	0	7.13	0
4.672	5.84667	0.0057735	-3.6	0	7.13	0
4.771	6.03333	0.011547	-3.59333	0.0057735	7.13	0
4.868	6.22333	0.0057735	-3.58667	0.0057735	7.13	0
4.965	6.41667	0.0251661	-3.58	0	7.13	0
5.062	6.60333	0.011547	-3.54667	0.0057735	7.13	0
5.159	6.80667	0.0057735	-3.58333	0.0057735	7.13	0
5.258	6.99333	0.0057735	-3.59667	0.0057735	7.13	0
5.355	7.18	0.0173205	-3.59	0	7.13	0
5.453	7.34667	0.011547	-3.55667	0.0057735	7.13	0
5.55	7.50667	0.0057735	-3.51333	0.0057735	7.12	0
5.647	7.72667	0.0057735	-3.64667	0.0057735	7.12	0
5.746	7.91333	0.0057735	-3.65	5.96046e-08	7.12	0
5.843	8.1	0.01	-3.65	5.96046e-08	7.12	0
5.942	8.26667	0.011547	-3.66	0	7.12	0
6.039	8.43	0.01	-3.67333	0.0057735	7.12	0
6.138	8.56667	0.0057735	-3.68	0	7.12	0
6.235	8.71667	0.0057735	-3.68	0	7.12	0
6.334	8.85	0.01	-3.70333	0.0057735	7.12	0
6.431	8.98	0.01	-3.68333	0.0057735	7.12	0
6.53	9.1	0.02	-3.64	5.96046e-08	7.12	0
6.627	9.21	0	-3.66	0	7.12	0
6.726	9.36	0	-3.71	5.96046e-08	7.12	0
6.823	9.46667	0.0057735	-3.72	5.96046e-08	7.12	0
6.922	9.6	0.01	-3.71	0.01	7.11333	0.0057735
7.019	9.69	0	-3.65	5.96046e-08	7.11	0
7.116	9.74	0.01	-3.58667	0.0057735	7.11	0
7.213	9.80667	0.0152753	-3.53333	0.0057735	7.11	0
7.31	9.88333	0.011547	-3.51667	0.0152753	7.11	0
7.41	9.94667	0.0208167	-3.47667	0.0057735	7.11	0
7.507	10.0233	0.0057735	-3.44	0	7.11	0
7.604	10.0433	0.0152753	-3.42333	0.0057735	7.11	0
7.701	10.1	0.01	-3.38	0	7.11	0
7.798	10.1633	0.0152753	-3.33333	0.0057735	7.11	0
7.895	10.16	0.0173205	-3.15	4.21468e-08	7.11	0
7.992	10.1733	0.0057735	-3.12333	0.0057735	7.11	0
8.089	10.1433	0.0152753	-3.23	0.02	7.11	0
8.186	10.1367	0.0057735	-3.27	0.0173205	7.10667	0.0057735
8.283	10.1333	0.0251661	-3.27	0.01	7.1	1.19209e-07
8.38	10.1467	0.0057735	-3.19	0	7.1	1.19209e-07
8.479	10.1567	0.0057735	-2.9	0.01	7.1	1.19209e-07
8.576	10.1533	0.0152753	-3.03	0.01	7.1	1.19209e-07
8.675	10.1633	0.0057735	-3.22667	0.0057735	7.1	1.19209e-07
8.772	10.1967	0.011547	-3.37667	0.0057735	7.1	1.19209e-07
8.869	10.19	0	-3.33333	0.0057735	7.1	1.19209e-07
8.966	10.1833	0.011547	-3.37	5.96046e-08	7.1	1.19209e-07
9.063	10.2067	0.0057735	-3.44667	0.0057735	7.1	1.19209e-07
9.16	10.21	0.01	-3.46333	0.0057735	7.1	1.19209e-07
9.257	10.24	0.01	-3.54333	0.0152753	7.1	1.19209e-07
9.354	10.27	0.01	-3.63333	0.0057735	7.1	1.19209e-07
9.453	10.29	0.01	-3.68333	0.0057735	7.1	1.19209e-07
9.551	10.3333	0.0251661	-3.67333	0.0057735	7.1	1.19209e-07
9.648	10.3733	0.0057735	-3.66667	0.0057735	7.1	1.19209e-07
9.745	10.42	0.01	-3.66667	0.0057735	7.1	1.19209e-07
9.842	10.4633	0.0057735	-3.63333	0.0057735	7.1	1.19209e-07
9.939	10.5033	0.0057735	-3.63667	0.0057735	7.1	1.19209e-07
10.036	10.5367	0.011547	-3.61	0	7.1	1.19209e-07
10.133	10.5733	0.0057735	-3.62333	0.0057735	7.1	1.19209e-07
10.232	10.6233	0.011547	-3.67667	0.0057735	7.1	1.19209e-07
10.329	10.6733	0.0152753	-3.66333	0.0378594	7.1	1.19209e-07
10.426	10.7133	0.0152753	-3.69	0	7.1	1.19209e-07
10.523	10.75	0	-3.68333	0.0057735	7.1	1.19209e-07
10.62	10.79	0.01	-3.68	0	7.1	1.19209e-07
10.717	10.8433	0.0057735	-3.65	5.96046e-08	7.1	1.19209e-07
10.814	10.8933	0.0152753	-3.68	0	7.1	1.19209e-07
10.911	10.9333	0.0057735	-3.67333	0.0057735	7.1	1.19209e-07
11.008	10.96	0.01	-3.62667	0.0057735	7.1	1.19209e-07
11.105	10.99	0.01	-3.61667	0.0057735	7.1	1.19209e-07
11.202	11.0333	0.0057735	-3.68667	0.0057735	7.09	0
11.301	11.0533	0.0057735	-3.69	0	7.09	0
11.398	11.0867	0.0152753	-3.7	0	7.09	0
11.495	11.0933	0.0057735	-3.69667	0.0057735	7.09	0
11.592	11.1167	0.0208167	-3.68333	0.0057735	7.09	0
11.689	11.1267	0.0057735	-3.68	0	7.09	0
11.787	11.1167	0.0057735	-3.69	0	7.09	0
11.884	9.87667	0.0416333	-3.68	0	7.09	0
11.981	9.65	0.01	-3.68667	0.0057735	7.08333	0.0057735
12.08	9.82667	0.0288675	-3.69333	0.0057735	7.08	0
12.177	9.30333	0.0057735	-3.69333	0.0057735	7.08	0
12.276	9.12667	0.0152753	-3.68	0	7.08	0
12.373	8.98333	0.0057735	-3.68333	0.0057735	7.08	0
12.47	8.9	0	-3.69333	0.0057735	7.08	0
12.567	8.87333	0.0057735	-3.68667	0.0057735	7.08	0
12.664	8.85667	0.0057735	-3.69667	0.011547	7.08	0
12.761	8.84333	0.011547	-3.68	0	7.08	0
12.858	8.7	0.01	-3.67333	0.0057735	7.08	0
12.955	9.19	0.0953939	-3.63	0.01	7.08	0
13.052	7.96333	0.023094	-3.64333	0.0057735	7.08	0
13.149	7.51667	0.0057735	-3.66667	0.0057735	7.08	0
13.246	7.21667	0.0152753	-3.65667	0.0057735	7.08	0
13.343	6.95333	0.011547	-3.63	0	7.08	0
13.44	6.41667	0.0152753	-3.60333	0.0057735	7.07	0
13.537	6.01333	0.0152753	-3.58	0	7.07	0
13.636	5.83333	0.011547	-3.63667	0.0057735	7.07	0
13.733	5.70333	0.0057735	-3.63333	0.0057735	7.07	0
13.832	5.14333	0.0568624	-3.62667	0.0057735	7.07	0
13.93	4.50333	0.0057735	-3.61	0	7.07	0
14.029	4.37667	0.0152753	-3.62333	0.0152753	7.07	0
14.126	4.44	0.01	-3.57	0	7.07	0
14.223	4.57667	0.011547	-3.55667	0.0057735	7.07	0
14.32	4.72	0.01	-3.56667	0.0057735	7.07	0
14.417	4.83	0.01	-3.61333	0.0057735	7.07	0
14.514	5	0.01	-3.53	0.02	7.07	0
14.611	5.12333	0.0057735	-3.51	0	7.07	0
14.708	5.36	0.0264575	-3.54	0.01	7.06	0
14.807	5.58667	0.0152753	-3.52333	0.011547	7.06333	0.0057735
14.904	5.81	0.01	-3.54333	0.0057735	7.06	0
15.001	4.85667	0.0503322	-3.47667	0.0057735	7.06	0
15.098	5.29333	0.0585947	-3.45667	0.0057735	7.06	0
15.195	7.04	0.0264575	-3.45	0	7.06	0
15.292	7.45333	0.0152753	-3.41	0.01	7.06	0
15.389	7.96333	0.0321455	-3.38	0.01	7.06	0
15.486	8.48667	0.0208167	-3.34667	0.0057735	7.06	0
15.583	9.07	0.01	-3.32667	0.0057735	7.06	0
15.68	9.35	0.02	-3.32	0.01	7.06	0
15.779	9.55667	0.0152753	-3.31	0.01	7.06	0
15.876	9.68667	0.0057735	-3.23667	0.011547	7.06	0
15.973	9.78	0	-3.21667	0.011547	7.06	0
16.073	9.83667	0.0208167	-3.26333	0.0057735	7.06	0
16.17	9.89333	0.0057735	-3.29	0.01	7.06	0
16.267	9.91333	0.0057735	-3.30667	0.023094	7.06	0
16.364	9.89333	0.011547	-3.44333	0.0057735	7.05	1.19209e-07
16.461	9.85	0.02	-3.47	0	7.05	1.19209e-07
16.558	9.82	0.01	-3.33	0	7.05	1.19209e-07
16.657	9.76	0.01	-3.22333	0.0152753	7.05	1.19209e-07
16.756	9.71	0.0173205	-3.22333	0.0057735	7.05	1.19209e-07
16.855	9.67333	0.011547	-3.22	4.21468e-08	7.05	1.19209e-07
16.954	9.68	0	-3.22667	0.0057735	7.05	1.19209e-07
17.053	9.64667	0.011547	-3.23333	0.0057735	7.05	1.19209e-07
17.15	9.60667	0.0057735	-3.24	0.01	7.05	1.19209e-07
17.249	9.59	0	-3.22	0.01	7.05	1.19209e-07
17.346	9.59333	0.011547	-3.20333	0.0057735	7.05	1.19209e-07
17.443	9.61	0.01	-3.16	4.21468e-08	7.04	0
17.54	9.58333	0.0057735	-3.32	0.02	7.04	0
17.637	9.57333	0.0057735	-3.17	0.01	7.04	0
17.736	9.53667	0.0057735	-3.60667	0.011547	7.04	0
17.833	9.60667	0.0057735	-3.72667	0.0208167	7.04	0
17.932	9.49333	0.0057735	-3.71667	0.011547	7.03667	0.0057735
18.03	8.81667	0.0152753	-3.72667	0.0152753	7.03	0
18.129	8.37	0.01	-3.75333	0.011547	7.03	0
18.228	8.11333	0.011547	-3.76	0.0173205	7.03	0
18.325	7.88667	0.0057735	-3.76333	0.0152753	7.02667	0.0057735
18.422	7.6	0.01	-3.76333	0.0152753	7.02	0
18.521	7.53	1.19209e-07	-3.75333	0.0057735	7.02	0
18.618	7.4	0	-3.80333	0.0057735	7.02	0
18.715	7.30667	0.0152753	-3.82333	0.0152753	7.02	0
18.812	7.29667	0.011547	-3.80667	0.0057735	7.02	0
18.909	7.28333	0.0057735	-3.77333	0.011547	7.02	0
19.008	7.29	0.02	-3.78667	0.0057735	7.02	0
19.105	7.28667	0.0057735	-3.80333	0.0057735	7.01333	0.0057735
19.202	7.29667	0.0057735	-3.8	0.0173205	7.01	0
19.301	7.3	0.0173205	-3.83	0.0173205	7.01	0
19.398	7.30333	0.011547	-3.84	5.96046e-08	7.01	0
19.495	7.31667	0.0057735	-3.82667	0.0305505	7.01	0
19.592	7.31667	0.0057735	-3.88333	0.0152753	7.01	0
19.689	7.35	1.19209e-07	-3.87	0.01	7	0
19.786	7.4	0.01	-3.87	0.0173205	7	0
19.883	7.38667	0.011547	-3.86667	0.0152753	7	0
19.982	7.35	0.01	-3.86	0.034641	7	0
20.08	7.33333	0.0057735	-3.88667	0.0305505	7	0
20.177	7.32667	0.0057735	-3.89667	0.011547	6.99	1.19209e-07
20.274	7.28667	0.0152753	-3.91667	0.011547	6.99	1.19209e-07
20.373	6.73667	0.0152753	-3.94667	0.0152753	6.99	1.19209e-07
20.47	6.73667	0.0057735	-3.93	0	6.99	1.19209e-07
20.567	6.80333	0.0057735	-3.95667	0.0152753	6.99	1.19209e-07
20.664	6.87	0.01	-3.93667	0.011547	6.99	1.19209e-07
20.763	6.89	0.01	-3.99333	0.023094	6.98667	0.0057735
20.862	6.87	0.01	-3.99	0.02	6.98	0
20.961	6.88	0.01	-3.98667	0.0152753	6.98	0
21.06	6.85333	0.011547	-4.04333	0.0057735	6.98	0
21.157	6.84667	0.0152753	-4.02333	0.0152753	6.98	0
21.254	6.85333	0.011547	-4.04333	0.0057735	6.98	0
21.351	6.87	0.01	-4.03333	0.0057735	6.98	0
21.448	6.83667	0.0057735	-4.06	0.0264575	6.98	0
21.545	6.74333	0.0057735	-4.04333	0.011547	6.97333	0.0057735
21.642	6.74	0.0173205	-4.07333	0.0057735	6.97	1.19209e-07
21.741	6.58333	0.0057735	-4.06667	0.011547	6.97	1.19209e-07
21.838	6.54333	0.0208167	-4.08	0.01	6.97	1.19209e-07
21.937	6.55	0.01	-4.13	0.087178	6.97	1.19209e-07
22.035	6.46667	0.0305505	-4.17333	0.0550757	7.01	0
22.134	6.05333	0.0057735	-4.05333	0.0208167	7	0
22.231	6.11	0.02	-4.02667	0.0057735	7	0
22.328	6.17	0.0173205	-4.05667	0.0057735	7	0
22.425	6.30667	0.011547	-4.05667	0.0057735	7	0
22.522	6.51667	0.011547	-4.05667	0.011547	7	0
22.621	8.54333	0.0550757	-4.02	0.01	7	0
22.718	8.12	0.06	-4.06667	0.0057735	6.99333	0.0057735
22.815	7.37667	0.0057735	-4.02333	0.0057735	6.99	1.19209e-07
22.912	7.21333	0.011547	-4.03	0.02	6.99	1.19209e-07
23.009	6.89	0.01	-4.02667	0.0057735	6.99	1.19209e-07
23.108	6.62333	0.0057735	-4.03	5.96046e-08	6.99	1.19209e-07
23.205	6.56	0.01	-4.03	5.96046e-08	6.99	1.19209e-07
23.302	6.49	0.01	-4.03	0.01	6.99	1.19209e-07
23.399	6.32667	0.0321455	-4.01667	0.0057735	6.99	1.19209e-07
23.496	6.05667	0.0152753	-4	0.01	6.99	1.19209e-07
23.593	6.01	0	-3.98333	0.0057735	6.99	1.19209e-07
23.69	6.10333	0.011547	-3.96667	0.0057735	6.99	1.19209e-07
23.787	6.22	0.01	-3.92667	0.0057735	6.99	1.19209e-07
23.884	6.16333	0.0208167	-3.91333	0.0057735	6.99	1.19209e-07
23.981	6.05667	0.0057735	-3.89	0.01	6.99	1.19209e-07
24.078	6.30333	0.051316	-3.74	0.01	6.99	1.19209e-07
24.178	7.99	0.01	-3.70667	0.0057735	6.99	1.19209e-07
24.275	9.90667	0.115036	-3.61	0.01	6.99	1.19209e-07
24.372	12.4133	0.0152753	-3.47333	0.0057735	6.98	0
24.469	12.6867	0.0057735	-3.41667	0.0152753	6.98	0
24.566	12.8133	0.011547	-3.29333	0.0057735	6.98	0
24.665	13.0367	0.023094	-3.30333	0.0152753	6.98	0
24.762	13.1133	0.0057735	-3.5	0.01	6.98	0
24.859	13.2	0.01	-3.71	0.0173205	6.98	0
24.956	13.3233	0.0057735	-4.00667	0.0057735	6.98	0
25.053	13.4033	0.011547	-3.99667	0.0057735	6.98	0
25.15	13.4267	0.0057735	-4.00667	0.0057735	6.98	0
25.247	13.5133	0.0057735	-4.05333	0.011547	6.98	0
25.344	13.6133	0.0057735	-4.01333	0.0057735	6.98	0
25.443	13.6767	0.0057735	-3.98667	0.0057735	6.98	0
25.54	13.7267	0.0251661	-4.02333	0.0057735	6.97667	0.0057735
25.639	13.7433	0.011547	-3.93667	0.0057735	6.97	1.19209e-07
25.736	13.7767	0.0057735	-3.84	5.96046e-08	6.97	1.19209e-07
25.835	13.4767	0.0152753	-3.82	5.96046e-08	6.97	1.19209e-07
25.932	13.34	0.0781025	-3.74667	0.0057735	6.97	1.19209e-07
26.029	12.98	1.68587e-07	-3.66333	0.0057735	6.97	1.19209e-07
26.126	12.94	0.01	-3.59333	0.0057735	6.97	1.19209e-07
26.223	12.9967	0.011547	-3.54667	0.0057735	6.97	1.19209e-07
26.321	13.8633	0.0057735	-3.55	5.96046e-08	6.97	1.19209e-07
26.418	14.1567	0.011547	-3.48	5.96046e-08	6.97	1.19209e-07
26.517	13.09	2.38419e-07	-3.46667	0.0152753	6.97	1.19209e-07
26.616	12.5567	0.0152753	-3.41333	0.0057735	6.97	1.19209e-07
26.715	13.8133	0.011547	-3.39333	0.011547	6.97	1.19209e-07
26.812	14.2367	0.011547	-3.62333	0.0057735	6.97	1.19209e-07
26.909	14.43	0.02	-3.66667	0.011547	6.96667	0.0057735
27.006	14.3467	0.0152753	-3.69333	0.0057735	6.96	1.19209e-07
27.103	14.0633	0.0251661	-3.58667	0.0152753	6.96	1.19209e-07
27.2	14.7767	0.0152753	-3.53	0	6.96	1.19209e-07
27.297	14.9133	0.0152753	-3.50333	0.0057735	6.96	1.19209e-07
27.396	14.98	0.01	-3.55	5.96046e-08	6.96	1.19209e-07
27.495	15.06	0.01	-3.58667	0.0057735	6.96	1.19209e-07
27.592	15.1233	0.0057735	-3.56333	0.0057735	6.96	1.19209e-07
27.689	15.19	0.01	-3.55667	0.0057735	6.96	1.19209e-07
27.788	15.2467	0.0057735	-3.59667	0.0057735	6.96	1.19209e-07
27.885	15.3	0.01	-3.58333	0.011547	6.96	1.19209e-07
27.982	15.34	0.0173205	-3.52333	0.0057735	6.96	1.19209e-07
28.081	15.3933	0.0057735	-3.47333	0.0057735	6.96	1.19209e-07
28.178	15.4	0	-3.39333	0.0057735	6.96	1.19209e-07
28.278	15.4767	0.0057735	-3.33667	0.0057735	6.95	0
28.375	15.5567	0.0152753	-3.27333	0.011547	6.95	0
28.472	15.63	0	-3.19333	0.0152753	6.95	0
28.571	15.6833	0.0057735	-3.17667	0.0057735	6.95	0
28.668	15.7033	0.0152753	-3.04333	0.0057735	6.95	0
28.767	15.4633	0.011547	-2.96	4.21468e-08	6.95	0
28.866	15.2133	0.0057735	-2.93333	0.0057735	6.95	0
28.965	15.63	0.01	-2.86667	0.0057735	6.95	0
29.062	14.59	0.01	-2.81333	0.0057735	6.95	0
29.159	15.4767	0.0057735	-2.76333	0.0057735	6.95	0
29.256	15.8	0	-2.82	0.02	6.95	0
29.353	15.7833	0.0152753	-2.73333	0.0057735	6.95	0
29.45	15.7633	0.011547	-2.73333	0.0057735	6.95	0
29.549	15.77	0.01	-2.67333	0.0057735	6.94	0
29.646	15.7867	0.0057735	-2.63333	0.0057735	6.94	0
29.743	15.7933	0.011547	-2.61	0.01	6.94	0
29.84	15.8433	0.0057735	-2.58667	0.0057735	6.94	0
29.939	15.89	0.01	-2.57333	0.0057735	6.94	0
30.038	15.9633	0.0057735	-2.56667	0.0057735	6.94	0
30.135	15.8733	0.0057735	-2.54667	0.011547	6.94	0
30.233	16.0533	0.0057735	-2.51333	0.011547	6.94	0
30.33	16.1	0.01	-2.49	0	6.94	0
30.427	16.1533	0.0057735	-2.50333	0.0057735	6.94	0
30.524	16.1867	0.011547	-2.47	0	6.93	0
30.621	16.22	0.01	-2.44667	0.0057735	6.93	0
30.72	16.2533	0.011547	-2.45333	0.0152753	6.93	0
30.819	16.3033	0.0057735	-2.41333	0.0057735	6.93	0
30.916	16.3133	0.0152753	-2.39	4.21468e-08	6.93	0
31.013	16.3767	0.0057735	-2.37667	0.0057735	6.93	0
31.11	16.4067	0.0057735	-2.37333	0.0057735	6.93	0
31.207	16.4467	0.011547	-2.36	0.01	6.93	0
31.304	16.49	0	-2.36333	0.0057735	6.93	0
31.403	16.5133	0.0057735	-2.34667	0.0057735	6.94	0
31.5	16.5467	0.011547	-2.35333	0.0057735	6.93	0
31.599	16.58	0.01	-2.33667	0.0057735	6.93	0
31.696	16.6233	0.011547	-2.34	0	6.93	0
31.795	16.6467	0.0152753	-2.35	0.01	6.92333	0.0057735
31.892	16.7	0.01	-2.33	4.21468e-08	6.92	1.19209e-07
31.989	16.7433	0.011547	-2.31	0	6.92	1.19209e-07
32.088	16.7933	0.0057735	-2.30667	0.0057735	6.92	1.19209e-07
32.185	16.8367	0.0057735	-2.26333	0.0057735	6.92	1.19209e-07
32.283	16.8633	0.011547	-2.24	0	6.92	1.19209e-07
32.38	16.8933	0.0057735	-2.26	2.98023e-08	6.92	1.19209e-07
32.477	16.9467	0.0057735	-2.29	2.98023e-08	6.92	1.19209e-07
32.576	16.9667	0.0057735	-2.31667	0.0057735	6.92	1.19209e-07
32.673	17.04	0	-2.33667	0.011547	6.92	1.19209e-07
32.772	17.0667	0.0057735	-2.32333	0.0057735	6.91	0
32.871	17.0967	0.011547	-2.32	4.21468e-08	6.91	0
32.968	17.1233	0.0057735	-2.31	0	6.91	0
33.067	17.17	0.01	-2.33667	0.0057735	6.91	0
33.166	17.2033	0.0057735	-2.30333	0.0057735	6.91	0
33.263	17.26	0.02	-2.3	0	6.91	0
33.36	17.29	2.38419e-07	-2.3	0	6.91	0
33.459	17.3367	0.011547	-2.27333	0.0057735	6.90333	0.0057735
33.556	17.3767	0.0152753	-2.27	0	6.9	0
33.653	17.4233	0.0057735	-2.25333	0.0057735	6.9	0
33.75	17.46	0.01	-2.27667	0.0057735	6.9	0
33.847	17.5067	0.011547	-2.26667	0.0057735	6.9	0
33.946	17.5433	0.011547	-2.29333	0.0057735	6.89333	0.0057735
34.043	17.5867	0.011547	-2.31333	0.0057735	6.89	0
34.14	17.6467	0.0057735	-2.31667	0.0057735	6.89	0
34.237	17.69	0	-2.31	0	6.89	0
34.335	17.74	0.01	-2.27667	0.0057735	6.89	0
34.432	17.8033	0.0152753	-2.25667	0.0057735	6.89	0
34.529	17.8433	0.0057735	-2.28333	0.0057735	6.89	0
34.626	17.88	0.01	-2.18	0	6.89	0
34.723	17.93	2.38419e-07	-2.20667	0.0057735	6.88	0
34.82	17.9967	0.0057735	-2.21667	0.0057735	6.88	0
34.919	18.0633	0.0152753	-2.22333	0.0057735	6.88	0
35.018	18.1233	0.0057735	-2.23333	0.0057735	6.88	0
35.115	18.1767	0.0057735	-2.25667	0.0057735	6.88	0
35.212	18.2633	0.011547	-2.28333	0.0057735	6.88	0
35.311	18.34	0.01	-2.29333	0.0057735	6.88	0
35.41	18.41	0.01	-2.29333	0.0057735	6.88	0
35.507	18.4833	0.0152753	-2.30667	0.0057735	6.87	0
35.604	18.5933	0.0057735	-2.32	4.21468e-08	6.87	0
35.703	18.68	0	-2.34	0	6.87	0
35.802	18.77	0.0173205	-2.35333	0.0057735	6.87	0
35.899	18.86	0	-2.33	0.01	6.87	0
35.998	18.94	0.01	-2.34333	0.0057735	6.87	0
36.095	18.99	0.01	-2.31667	0.0057735	6.87	0
36.192	19.06	3.37175e-07	-2.30667	0.0057735	6.87	0
36.29	19.14	0.01	-2.28	0	6.87	0
36.387	19.23	0.01	-2.32667	0.011547	6.87	0
36.486	19.3167	0.0208167	-2.29667	0.0057735	6.87	0
36.583	19.4067	0.0057735	-2.29333	0.0057735	6.86	0
36.68	19.4933	0.011547	-2.30667	0.0057735	6.86	0
36.779	19.47	0	-2.31333	0.0057735	6.86	0
36.878	19.5533	0.0057735	-2.31	0	6.86	0
36.975	19.65	0.01	-2.31333	0.0057735	6.86	0
37.072	19.7433	0.0152753	-2.32667	0.0057735	6.86	0
37.169	19.82	0.01	-2.32667	0.0057735	6.86	0
37.266	19.9367	0.011547	-2.37333	0.0057735	6.85	1.19209e-07
37.365	19.9933	0.0152753	-2.41333	0.011547	6.85	1.19209e-07
37.462	20.0133	0.0057735	-2.43333	0.0057735	6.85333	0.0057735
37.559	19.84	0.01	-2.47667	0.0057735	6.86	0
37.656	20.2067	0.0152753	-2.45333	0.0057735	6.85	1.19209e-07
37.753	20.3333	0.011547	-2.45	0.01	6.85	1.19209e-07
37.852	20.5533	0.0057735	-2.47	0	6.85	1.19209e-07
37.949	20.6167	0.0057735	-2.49667	0.0057735	6.87	0
38.046	20.8533	0.011547	-2.5	0.01	6.87	0
38.143	20.8733	0.0057735	-2.46667	0.0057735	6.87	0
38.24	20.9433	0.011547	-2.45	0	6.87	0
38.337	21.14	0.01	-2.47333	0.0057735	6.87	0
38.437	21.2533	0.011547	-2.48	4.21468e-08	6.86	0
38.536	20.0633	0.0152753	-2.48667	0.0057735	6.86	0
38.635	19.2167	0.0057735	-2.53333	0.0152753	6.86	0
38.734	19.32	0.01	-2.52667	0.011547	6.86	0
38.833	21.6567	0.0152753	-2.51	0	6.85667	0.0057735
38.932	21.6467	0.0057735	-2.51667	0.0057735	6.85	1.19209e-07
39.029	21.7067	0.0057735	-2.53333	0.0057735	6.85	1.19209e-07
39.128	21.6767	0.0152753	-2.54333	0.0057735	6.85	1.19209e-07
39.225	21.8467	0.011547	-2.56	4.21468e-08	6.85	1.19209e-07
39.322	22.1033	0.011547	-2.55667	0.0057735	6.85	1.19209e-07
39.421	22.2333	0.0057735	-2.55	4.21468e-08	6.85	1.19209e-07
39.52	22.12	3.37175e-07	-2.55667	0.0057735	6.85	1.19209e-07
39.617	22.0433	0.0057735	-2.60667	0.0057735	6.84	0
39.716	21.79	0.01	-2.61333	0.0057735	6.84	0
39.813	22.5467	0.0057735	-2.62667	0.0057735	6.84	0
39.912	22.8367	0.184481	-2.65	0.01	6.84	0
40.011	23.2167	0.011547	-2.64667	0.0057735	6.84	0
40.109	23.3233	0.0057735	-2.66	0	6.84	0
40.206	23.3867	0.0057735	-2.67	0	6.84	0
40.305	23.46	0.01	-2.69333	0.0057735	6.84	0
40.404	23.5967	0.011547	-2.68667	0.0057735	6.84	0
40.503	23.68	0.01	-2.65667	0.0057735	6.83333	0.0057735
40.602	23.4767	0.0057735	-2.66	0.01	6.83	0
40.699	23.2033	0.0057735	-2.68	0	6.83	0
40.796	23.6333	0.0057735	-2.7	0	6.83	0
40.893	23.53	0.01	-2.70333	0.0057735	6.83	0
40.99	23.6	0.01	-2.70667	0.0057735	6.83	0
41.087	23.83	0.01	-2.70333	0.0057735	6.83	0
41.184	23.6733	0.011547	-2.7	0.01	6.83	0
41.281	23.2567	0.011547	-2.72	4.21468e-08	6.83	0
41.38	24.46	3.37175e-07	-2.73667	0.0057735	6.83	0
41.477	24.6433	0.0152753	-2.73	0	6.83	0
41.576	24.7933	0.0057735	-2.72	0.01	6.83	0
41.675	24.95	0.01	-2.71333	0.0057735	6.83	0
41.772	25.0867	0.0057735	-2.69667	0.011547	6.83	0
41.869	25.2233	0.0057735	-2.68667	0.011547	6.83	0
41.966	25.3933	0.0152753	-2.69333	0.0057735	6.83	0
42.066	25.5433	0.0057735	-2.71	4.21468e-08	6.83	0
42.165	25.6733	0.0057735	-2.70333	0.0057735	6.83	0
42.262	25.7967	0.0152753	-2.72667	0.0057735	6.83	0
42.359	25.9567	0.011547	-2.75333	0.0057735	6.83	0
42.458	26.1	0.01	-2.75333	0.011547	6.82	0
42.555	26.2833	0.011547	-2.79	0.034641	6.82	0
42.652	26.41	0	-2.76333	0.0057735	6.82	0
42.751	26.2333	0.0057735	-2.78333	0.0057735	6.82	0
42.85	26.4567	0.0057735	-2.77333	0.0057735	6.82	0
42.947	26.5	0	-2.76667	0.0057735	6.82	0
43.046	26.5867	0.0152753	-2.75667	0.0057735	6.82	0
43.145	26.4833	0.0057735	-2.75333	0.0057735	6.82	0
43.242	26.7667	0.0057735	-2.73	0	6.81667	0.0057735
43.341	26.8867	0.011547	-2.75333	0.0057735	6.81	0
43.438	27.0033	0.0152753	-2.73667	0.0057735	6.81	0
43.535	27.1367	0.011547	-2.73333	0.011547	6.81	0
43.634	27.4533	0.011547	-2.70667	0.011547	6.81	0
43.733	27.79	0.01	-2.68667	0.0057735	6.81	0
43.83	27.44	0.01	-2.66333	0.0057735	6.81	0
43.93	27.7567	0.0152753	-2.65667	0.0057735	6.81	0
44.027	27.39	0.01	-2.65667	0.0057735	6.81	0
44.124	27.6967	0.0057735	-2.65	4.21468e-08	6.81	0
44.223	27.78	0.01	-2.65	4.21468e-08	6.81	0
44.32	27.9533	0.0057735	-2.62667	0.0057735	6.81	0
44.419	28.1267	0.0057735	-2.64	4.21468e-08	6.81	0
44.516	29.3567	0.011547	-2.65	4.21468e-08	6.81	0
44.613	29.47	0.043589	-2.67	0.01	6.81	0
44.71	29.5667	0.0472582	-2.68333	0.0057735	6.81	0
44.809	29.6967	0.0057735	-2.68333	0.0057735	6.81	0
44.908	29.7867	0.0152753	-2.69	0	6.80333	0.0057735
45.005	29.9333	0.0152753	-2.7	0	6.80667	0.0057735
45.104	30.0533	0.011547	-2.72	4.21468e-08	6.8	0
45.201	30.1633	0.0057735	-2.7	0	6.8	0
45.298	30.29	0.0655744	-2.69667	0.0152753	6.81	0
45.395	30.5	0.01	-2.67	0.01	6.8	0
45.494	30.6167	0.0057735	-2.67333	0.0057735	6.8	0
45.591	30.8933	0.0057735	-2.68	0	6.8	0
45.688	30.99	0	-2.67	0	6.8	0
45.787	31.2233	0.0057735	-2.65667	0.0057735	6.8	0
45.887	31.3967	0.0057735	-2.64667	0.0057735	6.8	0
45.984	30.5133	0.0152753	-2.62333	0.0057735	6.8	0
46.083	31.0633	0.011547	-2.62333	0.0057735	6.8	0
46.18	31.59	0.01	-2.64	4.21468e-08	6.8	0
46.279	31.8867	0.0057735	-2.63	0	6.8	0
46.376	32.15	6.7435e-07	-2.67333	0.0665833	6.8	0
46.475	32.3	0.0360555	-2.58333	0.011547	6.8	0
46.572	32.4033	0.0057735	-2.55667	0.0057735	6.8	0
46.671	32.3833	0.0057735	-2.53	0	6.8	0
46.77	32.7	0.0173205	-2.53	0.01	6.79667	0.0057735
46.867	32.7733	0.011547	-2.54	0	6.79	0
46.966	33.0533	0.0057735	-2.53	0	6.79	0
47.063	33.1933	0.0057735	-2.48	0.01	6.79	0
47.16	33.3367	0.0057735	-2.45333	0.0057735	6.79	0
47.257	33.4533	0.0057735	-2.43	0.01	6.79	0
47.354	31.1233	0.0152753	-2.42	0	6.79	0
47.451	30.7267	0.011547	-2.36333	0.0057735	6.79	0
47.55	29.84	4.76837e-07	-2.36333	0.0057735	6.79	0
47.647	30.2733	0.011547	-2.38	0.01	6.79	0
47.744	30.4667	0.0057735	-2.35	0.01	6.79	0
47.842	30.9833	0.0208167	-2.39333	0.0057735	6.79	0
47.941	31.1033	0.0057735	-2.33	4.21468e-08	6.79	0
48.038	31.9333	0.0251661	-2.35333	0.0057735	6.79	0
48.137	32.9533	0.0208167	-2.35333	0.0057735	6.79	0
48.236	31.96	0.0264575	-2.35	0.01	6.79	0
48.335	30.47	0.01	-2.25	0.01	6.79	0
48.432	30.17	0.01	-2.24667	0.0057735	6.79	0
48.531	29.7667	0.0152753	-2.21333	0.0057735	6.79	0
48.63	34.5067	0.0288675	-2.18333	0.0057735	6.79	0
48.727	33.25	0.0173205	-2.11333	0.0057735	6.79	0
48.826	36.2167	0.0152753	-2.13333	0.0057735	6.79	0
48.925	36.5	0.01	-2.10333	0.0057735	6.79	0
49.022	36.43	0.01	-2.10667	0.0152753	6.79	0
49.119	36.5033	0.011547	-2.06	0	6.79	0
49.216	36.4133	0.0057735	-2.04	0	6.79	0
49.315	36.9133	0.011547	-2.04667	0.0152753	6.78	0
49.414	37.2033	0.0057735	-2.05	0.01	6.78	0
49.511	37.3533	0.0057735	-1.98667	0.0057735	6.78	0
49.61	37.41	0.0173205	-1.97333	0.011547	6.78	0
49.708	37.4333	0.0057735	-1.99667	0.0057735	6.78	0
49.807	37.6367	0.0152753	-1.87333	0.0057735	6.78	0
49.906	37.8367	0.0057735	-1.9	0.0173205	6.78	0
50.003	38.2733	0.0057735	-1.84333	0.0152753	6.78	0
50.1	38.4267	0.0152753	-1.85667	0.0057735	6.78	0
50.199	38.62	6.7435e-07	-1.81667	0.0152753	6.78	0
50.298	38.7567	0.011547	-1.81	2.98023e-08	6.78	0
50.395	38.8967	0.011547	-1.79333	0.0152753	6.78	0
50.492	39.04	0.01	-1.72667	0.0208167	6.78	0
50.591	39.1767	0.0057735	-1.70667	0.0057735	6.78	0
50.688	39.3	0	-1.69667	0.0057735	6.78	0
50.787	39.4	6.7435e-07	-1.68333	0.0152753	6.78	0
50.886	39.3633	0.011547	-1.68	0.01	6.78	0
50.983	39.6167	0.011547	-1.63	0.01	6.78	0
51.082	39.6167	0.0057735	-1.62667	0.0057735	6.78	0
51.181	39.6433	0.0057735	-1.62333	0.0152753	6.78	0
51.278	39.4433	0.0057735	-1.56667	0.0057735	6.78	0
51.375	38.5567	0.0450925	-1.53	0.0173205	6.78	0
51.475	36.59	0.0360555	-1.52333	0.0057735	6.78	0
51.572	37.22	0.03	-1.52	0.01	6.78	0
51.671	39.8867	0.0057735	-1.48	2.10734e-08	6.78	0
51.768	40.22	0	-1.47	0.0173205	6.78	0
51.867	39.5967	0.023094	-1.43	0.01	6.78	0
51.964	39.6267	0.0057735	-1.42	2.10734e-08	6.78	0
52.061	39.4533	0.0152753	-1.39333	0.0057735	6.77333	0.0057735
52.158	40.48	0.034641	-1.41	0.01	6.77	0
52.257	40.97	0.0173205	-1.37	0.01	6.77	0
52.356	41.64	0	-1.38333	0.0057735	6.77	0
52.453	41.93	6.7435e-07	-1.36667	0.0305505	6.77	0
52.552	42.1033	0.0057735	-1.39333	0.0057735	6.77	0
52.649	42.3067	0.0057735	-1.32667	0.011547	6.77	0
52.746	42.3367	0.011547	-1.37667	0.011547	6.77	0
52.843	40.07	0.0458258	-1.31	0.01	6.77	0
52.942	42.34	0.0173205	-1.32667	0.0152753	6.77	0
53.041	40.42	0.02	-1.3	0.02	6.77	0
53.138	38.8133	0.0404145	-1.25	0.02	6.77	0
53.237	39.4067	0.0251661	-1.23667	0.0057735	6.77	0
53.336	39.64	0.0173205	-1.21	0.01	6.77	0
53.434	38.9167	0.0057735	-1.21667	0.0057735	6.77	0
53.531	35.67	0.0173205	-1.19	0.01	6.77	0
53.628	33.4333	0.0057735	-1.18333	0.0057735	6.77	0
53.725	34.3533	0.0862168	-1.18333	0.0057735	6.77	0
53.822	37.08	0.205183	-1.15	0.01	6.77	0
53.921	44.2467	0.0057735	-1.17667	0.0152753	6.77	0
54.018	44.4533	0.023094	-1.16333	0.0057735	6.77	0
54.117	43.1533	0.0251661	-1.14	0	6.77	0
54.216	44.56	0.01	-1.16	0.01	6.77	0
54.313	44.4433	0.0152753	-1.08667	0.0152753	6.77	0
54.41	44.78	0.01	-1.10667	0.0057735	6.77	0
54.507	45.02	0.01	-1.06333	0.0057735	6.77	0
54.606	45.14	0.01	-1.10667	0.0057735	6.77	0
54.705	45.2167	0.0152753	-1.11333	0.0208167	6.77	0
54.804	45.2967	0.0057735	-1.1	0.01	6.77	0
54.901	45.29	0	-1.07	0.01	6.77	0
55	44.4567	0.0152753	-1.07667	0.0152753	6.77	0
55.097	44.7433	0.0057735	-1	0.01	6.77	0
55.196	44.33	0.02	-0.99	0.0264575	6.77	0
55.296	41.8733	0.110151	-0.983333	0.011547	6.77	0
55.395	42.59	0.135277	-0.973333	0.0152753	6.77	0
55.494	39.9133	0.0057735	-0.98	0.01	6.77	0
55.593	39.5633	0.0208167	-0.946667	0.011547	6.77	0
55.692	40.5333	0.0251661	-0.923333	0.0057735	6.76	0
55.789	41.3033	0.0208167	-0.96	1.49012e-08	6.76	0
55.888	41.4367	0.0152753	-0.986667	0.0251661	6.76	0
55.987	40.54	0	-0.92	0	6.76	0
56.086	41.2167	0.0152753	-0.93	1.49012e-08	6.76	0
56.185	41.9567	0.0152753	-0.883333	0.0057735	6.76	0
56.284	47.7133	0.0057735	-0.9	0.01	6.76	0
56.383	46.1833	0.0450925	-0.86	0	6.76	0
56.48	48.0233	0.0251661	-0.84	0	6.76	0
56.579	48.3833	0.0057735	-0.833333	0.0057735	6.76	0
56.678	48.0433	0.0152753	-0.823333	0.0057735	6.76	0
56.777	47.3967	0.0152753	-0.876667	0.0251661	6.76	0
56.876	45.2033	0.0503322	-0.826667	0.0057735	6.76	0
56.974	43.1333	0.0057735	-0.83	0.01	6.76	0
57.071	45.73	0.03	-0.79	1.05367e-08	6.76	0
57.168	42.4867	0.20306	-0.783333	0.0057735	6.76	0
57.265	46.4733	0.023094	-0.77	0	6.76	0
57.362	49.0433	0.0057735	-0.806667	0.0152753	6.76	0
57.461	47.13	0.01	-0.75	0	6.76	0
57.558	46.4133	0.0057735	-0.743333	0.0057735	6.76	0
57.655	45.7167	0.0057735	-0.713333	0.0057735	6.76	0
57.752	44.5433	0.0321455	-0.726667	0.0057735	6.76	0
57.849	43.51	0	-0.74	0.01	6.76	0
57.948	42.3067	0.0152753	-0.713333	0.0152753	6.76	0
58.047	41.2933	0.011547	-0.7	1.05367e-08	6.76	0
58.146	40.3467	0.0057735	-0.72	0.01	6.76	0
58.245	39.79	0.01	-0.69	0	6.76	0
58.342	39.5867	0.0152753	-0.696667	0.0057735	6.76	0
58.441	39.9267	0.0208167	-0.683333	0.0057735	6.76	0
58.54	40.2067	0.0378594	-0.69	0.01	6.75333	0.0057735
58.637	39.82	0.0173205	-0.663333	0.0057735	6.75	0
58.734	40.18	0.01	-0.66	1.05367e-08	6.75	0
58.831	40.44	6.7435e-07	-0.663333	0.0057735	6.75	0
58.929	41.08	0.03	-0.646667	0.0057735	6.75	0
59.028	41.2233	0.011547	-0.65	0	6.75	0
59.125	41.4667	0.011547	-0.65	0	6.75	0
59.224	41.4933	0.0057735	-0.63	0	6.75	0
59.323	41.72	0.06245	-0.62	1.05367e-08	6.75	0
59.42	40.86	0.02	-0.62	1.05367e-08	6.75	0
59.519	40.8767	0.0152753	-0.62	1.05367e-08	6.75	0
59.618	41.22	0.0264575	-0.626667	0.0057735	6.75	0
59.717	41.57	0.02	-0.616667	0.0057735	6.75	0
59.816	41.3767	0.0152753	-0.61	0	6.75	0
59.913	41.2867	0.0152753	-0.603333	0.0057735	6.75	0
60.012	41.49	0.01	-0.59	0	6.75	0
60.111	41.8833	0.023094	-0.596667	0.0057735	6.75	0
60.21	44.7133	0.0351188	-0.59	0	6.75	0
60.307	45.27	0.0360555	-0.593333	0.0057735	6.75	0
60.404	47.34	0.02	-0.586667	0.0057735	6.75	0
60.503	47.6967	0.0057735	-0.59	0	6.75	0
60.6	48.2667	0.0208167	-0.576667	0.0057735	6.75	0
60.7	51.6167	0.0208167	-0.586667	0.0057735	6.75	0
60.797	51.7133	0.0152753	-0.566667	0.0057735	6.75	0
60.896	55.0467	0.0152753	-0.573333	0.0057735	6.75	0
60.995	54.5233	0.011547	-0.563333	0.0057735	6.75	0
61.092	52.8933	0.0152753	-0.566667	0.0057735	6.75	0
61.189	56.2867	0.0152753	-0.55	0	6.75	0
61.288	56.4167	0.0152753	-0.553333	0.0057735	6.74	1.19209e-07
61.387	56.5367	0.0057735	-0.553333	0.0057735	6.74	1.19209e-07
61.484	56.62	0.0173205	-0.553333	0.0057735	6.74	1.19209e-07
61.581	56.5467	0.011547	-0.543333	0.0057735	6.74	1.19209e-07
61.68	56.48	0	-0.54	0	6.74	1.19209e-07
61.779	54.6933	0.0152753	-0.55	0	6.74	1.19209e-07
61.878	52.63	0.0173205	-0.536667	0.0057735	6.74	1.19209e-07
61.977	47.1567	0.0152753	-0.54	0.01	6.74	1.19209e-07
62.074	42.07	0.01	-0.53	0	6.74	1.19209e-07
62.171	48.99	0.072111	-0.523333	0.0057735	6.74	1.19209e-07
62.268	52.4167	0.0251661	-0.536667	0.0057735	6.74	1.19209e-07
62.365	55.9833	0.0404145	-0.543333	0.0057735	6.74	1.19209e-07
62.462	57.71	0.01	-0.53	0	6.74	1.19209e-07
62.559	57.4767	0.0057735	-0.523333	0.0057735	6.74	1.19209e-07
62.659	54.1667	0.0472582	-0.506667	0.0057735	6.74	1.19209e-07
62.758	50.4433	0.0251661	-0.506667	0.0057735	6.74	1.19209e-07
62.857	56.7833	0.0057735	-0.51	0	6.74	1.19209e-07
62.954	54.8967	0.0305505	-0.506667	0.0057735	6.74	1.19209e-07
63.051	51.54	0.02	-0.526667	0.0057735	6.74	1.19209e-07
63.148	50.02	0.0264575	-0.51	0	6.74	1.19209e-07
63.245	48.4833	0.051316	-0.506667	0.0057735	6.74	1.19209e-07
63.342	42.8533	0.0702377	-0.503333	0.0057735	6.74	1.19209e-07
63.441	56.9867	0.0152753	-0.506667	0.0057735	6.74	1.19209e-07
63.538	58.1933	0.0152753	-0.5	0	6.74	1.19209e-07
63.637	58.74	0.0173205	-0.5	0	6.74	1.19209e-07
63.734	57.5833	0.011547	-0.49	0	6.74	1.19209e-07
63.833	58.04	0.01	-0.48	7.45058e-09	6.74	1.19209e-07
63.932	53.75	0.0458258	-0.493333	0.0057735	6.74	1.19209e-07
64.029	52.1367	0.0416333	-0.483333	0.0057735	6.74	1.19209e-07
64.126	57.9567	0.0057735	-0.473333	0.0057735	6.74	1.19209e-07
64.223	56.95	0.0360555	-0.476667	0.0057735	6.74	1.19209e-07
64.322	56.2633	0.0152753	-0.48	7.45058e-09	6.74	1.19209e-07
64.421	53.03	0.01	-0.466667	0.0057735	6.74	1.19209e-07
64.521	50.1433	0.0152753	-0.46	0	6.74	1.19209e-07
64.618	51.5733	0.0305505	-0.47	0	6.74	1.19209e-07
64.717	51.2467	0.0450925	-0.466667	0.0057735	6.74	1.19209e-07
64.814	54.2367	0.0404145	-0.463333	0.0057735	6.74	1.19209e-07
64.913	56.2333	0.0288675	-0.47	0	6.74	1.19209e-07
65.012	55.1533	0.0208167	-0.47	0	6.74	1.19209e-07
65.111	49.4467	0.125033	-0.466667	0.0057735	6.74	1.19209e-07
65.208	54.41	0.06	-0.46	0	6.74	1.19209e-07
65.307	48.4033	0.0503322	-0.46	0	6.74	1.19209e-07
65.406	47.9833	0.0208167	-0.456667	0.0057735	6.73667	0.0057735
65.505	50.8967	0.0208167	-0.46	0	6.74	1.19209e-07
65.602	48.6367	0.0351188	-0.45	0	6.74	1.19209e-07
65.699	46.4033	0.0416333	-0.453333	0.0057735	6.73667	0.0057735
65.798	44.5033	0.0208167	-0.456667	0.0057735	6.73	0
65.895	44.87	0.07	-0.45	0	6.73	0
65.994	42.6667	0.0650641	-0.456667	0.0057735	6.73	0
66.091	45.58	0	-0.44	0	6.73	0
66.19	45.4567	0.0208167	-0.433333	0.0057735	6.73	0
66.287	44.7033	0.0057735	-0.443333	0.0057735	6.73	0
66.387	43.8567	0.0057735	-0.433333	0.0057735	6.73	0
66.484	43.6967	0.0208167	-0.43	0	6.73	0
66.581	44.7733	0.0208167	-0.43	0	6.73	0
66.678	46.64	0.01	-0.433333	0.0057735	6.73667	0.0057735
66.775	47.6167	0.0450925	-0.433333	0.0057735	6.74	1.19209e-07
66.872	49.6367	0.0404145	-0.426667	0.0057735	6.74	1.19209e-07
66.969	51.96	0.0173205	-0.43	0	6.74	1.19209e-07
67.068	53.0367	0.0152753	-0.42	0	6.73	0
67.167	53.5	0	-0.426667	0.0057735	6.73	0
67.266	53.7867	0.0208167	-0.43	0	6.74	1.19209e-07
67.365	54.3633	0.011547	-0.426667	0.0057735	6.74	1.19209e-07
67.462	55.3233	0.0208167	-0.43	0	6.74	1.19209e-07
67.561	55.91	0	-0.416667	0.0057735	6.74	1.19209e-07
67.658	56.17	0.01	-0.42	0	6.74	1.19209e-07
67.757	56.27	0.01	-0.42	0	6.74	1.19209e-07
67.854	56.65	0.01	-0.42	0.01	6.74	1.19209e-07
67.953	57.05	0.01	-0.416667	0.0057735	6.74	1.19209e-07
68.05	57.3467	0.0152753	-0.403333	0.0057735	6.74	1.19209e-07
68.147	57.6533	0.0057735	-0.413333	0.0057735	6.74	1.19209e-07
68.245	57.9067	0.0152753	-0.416667	0.0057735	6.74	1.19209e-07
68.344	58.1767	0.0057735	-0.413333	0.0057735	6.74	1.19209e-07
68.443	58.4733	0.0152753	-0.416667	0.0057735	6.74	1.19209e-07
68.542	58.7033	0.0057735	-0.416667	0.0057735	6.74	1.19209e-07
68.639	58.98	0	-0.41	0	6.74	1.19209e-07
68.736	59.1167	0.0057735	-0.42	0	6.74	1.19209e-07
68.835	59.5567	0.0152753	-0.413333	0.0057735	6.74	1.19209e-07
68.934	59.79	0.02	-0.43	0	6.74	1.19209e-07
69.031	59.9633	0.011547	-0.42	0	6.74	1.19209e-07
69.128	60.0267	0.0152753	-0.426667	0.0057735	6.74	1.19209e-07
69.225	60.26	0.02	-0.42	0	6.74	1.19209e-07
69.322	60.3967	0.0152753	-0.42	0	6.74	1.19209e-07
69.419	60.49	0.01	-0.4	0	6.74	1.19209e-07
69.518	60.5967	0.0057735	-0.406667	0.0057735	6.74	1.19209e-07
69.615	60.6067	0.0251661	-0.41	0	6.74	1.19209e-07
69.712	60.55	0.0173205	-0.4	0	6.74	1.19209e-07
69.809	60.5467	0.0152753	-0.403333	0.0057735	6.74	1.19209e-07
69.908	60.57	0.01	-0.41	0	6.74	1.19209e-07
70.007	60.5367	0.0057735	-0.403333	0.0057735	6.74	1.19209e-07
70.106	60.5833	0.011547	-0.4	0	6.74	1.19209e-07
70.204	60.55	0.01	-0.403333	0.0057735	6.74	1.19209e-07
70.301	60.5267	0.0057735	-0.42	0	6.74	1.19209e-07
70.398	60.4967	0.0152753	-0.4	0	6.74	1.19209e-07
70.495	60.4633	0.0057735	-0.39	7.45058e-09	6.74	1.19209e-07
70.594	60.3867	0.0057735	-0.41	0	6.74	1.19209e-07
70.693	60.1867	0.011547	-0.406667	0.0057735	6.74	1.19209e-07
70.79	60.05	9.53674e-07	-0.41	0	6.74	1.19209e-07
70.887	59.9567	0.0057735	-0.403333	0.0057735	6.74	1.19209e-07
70.986	59.8967	0.0057735	-0.403333	0.0057735	6.74	1.19209e-07
71.085	59.8967	0.0152753	-0.4	0	6.74	1.19209e-07
71.184	59.8967	0.0057735	-0.396667	0.0057735	6.74	1.19209e-07
71.283	59.93	0.01	-0.406667	0.0057735	6.74	1.19209e-07
71.382	59.9567	0.011547	-0.4	0	6.74	1.19209e-07
71.479	59.9433	0.0057735	-0.396667	0.0057735	6.74	1.19209e-07
71.578	59.9033	0.0208167	-0.396667	0.0057735	6.74	1.19209e-07
71.675	60.3133	0.011547	-0.4	0	6.74	1.19209e-07
71.772	60.25	0.01	-0.396667	0.0057735	6.74	1.19209e-07
71.871	60.1967	0.0152753	-0.39	7.45058e-09	6.74	1.19209e-07
71.97	60.15	0.01	-0.393333	0.0057735	6.74	1.19209e-07
72.07	60.1033	0.011547	-0.383333	0.0057735	6.74	1.19209e-07
72.169	60.1	0.0173205	-0.39	7.45058e-09	6.74	1.19209e-07
72.266	60.1833	0.0152753	-0.38	0	6.74	1.19209e-07
72.365	60.1433	0.0057735	-0.386667	0.0057735	6.74	1.19209e-07
72.464	60.09	0.01	-0.39	7.45058e-09	6.74	1.19209e-07
72.561	60.0433	0.0057735	-0.386667	0.0057735	6.74	1.19209e-07
72.658	59.9867	0.0057735	-0.38	0	6.74	1.19209e-07
72.757	59.9667	0.0152753	-0.376667	0.0057735	6.74333	0.0057735
72.856	60.02	0.01	-0.373333	0.0057735	6.75	0
72.953	59.9833	0.0057735	-0.37	5.26836e-09	6.74333	0.0057735
73.05	59.9333	0.011547	-0.376667	0.0057735	6.75	0
73.147	59.8967	0.011547	-0.373333	0.0057735	6.75	0
73.244	59.86	0	-0.37	5.26836e-09	6.74333	0.0057735
73.343	59.8233	0.0057735	-0.37	5.26836e-09	6.75	0
73.442	59.78	0	-0.37	5.26836e-09	6.74667	0.0057735
73.541	59.7967	0.0057735	-0.37	5.26836e-09	6.75	0
73.638	59.7667	0.0057735	-0.376667	0.0057735	6.75	0
73.737	59.7267	0.0057735	-0.376667	0.0057735	6.75	0
73.837	59.6767	0.0057735	-0.37	5.26836e-09	6.75	0
73.936	59.64	0.01	-0.363333	0.0057735	6.75	0
74.035	59.6567	0.0152753	-0.366667	0.0057735	6.75	0
74.134	59.7	0.0173205	-0.37	5.26836e-09	6.75	0
74.231	59.66	0.01	-0.37	5.26836e-09	6.75	0
74.33	59.63	0.01	-0.373333	0.0057735	6.75	0
74.427	59.6	0.01	-0.36	0	6.75	0
74.526	59.5833	0.0057735	-0.363333	0.0057735	6.75	0
74.623	59.5733	0.0057735	-0.36	0	6.75	0
74.722	59.56	0.02	-0.36	0	6.75	0
74.821	59.42	0.23516	-0.35	5.26836e-09	6.75	0
74.92	59.51	0.02	-0.346667	0.0057735	6.75	0
75.019	59.5433	0.0152753	-0.35	5.26836e-09	6.75	0
75.118	59.53	0	-0.35	5.26836e-09	6.75	0
75.215	59.5033	0.0208167	-0.35	5.26836e-09	6.75	0
75.314	59.4933	0.011547	-0.35	5.26836e-09	6.75	0
75.413	59.46	0.0173205	-0.356667	0.0057735	6.75	0
75.513	59.44	0.01	-0.36	0	6.75	0
75.61	59.4267	0.0057735	-0.36	0	6.75	0
75.707	59.48	0.01	-0.353333	0.0057735	6.75	0
75.806	59.4567	0.0152753	-0.35	5.26836e-09	6.75	0
75.903	59.47	0.0173205	-0.35	5.26836e-09	6.75	0
76.002	59.3833	0.0665833	-0.35	5.26836e-09	6.75	0
76.101	59.4267	0.0057735	-0.35	5.26836e-09	6.75	0
76.198	59.3933	0.011547	-0.35	5.26836e-09	6.75	0
76.297	59.4	0	-0.35	5.26836e-09	6.75	0
76.396	59.3833	0.0057735	-0.343333	0.0057735	6.75	0
76.495	59.3833	0.011547	-0.35	5.26836e-09	6.75	0
76.594	59.3633	0.0057735	-0.34	5.26836e-09	6.75	0
76.691	59.38	0.0173205	-0.35	5.26836e-09	6.75	0
76.79	59.3567	0.0152753	-0.346667	0.0057735	6.75	0
76.887	59.3433	0.0152753	-0.346667	0.0057735	6.75	0
76.984	59.3067	0.0152753	-0.35	5.26836e-09	6.75	0
77.083	59.2733	0.0057735	-0.34	5.26836e-09	6.75	0
77.182	59.2467	0.0152753	-0.34	5.26836e-09	6.75	0
77.282	59.2033	0.011547	-0.34	5.26836e-09	6.75	0
77.381	59.1667	0.011547	-0.35	5.26836e-09	6.75	0
77.478	59.1567	0.0057735	-0.346667	0.0057735	6.75	0
77.575	59.1233	0.011547	-0.36	0	6.75	0
77.672	59.1133	0.011547	-0.353333	0.0057735	6.75	0
77.771	59.3267	0.0057735	-0.34	5.26836e-09	6.75	0
77.868	59.3167	0.0152753	-0.34	5.26836e-09	6.75	0
77.967	59.3233	0.0057735	-0.346667	0.0057735	6.75	0
78.064	59.2867	0.0057735	-0.35	5.26836e-09	6.75	0
78.163	59.2667	0.011547	-0.35	5.26836e-09	6.75	0
78.26	59.2333	0.011547	-0.34	5.26836e-09	6.75	0
